# Supplementary material for: Deciphering the Subtype Differentiation History of SARS-CoV-2 Based on a New Breadth-First Searching Optimized Alignment Method Over a Global Data Set of 24,768 Sequences
Source: Front Genet. 2021 Jan 11;11:591833. doi: 10.3389/fgene.2020.591833 (PMC7831388; doi:10.3389/fgene.2020.591833)
Supplement: Supplementary file 2 [file Data_Sheet_2.ZIP]

Archive with 25 entries (24 files):
- aligned seq/
- aligned seq/E_DNA.fasta
- aligned seq/E_prot.fasta
- aligned seq/M_DNA.fasta
- aligned seq/M_prot.fasta
- aligned seq/N_DNA.fasta
- aligned seq/N_prot.fasta
- aligned seq/ORF10_DNA.fasta
- aligned seq/ORF10_prot.fasta
- aligned seq/ORF1a_DNA.fasta
- aligned seq/ORF1a_prot.fasta
- aligned seq/ORF1b_DNA.fasta
- aligned seq/ORF1b_prot.fasta
- aligned seq/ORF3a_DNA.fasta
- aligned seq/ORF3a_prot.fasta
- aligned seq/ORF6_DNA.fasta
- aligned seq/ORF6_prot.fasta
- aligned seq/ORF7a_DNA.fasta
- aligned seq/ORF7a_prot.fasta
- aligned seq/ORF7b_DNA.fasta
- aligned seq/ORF7b_prot.fasta
- aligned seq/ORF8_DNA.fasta
- aligned seq/ORF8_prot.fasta
- aligned seq/S_DNA.fasta
- aligned seq/S_prot.fasta
