# Supplementary material for: Deciphering the Subtype Differentiation History of SARS-CoV-2 Based on a New Breadth-First Searching Optimized Alignment Method Over a Global Data Set of 24,768 Sequences
Source: Front Genet. 2021 Jan 11;11:591833. doi: 10.3389/fgene.2020.591833 (PMC7831388; doi:10.3389/fgene.2020.591833)
Supplement: Supplementary file 2 [file Data_Sheet_2.ZIP › aligned seq/ORF10_prot.fasta]

>hCoV-19/USA/WA-UW-1684/2020|EPI_ISL_424217|2020-03-19
MGYINVFAFPFTIYSLLLCRMNSRNYIAQVDVVNFNLT

>hCoV-19/USA/WA-UW-1682/2020|EPI_ISL_424218|2020-03-20
MGYINVFAFPFTIYSLLLCRMNSRNYIAQVDVVNFNLT

>hCoV-19/USA/WA-UW-1695/2020|EPI_ISL_424219|2020-03-20
MGYINVFAFPFTIYSLLLCRMNSRNYIAQVDVVNFNLT

>hCoV-19/USA/WA-UW-1729/2020|EPI_ISL_424220|2020-03-21
MGYINVFAFPFTIYSLLLCRMNSRNYIAQVDVVNFNLT

>hCoV-19/USA/WA-UW-1748/2020|EPI_ISL_424221|2020-03-21
MGYINVFAFPFTIYSLLLCRMNSRNYIAQVDVVNFNLT

>hCoV-19/USA/WA-UW-1700/2020|EPI_ISL_424222|2020-03-20
MGYINVFAFPFTIYSLLLCRMNSRNYIAQVDVVNFNLT

>hCoV-19/USA/WA-UW-1744/2020|EPI_ISL_424223|2020-03-21
MGYINVFAFPFTIYSLLLCRMNSRNYIAQVDVVNFNLT

>hCoV-19/USA/WA-UW-1745/2020|EPI_ISL_424224|2020-03-21
MGYINVFAFPFTIYSLLLCRMNSRNYIAQVDVVNFNLT

>hCoV-19/USA/WA-UW-1707/2020|EPI_ISL_424225|2020-03-21
MGYINVFAFPFTIYSLLLCRMNSRNYIAQVDVVNFNLT

>hCoV-19/USA/WA-UW-1705/2020|EPI_ISL_424226|2020-03-21
MGYINVFAFPFTIYSLLLCRMNSRNYIAQVDVVNFNLT

>hCoV-19/USA/WA-UW-1706/2020|EPI_ISL_424227|2020-03-21
MGYINVFAFPFTIYSLLLCRMNSRNYIAQVDVVNFNLT

>hCoV-19/USA/WA-UW-1702/2020|EPI_ISL_424228|2020-03-21
MGYINVFAFPFTIYSLLLCRMNSRNYIAQVDVVNFNLT

>hCoV-19/USA/WA-UW-1724/2020|EPI_ISL_424229|2020-03-21
MGYINVFAFPFTIYSLLLCRMNSRNYIAQVDVVNFNLT

>hCoV-19/USA/WA-UW-1709/2020|EPI_ISL_424230|2020-03-21
MGYINVFAFPFTIYSLLLCRMNSRNYIAQVDVVNFNLT

>hCoV-19/USA/WA-UW-1731/2020|EPI_ISL_424231|2020-03-21
MGYINVFAFPFTIYSLLLCRMNSRNYIAQVDVVNFNLT

>hCoV-19/USA/WA-UW-1708/2020|EPI_ISL_424232|2020-03-21
MGYINVFAFPFTIYSLLLCRMNSRNYIAQVDVVNFNLT

>hCoV-19/USA/WA-UW-1772/2020|EPI_ISL_424233|2020-03-21
MGYINVFAFPFTIYSLLLCRMNSRNYIAQVDVVNFNLT

>hCoV-19/USA/WA-UW-1722/2020|EPI_ISL_424234|2020-03-21
MGYINVFAFPFTIYSLLLCRMNSRNYIAQVDVVNFNLT

>hCoV-19/USA/WA-UW-1733/2020|EPI_ISL_424235|2020-03-21
MGYINVFAFPFTIYSLLLCRMNSRNYIAQVDVVNFNLT

>hCoV-19/USA/WA-UW-1732/2020|EPI_ISL_424236|2020-03-21
MGYINVFAFPFTIYSLLLCRMNSRNYIAQVDVVNFNLT

>hCoV-19/USA/WA-UW-1739/2020|EPI_ISL_424237|2020-03-21
MGYINVFAFPFTIYSLLLCRMNSRNYIAQVDVVNFNLT

>hCoV-19/USA/WA-UW-1741/2020|EPI_ISL_424238|2020-03-21
MGYINVFAFPFTIYSLLLCRMNSRNYIAQVDVVNFNLT

>hCoV-19/USA/WA-UW-1750/2020|EPI_ISL_424239|2020-03-21
MGYINVFAFPFTIYSLLLCRMNSRNYIAQVDVVNFNLT

>hCoV-19/USA/WA-UW-1730/2020|EPI_ISL_424240|2020-03-21
MGYINVFAFPFTIYSLLLCRMNSRNYIAQVDVVNFNLT

>hCoV-19/USA/WA-UW-1735/2020|EPI_ISL_424241|2020-03-21
MGYINVFAFPFTIYSLLLCRMNSRNYIAQVDVVNFNLT

>hCoV-19/USA/WA-UW-1753/2020|EPI_ISL_424242|2020-03-21
MGYINVFAFPFTIYSLLLCRMNSRNYIAQVDVVNFNLT

>hCoV-19/USA/WA-UW-1756/2020|EPI_ISL_424243|2020-03-21
MGYINVFAFPFTIYSLLLCRMNSRNYIAQVDVVNFNLT

>hCoV-19/USA/WA-UW-1770/2020|EPI_ISL_424244|2020-03-22
MGYINVFAFPFTIYSLLLCRMNSRNYIAQVDVVNFNLT

>hCoV-19/USA/WA-UW-1762/2020|EPI_ISL_424245|2020-03-21
MGYINVFAFPFTIYSLLLCRMNSRNYIAQVDVVNFNLT

>hCoV-19/USA/WA-UW-1758/2020|EPI_ISL_424246|2020-03-21
MGYINVFAFPFTIYSLLLCRMNSRNYIAQVDVVNFNLT

>hCoV-19/USA/WA-UW-1760/2020|EPI_ISL_424247|2020-03-21
MGYINVFAFPFTIYSLLLCRMNSRNYIAQVDVVNFNLT

>hCoV-19/USA/UN-UW-1773/2020|EPI_ISL_424248|2020-03
MGYINVFAFPFTIYSLLLCRMNSRNYIAQVDVVNFNLT

>hCoV-19/USA/UN-UW-1791/2020|EPI_ISL_424249|2020-03-20
MGYINVFAFPFTIYSLLLCRMNSRNYIAQVDVVNFNLT

>hCoV-19/USA/WA-UW-1785/2020|EPI_ISL_424250|2020-03-19
MGYINVFAFPFTIYSLLLCRMNSRNYIAQVDVVNFNLT

>hCoV-19/USA/WA-UW-1801/2020|EPI_ISL_424251|2020-03-23
MGYINVFAFPFTIYSLLLCRMNSRNYIAQVDVVNFNLT

>hCoV-19/USA/WA-UW-1840/2020|EPI_ISL_424252|2020-03-23
MGYINVFAFPFTIYSLLLCRMNSRNYIAQVDVVNFNLT

>hCoV-19/USA/WA-UW-1792/2020|EPI_ISL_424253|2020-03-21
MGYINVFAFPFTIYSLLLCRMNSRNYIAQVDVVNFNLT

>hCoV-19/USA/WA-UW-1796/2020|EPI_ISL_424254|2020-03-21
MGYINVFAFPFTIYSLLLCRMNSRNYIAQVDVVNFNLT

>hCoV-19/USA/UN-UW-1832/2020|EPI_ISL_424255|2020-03-16
MGYINVFAFPFTIYSLLLCRMNSRNYIAQVDVVNFNLT

>hCoV-19/USA/WA-UW-1774/2020|EPI_ISL_424256|2020-03-22
MGYINVFAFPFTIYSLLLCRMNSRNYIAQVDVVNFNLT

>hCoV-19/USA/WA-UW-1775/2020|EPI_ISL_424257|2020-03-22
MGYINVFAFPFTIYSLLLCRMNSRNYIAQVDVVNFNLT

>hCoV-19/USA/WA-UW-1778/2020|EPI_ISL_424258|2020-03-22
MGYINVFAFPFTIYSLLLCRMNSRNYIAQVDVVNFNLT

>hCoV-19/USA/WA-UW-1797/2020|EPI_ISL_424259|2020-03-22
MGYINVFAFPFTIYSLLLCRMNSRNYIAQVDVVNFNLT

>hCoV-19/USA/WA-UW-1779/2020|EPI_ISL_424260|2020-03-22
MGYINVFAFPFTIYSLLLCRMNSRNYIAQVDVVNFNLT

>hCoV-19/USA/WA-UW-1784/2020|EPI_ISL_424261|2020-03-21
MGYINVFAFPFTIYSLLLCRMNSRNYIAQVDVVNFNLT

>hCoV-19/USA/WA-UW-1782/2020|EPI_ISL_424262|2020-03-22
MGYINVFAFPFTIYSLLLCRMNSRNYIAQVDVVNFNLT

>hCoV-19/USA/WA-UW-1799/2020|EPI_ISL_424263|2020-03-22
MGYINVFAFPFTIYSLLLCRMNSRNYIAQVDVVNFNLT

>hCoV-19/USA/WA-UW-1805/2020|EPI_ISL_424264|2020-03-22
MGYINVFAFPFTIYSLLLCRMNSRNYIAQVDVVNFNLT

>hCoV-19/USA/UN-UW-1834/2020|EPI_ISL_424265|2020-03-22
MGYINVFAFPFTIYSLLLCRMNSRNYIAQVDVVNFNLT

>hCoV-19/USA/UN-UW-1818/2020|EPI_ISL_424266|2020-03-22
MGYINVFAFPFTIYSLLLCRMNSRNYIAQVDVVNFNLT

>hCoV-19/USA/UN-UW-1817/2020|EPI_ISL_424267|2020-03-22
MGYINVFAFPFTIYSLLLCRMNSRNYIAQVDVVNFNLT

>hCoV-19/USA/UN-UW-1816/2020|EPI_ISL_424268|2020-03-22
MGYINVFAFPFTIYSLLLCRMNSRNYIAQVDVVNFNLT

>hCoV-19/USA/WA-UW-1828/2020|EPI_ISL_424269|2020-03-22
MGYINVFAFPFTIYSLLLCRMNSRNYIAQVDVVNFNLT

>hCoV-19/USA/WA-UW-1831/2020|EPI_ISL_424270|2020-03-22
MGYINVFAFPFTIYSLLLCRMNSRNYIAQVDVVNFNLT

>hCoV-19/USA/WA-UW-1827/2020|EPI_ISL_424271|2020-03-22
MGYINVFAFPFTIYSLLLCRMNSRNYIAQVDVVNFNLT

>hCoV-19/USA/WA-UW-1825/2020|EPI_ISL_424272|2020-03-22
MGYINVFAFPFTIYSLLLCRMNSRNYIAQVDVVNFNLT

>hCoV-19/USA/WA-UW-1826/2020|EPI_ISL_424273|2020-03-22
MGYINVFAFPFTIYSLLLCRMNSRNYIAQVDVVNFNLT

>hCoV-19/USA/WA-UW-1824/2020|EPI_ISL_424274|2020-03-22
MGYINVFAFPFTIYSLLLCRMNSRNYIAQVDVVNFNLT

>hCoV-19/USA/WA-UW-1821/2020|EPI_ISL_424275|2020-03-22
MGYINVFAFPFTIYSLLLCRMNSRNYIAQVDVVNFNLT

>hCoV-19/USA/WA-UW-1822/2020|EPI_ISL_424276|2020-03-22
MGYINVFAFPFTIYSLLLCRMNSRNYIAQVDVVNFNLT

>hCoV-19/USA/WA-UW-1858/2020|EPI_ISL_424277|2020-03-23
MGYINVFAFPFTIYSLLLCRMNSRNYIAQVDVVNFNLT

>hCoV-19/USA/WA-UW-1866/2020|EPI_ISL_424278|2020-03-23
MGYINVFAFPFTIYSLLLCRMNSRNYIAQVDVVNFNLT

>hCoV-19/USA/WA-UW-1850/2020|EPI_ISL_424279|2020-03-23
MGYINVFAFPFTIYSLLLCRMNSRNYIAQVDVVNFNLT

>hCoV-19/USA/WA-UW-1868/2020|EPI_ISL_424280|2020-03-23
MGYINVFAFPFTIYSLLLCRMNSRNYIAQVDVVNFNLT

>hCoV-19/USA/WA-UW-1864/2020|EPI_ISL_424281|2020-03-23
MGYINVFAFPFTIYSLLLCRMNSRNYIAQVDVVNFNLT

>hCoV-19/USA/WA-UW-1835/2020|EPI_ISL_424282|2020-03-23
MGYINVFAFPFTIYSLLLCRMNSRNYIAQVDVVNFNLT

>hCoV-19/USA/WA-UW-1946/2020|EPI_ISL_424283|2020-03-24
MGYINVFAFPFTIYSLLLCRMNSRNYIAQVDVVNFNLT

>hCoV-19/USA/WA-UW-1863/2020|EPI_ISL_424284|2020-03-23
MGYINVFAFPFTIYSLLLCRMNSRNYIAQVDVVNFNLT

>hCoV-19/USA/OR-UW-1851/2020|EPI_ISL_424285|2020-03-21
MGYINVFAFPFTIYSLLLCRMNSRNYIAQVDVVNFNLT

>hCoV-19/USA/OR-UW-1849/2020|EPI_ISL_424286|2020-03-20
MGYINVFAFPFTIYSLLLCRMNSRNYIAQVDVVNFNLT

>hCoV-19/USA/WA-UW-1843/2020|EPI_ISL_424287|2020-03-23
MGYINVFAFPFTIYSLLLCRMNSRNYIAQVDVVNFNLT

>hCoV-19/USA/WA-UW-1846/2020|EPI_ISL_424288|2020-03-22
MGYINVFAFPFTIYSLLLCRMNSRNYIAQVDVVNFNLT

>hCoV-19/USA/WA-UW-1860/2020|EPI_ISL_424289|2020-03-23
MGYINVFAFPFTIYSLLLCRMNSRNYIAQVDVVNFNLT

>hCoV-19/USA/WA-UW-1853/2020|EPI_ISL_424290|2020-03-23
MGYINVFAFPFTIYSLLLCRMNSRNYIAQVDVVNFNLT

>hCoV-19/USA/WA-UW-1854/2020|EPI_ISL_424291|2020-03-23
MGYINVFAFPFTIYSLLLCRMNSRNYIAQVDVVNFNLT

>hCoV-19/USA/WA-UW-1855/2020|EPI_ISL_424292|2020-03-23
MGYINVFAFPFTIYSLLLCRMNSRNYIAQVDVVNFNLT

>hCoV-19/USA/WA-UW-1870/2020|EPI_ISL_424293|2020-03-23
MGYINVFAFPFTIYSLLLCRMNSRNYIAQVDVVNFNLT

>hCoV-19/USA/WA-UW-1872/2020|EPI_ISL_424294|2020-03-23
MGYINVFAFPFTIYSLLLCRMNSRNYIAQVDVVNFNLT

>hCoV-19/USA/WA-UW-1905/2020|EPI_ISL_424295|2020-03-23
MGYINVFAFPFTIYSLLLCRMNSRNYIAQVDVVNFNLT

>hCoV-19/USA/WA-UW-1919/2020|EPI_ISL_424296|2020-03-23
MGYINVFAFPFTIYSLLLCRMNSRNYIAQVDVVNFNLT

>hCoV-19/USA/WA-UW-1913/2020|EPI_ISL_424297|2020-03-23
MGYINVFAFPFTIYSLLLCRMNSRNYIAQVDVVNFNLT

>hCoV-19/USA/WA-UW-1920/2020|EPI_ISL_424298|2020-03-23
MGYINVFAFPFTIYSLLLCRMNSRNYIAQVDVVNFNLT

>hCoV-19/USA/WA-UW-1904/2020|EPI_ISL_424299|2020-03-23
MGYINVFAFPFTIYSLLLCRMNSRNYIAQVDVVNFNLT

>hCoV-19/Australia/VIC908/2020|EPI_ISL_426879|2020-03-23
MGYINVFAFPFTIYSLLLCRMNSRNYIAQVDVVNFNLT

>hCoV-19/Australia/VIC909/2020|EPI_ISL_426880|2020-03-23
MGYINVFAFPFTIYSLLLCRMNSRNYIAQVDVVNFNLT

>hCoV-19/Australia/VIC912/2020|EPI_ISL_426881|2020-03-24
MGYINVFAFPFTIYSLLLCRMNSRNYIAQVDVVNFNLT

>hCoV-19/Australia/VIC913/2020|EPI_ISL_426882|2020-03-24
MGYINVFAFPFTIYSLLLCRMNSRNYIAQVDVVNFNLT

>hCoV-19/Czech Republic/IAB_1/2020|EPI_ISL_426883|2020-03-27
MGYINVFAFPFTIYSLLLCRMNSRNYIAQVDVVNFNLT

>hCoV-19/Czech Republic/IAB_4/2020|EPI_ISL_426884|2020-03-27
MGYINVFAFPFTIYSLLLCRMNSRNYIAQVDVVNFNLT

>hCoV-19/Czech Republic/IAB_8/2020|EPI_ISL_426885|2020-03-27
MGYINVFAFPFTIYSLLLCRMNSRNYIAQVDVVNFNLT

>hCoV-19/Czech Republic/IAB_9/2020|EPI_ISL_426886|2020-03-28
MGYINVFAFPFTIYSLLLCRMNSRNYIAQVDVVNFNLT

>hCoV-19/Czech Republic/IAB_10/2020|EPI_ISL_426887|2020-03-31
MGYINVFAFPFTIYSLLLCRMNSRNYIAQVDVVNFNLT

>hCoV-19/Czech Republic/IAB_12/2020|EPI_ISL_426888|2020-03-31
MGYINVFAFPFTIYSLLLCRMNSRNYIAQVDVVNFNLT

>hCoV-19/Czech Republic/IAB_14/2020|EPI_ISL_426889|2020-04-02
MGYINVFAFPFTIYSLLLCRMNSRNYIAQVDVVNFNLT

>hCoV-19/Czech Republic/IAB_15/2020|EPI_ISL_426890|2020-03-26
MGYINVFAFPFTIYSLLLCRMNSRNYIAQVDVVNFNLT

>hCoV-19/Czech Republic/IAB_16/2020|EPI_ISL_426891|2020-03-26
MGYINVFAFPFTIYSLLLCRMNSRNYIAQVDVVNFNLT

>hCoV-19/Czech Republic/IAB_17/2020|EPI_ISL_426892|2020-03-27
MGYINVFAFPFTIYSLLLCRMNSRNYIAQVDVVNFNLT

>hCoV-19/Czech Republic/IAB_18/2020|EPI_ISL_426893|2020-03-27
MGYINVFAFPFTIYSLLLCRMNSRNYIAQVDVVNFNLT

>hCoV-19/Czech Republic/IAB_20/2020|EPI_ISL_426894|2020-03-27
MGYINVFAFPFTIYSLLLCRMNSRNYIAQVDVVNFNLT

>hCoV-19/Czech Republic/IAB_21/2020|EPI_ISL_426895|2020-03-27
MGYINVFAFPFTIYSLLLCRMNSRNYIAQVDVVNFNLT

>hCoV-19/Czech Republic/IAB_22/2020|EPI_ISL_426896|2020-03-28
MGYINVFAFPFTIYSLLLCRMNSRNYIAQVDVVNFNLT

>hCoV-19/Czech Republic/IAB_23/2020|EPI_ISL_426897|2020-03-29
MGYINVFAFPFTIYSLLLCRMNSRNYIAQVDVVNFNLT

>hCoV-19/Australia/NT10/2020|EPI_ISL_426898|2020-03-26
MGYINVFAFPFTIYSLLLCRMNSRNYIAQVDVVNFNLT

>hCoV-19/Australia/NT12/2020|EPI_ISL_426900|2020-03-25
MGYINVFAFPFTIYSLLLCRMNSRNYIAQVDVVNFNLT

>hCoV-19/Australia/NT13/2020|EPI_ISL_426901|2020-03-25
MGYINVFAFPFTIYSLLLCRMNSRNYIAQVDVVNFNLT

>hCoV-19/Australia/NT14/2020|EPI_ISL_426902|2020-03-26
MGYINVFAFPFTIYSLLLCRMNSRNYIAQVDVVNFNLT

>hCoV-19/Australia/NT16/2020|EPI_ISL_426903|2020-03-24
MGYINVFAFPFTIYSLLLCRMNSRNYIAQVDVVNFNLT

>hCoV-19/Australia/NT17/2020|EPI_ISL_426904|2020-03-24
MGYINVFAFPFTIYSLLLCRMNSRNYIAQVDVVNFNLT

>hCoV-19/Australia/VIC390/2020|EPI_ISL_426905|2020-03-23
MGYINVFAFPFTIYSLLLCRMNSRNYIAQVDVVNFNLT

>hCoV-19/Australia/VIC473/2020|EPI_ISL_426906|2020-03-28
MGYINVFAFPFTIYSLLLCRMNSRNYIAQVDVVNFNLT

>hCoV-19/Australia/VIC475/2020|EPI_ISL_426907|2020-03-28
MGYINVFAFPFTIYSLLLCRMNSRNYIAQVDVVNFNLT

>hCoV-19/Australia/VIC476/2020|EPI_ISL_426908|2020-03-28
MGYINVFAFPFTIYSLLLCRMNSRNYIAQVDVVNFNLT

>hCoV-19/Australia/VIC477/2020|EPI_ISL_426909|2020-03-28
MGYINVFAFPFTIYSLLLCRMNSRNYIAQVDVVNFNLT

>hCoV-19/Australia/VIC478/2020|EPI_ISL_426910|2020-03-28
MGYINVFAFPFTIYSLLLCRMNSRNYIAQVDVVNFNLT

>hCoV-19/Australia/VIC479/2020|EPI_ISL_426911|2020-03-28
MGYINVFAFPFTIYSLLLCRMNSRNYIAQVDVVNFNLT

>hCoV-19/Spain/Valencia105/2020|EPI_ISL_436200|2020-03-18
MGYINVFAFPFTIYSLLLCRMNSRNYIAQVDVVNFNLT

>hCoV-19/Spain/Valencia106/2020|EPI_ISL_436201|2020-03-18
MGYINVFAFPFTIYSLLLCRMNSRNYIAQVDVVNFNLT

>hCoV-19/Spain/Valencia107/2020|EPI_ISL_436202|2020-03-18
MGYINVFAFPFTIYSLLLCRMNSRNYIAQVDVVNFNLT

>hCoV-19/Spain/Valencia108/2020|EPI_ISL_436203|2020-03-18
MGYINVFAFPFTIYSLLLCRMNSRNYIAQVDVVNFNLT

>hCoV-19/Spain/Valencia109/2020|EPI_ISL_436204|2020-03-19
MGYINVFAFPFTIYSLLLCRMNSRNYIAQVDVVNFNLT

>hCoV-19/Spain/Valencia110/2020|EPI_ISL_436205|2020-03-22
MGYINVFAFPFTIYSLLLCRMNSRNYIAQVDVVNFNLT

>hCoV-19/Spain/Valencia111/2020|EPI_ISL_436206|2020-03-22
MGYINVFAFPFTIYSLLLCRMNSRNYIAQVDVVNFNLT

>hCoV-19/Spain/Valencia112/2020|EPI_ISL_436207|2020-03-22
MGYINVFAFPFTIYSLLLCRMNSRNYIAQVDVVNFNLT

>hCoV-19/Spain/Valencia113/2020|EPI_ISL_436208|2020-03-22
MGYINVFAFPFTIYSLLLCRMNSRNYIAQVDVVNFNLT

>hCoV-19/Spain/Valencia114/2020|EPI_ISL_436209|2020-03-22
MGYINVFAFPFTIYSLLLCRMNSRNYIAQVDVVNFNLT

>hCoV-19/Spain/Valencia115/2020|EPI_ISL_436210|2020-03-12
MGYINVFAFPFTIYSLLLCRMNSRNYIAQVDVVNFNLT

>hCoV-19/Spain/Valencia116/2020|EPI_ISL_436211|2020-03-12
MGYINVFAFPFTIYSLLLCRMNSRNYIAQVDVVNFNLT

>hCoV-19/Spain/Valencia117/2020|EPI_ISL_436212|2020-03-13
MGYINVFAFPFTIYSLLLCRMNSRNYIAQVDVVNFNLT

>hCoV-19/Spain/Valencia118/2020|EPI_ISL_436213|2020-03-13
MGYINVFAFPFTIYSLLLCRMNSRNYIAQVDVVNFNLT

>hCoV-19/Spain/Valencia119/2020|EPI_ISL_436214|2020-03-13
MGYINVFAFPFTIYSLLLCRMNSRNYIAQVDVVNFNLT

>hCoV-19/Spain/Valencia120/2020|EPI_ISL_436215|2020-03-13
MGYINVFAFPFTIYSLLLCRMNSRNYIAQVDVVNFNLT

>hCoV-19/Spain/Valencia121/2020|EPI_ISL_436216|2020-03-13
MGYINVFAFPFTIYSLLLCRMNSRNYIAQVDVVNFNLT

>hCoV-19/Spain/Valencia122/2020|EPI_ISL_436217|2020-03-13
MGYINVFAFPFTIYSLLLCRMNSRNYIAQVDVVNFNLT

>hCoV-19/Spain/Valencia123/2020|EPI_ISL_436218|2020-03-14
MGYINVFAFPFTIYSLLLCRMNSRNYIAQVDVVNFNLT

>hCoV-19/Spain/Valencia124/2020|EPI_ISL_436219|2020-03-14
MGYINVFAFPFTIYSLLLCRMNSRNYIAQVDVVNFNLT

>hCoV-19/Spain/Valencia125/2020|EPI_ISL_436220|2020-03-14
MGYINVFAFPFTIYSLLLCRMNSRNYIAQVDVVNFNLT

>hCoV-19/Spain/Valencia126/2020|EPI_ISL_436221|2020-03-14
MGYINVFAFPFTIYSLLLCRMNSRNYIAQVDVVNFNLT

>hCoV-19/Spain/Valencia127/2020|EPI_ISL_436222|2020-03-14
MGYINVFAFPFTIYSLLLCRMNSRNYIAQVDVVNFNLT

>hCoV-19/Spain/Valencia128/2020|EPI_ISL_436223|2020-03-14
MGYINVFAFPFTIYSLLLCRMNSRNYIAQVDVVNFNLT

>hCoV-19/Spain/Valencia129/2020|EPI_ISL_436224|2020-03-15
MGYINVFAFPFTIYSLLLCRMNSRNYIAQVDVVNFNLT

>hCoV-19/Spain/Valencia130/2020|EPI_ISL_436225|2020-03-16
MGYINVFAFPFTIYSLLLCRMNSRNYIAQVDVVNFNLT

>hCoV-19/Spain/Valencia131/2020|EPI_ISL_436226|2020-03-17
MGYINVFAFPFTIYSLLLCRMNSRNYIAQVDVVNFNLT

>hCoV-19/Spain/Valencia132/2020|EPI_ISL_436227|2020-03-18
MGYINVFAFPFTIYSLLLCRMNSRNYIAQVDVVNFNLT

>hCoV-19/Spain/Valencia133/2020|EPI_ISL_436228|2020-03-18
MGYINVFAFPFTIYSLLLCRMNSRNYIAQVDVVNFNLT

>hCoV-19/Spain/Valencia134/2020|EPI_ISL_436229|2020-03-18
MGYINVFAFPFTIYSLLLCRMNSRNYIAQVDVVNFNLT

>hCoV-19/Spain/Valencia135/2020|EPI_ISL_436230|2020-03-18
MGYINVFAFPFTIYSLLLCRMNSRNYIAQVDVVNFNLT

>hCoV-19/Spain/Valencia136/2020|EPI_ISL_436231|2020-03-18
MGYINVFAFSFTIYSLLLCRMNSRNYIAQVDVVNFNLT

>hCoV-19/Spain/Valencia137/2020|EPI_ISL_436232|2020-03-18
MGYINVFAFPFTIYSLLLCRMNSRNYIAQVDVVNFNLT

>hCoV-19/Spain/Valencia138/2020|EPI_ISL_436233|2020-03-18
MGYINVFAFPFTIYSLLLCRMNSRNYIAQVDVVNFNLT

>hCoV-19/Spain/Valencia139/2020|EPI_ISL_436234|2020-03-18
MGYINVFAFPFTIYSLLLCRMNSRNYIAQVDVVNFNLT

>hCoV-19/Spain/Valencia140/2020|EPI_ISL_436235|2020-03-18
MGYINVFAFPFTIYSLLLCRMNSRNYIAQVDVVNFNLT

>hCoV-19/Spain/Valencia141/2020|EPI_ISL_436236|2020-03-18
MGYINVFAFPFTIYSLLLCRMNSRNYIAQVDVVNFNLT

>hCoV-19/Spain/Valencia142/2020|EPI_ISL_436237|2020-03-18
MGYINVFAFPFTIYSLLLCRMNSRNYIAQVDVVNFNLT

>hCoV-19/Spain/Valencia143/2020|EPI_ISL_436238|2020-03-18
MGYINVFAFPFTIYSLLLCRMNSRNYIAQVDVVNFNLT

>hCoV-19/Spain/Valencia144/2020|EPI_ISL_436239|2020-03-18
MGYINVFAFPFTIYSLLLCRMNSRNYIAQVDVVNFNLT

>hCoV-19/Spain/Valencia145/2020|EPI_ISL_436240|2020-03-18
MGYINVFAFPFTIYSLLLCRMNSRNYIAQVDVVNFNLT

>hCoV-19/Spain/Valencia146/2020|EPI_ISL_436241|2020-03-18
MGYINVFAFPFTIYSLLLCRMNSRNYIAQVDVVNFNLT

>hCoV-19/Spain/Valencia147/2020|EPI_ISL_436242|2020-03-18
MGYINVFAFPFTIYSLLLCRMNSRNYIAQVDVVNFNLT

>hCoV-19/Spain/Valencia148/2020|EPI_ISL_436243|2020-03-18
MGYINVFAFPFTIYSLLLCRMNSRNYIAQVDVVNFNLT

>hCoV-19/Spain/Valencia149/2020|EPI_ISL_436244|2020-03-19
MGYINVFAFPFTIYSLLLCRMNSRNYIAQVDVVNFNLT

>hCoV-19/Spain/Valencia150/2020|EPI_ISL_436245|2020-03-19
MGYINVFAFPFTIYSLLLCRMNSRNYIAQVDVVNFNLT

>hCoV-19/Spain/Valencia151/2020|EPI_ISL_436246|2020-03-19
MGYINVFAFPFTIYSLLLCRMNSRNYIAQVDVVNFNLT

>hCoV-19/Spain/Valencia152/2020|EPI_ISL_436247|2020-03-19
MGYINVFAFPFTIYSLLLCRMNSRNYIAQVDVVNFNLT

>hCoV-19/Spain/Valencia153/2020|EPI_ISL_436248|2020-03-19
MGYINVFAFPFTIYSLLLCRMNSRNYIAQVDVVNFNLT

>hCoV-19/Spain/Valencia154/2020|EPI_ISL_436249|2020-03-19
MGYINVFAFPFTIYSLLLCRMNSRNYIAQVDVVNFNLT

>hCoV-19/Spain/Valencia157/2020|EPI_ISL_436252|2020-03-19
MGYINVFAFPFTIYSLLLCRMNSRNYIAQVDVVNFNLT

>hCoV-19/Spain/Valencia158/2020|EPI_ISL_436253|2020-03-19
MGYINVFAFPFTIYSLLLCRMNSRNYIAQVDVVNFNLT

>hCoV-19/Spain/Valencia159/2020|EPI_ISL_436254|2020-03-19
MGYINVFAFPFTIYSLLLCRMNSRNYIAQVDVVNFNLT

>hCoV-19/Spain/Valencia160/2020|EPI_ISL_436255|2020-03-19
MGYINVFAFPFTIYSLLLCRMNSRNYIAQVDVVNFNLT

>hCoV-19/Spain/Valencia161/2020|EPI_ISL_436256|2020-03-19
MGYINVFAFPFTIYSLLLCRMNSRNYIAQVDVVNFNLT

>hCoV-19/Spain/Valencia162/2020|EPI_ISL_436257|2020-03-19
MGYINVFAFPFTIYSLLLCRMNSRNYIAQVDVVNFNLT

>hCoV-19/Spain/Valencia163/2020|EPI_ISL_436258|2020-03-19
MGYINVFAFPFTIYSLLLCRMNSRNYIAQVDVVNFNLT

>hCoV-19/Spain/Valencia164/2020|EPI_ISL_436259|2020-03-19
MGYINVFAFPFTIYSLLLCRMNSRNYIAQVDVVNFNLT

>hCoV-19/Spain/Valencia165/2020|EPI_ISL_436260|2020-03-19
MGYINVFAFPFTIYSLLLCRMNSRNYIAQVDVVNFNLT

>hCoV-19/Spain/Valencia166/2020|EPI_ISL_436261|2020-03-19
MGYINVFAFPFTIYSLLLCRMNSRNYIAQVDVVNFNLT

>hCoV-19/Spain/Valencia167/2020|EPI_ISL_436262|2020-03-19
MGYINVFAFPFTIYSLLLCRMNSRNYIAQVDVVNFNLT

>hCoV-19/Spain/Valencia168/2020|EPI_ISL_436263|2020-03-20
MGYINVFAFPFTIYSLLLCRMNSRNYIAQVDVVNFNLT

>hCoV-19/Spain/Valencia169/2020|EPI_ISL_436264|2020-03-20
MGYINVFAFPFTIYSLLLCRMNSRNYIAQVDVVNFNLT

>hCoV-19/Spain/Valencia170/2020|EPI_ISL_436265|2020-03-20
MGYINVFAFPFTIYSLLLCRMNSRNYIAQVDVVNFNLT

>hCoV-19/Spain/Valencia171/2020|EPI_ISL_436266|2020-03-20
MGYINVFAFPFTIYSLLLCRMNSRNYIAQVDVVNFNLT

>hCoV-19/Spain/Valencia172/2020|EPI_ISL_436267|2020-03-20
MGYINVFAFPFTIYSLLLCRMNSRNYIAQVDVVNFNLT

>hCoV-19/Spain/Valencia173/2020|EPI_ISL_436268|2020-03-20
MGYINVFAFPFTIYSLLLCRMNSRNYIAQVDVVNFNLT

>hCoV-19/Spain/Valencia174/2020|EPI_ISL_436269|2020-03-20
MGYINVFAFPFTIYSLLLCRMNSRNYIAQVDVVNFNLT

>hCoV-19/Spain/Valencia175/2020|EPI_ISL_436270|2020-03-20
MGYINVFAFPFTIYSLLLCRMNSRNYIAQVDVVNFNLT

>hCoV-19/Spain/Valencia176/2020|EPI_ISL_436271|2020-03-19
MGYINVFAFPFTIYSLLLCRMNSRNYIAQVDVVNFNLT

>hCoV-19/Spain/Valencia177/2020|EPI_ISL_436272|2020-03-19
MGYINVFAFPFTIYSLLLCRMNSRNYIAQVDVVNFNLT

>hCoV-19/Spain/Valencia178/2020|EPI_ISL_436273|2020-03-21
MGYINVFAFPFTIYSLLLCRMNSRNYIAQVDVVNFNLT

>hCoV-19/Spain/Valencia179/2020|EPI_ISL_436274|2020-03-21
MGYINVFAFPFTIYSLLLCRMNSRNYIAQVDVVNFNLT

>hCoV-19/Spain/Valencia180/2020|EPI_ISL_436275|2020-03-21
MGYINVFAFPFTIYSLLLCRMNSRNYIAQVDVVNFNLT

>hCoV-19/Spain/Valencia181/2020|EPI_ISL_436276|2020-03-22
MGYINVFAFPFTIYSLLLCRMNSRNYIAQVDVVNFNLT

>hCoV-19/Spain/Valencia182/2020|EPI_ISL_436277|2020-03-18
MGYINVFAFPFTIYSLLLCRMNSRNYIAQVDVVNFNLT

>hCoV-19/Spain/Valencia183/2020|EPI_ISL_436278|2020-03-24
MGYINVFAFPFTIYSLLLCRMNSRNYIAQVDVVNFNLT

>hCoV-19/Spain/Valencia184/2020|EPI_ISL_436279|2020-03-15
MGYINVFAFPFTIYSLLLCRMNSRNYIAQVDVVNFNLT

>hCoV-19/Spain/Valencia185/2020|EPI_ISL_436280|2020-03-17
MGYINVFAFPFTIYSLLLCRMNSRNYIAQVDVVNFNLT

>hCoV-19/Spain/Valencia186/2020|EPI_ISL_436281|2020-03-24
MGYINVFAFPFTIYSLLLCRMNSRNYIAQVDVVNFNLT

>hCoV-19/Spain/Valencia187/2020|EPI_ISL_436282|2020-03-25
MGYINVFAFPFTIYSLLLCRMNSRNYIAQVDVVNFNLT

>hCoV-19/Spain/Valencia188/2020|EPI_ISL_436283|2020-03-17
MGYINVFAFPFTIYSLLLCRMNSRNYIAQVDVVNFNLT

>hCoV-19/Spain/Valencia189/2020|EPI_ISL_436284|2020-03-26
MGYINVFAFPFTIYSLLLCRMNSRNYIAQVDVVNFNLT

>hCoV-19/Spain/Valencia190/2020|EPI_ISL_436285|2020-03-24
MGYINVFAFPFTIYSLLLCRMNSRNYIAQVDVVNFNLT

>hCoV-19/Spain/Valencia191/2020|EPI_ISL_436286|2020-03-24
MGYINVFAFPFTIYSLLLCRMNSRNYIAQVDVVNFNLT

>hCoV-19/Spain/Valencia192/2020|EPI_ISL_436287|2020-03-24
MGYINVFAFPFTIYSLLLCRMNSRNYIAQVDVVNFNLT

>hCoV-19/Spain/Valencia193/2020|EPI_ISL_436288|2020-03-26
MGYINVFAFPFTIYSLLLCRMNSRNYIAQVDVVNFNLT

>hCoV-19/Spain/Valencia194/2020|EPI_ISL_436289|2020-03-23
MGYINVFAFPFTIYSLLLCRMNSRNYIAQVDVVNFNLT

>hCoV-19/Spain/Valencia195/2020|EPI_ISL_436290|2020-03-13
MGYINVFAFPFTIYSLLLCRMNSRNYIAQVDVVNFNLT

>hCoV-19/Spain/Valencia196/2020|EPI_ISL_436291|2020-03-16
MGYINVFAFPFTIYSLLLCRMNSRNYIAQVDVVNFNLT

>hCoV-19/Spain/Valencia197/2020|EPI_ISL_436292|2020-03-13
MGYINVFAFPFTIYSLLLCRMNSRNYIAQVDVVNFNLT

>hCoV-19/Spain/Valencia198/2020|EPI_ISL_436293|2020-03-24
MGYINVFAFPFTIYSLLLCRMNSRNYIAQVDVVNFNLT

>hCoV-19/Spain/Valencia199/2020|EPI_ISL_436294|2020-03-24
MGYINVFAFPFTIYSLLLCRMNSRNYIAQVDVVNFNLT

>hCoV-19/Spain/Valencia200/2020|EPI_ISL_436295|2020-03-12
MGYINVFAFPFTIYSLLLCRMNSRNYIAQVDVVNFNLT

>hCoV-19/Spain/Valencia201/2020|EPI_ISL_436296|2020-03-19
MGYINVFAFPFTIYSLLLCRMNSRNYIAQVDVVNFNLT

>hCoV-19/Spain/Valencia202/2020|EPI_ISL_436297|2020-03-25
MGYINVFAFPFTIYSLLLCRMNSRNYIAQVDVVNFNLT

>hCoV-19/Spain/Valencia203/2020|EPI_ISL_436298|2020-03-20
MGYINVFAFPFTIYSLLLCRMNSRNYIAQVDVVNFNLT

>hCoV-19/Spain/Valencia204/2020|EPI_ISL_436299|2020-03-22
MGYINVFAFPFTIYSLLLCRMNSRNYIAQVDVVNFNLT

>hCoV-19/Scotland/CVR1942/2020|EPI_ISL_438858|2020-04-08
MGYINVFAFPFTIYSLLLCRMNSRNYIAQVDVVNFNLT

>hCoV-19/Scotland/CVR1949/2020|EPI_ISL_438859|2020-04-07
MGYINVFAFPFTIYSLLLCRMNSRNYIAQVDVVNFNLT

>hCoV-19/Scotland/CVR1951/2020|EPI_ISL_438860|2020-04-07
MGYINVFAFPFTIYSLLLCRMNSRNYIAQVDVVNFNLT

>hCoV-19/Scotland/CVR1952/2020|EPI_ISL_438861|2020-04-08
MGYINVFAFPFTIYSLLLCRMNSRNYIAQVDVVNFNLT

>hCoV-19/Scotland/CVR1957/2020|EPI_ISL_438862|2020-04-08
MGYINVFAFPFTIYSLLLCRMNSRNYIAQVDVVNFNLT

>hCoV-19/Scotland/CVR1962/2020|EPI_ISL_438863|2020-04-08
MGYINVFAFPFTIYSLLLCRMNSRNYIAQVDVVNFNLT

>hCoV-19/Scotland/CVR1964/2020|EPI_ISL_438864|2020-04-08
MGYINVFAFPFTIYSLLLCRMNSRNYIAQVDVVNFNLT

>hCoV-19/Scotland/CVR1965/2020|EPI_ISL_438865|2020-04-08
MGYINVFAFPFTIYSLLLCRMNSRNYIAQVDVVNFNLT

>hCoV-19/Scotland/CVR1982/2020|EPI_ISL_438866|2020-04-09
MGYINVFAFPFTIYSLLLCRMNSRNYIAQVDVVNFNLT

>hCoV-19/Scotland/CVR1994/2020|EPI_ISL_438867|2020-04-09
MGYINVFAFPFTIYSLLLCRMNSRNYIAQVDVVNFNLT

>hCoV-19/Scotland/CVR1997/2020|EPI_ISL_438868|2020-04-09
MGYINVFAFPFTIYSLLLCRMNSRNYIAQVDVVNFNLT

>hCoV-19/Scotland/CVR2010/2020|EPI_ISL_438869|2020-04-09
MGYINVFAFPFTIYSLLLCRMNSRNYIAQVDVVNFNLT

>hCoV-19/Scotland/CVR2012/2020|EPI_ISL_438870|2020-04-09
MGYINVFAFPFTIYSLLLCRMNSRNYIAQVDVVNFNLT

>hCoV-19/Scotland/CVR2033/2020|EPI_ISL_438871|2020-04-09
MGYINVFAFPFTIYSLLLCRMNSRNYIAQVDVVNFNLT

>hCoV-19/Scotland/CVR2081/2020|EPI_ISL_438872|2020-04-10
MGYINVFAFPFTIYSLLLCRMNSRNYIAQVDVVNFNLT

>hCoV-19/Scotland/CVR209/2020|EPI_ISL_438873|2020-03-19
MGYINVFAFSFTIYSLLLCRMNSRNYIAQVDVVNFNLT

>hCoV-19/Scotland/CVR2119/2020|EPI_ISL_438874|2020-04-11
MGYINVFAFPFTIYSLLLCRMNSRNYIAQVDVVNFNLT

>hCoV-19/Scotland/CVR2124/2020|EPI_ISL_438875|2020-04-10
MGYINVFAFPFTIYSLLLCRMNSRNYIAQVDVVNFNLT

>hCoV-19/Scotland/CVR2135/2020|EPI_ISL_438876|2020-04-10
MGYINVFAFPFTIYSLLLCRMNSRNYIAQVDVVNFNLT

>hCoV-19/Scotland/CVR2153/2020|EPI_ISL_438877|2020-04-11
MGYINVFAFPFTIYSLLLCRMNSRNYIAQVDVVNFNLT

>hCoV-19/Scotland/CVR2179/2020|EPI_ISL_438878|2020-04-11
MGYINVFAFPFTIYSLLLCRMNSRNYIAQVDVVNFNLT

>hCoV-19/Scotland/CVR2215/2020|EPI_ISL_438879|2020-04-12
MGYINVFAFPFTIYSLLLCRMNSRNYIAQVDVVNFNLT

>hCoV-19/Scotland/CVR2229/2020|EPI_ISL_438880|2020-04-11
MGYINVFAFPFTIYSLLLCRMNSRNYIAQVDVVNFNLT

>hCoV-19/Scotland/CVR2246/2020|EPI_ISL_438881|2020-04-12
MGYINVFAFPFTIYSLLLCRMNSRNYIAQVDVVNFNLT

>hCoV-19/Scotland/CVR2253/2020|EPI_ISL_438882|2020-04-12
MGYINVFAFPFTIYSLLLCRMNSRNYIAQVDVVNFNLT

>hCoV-19/Scotland/CVR226/2020|EPI_ISL_438883|2020-03-18
MGYINVFAFPFTIYSLLLCRMNSRNYIAQVDVVNFNLT

>hCoV-19/Scotland/CVR2260/2020|EPI_ISL_438884|2020-04-11
MGYINVFAFPFTIYSLLLCRMNSRNYIAQVDVVNFNLT

>hCoV-19/Scotland/CVR227/2020|EPI_ISL_438885|2020-03-18
MGYINVFAFPFTIYSLLLCRMNSRNYIAQVDVVNFNLT

>hCoV-19/Scotland/CVR2281/2020|EPI_ISL_438886|2020-04-12
MGYINVFAFPFTIYSLLLCRMNSRNYIAQVDVVNFNLT

>hCoV-19/Scotland/CVR2314/2020|EPI_ISL_438887|2020-04-13
MGYINVFAFPFTIYSLLLCRMNSRNYIAQVDVVNFNLT

>hCoV-19/Scotland/CVR233/2020|EPI_ISL_438888|2020-03-19
MGYINVFAFPFTIYSLLLCRMNSRNYIAQVDVVNFNLT

>hCoV-19/Scotland/CVR234/2020|EPI_ISL_438889|2020-03-19
MGYINVFAFPFTIYSLLLCRMNSRNYIAQVDVVNFNLT

>hCoV-19/Scotland/CVR2347/2020|EPI_ISL_438890|2020-04-13
MGYINVFAFPFTIYSLLLCRMNSRNYIAQVDVVNFNLT

>hCoV-19/Scotland/CVR2349/2020|EPI_ISL_438891|2020-04-13
MGYINVFAFPFTIYSLLLCRMNSRNYIAQVDVVNFNLT

>hCoV-19/Scotland/CVR2357/2020|EPI_ISL_438892|2020-04-13
MGYINVFAFPFTIYSLLLCRMNSRNYIAQVDVVNFNLT

>hCoV-19/Scotland/CVR2367/2020|EPI_ISL_438893|2020-04-14
MGYINVFAFPFTIYSLLLCRMNSRNYIAQVDVVNFNLT

>hCoV-19/Scotland/CVR2372/2020|EPI_ISL_438894|2020-04-13
MGYINVFAFPFTIYSLLLCRMNSRNYIAQVDVVNFNLT

>hCoV-19/Scotland/CVR2378/2020|EPI_ISL_438895|2020-04-13
MGYINVFAFPFTIYSLLLCRMNSRNYIAQVDVVNFNLT

>hCoV-19/Scotland/CVR238/2020|EPI_ISL_438896|2020-03-19
MGYINVFAFPFTIYSLLLCRMNSRNYIAQVDVVNFNLT

>hCoV-19/Scotland/CVR2387/2020|EPI_ISL_438897|2020-04-13
MGYINVFAFPFTIYSLLLCRMNSRNYIAQVDVVNFNLT

>hCoV-19/Scotland/CVR239/2020|EPI_ISL_438898|2020-03-19
MGYINVFAFPFTIYSLLLCRMNSRNYIAQVDVVNFNLT

>hCoV-19/Scotland/CVR2401/2020|EPI_ISL_438899|2020-04-13
MGYINVFAFPFTIYSLLLCRMNSRNYIAQVDVVNFNLT

>hCoV-19/USA/WA-UW-1723/2020|EPI_ISL_424200|2020-03-20
MGYINVFAFPFTIYSLLLCRMNSRNYIAQVDVVNFNLT

>hCoV-19/USA/WA-UW-1659/2020|EPI_ISL_424201|2020-03-20
MGYINVFAFPFTIYSLLLCRMNSRNYIAQVDVVNFNLT

>hCoV-19/USA/WA-UW-1651/2020|EPI_ISL_424202|2020-03-20
MGYINVFAFPFTIYSLLLCRMNSRNYIAQVDVVNFNLT

>hCoV-19/USA/WA-UW-1652/2020|EPI_ISL_424203|2020-03-20
MGYINVFAFPFTIYSLLLCRMNSRNYIAQVDVVNFNLT

>hCoV-19/USA/WA-UW-1698/2020|EPI_ISL_424204|2020-03-20
MGYINVFAFPFTIYSLLLCRMNSRNYIAQVDVVNFNLT

>hCoV-19/USA/WA-UW-1697/2020|EPI_ISL_424205|2020-03-20
MGYINVFAFPFTIYSLLLCRMNSRNYIAQVDVVNFNLT

>hCoV-19/USA/WA-UW-1673/2020|EPI_ISL_424206|2020-03-20
MGYINVFAFPFTIYSLLLCRMNSRNYIAQVDVVNFNLT

>hCoV-19/USA/WA-UW-1716/2020|EPI_ISL_424207|2020-03-20
MGYINVFAFPFTIYSLLLCRMNSRNYIAQVDVVNFNLT

>hCoV-19/USA/WA-UW-1712/2020|EPI_ISL_424208|2020-03-20
MGYINVFAFPFTIYSLLLCRMNSRNYIAQVDVVNFNLT

>hCoV-19/USA/WA-UW-1765/2020|EPI_ISL_424209|2020-03-20
MGYINVFAFPFTIYSLLLCRMNSRNYIAQVDVVNFNLT

>hCoV-19/USA/WA-UW-1718/2020|EPI_ISL_424210|2020-03-20
MGYINVFAFPFTIYSLLLCRMNSRNYIAQVDVVNFNLT

>hCoV-19/USA/WA-UW-1689/2020|EPI_ISL_424211|2020-03-19
MGYINVFAFPFTIYSLLLCRMNSRNYIAQVDVVNFNLT

>hCoV-19/USA/WA-UW-1715/2020|EPI_ISL_424212|2020-03-19
MGYINVFAFPFTIYSLLLCRMNSRNYIAQVDVVNFNLT

>hCoV-19/USA/WA-UW-1670/2020|EPI_ISL_424213|2020-03-20
MGYINVFAFPFTIYSLLLCRMNSRNYIAQVDVVNFNLT

>hCoV-19/USA/WA-UW-1677/2020|EPI_ISL_424214|2020-03-20
MGYINVFAFPFTIYSLLLCRMNSRNYIAQVDVVNFNLT

>hCoV-19/USA/WA-UW-1680/2020|EPI_ISL_424215|2020-03-20
MGYINVFAFPFTIYSLLLCRMNSRNYIAQVDVVNFNLT

>hCoV-19/USA/WA-UW-1690/2020|EPI_ISL_424216|2020-03-19
MGYINVFAFPFTIYSLLLCRMNSRNYIAQVDVVNFNLT

>hCoV-19/USA/WA-UW-1986/2020|EPI_ISL_424338|2020-03-24
MGYINVFAFPFTIYSLLLCRMNSRNYIAQVDVVNFNLT

>hCoV-19/USA/WA-UW-2016/2020|EPI_ISL_424339|2020-03-24
MGYINVFAFPFTIYSLLLCRMNSRNYIAQVDVVNFNLT

>hCoV-19/USA/WA-UW-2009/2020|EPI_ISL_424340|2020-03-24
MGYINVFAFPFTIYSLLLCRMNSRNYIAQVDVVNFNLT

>hCoV-19/USA/WA-UW-2008/2020|EPI_ISL_424341|2020-03-24
MGYINVFAFPFTIYSLLLCRMNSRNYIAQVDVVNFNLT

>hCoV-19/Italy/INMI8/2020|EPI_ISL_424342|2020-03-07
MGYINVFAFPFTIYSLLLCRMNSRNYIAQVDVVNFNLT

>hCoV-19/Italy/INMI9/2020|EPI_ISL_424343|2020-03-23
MGYINVFAFPFTIYSLLLCRMNSRNYIAQVDVVNFNLT

>hCoV-19/Italy/INMI10/2020|EPI_ISL_424344|2020-03-04
MGYINVFAFPFTIYSLLLCRMNSRNYIAQVDVVNFNLT

>hCoV-19/Mexico/CDMX-INER_01/2020|EPI_ISL_424345|2020-03-12
MGYINVFAFPFTIYSLLLCRMNSRNYIAQVDVVNFNLT

>hCoV-19/USA/AK-PHL037/2020|EPI_ISL_424346|2020-03-21
MGYINVFAFPFTIYSLLLCRMNSRNYIAQVDVVNFNLT

>hCoV-19/USA/AK-PHL077/2020|EPI_ISL_424347|2020-03-29
MGYINVFAFPFTIYSLLLCRMNSRNYIAQVDVVNFNLT

>hCoV-19/Mexico/CDMX-INER_02/2020|EPI_ISL_424348|2020-03-13
MGYINVFAFPFTIYSLLLCRMNSRNYIAQVDVVNFNLT

>hCoV-19/Iran/HGRC-01-IPI-8206/2020|EPI_ISL_424349|2020-03-09
MGYINVFAFPFTIYSLLLCRMNSRNYIAQVDVVNFNLT

>hCoV-19/Fuyang/FY002/2020|EPI_ISL_424352|2020-03-10
MGYINVFAFPFTIYSLLLCRMNSRNYIAQVDVVNFNLT

>hCoV-19/USA/NC_200173/2020|EPI_ISL_424353|2020-04-02
MGYINVFAFPFTIYSLLLCRMNSRNYIAQVDVVNFNLT

>hCoV-19/USA/NC_200189/2020|EPI_ISL_424354|2020-04
MGYINVFAFPFTIYSLLLCRMNSRNYIAQVDVVNFNLT

>hCoV-19/Beijing/Wuhan_IME-BJ01/2020|EPI_ISL_424355|2020-01-24
MGYINVFAFPFTIYSLLLCRMNSRNYIAQVDVVNFNLT

>hCoV-19/Beijing/Wuhan_IME-BJ02/2020|EPI_ISL_424356|2020-01-25
MGYINVFAFPFTIYSLLLCRMNSRNYIAQVDVVNFNLT

>hCoV-19/Beijing/Wuhan_IME-BJ03/2020|EPI_ISL_424357|2020-01-28
MGYINVFAFPFTIYSLLLCRMNSRNYIAQVDVVNFNLT

>hCoV-19/Beijing/Wuhan_IME-BJ04/2020|EPI_ISL_424358|2020-01-28
MGYINVFAFPFTIYSLLLCRMNSRNYIAQVDVVNFNLT

>hCoV-19/Beijing/Wuhan_IME-BJ05/2020|EPI_ISL_424359|2020-01-27
MGYINVFAFPFTIYSLLLCRMNSRNYIAQVDVVNFNLT

>hCoV-19/Beijing/Wuhan_IME-BJ07/2020|EPI_ISL_424360|2020-01-29
MGYINVFAFPFTIYSLLLCRMNSRNYIAQVDVVNFNLT

>hCoV-19/India/1063/2020|EPI_ISL_424361|2020-03-10
MGYINVFAFPFTIYSLLLCRMNSRNYIAQVDVVNFNLT

>hCoV-19/India/1135/2020|EPI_ISL_424362|2020-03-10
MGYINVFAFPFTIYSLLLCRMNSRNYIAQVDVVNFNLT

>hCoV-19/India/1652/2020|EPI_ISL_424363|2020-03-12
MGYINVFAFPFTIYSLLLCRMNSRNYIAQVDVVNFNLT

>hCoV-19/India/3118/2020|EPI_ISL_424364|2020-03-17
MGYINVFAFPFTIYSLLLCRMNSRNYIAQVDVVNFNLT

>hCoV-19/India/3239/2020|EPI_ISL_424365|2020-03-17
MGYINVFAFPFTIYSLLLCRMNSRNYIAQVDVVNFNLT

>hCoV-19/Turkey/ERAGEM-001/2020|EPI_ISL_424366|2020-03-17
MGYINVFAFPFTIYSLLLCRMNSRNYIAQVDVVNFNLT

>hCoV-19/Iceland/343/2020|EPI_ISL_424367|2020-03
MGYINVFAFPFTIYSLLLCRMNSRNYIAQVDVVNFNLT

>hCoV-19/Iceland/344/2020|EPI_ISL_424368|2020-03
MGYINVFAFPFTIYSLLLCRMNSRNYIAQVDVVNFNLT

>hCoV-19/Iceland/345/2020|EPI_ISL_424369|2020-03
MGYINVFAFPFTIYSLLLCRMNSRNYIAQVDVVNFNLT

>hCoV-19/Iceland/346/2020|EPI_ISL_424370|2020-03
MGYINVFAFPFTIYSLLLCRMNSRNYIAQVDVVNFNLT

>hCoV-19/Iceland/347/2020|EPI_ISL_424371|2020-03
MGYINVFAFPFTIYSLLLCRMNSRNYIAQVDVVNFNLT

>hCoV-19/Iceland/349/2020|EPI_ISL_424373|2020-03
MGYINVFAFPFTIYSLLLCRMNSRNYIAQVDVVNFNLT

>hCoV-19/Iceland/350/2020|EPI_ISL_424374|2020-03
MGYINVFAFPFTIYSLLLCRMNSRNYIAQVDVVNFNLT

>hCoV-19/Iceland/351/2020|EPI_ISL_424375|2020-03
MGYINVFAFPFTIYSLLLCRMNSRNYIAQVDVVNFNLT

>hCoV-19/Iceland/352/2020|EPI_ISL_424376|2020-03
MGYINVFAFPFTIYSLLLCRMNSRNYIAQVDVVNFNLT

>hCoV-19/Iceland/353/2020|EPI_ISL_424377|2020-03-18
MGYINVFAFPFTIYSLLLCRMNSRNYIAQVDVVNFNLT

>hCoV-19/Iceland/355/2020|EPI_ISL_424379|2020-03-19
MGYINVFAFPFTIYSLLLCRMNSRNYIAQVDVVNFNLT

>hCoV-19/Australia/VIC534/2020|EPI_ISL_426800|2020-03-25
MGYINVFAFPFTIYSLLLCRMNSRNYIAQVDVVNFNLT

>hCoV-19/Australia/VIC535/2020|EPI_ISL_426801|2020-03-25
MGYINVFAFPFTIYSLLLCRMNSRNYIAQVDVVNFNLT

>hCoV-19/Australia/VIC536/2020|EPI_ISL_426802|2020-03-24
MGYINVFAFPFTIYSLLLCRMNSRNYIAQVDVVNFNLT

>hCoV-19/Australia/VIC537/2020|EPI_ISL_426803|2020-03-24
MGYINVFAFPFTIYSLLLCRMNSRNYIAQVDVVNFNLT

>hCoV-19/Australia/VIC538/2020|EPI_ISL_426804|2020-03-23
MGYINVFAFPFTIYSLLLCRMNSRNYIAQVDVVNFNLT

>hCoV-19/Australia/VIC540/2020|EPI_ISL_426805|2020-03-24
MGYINVFAFPFTIYSLLLCRMNSRNYIAQVDVVNFNLT

>hCoV-19/Australia/VIC541/2020|EPI_ISL_426806|2020-03-24
MGYINVFAFPFTIYSLLLCRMNSRNYIAQVDVVNFNLT

>hCoV-19/Australia/VIC544/2020|EPI_ISL_426807|2020-03-23
MGYINVFAFPFTIYSLLLCRMNSRNYIAQVDVVNFNLT

>hCoV-19/Australia/VIC545/2020|EPI_ISL_426808|2020-03-24
MGYINVFAFPFTIYSLLLCRMNSRNYIAQVDVVNFNLT

>hCoV-19/Australia/VIC546/2020|EPI_ISL_426809|2020-03-24
MGYINVFAFPFTIYSLLLCRMNSRNYIAQVDVVNFNLT

>hCoV-19/Australia/VIC547/2020|EPI_ISL_426810|2020-03-25
MGYINVFAFPFTIYSLLLCRMNSRNYIAQVDVVNFNLT

>hCoV-19/Australia/VIC548/2020|EPI_ISL_426811|2020-03-25
MGYINVFAFPFTIYSLLLCRMNSRNYIAQVDVVNFNLT

>hCoV-19/Australia/VIC549/2020|EPI_ISL_426812|2020-03-23
MGYINVFAFPFTIYSLLLCRMNSRNYIAQVDVVNFNLT

>hCoV-19/Australia/VIC551/2020|EPI_ISL_426813|2020-03-25
MGYINVFAFPFTIYSLLLCRMNSRNYIAQVDVVNFNLT

>hCoV-19/Australia/VIC553/2020|EPI_ISL_426814|2020-03-25
MGYINVFAFPFTIYSLLLCRMNSRNYIAQVDVVNFNLT

>hCoV-19/Australia/VIC554/2020|EPI_ISL_426815|2020-03-25
MGYINVFAFPFTIYSLLLCRMNSRNYIAQVDVVNFNLT

>hCoV-19/Australia/VIC555/2020|EPI_ISL_426816|2020-03-25
MGYINVFAFPFTIYSLLLCRMNSRNYIAQVDVVNFNLT

>hCoV-19/Australia/VIC556/2020|EPI_ISL_426817|2020-03-25
MGYINVFAFPFTIYSLLLCRMNSRNYIAQVDVVNFNLT

>hCoV-19/Australia/VIC557/2020|EPI_ISL_426818|2020-03-25
MGYINVFAFPFTIYSLLLCRMNSRNYIAQVDVVNFNLT

>hCoV-19/Australia/VIC558/2020|EPI_ISL_426819|2020-03-25
MGYINVFAFPFTIYSLLLCRMNSRNYIAQVDVVNFNLT

>hCoV-19/Australia/VIC559/2020|EPI_ISL_426820|2020-03-24
MGYINVFAFPFTIYSLLLCRMNSRNYIAQVDVVNFNLT

>hCoV-19/Australia/VIC560/2020|EPI_ISL_426821|2020-03-25
MGYINVFAFPFTIYSLLLCRMNSRNYIAQVDVVNFNLT

>hCoV-19/Australia/VIC561/2020|EPI_ISL_426822|2020-03-25
MGYINVFAFPFTIYSLLLCRMNSRNYIAQVDVVNFNLT

>hCoV-19/Australia/VIC562/2020|EPI_ISL_426823|2020-03-24
MGYINVFAFPFTIYSLLLCRMNSRNYIAQVDVVNFNLT

>hCoV-19/Australia/VIC563/2020|EPI_ISL_426824|2020-03-24
MGYINVFAFPFTIYSLLLCRMNSRNYIAQVDVVNFNLT

>hCoV-19/Australia/VIC565/2020|EPI_ISL_426825|2020-03-25
MGYINVFAFPFTIYSLLLCRMNSRNYIAQVDVVNFNLT

>hCoV-19/Australia/VIC566/2020|EPI_ISL_426826|2020-03-25
MGYINVFAFPFTIYSLLLCRMNSRNYIAQVDVVNFNLT

>hCoV-19/Australia/VIC567/2020|EPI_ISL_426827|2020-03-25
MGYINVFAFPFTIYSLLLCRMNSRNYIAQVDVVNFNLT

>hCoV-19/Australia/VIC568/2020|EPI_ISL_426828|2020-03-25
MGYINVFAFPFTIYSLLLCRMNSRNYIAQVDVVNFNLT

>hCoV-19/Australia/VIC569/2020|EPI_ISL_426829|2020-03-25
MGYINVFAFPFTIYSLLLCRMNSRNYIAQVDVVNFNLT

>hCoV-19/Australia/VIC570/2020|EPI_ISL_426830|2020-03-25
MGYINVFAFPFTIYSLLLCRMNSRNYIAQVDVVNFNLT

>hCoV-19/Australia/VIC571/2020|EPI_ISL_426831|2020-03-25
MGYINVFAFPFTIYSLLLCRMNSRNYIAQVDVVNFNLT

>hCoV-19/Australia/VIC572/2020|EPI_ISL_426832|2020-03-25
MGYINVFAFPFTIYSLLLCRMNSRNYIAQVDVVNFNLT

>hCoV-19/Australia/VIC574/2020|EPI_ISL_426833|2020-03-26
MGYINVFAFPFTIYSLLLCRMNSRNYIAQVDVVNFNLT

>hCoV-19/Australia/VIC575/2020|EPI_ISL_426834|2020-03-26
MGYINVFAFPFTIYSLLLCRMNSRNYIAQVDVVNFNLT

>hCoV-19/Australia/VIC576/2020|EPI_ISL_426835|2020-03-26
MGYINVFAFPFTIYSLLLCRMNSRNYIAQVDVVNFNLT

>hCoV-19/Australia/VIC578/2020|EPI_ISL_426836|2020-03-26
MGYINVFAFPFTIYSLLLCRMNSRNYIAQVDVVNFNLT

>hCoV-19/Australia/VIC580/2020|EPI_ISL_426837|2020-03-25
MGYINVFAFPFTIYSLLLCRMNSRNYIAQVDVVNFNLT

>hCoV-19/Australia/VIC581/2020|EPI_ISL_426838|2020-03-25
MGYINVFAFPFTIYSLLLCRMNSRNYIAQVDVVNFNLT

>hCoV-19/Australia/VIC582/2020|EPI_ISL_426839|2020-03-25
MGYINVFAFPFTIYSLLLCRMNSRNYIAQVDVVNFNLT

>hCoV-19/Australia/VIC583/2020|EPI_ISL_426840|2020-03-25
MGYINVFAFPFTIYSLLLCRMNSRNYIAQVDVVNFNLT

>hCoV-19/Australia/VIC584/2020|EPI_ISL_426841|2020-03-25
MGYINVFAFPFTIYSLLLCRMNSRNYIAQVDVVNFNLT

>hCoV-19/Australia/VIC585/2020|EPI_ISL_426842|2020-03-25
MGYINVFAFPFTIYSLLLCRMNSRNYIAQVDVVNFNLT

>hCoV-19/Australia/VIC586/2020|EPI_ISL_426843|2020-03-24
MGYINVFAFPFTIYSLLLCRMNSRNYIAQVDVVNFNLT

>hCoV-19/Australia/VIC587/2020|EPI_ISL_426844|2020-03-25
MGYINVFAFPFTIYSLLLCRMNSRNYIAQVDVVNFNLT

>hCoV-19/Australia/VIC588/2020|EPI_ISL_426845|2020-03-21
MGYINVFAFPFTIYSLLLCRMNSRNYIAQVDVVNFNLT

>hCoV-19/Australia/VIC589/2020|EPI_ISL_426846|2020-03-22
MGYINVFAFPFTIYSLLLCRMNSRNYIAQVDVVNFNLT

>hCoV-19/Australia/VIC590/2020|EPI_ISL_426847|2020-03-22
MGYINVFAFPFTIYSLLLCRMNSRNYIAQVDVVNFNLT

>hCoV-19/Australia/VIC591/2020|EPI_ISL_426848|2020-03-22
MGYINVFAFPFTIYSLLLCRMNSRNYIAQVDVVNFNLT

>hCoV-19/Australia/VIC592/2020|EPI_ISL_426849|2020-03-23
MGYINVFAFPFTIYSLLLCRMNSRNYIAQVDVVNFNLT

>hCoV-19/Australia/VIC593/2020|EPI_ISL_426850|2020-03-23
MGYINVFAFPFTIYSLLLCRMNSRNYIAQVDVVNFNLT

>hCoV-19/Australia/VIC594/2020|EPI_ISL_426851|2020-03-25
MGYINVFAFPFTIYSLLLCRMNSRNYIAQVDVVNFNLT

>hCoV-19/Australia/VIC595/2020|EPI_ISL_426852|2020-03-25
MGYINVFAFPFTIYSLLLCRMNSRNYIAQVDVVNFNLT

>hCoV-19/Australia/VIC596/2020|EPI_ISL_426853|2020-03-25
MGYINVFAFPFTIYSLLLCRMNSRNYIAQVDVVNFNLT

>hCoV-19/Australia/VIC597/2020|EPI_ISL_426854|2020-03-25
MGYINVFAFPFTIYSLLLCRMNSRNYIAQVDVVNFNLT

>hCoV-19/Australia/VIC598/2020|EPI_ISL_426855|2020-03-25
MGYINVFAFPFTIYSLLLCRMNSRNYIAQVDVVNFNLT

>hCoV-19/Australia/VIC599/2020|EPI_ISL_426856|2020-03-25
MGYINVFAFPFTIYSLLLCRMNSRNYIAQVDVVNFNLT

>hCoV-19/Australia/VIC601/2020|EPI_ISL_426857|2020-03-26
MGYINVFAFPFTIYSLLLCRMNSRNYIAQVDVVNFNLT

>hCoV-19/Australia/VIC603/2020|EPI_ISL_426858|2020-03-26
MGYINVFAFPFTIYSLLLCRMNSRNYIAQVDVVNFNLT

>hCoV-19/Australia/VIC604/2020|EPI_ISL_426859|2020-03-26
MGYINVFAFPFTIYSLLLCRMNSRNYIAQVDVVNFNLT

>hCoV-19/Australia/VIC605/2020|EPI_ISL_426860|2020-03-27
MGYINVFAFPFTIYSLLLCRMNSRNYIAQVDVVNFNLT

>hCoV-19/Australia/VIC606/2020|EPI_ISL_426861|2020-03-27
MGYINVFAFPFTIYSLLLCRMNSRNYIAQVDVVNFNLT

>hCoV-19/Australia/VIC607/2020|EPI_ISL_426862|2020-03-27
MGYINVFAFPFTIYSLLLCRMNSRNYIAQVDVVNFNLT

>hCoV-19/Australia/VIC609/2020|EPI_ISL_426863|2020-03-27
MGYINVFAFPFTIYSLLLCRMNSRNYIAQVDVVNFNLT

>hCoV-19/Australia/VIC610/2020|EPI_ISL_426864|2020-03-26
MGYINVFAFPFTIYSLLLCRMNSRNYIAQVDVVNFNLT

>hCoV-19/Australia/VIC611/2020|EPI_ISL_426865|2020-03-27
MGYINVFAFPFTIYSLLLCRMNSRNYIAQVDVVNFNLT

>hCoV-19/Australia/VIC612/2020|EPI_ISL_426866|2020-03-26
MGYINVFAFPFTIYSLLLCRMNSRNYIAQVDVVNFNLT

>hCoV-19/Australia/VIC613/2020|EPI_ISL_426867|2020-03-26
MGYINVFAFPFTIYSLLLCRMNSRNYIAQVDVVNFNLT

>hCoV-19/Australia/VIC614/2020|EPI_ISL_426869|2020-03-26
MGYINVFAFPFTIYSLLLCRMNSRNYIAQVDVVNFNLT

>hCoV-19/Australia/VIC615/2020|EPI_ISL_426870|2020-03-28
MGYINVFAFPFTIYSLLLCRMNSRNYIAQVDVVNFNLT

>hCoV-19/Australia/VIC616/2020|EPI_ISL_426871|2020-03-26
MGYINVFAFPFTIYSLLLCRMNSRNYIAQVDVVNFNLT

>hCoV-19/Australia/VIC617/2020|EPI_ISL_426872|2020-03-26
MGYINVFAFPFTIYSLLLCRMNSRNYIAQVDVVNFNLT

>hCoV-19/Australia/VIC629/2020|EPI_ISL_426873|2020-03-25
MGYINVFAFPFTIYSLLLCRMNSRNYIAQVDVVNFNLT

>hCoV-19/Australia/VIC630/2020|EPI_ISL_426874|2020-03-26
MGYINVFAFPFTIYSLLLCRMNSRNYIAQVDVVNFNLT

>hCoV-19/Australia/VIC633/2020|EPI_ISL_426875|2020-03-27
MGYINVFAFPFTIYSLLLCRMNSRNYIAQVDVVNFNLT

>hCoV-19/Australia/VIC635/2020|EPI_ISL_426876|2020-03-28
MGYINVFAFPFTIYSLLLCRMNSRNYIAQVDVVNFNLT

>hCoV-19/Australia/VIC636/2020|EPI_ISL_426877|2020-03-28
MGYINVFAFPFTIYSLLLCRMNSRNYIAQVDVVNFNLT

>hCoV-19/Australia/VIC701/2020|EPI_ISL_426878|2020-03-21
MGYINVFAFPFTIYSLLLCRMNSRNYIAQVDVVNFNLT

>hCoV-19/Spain/Valencia155/2020|EPI_ISL_436250|2020-03-19
MGYINVFAFPFTIYSLLLCRMNSRNYIAQVDVVNFNLT

>hCoV-19/Spain/Valencia156/2020|EPI_ISL_436251|2020-03-19
MGYINVFAFPFTIYSLLLCRMNSRNYIAQVDVVNFNLT

>hCoV-19/Spain/Valencia222/2020|EPI_ISL_436317|2020-03-26
MGYINVFAFPFTIYSLLLCRMNSRNYIAQVDVVNFNLT

>hCoV-19/Spain/Valencia223/2020|EPI_ISL_436318|2020-03-26
MGYINVFAFPFTIYSLLLCRMNSRNYIAQVDVVNFNLT

>hCoV-19/Spain/Valencia224/2020|EPI_ISL_436319|2020-03-28
MGYINVFAFPFTIYSLLLCRMNSRNYIAQVDVVNFNLT

>hCoV-19/Spain/Valencia225/2020|EPI_ISL_436320|2020-03-19
MGYINVFAFPFTIYSLLLCRMNSRNYIAQVDVVNFNLT

>hCoV-19/Spain/Valencia226/2020|EPI_ISL_436321|2020-03-19
MGYINVFAFPFTIYSLLLCRMNSRNYIAQVDVVNFNLT

>hCoV-19/Spain/Valencia227/2020|EPI_ISL_436322|2020-03-19
MGYINVFAFPFTIYSLLLCRMNSRNYIAQVDVVNFNLT

>hCoV-19/Spain/Valencia228/2020|EPI_ISL_436323|2020-03-25
MGYINVFAFPFTIYSLLLCRMNSRNYIAQVDVVNFNLT

>hCoV-19/Spain/Valencia229/2020|EPI_ISL_436324|2020-03-24
MGYINVFAFPFTIYSLLLCRMNSRNYIAQVDVVNFNLT

>hCoV-19/Spain/Valencia230/2020|EPI_ISL_436325|2020-03-26
MGYINVFAFPFTIYSLLLCRMNSRNYIAQVDVVNFNLT

>hCoV-19/Spain/Valencia231/2020|EPI_ISL_436326|2020-03-26
MGYINVFAFPFTIYSLLLCRMNSRNYIAQVDVVNFNLT

>hCoV-19/Spain/Valencia232/2020|EPI_ISL_436327|2020-03-26
MGYINVFAFPFTIYSLLLCRMNSRNYIAQVDVVNFNLT

>hCoV-19/Spain/Valencia233/2020|EPI_ISL_436328|2020-03-26
MGYINVFAFPFTIYSLLLCRMNSRNYIAQVDVVNFNLT

>hCoV-19/Spain/Valencia234/2020|EPI_ISL_436329|2020-03-26
MGYINVFAFPFTIYSLLLCRMNSRNYIAQVDVVNFNLT

>hCoV-19/Spain/Valencia236/2020|EPI_ISL_436331|2020-03-25
MGYINVFAFPFTIYSLLLCRMNSRNYIAQVDVVNFNLT

>hCoV-19/Spain/Valencia237/2020|EPI_ISL_436332|2020-03-24
MGYINVFAFPFTIYSLLLCRMNSRNYIAQVDVVNFNLT

>hCoV-19/Spain/Valencia238/2020|EPI_ISL_436333|2020-03-24
MGYINVFAFPFTIYSLLLCRMNSRNYIAQVDVVNFNLT

>hCoV-19/Spain/Valencia239/2020|EPI_ISL_436334|2020-03-24
MGYINVFAFPFTIYSLLLCRMNSRNYIAQVDVVNFNLT

>hCoV-19/Spain/Valencia240/2020|EPI_ISL_436335|2020-03-26
MGYINVFAFPFTIYSLLLCRMNSRNYIAQVDVVNFNLT

>hCoV-19/Spain/Valencia241/2020|EPI_ISL_436336|2020-03-26
MGYINVFAFPFTIYSLLLCRMNSRNYIAQVDVVNFNLT

>hCoV-19/Spain/Valencia242/2020|EPI_ISL_436337|2020-03-26
MGYINVFAFPFTIYSLLLCRMNSRNYIAQVDVVNFNLT

>hCoV-19/Spain/Valencia243/2020|EPI_ISL_436338|2020-03-25
MGYINVFAFPFTIYSLLLCRMNSRNYIAQVDVVNFNLT

>hCoV-19/Spain/Valencia244/2020|EPI_ISL_436339|2020-03-28
MGYINVFAFPFTIYSLLLCRMNSRNYIAQVDVVNFNLT

>hCoV-19/Spain/Valencia245/2020|EPI_ISL_436340|2020-03-29
MGYINVFAFPFTIYSLLLCRMNSRNYIAQVDVVNFNLT

>hCoV-19/Spain/Valencia246/2020|EPI_ISL_436341|2020-03-29
MGYINVFAFPFTIYSLLLCRMNSRNYIAQVDVVNFNLT

>hCoV-19/Spain/Valencia247/2020|EPI_ISL_436342|2020-03-25
MGYINVFAFPFTIYSLLLCRMNSRNYIAQVDVVNFNLT

>hCoV-19/Spain/Valencia248/2020|EPI_ISL_436343|2020-03-25
MGYINVFAFPFTIYSLLLCRMNSRNYIAQVDVVNFNLT

>hCoV-19/Spain/Valencia249/2020|EPI_ISL_436344|2020-03-23
MGYINVFAFPFTIYSLLLCRMNSRNYIAQVDVVNFNLT

>hCoV-19/Spain/Valencia250/2020|EPI_ISL_436345|2020-03-25
MGYINVFAFPFTIYSLLLCRMNSRNYIAQVDVVNFNLT

>hCoV-19/Spain/Valencia251/2020|EPI_ISL_436346|2020-03-27
MGYINVFAFPFTIYSLLLCRMNSRNYIAQVDVVNFNLT

>hCoV-19/Spain/Valencia252/2020|EPI_ISL_436347|2020-03-29
MGYINVFAFPFTIYSLLLCRMNSRNYIAQVDVVNFNLT

>hCoV-19/Spain/Valencia253/2020|EPI_ISL_436348|2020-03-26
MGYINVFAFPFTIYSLLLCRMNSRNYIAQVDVVNFNLT

>hCoV-19/Spain/Valencia254/2020|EPI_ISL_436349|2020-03-26
MGYINVFAFPFTIYSLLLCRMNSRNYIAQVDVVNFNLT

>hCoV-19/Spain/Valencia255/2020|EPI_ISL_436350|2020-03-26
MGYINVFAFPFTIYSLLLCRMNSRNYIAQVDVVNFNLT

>hCoV-19/Spain/Valencia256/2020|EPI_ISL_436351|2020-03-26
MGYINVFAFPFTIYSLLLCRMNSRNYIAQVDVVNFNLT

>hCoV-19/Spain/Valencia257/2020|EPI_ISL_436352|2020-03-26
MGYINVFAFPFTIYSLLLCRMNSRNYIAQVDVVNFNLT

>hCoV-19/Spain/Valencia258/2020|EPI_ISL_436353|2020-03-25
MGYINVFAFPFTIYSLLLCRMNSRNYIAQVDVVNFNLT

>hCoV-19/Spain/Valencia259/2020|EPI_ISL_436354|2020-03-25
MGYINVFAFPFTIYSLLLCRMNSRNYIAQVDVVNFNLT

>hCoV-19/Spain/Valencia260/2020|EPI_ISL_436355|2020-03-26
MGYINVFAFPFTIYSLLLCRMNSRNYIAQVDVVNFNLT

>hCoV-19/Spain/Valencia261/2020|EPI_ISL_436356|2020-03-26
MGYINVFAFPFTIYSLLLCRMNSRNYIAQVDVVNFNLT

>hCoV-19/Spain/Valencia262/2020|EPI_ISL_436357|2020-03-26
MGYINVFAFPFTIYSLLLCRMNSRNYIAQVDVVNFNLT

>hCoV-19/Spain/Valencia263/2020|EPI_ISL_436358|2020-03-26
MGYINVFAFPFTIYSLLLCRMNSRNYIAQVDVVNFNLT

>hCoV-19/Spain/Valencia264/2020|EPI_ISL_436359|2020-03-27
MGYINVFAFPFTIYSLLLCRMNSRNYIAQVDVVNFNLT

>hCoV-19/Scotland/CVR1415/2020|EPI_ISL_438800|2020-04-01
MGYINVFAFPFTIYSLLLCRMNSRNYIAQVDVVNFNLT

>hCoV-19/Scotland/CVR1416/2020|EPI_ISL_438801|2020-04-01
MGYINVFAFPFTIYSLLLCRMNSRNYIAQVDVVNFNLT

>hCoV-19/Scotland/CVR1417/2020|EPI_ISL_438802|2020-04-01
MGYINVFAFPFTIYSLLLCRMNSRNYIAQVDVVNFNLT

>hCoV-19/Scotland/CVR1421/2020|EPI_ISL_438804|2020-04-01
MGYINVFAFPFTIYSLLLCRMNSRNYIAQVDVVNFNLT

>hCoV-19/Scotland/CVR1425/2020|EPI_ISL_438805|2020-04-02
MGYINVFAFPFTIYSLLLCRMNSRNYIAQVDVVNFNLT

>hCoV-19/Scotland/CVR1427/2020|EPI_ISL_438806|2020-04-02
MGYINVFAFPFTIYSLLLCRMNSRNYIAQVDVVNFNLT

>hCoV-19/Scotland/CVR1428/2020|EPI_ISL_438807|2020-04-01
MGYINVFAFPFTIYSLLLCRMNSRNYIAQVDVVNFNLT

>hCoV-19/Scotland/CVR1436/2020|EPI_ISL_438808|2020-04-01
MGYINVFAFPFTIYSLLLCRMNSRNYIAQVDVVNFNLT

>hCoV-19/Scotland/CVR1441/2020|EPI_ISL_438810|2020-04-01
MGYINVFAFPFTIYSLLLCRMNSRNYIAQVDVVNFNLT

>hCoV-19/Scotland/CVR1442/2020|EPI_ISL_438811|2020-04-02
MGYINVFAFPFTIYSLLLCRMNSRNYIAQVDVVNFNLT

>hCoV-19/Scotland/CVR1445/2020|EPI_ISL_438812|2020-04-01
MGYINVFAFPFTIYSLLLCRMNSRNYIAQVDVVNFNLT

>hCoV-19/Scotland/CVR1446/2020|EPI_ISL_438813|2020-04-01
MGYINVFAFPFTIYSLLLCRMNSRNYIAQVDVVNFNLT

>hCoV-19/Scotland/CVR1447/2020|EPI_ISL_438814|2020-04-01
MGYINVFAFPFTIYSLLLCRMNSRNYIAQVDVVNFNLT

>hCoV-19/Scotland/CVR1448/2020|EPI_ISL_438815|2020-04-01
MGYINVFAFPFTIYSLLLCRMNSRNYIAQVDVVNFNLT

>hCoV-19/Scotland/CVR1449/2020|EPI_ISL_438816|2020-04-02
MGYINVFAFPFTIYSLLLCRMNSRNYIAQVDVVNFNLT

>hCoV-19/Scotland/CVR1451/2020|EPI_ISL_438817|2020-04-02
MGYINVFAFPFTIYSLLLCRMNSRNYIAQVDVVNFNLT

>hCoV-19/Scotland/CVR1466/2020|EPI_ISL_438818|2020-04-01
MGYINVFAFPFTIYSLLLCRMNSRNYIAQVDVVNFNLT

>hCoV-19/Scotland/CVR1467/2020|EPI_ISL_438819|2020-04-01
MGYINVFAFPFTIYSLLLCRMNSRNYIAQVDVVNFNLT

>hCoV-19/Scotland/CVR1473/2020|EPI_ISL_438820|2020-04-02
MGYINVFAFPFTIYSLLLCRMNSRNYIAQVDVVNFNLT

>hCoV-19/Scotland/CVR1475/2020|EPI_ISL_438821|2020-04-01
MGYINVFAFPFTIYSLLLCRMNSRNYIAQVDVVNFNLT

>hCoV-19/Scotland/CVR1476/2020|EPI_ISL_438822|2020-04-01
MGYINVFAFPFTIYSLLLCRMNSRNYIAQVDVVNFNLT

>hCoV-19/Scotland/CVR1482/2020|EPI_ISL_438823|2020-04-01
MGYINVFAFPFTIYSLLLCRMNSRNYIAQVDVVNFNLT

>hCoV-19/Scotland/CVR1484/2020|EPI_ISL_438824|2020-04-02
MGYINVFAFPFTIYSLLLCRMNSRNYIAQVDVVNFNLT

>hCoV-19/Scotland/CVR1494/2020|EPI_ISL_438826|2020-04-02
MGYINVFAFPFTIYSLLLCRMNSRNYIAQVDVVNFNLT

>hCoV-19/Scotland/CVR1496/2020|EPI_ISL_438827|2020-04-02
MGYINVFAFPFTIYSLLLCRMNSRNYIAQVDVVNFNLT

>hCoV-19/Scotland/CVR1497/2020|EPI_ISL_438828|2020-04-02
MGYINVFAFPFTIYSLLLCRMNSRNYIAQVDVVNFNLT

>hCoV-19/Scotland/CVR1499/2020|EPI_ISL_438829|2020-04-03
MGYINVFAFPFTIYSLLLCRMNSRNYIAQVDVVNFNLT

>hCoV-19/Scotland/CVR1504/2020|EPI_ISL_438830|2020-04-03
MGYINVFAFPFTIYSLLLCRMNSRNYIAQVDVVNFNLT

>hCoV-19/Scotland/CVR1506/2020|EPI_ISL_438831|2020-04-03
MGYINVFAFPFTIYSLLLCRMNSRNYIAQVDVVNFNLT

>hCoV-19/Scotland/CVR1507/2020|EPI_ISL_438832|2020-04-03
MGYINVFAFPFTIYSLLLCRMNSRNYIAQVDVVNFNLT

>hCoV-19/Scotland/CVR1518/2020|EPI_ISL_438833|2020-04-03
MGYINVFAFPFTIYSLLLCRMNSRNYIAQVDVVNFNLT

>hCoV-19/Scotland/CVR1525/2020|EPI_ISL_438834|2020-04-03
MGYINVFAFPFTIYSLLLCRMNSRNYIAQVDVVNFNLT

>hCoV-19/Scotland/CVR1528/2020|EPI_ISL_438835|2020-04-03
MGYINVFAFPFTIYSLLLCRMNSRNYIAQVDVVNFNLT

>hCoV-19/Scotland/CVR1533/2020|EPI_ISL_438836|2020-04-03
MGYINVFAFPFTIYSLLLCRMNSRNYIAQVDVVNFNLT

>hCoV-19/Scotland/CVR1537/2020|EPI_ISL_438837|2020-04-04
MGYINVFAFPFTIYSLLLCRMNSRNYIAQVDVVNFNLT

>hCoV-19/Scotland/CVR1545/2020|EPI_ISL_438838|2020-04-04
MGYINVFAFPFTIYSLLLCRMNSRNYIAQVDVVNFNLT

>hCoV-19/Scotland/CVR1557/2020|EPI_ISL_438839|2020-04-03
MGYINVFAFPFTIYSLLLCRMNSRNYIAQVDVVNFNLT

>hCoV-19/Scotland/CVR1560/2020|EPI_ISL_438840|2020-04-04
MGYINVFAFPFTIYSLLLCRMNSRNYIAQVDVVNFNLT

>hCoV-19/Scotland/CVR1573/2020|EPI_ISL_438841|2020-04-04
MGYINVFAFPFTIYSLLLCRMNSRNYIAQVDVVNFNLT

>hCoV-19/Scotland/CVR1579/2020|EPI_ISL_438842|2020-04-04
MGYINVFAFPFTIYSLLLCRMNSRNYIAQVDVVNFNLT

>hCoV-19/Scotland/CVR1600/2020|EPI_ISL_438843|2020-04-02
MGYINVFAFPFTIYSLLLCRMNSRNYIAQVDVVNFNLT

>hCoV-19/Scotland/CVR1615/2020|EPI_ISL_438844|2020-04-05
MGYINVFAFPFTIYSLLLCRMNSRNYIAQVDVVNFNLT

>hCoV-19/Scotland/CVR1692/2020|EPI_ISL_438845|2020-04-05
MGYINVFAFPFTIYSLLLCRMNSRNYIAQVDVVNFNLT

>hCoV-19/Scotland/CVR1704/2020|EPI_ISL_438846|2020-04-06
MGYINVFAFPFTIYSLLLCRMNSRNYIAQVDVVNFNLT

>hCoV-19/Scotland/CVR1706/2020|EPI_ISL_438847|2020-04-06
MGYINVFAFPFTIYSLLLCRMNSRNYIAQVDVVNFNLT

>hCoV-19/Scotland/CVR1792/2020|EPI_ISL_438848|2020-04-06
MGYINVFAFPFTIYSLLLCRMNSRNYIAQVDVVNFNLT

>hCoV-19/Scotland/CVR1816/2020|EPI_ISL_438849|2020-04-07
MGYINVFAFPFTIYSLLLCRMNSRNYIAQVDVVNFNLT

>hCoV-19/Scotland/CVR1843/2020|EPI_ISL_438850|2020-04-06
MGYINVFAFPFTIYSLLLCRMNSRNYIAQVDVVNFNLT

>hCoV-19/Scotland/CVR1899/2020|EPI_ISL_438851|2020-04-08
MGYINVFAFPFTIYSLLLCRMNSRNYIAQVDVVNFNLT

>hCoV-19/Scotland/CVR1910/2020|EPI_ISL_438852|2020-04-07
MGYINVFAFPFTIYSLLLCRMNSRNYIAQVDVVNFNLT

>hCoV-19/Scotland/CVR1914/2020|EPI_ISL_438853|2020-04-07
MGYINVFAFPFTIYSLLLCRMNSRNYIAQVDVVNFNLT

>hCoV-19/Scotland/CVR1918/2020|EPI_ISL_438854|2020-04-07
MGYINVFAFPFTIYSLLLCRMNSRNYIAQVDVVNFNLT

>hCoV-19/Scotland/CVR1919/2020|EPI_ISL_438855|2020-04-07
MGYINVFAFPFTIYSLLLCRMNSRNYIAQVDVVNFNLT

>hCoV-19/Scotland/CVR1926/2020|EPI_ISL_438856|2020-04-07
MGYINVFAFPFTIYSLLLCRMNSRNYIAQVDVVNFNLT

>hCoV-19/Scotland/CVR1931/2020|EPI_ISL_438857|2020-04-08
MGYINVFAFPFTIYSLLLCRMNSRNYIAQVDVVNFNLT

>hCoV-19/Scotland/CVR2789/2020|EPI_ISL_438979|2020-04-18
MGYINVFAFPFTIYSLLLCRMNSRNYIAQVDVVNFNLT

>hCoV-19/Scotland/CVR2802/2020|EPI_ISL_438980|2020-04-21
MGYINVFAFPFTIYSLLLCRMNSRNYIAQVDVVNFNLT

>hCoV-19/Scotland/CVR2803/2020|EPI_ISL_438981|2020-04-21
MGYINVFAFPFTIYSLLLCRMNSRNYIAQVDVVNFNLT

>hCoV-19/Scotland/CVR2805/2020|EPI_ISL_438982|2020-04-21
MGYINVFAFPFTIYSLLLCRMNSRNYIAQVDVVNFNLT

>hCoV-19/Scotland/CVR2810/2020|EPI_ISL_438983|2020-04-21
MGYINVFAFPFTIYSLLLCRMNSRNYIAQVDVVNFNLT

>hCoV-19/Scotland/CVR2812/2020|EPI_ISL_438984|2020-04-21
MGYINVFAFPFTIYSLLLCRMNSRNYIAQVDVVNFNLT

>hCoV-19/Scotland/CVR2814/2020|EPI_ISL_438985|2020-04-21
MGYINVFAFPFTIYSLLLCRMNSRNYIAQVDVVNFNLT

>hCoV-19/Scotland/CVR2819/2020|EPI_ISL_438986|2020-04-20
MGYINVFAFPFTIYSLLLCRMNSRNYIAQVDVVNFNLT

>hCoV-19/Scotland/CVR2837/2020|EPI_ISL_438987|2020-04-21
MGYINVFAFPFTIYSLLLCRMNSRNYIAQVDVVNFNLT

>hCoV-19/Scotland/CVR2838/2020|EPI_ISL_438988|2020-04-21
MGYINVFAFPFTIYSLLLCRMNSRNYIAQVDVVNFNLT

>hCoV-19/Scotland/CVR2839/2020|EPI_ISL_438989|2020-04-21
MGYINVFAFPFTIYSLLLCRMNSRNYIAQVDVVNFNLT

>hCoV-19/Scotland/CVR286/2020|EPI_ISL_438993|2020-03-20
MGYINVFAFPFTIYSLLLCRMNSRNYIAQVDVVNFNLT

>hCoV-19/Scotland/CVR2903/2020|EPI_ISL_438994|2020-04-22
MGYINFFAFPFTIYSLLLCRMNSRNYIAQVDVVNFNLT

>hCoV-19/Scotland/CVR2906/2020|EPI_ISL_438995|2020-04-22
MGYINFFAFPFTIYSLLLCRMNSRNYIAQVDVVNFNLT

>hCoV-19/Scotland/CVR2912/2020|EPI_ISL_438996|2020-04-22
MGYINVFAFPFTIYSLLLCRMNSRNYIAQVDVVNFNLT

>hCoV-19/Scotland/CVR2919/2020|EPI_ISL_438997|2020-04-22
MGYINVFAFPFTIYSLLLCRMNSRNYIAQVDVVNFNLT

>hCoV-19/Scotland/CVR2921/2020|EPI_ISL_438998|2020-04-22
MGYINVFAFPFTIYSLLLCRMNSRNYIAQVDVVNFNLT

>hCoV-19/Scotland/CVR2937/2020|EPI_ISL_438999|2020-04-22
MGYINVFAFPFTIYSLLLCRMNSRNYIAQVDVVNFNLT

>hCoV-19/Shandong/LY001/2020|EPI_ISL_414934|2020-01-21
MGYINVFAFPFTIYSLLLCRMNSRNYIAQVDVVNFNLT

>hCoV-19/Shandong/LY005/2020|EPI_ISL_414938|2020-01-24
MGYINVFAFPFTIYSLLLCRMNSRNYIAQVDVVNFNLT

>hCoV-19/Shandong/LY007/2020|EPI_ISL_414940|2020-01-25
MGYINVFAFPFTIYSLLLCRMNSRNYIAQVDVVNFNLT

>hCoV-19/Shandong/LY008/2020|EPI_ISL_414941|2020-01-30
MGYINVFAFPFTIYSLLLCRMNSRNYIAQVDVVNFNLT

>hCoV-19/Northern Ireland/HSCNI01/2020|EPI_ISL_414949|2020-02-26
MGYINVFAFPFTIYSLLLCRMNSRNYIAQVDVVNFNLT

>hCoV-19/USA/WA-UW-1879/2020|EPI_ISL_424300|2020-03-21
MGYINVFAFPFTIYSLLLCRMNSRNYIAQVDVVNFNLT

>hCoV-19/USA/WA-UW-1948/2020|EPI_ISL_424301|2020-03-24
MGYINVFAFPFTIYSLLLCRMNSRNYIAQVDVVNFNLT

>hCoV-19/USA/WA-UW-1878/2020|EPI_ISL_424302|2020-03-24
MGYINVFAFPFTIYSLLLCRMNSRNYIAQVDVVNFNLT

>hCoV-19/USA/OR-UW-1937/2020|EPI_ISL_424303|2020-03-21
MGYINVFAFPFTIYSLLLCRMNSRNYIAQVDVVNFNLT

>hCoV-19/USA/WA-UW-1930/2020|EPI_ISL_424304|2020-03-24
MGYINVFAFPFTIYSLLLCRMNSRNYIAQVDVVNFNLT

>hCoV-19/USA/WA-UW-1877/2020|EPI_ISL_424305|2020-03-24
MGYINVFAFPFTIYSLLLCRMNSRNYIAQVDVVNFNLT

>hCoV-19/USA/WA-UW-1874/2020|EPI_ISL_424306|2020-03-23
MGYINVFAFPFTIYSLLLCRMNSRNYIAQVDVVNFNLT

>hCoV-19/USA/OR-UW-1885/2020|EPI_ISL_424307|2020-03-23
MGYINVFAFPFTIYSLLLCRMNSRNYIAQVDVVNFNLT

>hCoV-19/USA/OR-UW-1887/2020|EPI_ISL_424308|2020-03-22
MGYINVFAFPFTIYSLLLCRMNSRNYIAQVDVVNFNLT

>hCoV-19/USA/WA-UW-1881/2020|EPI_ISL_424309|2020-03-24
MGYINVFAFPFTIYSLLLCRMNSRNYIAQVDVVNFNLT

>hCoV-19/USA/WA-UW-1888/2020|EPI_ISL_424310|2020-03-23
MGYINVFAFPFTIYSLLLCRMNSRNYIAQVDVVNFNLT

>hCoV-19/USA/WA-UW-1880/2020|EPI_ISL_424311|2020-03-24
MGYINVFAFPFTIYSLLLCRMNSRNYIAQVDVVNFNLT

>hCoV-19/USA/WA-UW-1955/2020|EPI_ISL_424312|2020-03-24
MGYINVFAFPFTIYSLLLCRMNSRNYIAQVDVVNFNLT

>hCoV-19/USA/WA-UW-1956/2020|EPI_ISL_424313|2020-03-24
MGYINVFAFPFTIYSLLLCRMNSRNYIAQVDVVNFNLT

>hCoV-19/USA/WA-UW-1921/2020|EPI_ISL_424314|2020-03-24
MGYINVFAFPFTIYSLLLCRMNSRNYIAQVDVVNFNLT

>hCoV-19/USA/ID-UW-1957/2020|EPI_ISL_424315|2020-03-20
MGYINVFAFPFTIYSLLLCRMNSRNYIAQVDVVNFNLT

>hCoV-19/USA/WA-UW-1865/2020|EPI_ISL_424330|2020-03-23
MGYINVFAFPFTIYSLLLCRMNSRNYIAQVDVVNFNLT

>hCoV-19/USA/WA-UW-1907/2020|EPI_ISL_424331|2020-03-22
MGYINVFAFPFTIYSLLLCRMNSRNYIAQVDVVNFNLT

>hCoV-19/USA/WA-UW-1917/2020|EPI_ISL_424332|2020-03-22
MGYINVFAFPFTIYSLLLCRMNSRNYIAQVDVVNFNLT

>hCoV-19/USA/WA-UW-2006/2020|EPI_ISL_424333|2020-03-24
MGYINVFAFPFTIYSLLLCRMNSRNYIAQVDVVNFNLT

>hCoV-19/USA/WA-UW-1994/2020|EPI_ISL_424334|2020-03-24
MGYINVFAFPFTIYSLLLCRMNSRNYIAQVDVVNFNLT

>hCoV-19/USA/WA-UW-1998/2020|EPI_ISL_424335|2020-03-24
MGYINVFAFPFTIYSLLLCRMNSRNYIAQVDVVNFNLT

>hCoV-19/USA/WA-UW-1988/2020|EPI_ISL_424336|2020-03-24
MGYINVFAFPFTIYSLLLCRMNSRNYIAQVDVVNFNLT

>hCoV-19/USA/WA-UW-1977/2020|EPI_ISL_424337|2020-03-24
MGYINVFAFPFTIYSLLLCRMNSRNYIAQVDVVNFNLT

>hCoV-19/Iceland/356/2020|EPI_ISL_424380|2020-03-19
MGYINVFAFPFTIYSLLLCRMNSRNYIAQVDVVNFNLT

>hCoV-19/Iceland/357/2020|EPI_ISL_424381|2020-03-19
MGYINVFAFPFTIYSLLLCRMNSRNYIAQVDVVNFNLT

>hCoV-19/Iceland/358/2020|EPI_ISL_424382|2020-03-19
MGYINVFAFPFTIYSLLLCRMNSRNYIAQVDVVNFNLT

>hCoV-19/Iceland/359/2020|EPI_ISL_424383|2020-03-19
MGYINVFAFPFTIYSLLLCRMNSRNYIAQVDVVNFNLT

>hCoV-19/Iceland/360/2020|EPI_ISL_424384|2020-03-19
MGYINVFAFPFTIYSLLLCRMNSRNYIAQVDVVNFNLT

>hCoV-19/Iceland/364/2020|EPI_ISL_424388|2020-03-19
MGYINVFAFPFTIYSLLLCRMNSRNYIAQVDVVNFNLT

>hCoV-19/Iceland/365/2020|EPI_ISL_424389|2020-03-19
MGYINVFAFPFTIYSLLLCRMNSRNYIAQVDVVNFNLT

>hCoV-19/Iceland/366/2020|EPI_ISL_424390|2020-03-19
MGYINVFAFPFTIYSLLLCRMNSRNYIAQVDVVNFNLT

>hCoV-19/Iceland/367/2020|EPI_ISL_424391|2020-03-19
MGYINVFAFPFTIYSLLLCRMNSRNYIAQVDVVNFNLT

>hCoV-19/Iceland/368/2020|EPI_ISL_424392|2020-03-19
MGYINVFAFPFTIYSLLLCRMNSRNYIAQVDVVNFNLT

>hCoV-19/Iceland/369/2020|EPI_ISL_424393|2020-03-19
MGYINVFAFPFTIYSLLLCRMNSRNYIAQVDVVNFNLT

>hCoV-19/Iceland/374/2020|EPI_ISL_424398|2020-03-19
MGYINVFAFPFTIYSLLLCRMNSRNYIAQVDVVNFNLT

>hCoV-19/Australia/VIC481/2020|EPI_ISL_426912|2020-03-29
MGYINVFAFPFTIYSLLLCRMNSRNYIAQVDVVNFNLT

>hCoV-19/Australia/VIC482/2020|EPI_ISL_426913|2020-03-28
MGYINVFAFPFTIYSLLLCRMNSRNYIAQVDVVNFNLT

>hCoV-19/Australia/VIC483/2020|EPI_ISL_426914|2020-03-29
MGYINVFAFPFTIYSLLLCRMNSRNYIAQVDVVNFNLT

>hCoV-19/Australia/VIC484/2020|EPI_ISL_426915|2020-03-29
MGYINVFAFPFTIYSLLLCRMNSRNYIAQVDVVNFNLT

>hCoV-19/Australia/VIC485/2020|EPI_ISL_426916|2020-03-29
MGYINVFAFPFTIYSLLLCRMNSRNYIAQVDVVNFNLT

>hCoV-19/Australia/VIC486/2020|EPI_ISL_426917|2020-03-29
MGYINVFAFPFTIYSLLLCRMNSRNYIAQVDVVNFNLT

>hCoV-19/Australia/VIC487/2020|EPI_ISL_426918|2020-03-29
MGYINVFAFPFTIYSLLLCRMNSRNYIAQVDVVNFNLT

>hCoV-19/Australia/VIC488/2020|EPI_ISL_426919|2020-03-29
MGYINVFAFPFTIYSLLLCRMNSRNYIAQVDVVNFNLT

>hCoV-19/Australia/VIC489/2020|EPI_ISL_426920|2020-03-29
MGYINVFAFPFTIYSLLLCRMNSRNYIAQVDVVNFNLT

>hCoV-19/Australia/VIC490/2020|EPI_ISL_426921|2020-03-30
MGYINVFAFPFTIYSLLLCRMNSRNYIAQVDVVNFNLT

>hCoV-19/Australia/VIC491/2020|EPI_ISL_426922|2020-03-30
MGYINVFAFPFTIYSLLLCRMNSRNYIAQVDVVNFNLT

>hCoV-19/Australia/VIC619/2020|EPI_ISL_426923|2020-03-28
MGYINVFAFPFTIYSLLLCRMNSRNYIAQVDVVNFNLT

>hCoV-19/Australia/VIC620/2020|EPI_ISL_426924|2020-03-28
MGYINVFAFPFTIYSLLLCRMNSRNYIAQVDVVNFNLT

>hCoV-19/Australia/VIC621/2020|EPI_ISL_426925|2020-03-28
MGYINVFAFPFTIYSLLLCRMNSRNYIAQVDVVNFNLT

>hCoV-19/Australia/VIC622/2020|EPI_ISL_426926|2020-03-29
MGYINVFAFPFTIYSLLLCRMNSRNYIAQVDVVNFNLT

>hCoV-19/Australia/VIC623/2020|EPI_ISL_426927|2020-03-28
MGYINVFAFPFTIYSLLLCRMNSRNYIAQVDVVNFNLT

>hCoV-19/Australia/VIC624/2020|EPI_ISL_426928|2020-03-28
MGYINVFAFPFTIYSLLLCRMNSRNYIAQVDVVNFNLT

>hCoV-19/Australia/VIC625/2020|EPI_ISL_426929|2020-03-28
MGYINVFAFPFTIYSLLLCRMNSRNYIAQVDVVNFNLT

>hCoV-19/Australia/VIC626/2020|EPI_ISL_426930|2020-03-28
MGYINVFAFPFTIYSLLLCRMNSRNYIAQVDVVNFNLT

>hCoV-19/Australia/VIC627/2020|EPI_ISL_426931|2020-03-29
MGYINVFAFPFTIYSLLLCRMNSRNYIAQVDVVNFNLT

>hCoV-19/Australia/VIC628/2020|EPI_ISL_426932|2020-03-29
MGYINVFAFPFTIYSLLLCRMNSRNYIAQVDVVNFNLT

>hCoV-19/Australia/VIC637/2020|EPI_ISL_426933|2020-03-28
MGYINVFAFPFTIYSLLLCRMNSRNYIAQVDVVNFNLT

>hCoV-19/Australia/VIC638/2020|EPI_ISL_426934|2020-03-29
MGYINVFAFPFTIYSLLLCRMNSRNYIAQVDVVNFNLT

>hCoV-19/Australia/VIC639/2020|EPI_ISL_426935|2020-03-29
MGYINVFAFPFTIYSLLLCRMNSRNYIAQVDVVNFNLT

>hCoV-19/Australia/VIC640/2020|EPI_ISL_426936|2020-03-27
MGYINVFAFPFTIYSLLLCRMNSRNYIAQVDVVNFNLT

>hCoV-19/Australia/VIC641/2020|EPI_ISL_426937|2020-03-29
MGYINVFAFPFTIYSLLLCRMNSRNYIAQVDVVNFNLT

>hCoV-19/Australia/VIC642/2020|EPI_ISL_426938|2020-03-29
MGYINVFAFPFTIYSLLLCRMNSRNYIAQVDVVNFNLT

>hCoV-19/Australia/VIC643/2020|EPI_ISL_426939|2020-03-28
MGYINVFAFPFTIYSLLLCRMNSRNYIAQVDVVNFNLT

>hCoV-19/Australia/VIC644/2020|EPI_ISL_426940|2020-03-28
MGYINVFAFPFTIYSLLLCRMNSRNYIAQVDVVNFNLT

>hCoV-19/Australia/VIC645/2020|EPI_ISL_426941|2020-03-28
MGYINVFAFPFTIYSLLLCRMNSRNYIAQVDVVNFNLT

>hCoV-19/Australia/VIC646/2020|EPI_ISL_426942|2020-03-24
MGYINVFAFPFTIYSLLLCRMNSRNYIAQVDVVNFNLT

>hCoV-19/Australia/VIC647/2020|EPI_ISL_426943|2020-03-28
MGYINVFAFPFTIYSLLLCRMNSRNYIAQVDVVNFNLT

>hCoV-19/Australia/VIC648/2020|EPI_ISL_426944|2020-03-28
MGYINVFAFPFTIYSLLLCRMNSRNYIAQVDVVNFNLT

>hCoV-19/Australia/VIC649/2020|EPI_ISL_426945|2020-03-28
MGYINVFAFPFTIYSLLLCRMNSRNYIAQVDVVNFNLT

>hCoV-19/Australia/VIC650/2020|EPI_ISL_426946|2020-03-28
MGYINVFAFPFTIYSLLLCRMNSRNYIAQVDVVNFNLT

>hCoV-19/Australia/VIC651/2020|EPI_ISL_426947|2020-03-28
MGYINVFAFPFTIYSLLLCRMNSRNYIAQVDVVNFNLT

>hCoV-19/Australia/VIC652/2020|EPI_ISL_426948|2020-03-28
MGYINVFAFPFTIYSLLLCRMNSRNYIAQVDVVNFNLT

>hCoV-19/Australia/VIC653/2020|EPI_ISL_426949|2020-03-28
MGYINVFAFPFTIYSLLLCRMNSRNYIAQVDVINFNLT

>hCoV-19/Australia/VIC654/2020|EPI_ISL_426950|2020-03-28
MGYINVFAFPFTIYSLLLCRMNSRNYIAQVDVVNFNLT

>hCoV-19/Australia/VIC655/2020|EPI_ISL_426951|2020-03-28
MGYINVFAFPFTIYSLLLCRMNSRNYIAQVDVVNFNLT

>hCoV-19/Australia/VIC656/2020|EPI_ISL_426952|2020-03-28
MGYINVFAFPFTIYSLLLCRMNSRNYIAQVDVVNFNLT

>hCoV-19/Australia/VIC657/2020|EPI_ISL_426953|2020-03-28
MGYINVFAFPFTIYSLLLCRMNSRNYIAQVDVVNFNLT

>hCoV-19/Australia/VIC658/2020|EPI_ISL_426954|2020-03-28
MGYINVFAFPFTIYSLLLCRMNSRNYIAQVDVVNFNLT

>hCoV-19/Australia/VIC659/2020|EPI_ISL_426955|2020-03-27
MGYINVFAFPFTIYSLLLCRMNSRNYIAQVDVVNFNLT

>hCoV-19/Australia/VIC660/2020|EPI_ISL_426956|2020-03-28
MGYINVFAFPFTIYSLLLCRMNSRNYIAQVDVVNFNLT

>hCoV-19/Australia/VIC661/2020|EPI_ISL_426957|2020-03-27
MGYINVFAFPFTIYSLLLCRMNSRNYIAQVDVVNFNLT

>hCoV-19/Australia/VIC662/2020|EPI_ISL_426958|2020-03-27
MGYINVFAFPFTIYSLLLCRMNSRNYIAQVDVVNFNLT

>hCoV-19/Australia/VIC663/2020|EPI_ISL_426959|2020-03-28
MGYINVFAFPFTIYSLLLCRMNSRNYIAQVDVVNFNLT

>hCoV-19/Australia/VIC664/2020|EPI_ISL_426960|2020-03-27
MGYINVFAFPFTIYSLLLCRMNSRNYIAQVDVVNFNLT

>hCoV-19/Australia/VIC683/2020|EPI_ISL_426978|2020-03-29
MGYINVFAFPFTIYSLLLCRMNSRNYIAQVDVVNFNLT

>hCoV-19/Australia/VIC684/2020|EPI_ISL_426979|2020-03-29
MGYINVFAFPFTIYSLLLCRMNSRNYIAQVDVVNFNLT

>hCoV-19/Australia/VIC685/2020|EPI_ISL_426980|2020-03-28
MGYINVFAFPFTIYSLLLCRMNSRNYIAQVDVVNFNLT

>hCoV-19/Australia/VIC687/2020|EPI_ISL_426981|2020-03-29
MGYINVFAFPFTIYSLLLCRMNSRNYIAQVDVVNFNLT

>hCoV-19/Australia/VIC689/2020|EPI_ISL_426982|2020-03-29
MGYINVFAFPFTIYSLLLCRMNSRNYIAQVDVVNFNLT

>hCoV-19/Australia/VIC691/2020|EPI_ISL_426983|2020-03-27
MGYINVFAFPFTIYSLLLCRMNSRNYIAQVDVVNFNLT

>hCoV-19/Australia/VIC692/2020|EPI_ISL_426984|2020-03-27
MGYINVFAFPFTIYSLLLCRMNSRNYIAQVDVVNFNLT

>hCoV-19/Australia/VIC693/2020|EPI_ISL_426985|2020-03-27
MGYINVFAFPFTIYSLLLCRMNSRNYIAQVDVVNFNLT

>hCoV-19/Australia/VIC694/2020|EPI_ISL_426986|2020-03-28
MGYINVFAFPFTIYSLLLCRMNSRNYIAQVDVVNFNLT

>hCoV-19/Australia/VIC695/2020|EPI_ISL_426987|2020-03-28
MGYINVFAFPFTIYSLLLCRMNSRNYIAQVDVVNFNLT

>hCoV-19/Australia/VIC696/2020|EPI_ISL_426988|2020-03-28
MGYINVFAFPFTIYSLLLCRMNSRNYIAQVDVVNFNLT

>hCoV-19/Australia/VIC697/2020|EPI_ISL_426989|2020-03-28
MGYINVFAFPFTIYSLLLCRMNSRNYIAQVDVVNFNLT

>hCoV-19/Australia/VIC700/2020|EPI_ISL_426990|2020-03-27
MGYINVFAFPFTIYSLLLCRMNSRNYIAQVDVVNFNLT

>hCoV-19/Australia/VIC704/2020|EPI_ISL_426991|2020-03-26
MGYINVFAFPFTIYSLLLCRMNSRNYIAQVDVVNFNLT

>hCoV-19/Australia/VIC705/2020|EPI_ISL_426992|2020-03-30
MGYINVFAFPFTIYSLLLCRMNSRNYIAQVDVVNFNLT

>hCoV-19/Australia/VIC706/2020|EPI_ISL_426993|2020-03-30
MGYINVFAFPFTIYSLLLCRMNSRNYIAQVDVVNFNLT

>hCoV-19/Australia/VIC707/2020|EPI_ISL_426994|2020-03-29
MGYINVFAFPFTIYSLLLCRMNSRNYIAQVDVVNFNLT

>hCoV-19/Australia/VIC708/2020|EPI_ISL_426995|2020-03-29
MGYINVFAFPFTIYSLLLCRMNSRNYIAQVDVVNFNLT

>hCoV-19/Australia/VIC709/2020|EPI_ISL_426996|2020-03-29
MGYINVFAFPFTIYSLLLCRMNSRNYIAQVDVVNFNLT

>hCoV-19/Australia/VIC710/2020|EPI_ISL_426997|2020-03-29
MGYINVFAFPFTIYSLLLCRMNSRNYIAQVDVVNFNLT

>hCoV-19/Australia/VIC711/2020|EPI_ISL_426998|2020-03-29
MGYINVFAFPFTIYSLLLCRMNSRNYIAQVDVVNFNLT

>hCoV-19/Australia/VIC712/2020|EPI_ISL_426999|2020-03-29
MGYINVFAFPFTIYSLLLCRMNSRNYIAQVDVVNFNLT

>hCoV-19/Spain/Valencia205/2020|EPI_ISL_436300|2020-03-22
MGYINVFAFPFTIYSLLLCRMNSRNYIAQVDVVNFNLT

>hCoV-19/Spain/Valencia206/2020|EPI_ISL_436301|2020-03-17
MGYINVFAFPFTIYSLLLCRMNSRNYIAQVDVVNFNLT

>hCoV-19/Spain/Valencia207/2020|EPI_ISL_436302|2020-03-25
MGYINVFAFPFTIYSLLLCRMNSRNYIAQVDVVNFNLT

>hCoV-19/Spain/Valencia208/2020|EPI_ISL_436303|2020-03-28
MGYINVFAFPFTIYSLLLCRMNSRNYIAQVDVVNFNLT

>hCoV-19/Spain/Valencia209/2020|EPI_ISL_436304|2020-03-26
MGYINVFAFPFTIYSLLLCRMNSRNYIAQVDVVNFNLT

>hCoV-19/Spain/Valencia210/2020|EPI_ISL_436305|2020-03-26
MGYINVFAFPFTIYSLLLCRMNSRNYIAQVDVVNFNLT

>hCoV-19/Spain/Valencia211/2020|EPI_ISL_436306|2020-03-28
MGYINVFAFPFTIYSLLLCRMNSRNYIAQVDVVNFNLT

>hCoV-19/Spain/Valencia212/2020|EPI_ISL_436307|2020-03-28
MGYINVFAFPFTIYSLLLCRMNSRNYIAQVDVVNFNLT

>hCoV-19/Spain/Valencia213/2020|EPI_ISL_436308|2020-03-28
MGYINVFAFPFTIYSLLLCRMNSRNYIAQVDVVNFNLT

>hCoV-19/Spain/Valencia214/2020|EPI_ISL_436309|2020-03-28
MGYINVFAFPFTIYSLLLCRMNSRNYIAQVDVVNFNLT

>hCoV-19/Spain/Valencia215/2020|EPI_ISL_436310|2020-03-28
MGYINVFAFPFTIYSLLLCRMNSRNYIAQVDVVNFNLT

>hCoV-19/Spain/Valencia216/2020|EPI_ISL_436311|2020-03-28
MGYINVFAFPFTIYSLLLCRMNSRNYIAQVDVVNFNLT

>hCoV-19/Spain/Valencia217/2020|EPI_ISL_436312|2020-03-28
MGYINVFAFPFTIYSLLLCRMNSRNYIAQVDVVNFNLT

>hCoV-19/Spain/Valencia218/2020|EPI_ISL_436313|2020-03-25
MGYINVFAFPFTIYSLLLCRMNSRNYIAQVDVVNFNLT

>hCoV-19/Spain/Valencia219/2020|EPI_ISL_436314|2020-03-25
MGYINVFAFPFTIYSLLLCRMNSRNYIAQVDVVNFNLT

>hCoV-19/Spain/Valencia220/2020|EPI_ISL_436315|2020-03-27
MGYINVFAFPFTIYSLLLCRMNSRNYIAQVDVVNFNLT

>hCoV-19/Spain/Valencia221/2020|EPI_ISL_436316|2020-03-23
MGYINVFAFPFTIYSLLLCRMNSRNYIAQVDVVNFNLT

>hCoV-19/Spain/Valencia235/2020|EPI_ISL_436330|2020-03-26
MGYINVFAFPFTIYSLLLCRMNSRNYIAQVDVVNFNLT

>hCoV-19/Spain/Valencia265/2020|EPI_ISL_436360|2020-03-27
MGYINVFAFPFTIYSLLLCRMNSRNYIAQVDVVNFNLT

>hCoV-19/Spain/Valencia266/2020|EPI_ISL_436361|2020-02-29
MGYINVFAFPFTIYSLLLCRMNSRNYIAQVDVVNFNLT

>hCoV-19/Spain/Valencia267/2020|EPI_ISL_436362|2020-03-17
MGYINVFAFPFTIYSLLLCRMNSRNYIAQVDVVNFNLT

>hCoV-19/Spain/Valencia268/2020|EPI_ISL_436363|2020-03-18
MGYINVFAFPFTIYSLLLCRMNSRNYIAQVDVVNFNLT

>hCoV-19/Spain/Valencia269/2020|EPI_ISL_436364|2020-03-21
MGYINVFAFPFTIYSLLLCRMNSRNYIAQVDVVNFNLT

>hCoV-19/Spain/Valencia270/2020|EPI_ISL_436365|2020-03-21
MGYINVFAFPFTIYSLLLCRMNSRNYIAQVDVVNFNLT

>hCoV-19/Spain/Valencia271/2020|EPI_ISL_436366|2020-03-21
MGYINVFAFPFTIYSLLLCRMNSRNYIAQVDVVNFNLT

>hCoV-19/Spain/Valencia272/2020|EPI_ISL_436367|2020-03-25
MGYINVFAFPFTIYSLLLCRMNSRNYIAQVDVVNFNLT

>hCoV-19/Spain/Valencia273/2020|EPI_ISL_436368|2020-03-25
MGYINVFAFPFTIYSLLLCRMNSRNYIAQVDVVNFNLT

>hCoV-19/Spain/Valencia274/2020|EPI_ISL_436369|2020-03-26
MGYINVFAFPFTIYSLLLCRMNSRNYIAQVDVVNFNLT

>hCoV-19/Spain/Valencia275/2020|EPI_ISL_436370|2020-03-26
MGYINVFAFPFTIYSLLLCRMNSRNYIAQVDVVNFNLT

>hCoV-19/Spain/Valencia276/2020|EPI_ISL_436371|2020-03-26
MGYINVFAFPFTIYSLLLCRMNSRNYIAQVDVVNFNLT

>hCoV-19/Spain/Valencia277/2020|EPI_ISL_436372|2020-03-16
MGYINVFAFPFTIYSLLLCRMNSRNYIAQVDVVNFNLT

>hCoV-19/Spain/Valencia278/2020|EPI_ISL_436373|2020-03-16
MGYINVFAFPFTIYSLLLCRMNSRNYIAQVDVVNFNLT

>hCoV-19/Spain/Valencia279/2020|EPI_ISL_436374|2020-03-16
MGYINVFAFPFTIYSLLLCRMNSRNYIAQVDVVNFNLT

>hCoV-19/Spain/Valencia280/2020|EPI_ISL_436375|2020-03-16
MGYINVFAFPFTIYSLLLCRMNSRNYIAQVDVVNFNLT

>hCoV-19/Spain/Valencia281/2020|EPI_ISL_436376|2020-03-16
MGYINVFAFPFTIYSLLLCRMNSRNYIAQVDVVNFNLT

>hCoV-19/Spain/Valencia282/2020|EPI_ISL_436377|2020-03-17
MGYINVFAFPFTIYSLLLCRMNSRNYIAQVDVVNFNLT

>hCoV-19/Spain/Valencia283/2020|EPI_ISL_436378|2020-03-17
MGYINVFAFPFTIYSLLLCRMNSRNYIAQVDVVNFNLT

>hCoV-19/Spain/Valencia284/2020|EPI_ISL_436379|2020-03-18
MGYINVFAFPFTIYSLLLCRMNSRNYIAQVDVVNFNLT

>hCoV-19/Spain/Valencia285/2020|EPI_ISL_436380|2020-03-18
MGYINVFAFPFTIYSLLLCRMNSRNYIAQVDVVNFNLT

>hCoV-19/Spain/Valencia286/2020|EPI_ISL_436381|2020-03-18
MGYINVFAFPFTIYSLLLCRMNSRNYIAQVDVVNFNLT

>hCoV-19/Spain/Valencia287/2020|EPI_ISL_436382|2020-03-17
MGYINVFAFPFTIYSLLLCRMNSRNYIAQVDVVNFNLT

>hCoV-19/Spain/Valencia288/2020|EPI_ISL_436383|2020-03-17
MGYINVFAFPFTIYSLLLCRMNSRNYIAQVDVVNFNLT

>hCoV-19/Spain/Valencia289/2020|EPI_ISL_436384|2020-03-17
MGYINVFAFPFTIYSLLLCRMNSRNYIAQVDVVNFNLT

>hCoV-19/Spain/Valencia290/2020|EPI_ISL_436385|2020-03-17
MGYINVFAFPFTIYSLLLCRMNSRNYIAQVDVVNFNLT

>hCoV-19/Spain/Valencia291/2020|EPI_ISL_436386|2020-03-17
MGYINVFAFPFTIYSLLLCRMNSRNYIAQVDVVNFNLT

>hCoV-19/Spain/Valencia292/2020|EPI_ISL_436387|2020-03-17
MGYINVFAFPFTIYSLLLCRMNSRNYIAQVDVVNFNLT

>hCoV-19/Spain/Valencia293/2020|EPI_ISL_436388|2020-03-17
MGYINVFAFPFTIYSLLLCRMNSRNYIAQVDVVNFNLT

>hCoV-19/Spain/Valencia294/2020|EPI_ISL_436389|2020-03-17
MGYINVFAFPFTIYSLLLCRMNSRNYIAQVDVVNFNLT

>hCoV-19/Spain/Valencia295/2020|EPI_ISL_436390|2020-03-17
MGYINVFAFPFTIYSLLLCRMNSRNYIAQVDVVNFNLT

>hCoV-19/Spain/Valencia296/2020|EPI_ISL_436391|2020-03-17
MGYINVFAFPFTIYSLLLCRMNSRNYIAQVDVVNFNLT

>hCoV-19/Spain/Valencia297/2020|EPI_ISL_436392|2020-03-17
MGYINVFAFPFTIYSLLLCRMNSRNYIAQVDVVNFNLT

>hCoV-19/Spain/Valencia298/2020|EPI_ISL_436393|2020-03-17
MGYINVFAFPFTIYSLLLCRMNSRNYIAQVDVVNFNLT

>hCoV-19/Spain/Valencia299/2020|EPI_ISL_436394|2020-03-17
MGYINVFAFPFTIYSLLLCRMNSRNYIAQVDVVNFNLT

>hCoV-19/Spain/Valencia300/2020|EPI_ISL_436395|2020-03-17
MGYINVFAFPFTIYSLLLCRMNSRNYIAQVDVVNFNLT

>hCoV-19/Spain/Valencia301/2020|EPI_ISL_436396|2020-03-22
MGYINVFAFPFTIYSLLLCRMNSRNYIAQVDVVNFNLT

>hCoV-19/Spain/Valencia302/2020|EPI_ISL_436397|2020-03-22
MGYINVFAFPFTIYSLLLCRMNSRNYIAQVDVVNFNLT

>hCoV-19/Spain/Valencia303/2020|EPI_ISL_436398|2020-03-22
MGYINVFAFPFTIYSLLLCRMNSRNYIAQVDVVNFNLT

>hCoV-19/Spain/Valencia304/2020|EPI_ISL_436399|2020-03-22
MGYINVFAFPFTIYSLLLCRMNSRNYIAQVDVVNFNLT

>hCoV-19/Scotland/CVR2403/2020|EPI_ISL_438900|2020-04-13
MGYINVFAFPFTIYSLLLCRMNSRNYIAQVDVVNFNLT

>hCoV-19/Scotland/CVR2404/2020|EPI_ISL_438901|2020-04-13
MGYINVFAFPFTIYSLLLCRMNSRNYIAQVDVVNFNLT

>hCoV-19/Scotland/CVR2411/2020|EPI_ISL_438902|2020-04-14
MGYINVFAFPFTIYSLLLCRMNSRNYIAQVDVVNFNLT

>hCoV-19/Scotland/CVR2413/2020|EPI_ISL_438903|2020-04-14
MGYINVFAFPFTIYSLLLCRMNSRNYIAQVDVVNFNLT

>hCoV-19/Scotland/CVR243/2020|EPI_ISL_438904|2020-03-19
MGYINVFAFPFTIYSLLLCRMNSRNYIAQVDVVNFNLT

>hCoV-19/Scotland/CVR2437/2020|EPI_ISL_438905|2020-04-14
MGYINVFAFPFTIYSLLLCRMNSRNYIAQVDVVNFNLT

>hCoV-19/Scotland/CVR244/2020|EPI_ISL_438906|2020-03-18
MGYINVFAFPFTIYSLLLCRMNSRNYIAQVDVVNFNLT

>hCoV-19/Scotland/CVR2446/2020|EPI_ISL_438907|2020-04-14
MGYINVFAFPFTIYSLLLCRMNSRNYIAQVDVVNFNLT

>hCoV-19/Scotland/CVR2447/2020|EPI_ISL_438908|2020-04-14
MGYINVFAFPFTIYSLLLCRMNSRNYIAQVDVVNFNLT

>hCoV-19/Scotland/CVR245/2020|EPI_ISL_438909|2020-03-19
MGYINVFAFPFTIYSLLLCRMNSRNYIAQVDVVNFNLT

>hCoV-19/Scotland/CVR2450/2020|EPI_ISL_438910|2020-04-14
MGYINVFAFPFTIYSLLLCRMNSRNYIAQVDVVNFNLT

>hCoV-19/Scotland/CVR246/2020|EPI_ISL_438911|2020-03-19
MGYINVFAFPFTIYSLLLCRMNSRNYIAQVDVVNFNLT

>hCoV-19/Scotland/CVR2468/2020|EPI_ISL_438912|2020-04-14
MGYINVFAFPFTIYSLLLCRMNSRNYIAQVDVVNFNLT

>hCoV-19/Scotland/CVR247/2020|EPI_ISL_438913|2020-03-19
MGYINVFAFPFTIYSLLLCRMNSRNYIAQVDVVNFNLT

>hCoV-19/Scotland/CVR249/2020|EPI_ISL_438914|2020-03-19
MGYINVFAFPFTIYSLLLCRMNSRNYIAQVDVVNFNLT

>hCoV-19/Scotland/CVR2492/2020|EPI_ISL_438915|2020-04-15
MGYINVFAFPFTIYSLLLCRMNSRNYIAQVDVVNFNLT

>hCoV-19/Scotland/CVR2496/2020|EPI_ISL_438916|2020-04-14
MGYINVFAFPFTIYSLLLCRMNSRNYIAQVDVVNFNLT

>hCoV-19/Scotland/CVR2501/2020|EPI_ISL_438917|2020-04-14
MGYINVFAFPFTIYSLLLCRMNSRNYIAQVDVVNFNLT

>hCoV-19/Scotland/CVR2506/2020|EPI_ISL_438918|2020-04-13
MGYINVFAFPFTIYSLLLCRMNSRNYIAQVDVVNFNLT

>hCoV-19/Scotland/CVR251/2020|EPI_ISL_438919|2020-03-19
MGYINVFAFPFTIYSLLLCRMNSRNYIAQVDVVNFNLT

>hCoV-19/Scotland/CVR2512/2020|EPI_ISL_438920|2020-04-15
MGYINVFAFPFTIYSLLLCRMNSRNYIAQVDVVNFNLT

>hCoV-19/Scotland/CVR2515/2020|EPI_ISL_438921|2020-04-15
MGYINVFAFPFTIYSLLLCRMNSRNYIAQVDVVNFNLT

>hCoV-19/Scotland/CVR252/2020|EPI_ISL_438922|2020-03-19
MGYINVFAFPFTIYSLLLCRMNSRNYIAQVDVVNFNLT

>hCoV-19/Scotland/CVR2521/2020|EPI_ISL_438923|2020-04-15
MGYINVFAFPFTIYSLLLCRMNSRNYIAQVDVVNFNLT

>hCoV-19/Scotland/CVR2531/2020|EPI_ISL_438924|2020-04-15
MGYINVFAFPFTIYSLLLCRMNSRNYIAQVDVVNFNLT

>hCoV-19/Scotland/CVR2536/2020|EPI_ISL_438925|2020-04-16
MGYINVFAFPFTIYSLLLCRMNSRNYIAQVDVVNFNLT

>hCoV-19/Scotland/CVR255/2020|EPI_ISL_438926|2020-03-19
MGYINVFAFPFTIYSLLLCRMNSRNYIAQVDVVNFNLT

>hCoV-19/Scotland/CVR256/2020|EPI_ISL_438927|2020-03-20
MGYINVFAFPFTIYSLLLCRMNSRNYIAQVDVVNFNLT

>hCoV-19/Scotland/CVR257/2020|EPI_ISL_438928|2020-03-20
MGYINVFAFPFTIYSLLLCRMNSRNYIAQVDVVNFNLT

>hCoV-19/Scotland/CVR2576/2020|EPI_ISL_438929|2020-04-16
MGYINVFAFPFTIYSLLLCRMNSRNYIAQVDVVNFNLT

>hCoV-19/Scotland/CVR258/2020|EPI_ISL_438930|2020-03-20
MGYINVFAFPFTIYSLLLCRMNSRNYIAQVDVVNFNLT

>hCoV-19/Scotland/CVR2611/2020|EPI_ISL_438931|2020-04-15
MGYINVFAFPFTIYSLLLCRMNSRNYIAQVDVVNFNLT

>hCoV-19/Scotland/CVR2618/2020|EPI_ISL_438932|2020-04-16
MGYINVFAFPFTIYSLLLCRMNSRNYIAQVDVVNFNLT

>hCoV-19/Scotland/CVR263/2020|EPI_ISL_438933|2020-03-20
MGYINVFAFPFTIYSLLLCRMNSRNYIAQVDVVNFNLT

>hCoV-19/Scotland/CVR2672/2020|EPI_ISL_438934|2020-04-17
MGYINVFAFPFTIYSLLLCRMNSRNYIAQVDVVNFNLT

>hCoV-19/Scotland/CVR2691/2020|EPI_ISL_438935|2020-04-17
MGYINVFAFPFTIYSLLLCRMNSRNYIAQVDVVNFNLT

>hCoV-19/Scotland/CVR271/2020|EPI_ISL_438936|2020-03-20
MGYINVFAFPFTIYSLLLCRMNSRNYIAQVDVVNFNLT

>hCoV-19/Scotland/CVR2738/2020|EPI_ISL_438937|2020-04-16
MGYINVFAFPFTIYSLLLCRMNSRNYIAQVDVVNFNLT

>hCoV-19/Scotland/CVR2739/2020|EPI_ISL_438938|2020-04-18
MGYINVFAFPFTIYSLLLCRMNSRNYIAQVDVVNFNLT

>hCoV-19/Scotland/CVR2740/2020|EPI_ISL_438939|2020-04-18
MGYINVFAFPFTIYSLLLCRMNSRNYIAQVDVVNFNLT

>hCoV-19/Scotland/CVR2741/2020|EPI_ISL_438940|2020-04-18
MGYINVFAFPFTIYSLLLCRMNSRNYIAQVDVVNFNLT

>hCoV-19/Scotland/CVR2743/2020|EPI_ISL_438941|2020-04-18
MGYINVFAFPFTIYSLLLCRMNSRNYIAQVDVVNFNLT

>hCoV-19/Scotland/CVR2744/2020|EPI_ISL_438942|2020-04-18
MGYINVFAFPFTIYSLLLCRMNSRNYIAQVDVVNFNLT

>hCoV-19/Scotland/CVR2745/2020|EPI_ISL_438943|2020-04-18
MGYINVFAFPFTIYSLLLCRMNSRNYIAQVDVVNFNLT

>hCoV-19/Scotland/CVR2746/2020|EPI_ISL_438944|2020-04-18
MGYINVFAFPFTIYSLLLCRMNSRNYIAQVDVVNFNLT

>hCoV-19/Scotland/CVR2747/2020|EPI_ISL_438945|2020-04-18
MGYINVFAFPFTIYSLLLCRMNSRNYIAQVDVVNFNLT

>hCoV-19/Japan/Donner15/2020|EPI_ISL_438959|2020-04-03
MGYINVFAFPFTIYSLLLCRMNSRNYIAQVDVVNFNLT

>hCoV-19/Japan/Donner17/2020|EPI_ISL_438961|2020-03-25
MGYINVFAFPFTIYSLLLCRMNSRNYIAQVDVVNFNLT

>hCoV-19/Japan/Donner18/2020|EPI_ISL_438962|2020-03-25
MGYINVFAFPFTIYSLLLCRMNSRNYIAQVDVVNFNLT

>hCoV-19/Japan/Donner19/2020|EPI_ISL_438963|2020-04-03
MGYINVFAFPFTIYSLLLCRMNSRNYIAQVDVVNFNLT

>hCoV-19/Japan/Donner20/2020|EPI_ISL_438964|2020-03-25
MGYINVFAFPFTIYSLLLCRMNSRNYIAQVDVVNFNLT

>hCoV-19/Japan/Donner21/2020|EPI_ISL_438965|2020-04-03
MGYINVFAFPFTIYSLLLCRMNSRNYIAQVDVVNFNLT

>hCoV-19/Japan/Donner22/2020|EPI_ISL_438966|2020-04-16
MGYINVFAFPFTIYSLLLCRMNSRNYIAQVDVVNFNLT

>hCoV-19/Japan/Donner23/2020|EPI_ISL_438967|2020-04-16
MGYINVFAFPFTIYSLLLCRMNSRNYIAQVDVVNFNLT

>hCoV-19/Japan/Donner24/2020|EPI_ISL_438968|2020-04-20
MGYINVFAFPFTIYSLLLCRMNSRNYIAQVDVVNFNLT

>hCoV-19/Japan/Donner25/2020|EPI_ISL_438969|2020-04-22
MGYINVFAFPFTIYSLLLCRMNSRNYIAQVDVVNFNLT

>hCoV-19/Japan/Donner26/2020|EPI_ISL_438970|2020-03-25
MGYINVFAFPFTIYSLLLCRMNSRNYIAQVDVVNFNLT

>hCoV-19/Japan/Donner27/2020|EPI_ISL_438971|2020-04-24
MGYINVFAFPFTIYSLLLCRMNSRNYIAQVDVVNFNLT

>hCoV-19/Japan/Donner28/2020|EPI_ISL_438972|2020-03-27
MGYINVFAFPFTIYSLLLCRMNSRNYIAQVDVVNFNLT

>hCoV-19/Scotland/CVR2749/2020|EPI_ISL_438973|2020-04-18
MGYINVFAFPFTIYSLLLCRMNSRNYIAQVDVVNFNLT

>hCoV-19/Scotland/CVR2750/2020|EPI_ISL_438974|2020-04-18
MGYINVFAFPFTIYSLLLCRMNSRNYIAQVDVVNFNLT

>hCoV-19/Scotland/CVR2751/2020|EPI_ISL_438975|2020-04-18
MGYINVFAFPFTIYSLLLCRMNSRNYIAQVDVVNFNLT

>hCoV-19/Scotland/CVR2757/2020|EPI_ISL_438976|2020-04-20
MGYINVFAFPFTIYSLLLCRMNSRNYIAQVDVVNFNLT

>hCoV-19/Scotland/CVR2770/2020|EPI_ISL_438978|2020-04-20
MGYINVFAFPFTIYSLLLCRMNSRNYIAQVDVVNFNLT

>hCoV-19/Scotland/CVR2841/2020|EPI_ISL_438990|2020-04-21
MGYINVFAFPFTIYSLLLCRMNSRNYIAQVDVVNFNLT

>hCoV-19/Scotland/CVR2845/2020|EPI_ISL_438991|2020-04-21
MGYINVFAFPFTIYSLLLCRMNSRNYIAQVDVVNFNLT

>hCoV-19/Scotland/CVR285/2020|EPI_ISL_438992|2020-03-20
MGYINVFAFPFTIYSLLLCRMNSRNYIAQVDVVNFNLT

>hCoV-19/Hefei/2/2020|EPI_ISL_412026|2020-02-23
MGYINVFAFPFTIYSLLLCRMNSRNYIAQVDVVNFNLT

>hCoV-19/Hong Kong/VM20001061/2020|EPI_ISL_412028|2020-01-22
MGYINVFAFPFTIYSLLLCRMNSRNYIAQVDVVNFNLT

>hCoV-19/Hong Kong/VB20024950/2020|EPI_ISL_412029|2020-01-30
MGYINVFAFPFTIYSLLLCRMNSRNYIAQVDVVNFNLT

>hCoV-19/Hong Kong/VB20026565/2020|EPI_ISL_412030|2020-02-01
MGYINVFAFPFTIYSLLLCRMNSRNYIAQVDVVNFNLT

>hCoV-19/Guangzhou/GZMU0016/2020|EPI_ISL_414663|2020-02-25
MGYINVFAFPFTIYSLLLCRMNSRNYIAQVDVVNFNLT

>hCoV-19/Guangzhou/GZMU0030/2020|EPI_ISL_414686|2020-02-27
MGYINVFAFPFTIYSLLLCRMNSRNYIAQVDVVNFNLT

>hCoV-19/Guangzhou/GZMU0031/2020|EPI_ISL_414687|2020-02-25
MGYINVFAFPFTIYSLLLCRMNSRNYIAQVDVVNFNLT

>hCoV-19/Guangzhou/GZMU0042/2020|EPI_ISL_414688|2020-02-25
MGYINVFAFPFTIYSLLLCRMNSRNYIAQVDVVNFNLT

>hCoV-19/Guangzhou/GZMU0044/2020|EPI_ISL_414689|2020-02-25
MGYINVFAFPFTIYSLLLCRMNSRNYIAQVDVVNFNLT

>hCoV-19/Guangzhou/GZMU0047/2020|EPI_ISL_414690|2020-02-25
MGYINVFAFPFTIYSLLLCRMNSRNYIAQVDVVNFNLT

>hCoV-19/Guangzhou/GZMU0048/2020|EPI_ISL_414691|2020-02-25
MGYINVFAFPFTIYSLLLCRMNSRNYIAQVDVVNFNLT

>hCoV-19/Guangzhou/GZMU0014/2020|EPI_ISL_414692|2020-02-25
MGYINVFAFPFTIYSLLLCRMNSRNYIAQVDVVNFNLT

>hCoV-19/England/20129016004/2020|EPI_ISL_424000|2020-03-21
MGYINVFAFPFTIYSLLLCRMNSRNYIAQVDVVNFNLT

>hCoV-19/England/20129016104/2020|EPI_ISL_424001|2020-03-19
MGYINVFAFPFTIYSLLLCRMNSRNYIAQVDVVNFNLT

>hCoV-19/England/20129016404/2020|EPI_ISL_424002|2020-03-20
MGYINVFAFPFTIYSLLLCRMNSRNYIAQVDVVNFNLT

>hCoV-19/England/20129017104/2020|EPI_ISL_424003|2020-03-20
MGYINVFAFPFTIYSLLLCRMNSRNYIAQVDVVNFNLT

>hCoV-19/England/20129017304/2020|EPI_ISL_424004|2020-03-20
MGYINVFAFPFTIYSLLLCRMNSRNYIAQVDVVNFNLT

>hCoV-19/England/20129017804/2020|EPI_ISL_424005|2020-03-20
MGYINVFAFPFTIYSLLLCRMNSRNYIAQVDVVNFNLT

>hCoV-19/England/20129018604/2020|EPI_ISL_424006|2020-03-20
MGYINVFAFPFTIYSLLLCRMNSRNYIAQVDVVNFNLT

>hCoV-19/England/20129018904/2020|EPI_ISL_424007|2020-03-20
MGYINVFAFPFTIYSLLLCRMNSRNYIAQVDVVNFNLT

>hCoV-19/England/20129019604/2020|EPI_ISL_424008|2020-03-20
MGYINVFAFPFTIYSLLLCRMNSRNYIAQVDVVNFNLT

>hCoV-19/England/20129020004/2020|EPI_ISL_424009|2020-03-20
MGYINVFAFPFTIYSLLLCRMNSRNYIAQVDVVNFNLT

>hCoV-19/England/20129020304/2020|EPI_ISL_424010|2020-03-20
MGYINVFAFPFTIYSLLLCRMNSRNYIAQVDVVNFNLT

>hCoV-19/England/20129020504/2020|EPI_ISL_424011|2020-03-20
MGYINVFAFPFTIYSLLLCRMNSRNYIAQVDVVNFNLT

>hCoV-19/England/20129020604/2020|EPI_ISL_424012|2020-03-20
MGYINVFAFPFTIYSLLLCRMNSRNYIAQVDVVNFNLT

>hCoV-19/England/20129021604/2020|EPI_ISL_424013|2020-03-21
MGYINVFAFPFTIYSLLLCRMNSRNYIAQVDVVNFNLT

>hCoV-19/England/20129022804/2020|EPI_ISL_424014|2020-03-20
MGYINVFAFPFTIYSLLLCRMNSRNYIAQVDVVNFNLT

>hCoV-19/England/20129023104/2020|EPI_ISL_424015|2020-03-19
MGYINVFAFPFTIYSLLLCRMNSRNYIAQVDVVNFNLT

>hCoV-19/England/20129023904/2020|EPI_ISL_424016|2020-03-19
MGYINVFAFPFTIYSLLLCRMNSRNYIAQVDVVNFNLT

>hCoV-19/England/20129025404/2020|EPI_ISL_424017|2020-03-12
MGYINVFAFPFTIYSLLLCRMNSRNYIAQVDVVNFNLT

>hCoV-19/England/20129036804/2020|EPI_ISL_424036|2020-03-21
MGYINVFAFPFTIYSLLLCRMNSRNYIAQVDVVNFNLT

>hCoV-19/England/20129037204/2020|EPI_ISL_424037|2020-03-20
MGYINVFAFPFTIYSLLLCRMNSRNYIAQVDVVNFNLT

>hCoV-19/England/20129037304/2020|EPI_ISL_424038|2020-03-20
MGYINVFAFPFTIYSLLLCRMNSRNYIAQVDVVNFNLT

>hCoV-19/England/20129037802/2020|EPI_ISL_424039|2020-03-20
MGYINVFAFPFTIYSLLLCRMNSRNYIAQVDVVNFNLT

>hCoV-19/England/20129063504/2020|EPI_ISL_424060|2020-03-07
MGYINVFAFPFTIYSLLLCRMNSRNYIAQVDVVNFNLT

>hCoV-19/England/20129063604/2020|EPI_ISL_424061|2020-03-11
MGYINVFAFPFTIYSLLLCRMNSRNYIAQVDVVNFNLT

>hCoV-19/England/20129063804/2020|EPI_ISL_424062|2020-03-11
MGYINVFAFPFTIYSLLLCRMNSRNYIAQVDVVNFNLT

>hCoV-19/England/20129064904/2020|EPI_ISL_424063|2020-03-10
MGYINVFAFPFTIYSLLLCRMNSRNYIAQVDVVNFNLT

>hCoV-19/England/20129066504/2020|EPI_ISL_424064|2020-03-11
MGYINVFAFPFTIYSLLLCRMNSRNYIAQVDVVNFNLT

>hCoV-19/England/20129071104/2020|EPI_ISL_424065|2020-03-12
MGYINVFAFPFTIYSLLLCRMNSRNYIAQVDVVNFNLT

>hCoV-19/England/20129071204/2020|EPI_ISL_424066|2020-03-12
MGYINVFAFPFTIYSLLLCRMNSRNYIAQVDVVNFNLT

>hCoV-19/England/20129077404/2020|EPI_ISL_424067|2020-03-21
MGYINVFAFPFTIYSLLLCRMNSRNYIAQVDVVNFNLT

>hCoV-19/England/20129078704/2020|EPI_ISL_424068|2020-03-13
MGYINVFAFPFTIYSLLLCRMNSRNYIAQVDVVNFNLT

>hCoV-19/England/20129079904/2020|EPI_ISL_424069|2020-03-21
MGYINVFAFPFTIYSLLLCRMNSRNYIAQVDVVNFNLT

>hCoV-19/England/20129080204/2020|EPI_ISL_424070|2020-03-21
MGYINVFAFPFTIYSLLLCRMNSRNYIAQVDVVNFNLT

>hCoV-19/England/20129080804/2020|EPI_ISL_424071|2020-03-21
MGYINVFAFPFTIYSLLLCRMNSRNYIAQVDVVNFNLT

>hCoV-19/England/20129080904/2020|EPI_ISL_424072|2020-03-21
MGYINVFAFPFTIYSLLLCRMNSRNYIAQVDVVNFNLT

>hCoV-19/England/20129081504/2020|EPI_ISL_424073|2020-03-21
MGYINVFAFPFTIYSLLLCRMNSRNYIAQVDVVNFNLT

>hCoV-19/England/20129082504/2020|EPI_ISL_424074|2020-03-12
MGYINVFAFPFTIYSLLLCRMNSRNYIAQVDVVNFNLT

>hCoV-19/England/20129083204/2020|EPI_ISL_424075|2020-03-11
MGYINVFAFPFTIYSLLLCRMNSRNYIAQVDVVNFNLT

>hCoV-19/England/20129085704/2020|EPI_ISL_424076|2020-03-21
MGYINVFAFPFTIYSLLLCRMNSRNYIAQVDVVNFNLT

>hCoV-19/England/20129088704/2020|EPI_ISL_424077|2020-03-11
MGYINVFAFPFTIYSLLLCRMNSRNYIAQVDVVNFNLT

>hCoV-19/England/20129089504/2020|EPI_ISL_424078|2020-03-11
MGYINVFAFPFTIYSLLLCRMNSRNYIAQVDVVNFNLT

>hCoV-19/England/20129089602/2020|EPI_ISL_424079|2020-03-11
MGYINVFAFPFTIYSLLLCRMNSRNYIAQVDVVNFNLT

>hCoV-19/England/20129091804/2020|EPI_ISL_424080|2020-03-11
MGYINVFAFPFTIYSLLLCRMNSRNYIAQVDVVNFNLT

>hCoV-19/England/20129096504/2020|EPI_ISL_424081|2020-03-11
MGYINVFAFPFTIYSLLLCRMNSRNYIAQVDVVNFNLT

>hCoV-19/England/20129096604/2020|EPI_ISL_424082|2020-03-11
MGYINVFAFPFTIYSLLLCRMNSRNYIAQVDVVNFNLT

>hCoV-19/England/20129096704/2020|EPI_ISL_424083|2020-03-11
MGYINVFAFPFTIYSLLLCRMNSRNYIAQVDVVNFNLT

>hCoV-19/England/20129096804/2020|EPI_ISL_424084|2020-03-11
MGYINVFAFPFTIYSLLLCRMNSRNYIAQVDVVNFNLT

>hCoV-19/England/20129099504/2020|EPI_ISL_424085|2020-03-13
MGYINVFAFPFTIYSLLLCRMNSRNYIAQVDVVNFNLT

>hCoV-19/England/20129099704/2020|EPI_ISL_424086|2020-03-12
MGYINVFAFPFTIYSLLLCRMNSRNYIAQVDVVNFNLT

>hCoV-19/England/20129099904/2020|EPI_ISL_424087|2020-03-21
MGYINVFAFPFTIYSLLLCRMNSRNYIAQVDVVNFNLT

>hCoV-19/England/20129100204/2020|EPI_ISL_424088|2020-03-13
MGYINVFAFPFTIYSLLLCRMNSRNYIAQVDVVNFNLT

>hCoV-19/England/20129105304/2020|EPI_ISL_424089|2020-03-13
MGYINVFAFPFTIYSLLLCRMNSRNYIAQVDVVNFNLT

>hCoV-19/England/20129105404/2020|EPI_ISL_424090|2020-03-13
MGYINVFAFPFTIYSLLLCRMNSRNYIAQVDVVNFNLT

>hCoV-19/England/20129106504/2020|EPI_ISL_424091|2020-03-11
MGYINVFAFPFTIYSLLLCRMNSRNYIAQVDVVNFNLT

>hCoV-19/England/20129108104/2020|EPI_ISL_424092|2020-03-11
MGYINVFAFPFTIYSLLLCRMNSRNYIAQVDVVNFNLT

>hCoV-19/England/20129109104/2020|EPI_ISL_424093|2020-03-12
MGYINVFAFPFTIYSLLLCRMNSRNYIAQVDVVNFNLT

>hCoV-19/England/20129109504/2020|EPI_ISL_424094|2020-03-12
MGYINVFAFPFTIYSLLLCRMNSRNYIAQVDVVNFNLT

>hCoV-19/England/20129111704/2020|EPI_ISL_424095|2020-03-10
MGYINVFAFPFTIYSLLLCRMNSRNYIAQVDVVNFNLT

>hCoV-19/England/20129111904/2020|EPI_ISL_424096|2020-03-11
MGYINVFAFPFTIYSLLLCRMNSRNYIAQVDVVNFNLT

>hCoV-19/England/20129114604/2020|EPI_ISL_424097|2020-03-21
MGYINVFAFPFTIYSLLLCRMNSRNYIAQVDVVNFNLT

>hCoV-19/England/20129114704/2020|EPI_ISL_424098|2020-03-21
MGYINVFAFPFTIYSLLLCRMNSRNYIAQVDVVNFNLT

>hCoV-19/England/20129122404/2020|EPI_ISL_424099|2020-03-13
MGYINVFAFPFTIYSLLLCRMNSRNYIAQVDVVNFNLT

>hCoV-19/USA/WA-UW-1890/2020|EPI_ISL_424316|2020-03-24
MGYINVFAFPFTIYSLLLCRMNSRNYIAQVDVVNFNLT

>hCoV-19/USA/WA-UW-1928/2020|EPI_ISL_424317|2020-03-24
MGYINVFAFPFTIYSLLLCRMNSRNYIAQVDVVNFNLT

>hCoV-19/USA/ID-UW-1938/2020|EPI_ISL_424318|2020-03-22
MGYINVFAFPFTIYSLLLCRMNSRNYIAQVDVVNFNLT

>hCoV-19/USA/ID-UW-1935/2020|EPI_ISL_424319|2020-03-22
MGYINVFAFPFTIYSLLLCRMNSRNYIAQVDVVNFNLT

>hCoV-19/USA/ID-UW-1939/2020|EPI_ISL_424320|2020-03-21
MGYINVFAFPFTIYSLLLCRMNSRNYIAQVDVVNFNLT

>hCoV-19/USA/ID-UW-1925/2020|EPI_ISL_424321|2020-03-20
MGYINVFAFPFTIYSLLLCRMNSRNYIAQVDVVNFNLT

>hCoV-19/USA/ID-UW-1934/2020|EPI_ISL_424322|2020-03-20
MGYINVFAFPFTIYSLLLCRMNSRNYIAQVDVVNFNLT

>hCoV-19/USA/WA-UW-1944/2020|EPI_ISL_424323|2020-03-24
MGYINVFAFPFTIYSLLLCRMNSRNYIAQVDVVNFNLT

>hCoV-19/USA/WA-UW-1965/2020|EPI_ISL_424324|2020-03-24
MGYINVFAFPFTIYSLLLCRMNSRNYIAQVDVVNFNLT

>hCoV-19/USA/WA-UW-1954/2020|EPI_ISL_424325|2020-03-24
MGYINVFAFPFTIYSLLLCRMNSRNYIAQVDVVNFNLT

>hCoV-19/USA/WA-UW-1968/2020|EPI_ISL_424326|2020-03-20
MGYINVFAFPFTIYSLLLCRMNSRNYIAQVDVVNFNLT

>hCoV-19/USA/WA-UW-1947/2020|EPI_ISL_424327|2020-03-23
MGYINVFAFPFTIYSLLLCRMNSRNYIAQVDVVNFNLT

>hCoV-19/USA/WA-UW-1963/2020|EPI_ISL_424328|2020-03-24
MGYINVFAFPFTIYSLLLCRMNSRNYIAQVDVVNFNLT

>hCoV-19/USA/WA-UW-1984/2020|EPI_ISL_424329|2020-03-24
MGYINVFAFPFTIYSLLLCRMNSRNYIAQVDVVNFNLT

>hCoV-19/Australia/VIC327/2020|EPI_ISL_426637|2020-03-17
MGYINVFAFPFTIYSLLLCRMNSRNYIAQVDVVNFNLT

>hCoV-19/Australia/VIC328/2020|EPI_ISL_426638|2020-03-17
MGYINVFAFPFTIYSLLLCRMNSRNYIAQVDVVNFNLT

>hCoV-19/Australia/VIC329/2020|EPI_ISL_426639|2020-03-17
MGYINVFAFPFTIYSLLLCRMNSRNYIAQVDVVNFNLT

>hCoV-19/Australia/VIC330/2020|EPI_ISL_426640|2020-03-18
MGYINVFAFPFTIYSLLLCRMNSRNYIAQVDVVNFNLT

>hCoV-19/Australia/VIC332/2020|EPI_ISL_426641|2020-03-18
MGYINVFAFPFTIYSLLLCRMNSRNYIAQVDVVNFNLT

>hCoV-19/Australia/VIC333/2020|EPI_ISL_426642|2020-03-18
MGYINVFAFPFTIYSLLLCRMNSRNYIAQVDVVNFNLT

>hCoV-19/Australia/VIC334/2020|EPI_ISL_426643|2020-03-19
MGYINVFAFPFTIYSLLLCRMNSRNYIAQVDVVNFNLT

>hCoV-19/Australia/VIC335/2020|EPI_ISL_426644|2020-03-20
MGYINVFAFPFTIYSLLLCRMNSRNYIAQVDVVNFNLT

>hCoV-19/Australia/VIC336/2020|EPI_ISL_426645|2020-03-20
MGYINVFAFPFTIYSLLLCRMNSRNYIAQVDVVNFNLT

>hCoV-19/Australia/VIC337/2020|EPI_ISL_426646|2020-03-20
MGYINVFAFPFTIYSLLLCRMNSRNYIAQVDVVNFNLT

>hCoV-19/Australia/VIC338/2020|EPI_ISL_426647|2020-03-20
MGYINVFAFPFTIYSLLLCRMNSRNYIAQVDVVNFNLT

>hCoV-19/Australia/VIC339/2020|EPI_ISL_426648|2020-03-20
MGYINVFAFPFTIYSLLLCRMNSRNYIAQVDVVNFNLT

>hCoV-19/Australia/VIC340/2020|EPI_ISL_426649|2020-03-20
MGYINVFAFPFTIYSLLLCRMNSRNYIAQVDVVNFNLT

>hCoV-19/Australia/VIC341/2020|EPI_ISL_426650|2020-03-20
MGYINVFAFPFTIYSLLLCRMNSRNYIAQVDVVNFNLT

>hCoV-19/Australia/VIC342/2020|EPI_ISL_426651|2020-03-20
MGYINVFAFPFTIYSLLLCRMNSRNYIAQVDVVNFNLT

>hCoV-19/Australia/VIC343/2020|EPI_ISL_426652|2020-03-20
MGYINVFAFPFTIYSLLLCRMNSRNYIAQVDVVNFNLT

>hCoV-19/Australia/VIC344/2020|EPI_ISL_426653|2020-03-20
MGYINVFAFPFTIYSLLLCRMNSRNYIAQVDVVNFNLT

>hCoV-19/Australia/VIC345/2020|EPI_ISL_426654|2020-03-20
MGYINVFAFPFTIYSLLLCRMNSRNYIAQVDVVNFNLT

>hCoV-19/Australia/VIC346/2020|EPI_ISL_426655|2020-03-20
MGYINVFAFPFTIYSLLLCRMNSRNYIAQVDVVNFNLT

>hCoV-19/Australia/VIC347/2020|EPI_ISL_426656|2020-03-20
MGYINVFAFPFTIYSLLLCRMNSRNYIAQVDVVNFNLT

>hCoV-19/Australia/VIC348/2020|EPI_ISL_426657|2020-03-20
MGYINVFAFPFTIYSLLLCRMNSRNYIAQVDVVNFNLT

>hCoV-19/Australia/VIC350/2020|EPI_ISL_426658|2020-03-20
MGYINVFAFPFTIYSLLLCRMNSRNYIAQVDVVNFNLT

>hCoV-19/Australia/VIC351/2020|EPI_ISL_426659|2020-03-20
MGYINVFAFPFTIYSLLLCRMNSRNYIAQVDVVNFNLT

>hCoV-19/Australia/VIC352/2020|EPI_ISL_426660|2020-03-20
MGYINVFAFPFTIYSLLLCRMNSRNYIAQVDVVNFNLT

>hCoV-19/Australia/VIC353/2020|EPI_ISL_426661|2020-03-21
MGYINVFAFPFTIYSLLLCRMNSRNYIAQVDVVNFNLT

>hCoV-19/Australia/VIC354/2020|EPI_ISL_426662|2020-03-21
MGYINVFAFPFTIYSLLLCRMNSRNYIAQVDVVNFNLT

>hCoV-19/Australia/VIC355/2020|EPI_ISL_426663|2020-03-21
MGYINVFAFPFTIYSLLLCRMNSRNYIAQVDVVNFNLT

>hCoV-19/Australia/VIC356/2020|EPI_ISL_426664|2020-03-21
MGYINVFAFPFTIYSLLLCRMNSRNYIAQVDVVNFNLT

>hCoV-19/Australia/VIC357/2020|EPI_ISL_426665|2020-03-21
MGYINVFAFPFTIYSLLLCRMNSRNYIAQVDVVNFNLT

>hCoV-19/Australia/VIC358/2020|EPI_ISL_426666|2020-03-21
MGYINVFAFPFTIYSLLLCRMNSRNYIAQVDVVNFNLT

>hCoV-19/Australia/VIC359/2020|EPI_ISL_426667|2020-03-22
MGYINVFAFPFTIYSLLLCRMNSRNYIAQVDVVNFNLT

>hCoV-19/Australia/VIC360/2020|EPI_ISL_426668|2020-03-22
MGYINVFAFPFTIYSLLLCRMNSRNYIAQVDVVNFNLT

>hCoV-19/Australia/VIC361/2020|EPI_ISL_426669|2020-03-22
MGYINVFAFPFTIYSLLLCRMNSRNYIAQVDVVNFNLT

>hCoV-19/Australia/VIC362/2020|EPI_ISL_426670|2020-03-22
MGYINVFAFPFTIYSLLLCRMNSRNYIAQVDVVNFNLT

>hCoV-19/Australia/VIC363/2020|EPI_ISL_426671|2020-03-22
MGYINVFAFPFTIYSLLLCRMNSRNYIAQVDVVNFNLT

>hCoV-19/Australia/VIC364/2020|EPI_ISL_426672|2020-03-22
MGYINVFAFPFTIYSLLLCRMNSRNYIAQVDVVNFNLT

>hCoV-19/Australia/VIC365/2020|EPI_ISL_426673|2020-03-22
MGYINVFAFPFTIYSLLLCRMNSRNYIAQVDVVNFNLT

>hCoV-19/Australia/VIC366/2020|EPI_ISL_426674|2020-03-22
MGYINVFAFPFTIYSLLLCRMNSRNYIAQVDVVNFNLT

>hCoV-19/Australia/VIC367/2020|EPI_ISL_426675|2020-03-22
MGYINVFAFPFTIYSLLLCRMNSRNYIAQVDVVNFNLT

>hCoV-19/Australia/VIC368/2020|EPI_ISL_426676|2020-03-22
MGYINVFAFPFTIYSLLLCRMNSRNYIAQVDVVNFNLT

>hCoV-19/Australia/VIC369/2020|EPI_ISL_426677|2020-03-22
MGYINVFAFPFTIYSLLLCRMNSRNYIAQVDVVNFNLT

>hCoV-19/Australia/VIC370/2020|EPI_ISL_426678|2020-03-22
MGYINVFAFPFTIYSLLLCRMNSRNYIAQVDVVNFNLT

>hCoV-19/Australia/VIC372/2020|EPI_ISL_426679|2020-03-22
MGYINVFAFPFTIYSLLLCRMNSRNYIAQVDVVNFNLT

>hCoV-19/Australia/VIC665/2020|EPI_ISL_426961|2020-03-27
MGYINVFAFPFTIYSLLLCRMNSRNYIAQVDVVNFNLT

>hCoV-19/Australia/VIC666/2020|EPI_ISL_426962|2020-03-27
MGYINVFAFPFTIYSLLLCRMNSRNYIAQVDVVNFNLT

>hCoV-19/Australia/VIC667/2020|EPI_ISL_426963|2020-03-27
MGYINVFAFPFTIYSLLLCRMNSRNYIAQVDVVNFNLT

>hCoV-19/Australia/VIC668/2020|EPI_ISL_426964|2020-03-27
MGYINVFAFPFTIYSLLLCRMNSRNYIAQVDVVNFNLT

>hCoV-19/Australia/VIC669/2020|EPI_ISL_426965|2020-03-27
MGYINVFAFPFTIYSLLLCRMNSRNYIAQVDVVNFNLT

>hCoV-19/Australia/VIC670/2020|EPI_ISL_426966|2020-03-27
MGYINVFAFPFTIYSLLLCRMNSRNYIAQVDVVNFNLT

>hCoV-19/Australia/VIC671/2020|EPI_ISL_426967|2020-03-27
MGYINVFAFPFTIYSLLLCRMNSRNYIAQVDVVNFNLT

>hCoV-19/Australia/VIC672/2020|EPI_ISL_426968|2020-03-27
MGYINVFAFPFTIYSLLLCRMNSRNYIAQVDVVNFNLT

>hCoV-19/Australia/VIC673/2020|EPI_ISL_426969|2020-03-26
MGYINVFAFPFTIYSLLLCRMNSRNYIAQVDVVNFNLT

>hCoV-19/Australia/VIC674/2020|EPI_ISL_426970|2020-03-27
MGYINVFAFPFTIYSLLLCRMNSRNYIAQVDVVNFNLT

>hCoV-19/Australia/VIC676/2020|EPI_ISL_426971|2020-03-27
MGYINVFAFPFTIYSLLLCRMNSRNYIAQVDVVNFNLT

>hCoV-19/Australia/VIC677/2020|EPI_ISL_426972|2020-03-27
MGYINVFAFPFTIYSLLLCRMNSRNYIAQVDVVNFNLT

>hCoV-19/Australia/VIC678/2020|EPI_ISL_426973|2020-03-27
MGYINVFAFPFTIYSLLLCRMNSRNYIAQVDVVNFNLT

>hCoV-19/Australia/VIC679/2020|EPI_ISL_426974|2020-03-27
MGYINVFAFPFTIYSLLLCRMNSRNYIAQVDVVNFNLT

>hCoV-19/Australia/VIC680/2020|EPI_ISL_426975|2020-03-27
MGYINVFAFPFTIYSLLLCRMNSRNYIAQVDVVNFNLT

>hCoV-19/Australia/VIC681/2020|EPI_ISL_426976|2020-03-27
MGYINVFAFPFTIYSLLLCRMNSRNYIAQVDVVNFNLT

>hCoV-19/Australia/VIC682/2020|EPI_ISL_426977|2020-03-29
MGYINVFAFPFTIYSLLLCRMNSRNYIAQVDVVNFNLT

>hCoV-19/USA/DC-CDC-9096/2020|EPI_ISL_436040|2020-03-20
MGYINVFAFPFTIYSLLLCRMNSRNYIAQVDVVNFNLT

>hCoV-19/USA/DC-CDC-9092/2020|EPI_ISL_436041|2020-03-22
MGYINVFAFPFTIYSLLLCRMNSRNYIAQVDVVNFNLT

>hCoV-19/USA/DC-CDC-1734/2020|EPI_ISL_436042|2020-03-29
MGYINVFAFPFTIYSLLLCRMNSRNYIAQVDVVNFNLT

>hCoV-19/USA/DC-CDC-1738/2020|EPI_ISL_436043|2020-03-28
MGYINVFAFPFTIYSLLLCRMNSRNYIAQVDVVNFNLT

>hCoV-19/USA/LA-CDC-1894/2020|EPI_ISL_436044|2020-03-23
MGYINVFAFPFTIYSLLLCRMNSRNYIAQVDVVNFNLT

>hCoV-19/USA/VI-CDC-1999/2020|EPI_ISL_436045|2020-03-21
MGYINVFAFPFTIYSLLLCRMNSRNYIAQVDVVNFNLT

>hCoV-19/USA/VI-CDC-1993/2020|EPI_ISL_436046|2020-04-01
MGYINVFAFPFTIYSLLLCRMNSRNYIAQVDVVNFNLT

>hCoV-19/USA/NY-SURV052/2020|EPI_ISL_436047|2020-03-04
MGYINVFAFPFTIYSLLLCRMNSRNYIAQVDVVNFNLT

>hCoV-19/USA/NY-SURV076/2020|EPI_ISL_436048|2020-03-05
MGYINVFAFPFTIYSLLLCRMNSRNYIAQVDVVNFNLT

>hCoV-19/USA/NY-SURV097/2020|EPI_ISL_436049|2020-03-09
MGYINVFAFPFTIYSLLLCRMNSRNYIAQVDVVNFNLT

>hCoV-19/USA/NY-SURV0144/2020|EPI_ISL_436050|2020-03-02
MGYINVFAFPFTIYSLLLCRMNSRNYIAQVDVVNFNLT

>hCoV-19/USA/NY-SURV0162/2020|EPI_ISL_436051|2020-03-09
MGYINVFAFPFTIYSLLLCRMNSRNYIAQVDVVNFNLT

>hCoV-19/USA/NY-SURV0165/2020|EPI_ISL_436052|2020-03-09
MGYINVFAFPFTIYSLLLCRMNSRNYIAQVDVVNFNLT

>hCoV-19/USA/NY-SURV0166/2020|EPI_ISL_436053|2020-03-09
MGYINVFAFPFTIYSLLLCRMNSRNYIAQVDVVNFNLT

>hCoV-19/USA/NY-SURV0168/2020|EPI_ISL_436054|2020-03-09
MGYINVFAFPFTIYSLLLCRMNSRNYIAQVDVVNFNLT

>hCoV-19/USA/NY-SURV0171/2020|EPI_ISL_436055|2020-03-09
MGYINVFAFPFTIYSLLLCRMNSRNYIAQVDVVNFNLT

>hCoV-19/USA/NY-SURV0175/2020|EPI_ISL_436056|2020-03-09
MGYINVFAFPFTIYSLLLCRMNSRNYIAQVDVVNFNLT

>hCoV-19/USA/NY-SURV0183/2020|EPI_ISL_436057|2020-03-17
MGYINVFAFPFTIYSLLLCRMNSRNYIAQVDVVNFNLT

>hCoV-19/USA/NY-SURV0186/2020|EPI_ISL_436058|2020-03-17
MGYINVFAFPFTIYSLLLCRMNSRNYIAQVDVVNFNLT

>hCoV-19/USA/NY-SURV0240/2020|EPI_ISL_436059|2020-03-17
MGYINVFAFPFTIYSLLLCRMNSRNYIAQVDVVNFNLT

>hCoV-19/USA/NY-SURV0302/2020|EPI_ISL_436060|2020-03-09
MGYINVFAFPFTIYSLLLCRMNSRNYIAQVDVVNFNLT

>hCoV-19/USA/NY-SURV0319/2020|EPI_ISL_436061|2020-03-08
MGYINVFAFPFTIYSLLLCRMNSRNYIAQVDVVNFNLT

>hCoV-19/USA/NY-SURV0331/2020|EPI_ISL_436062|2020-03-09
MGYINVFAFPFTIYSLLLCRMNSRNYIAQVDVVNFNLT

>hCoV-19/USA/NY-SURV0334/2020|EPI_ISL_436063|2020-03-09
MGYINVFAFPFTIYSLLLCRMNSRNYIAQVDVVNFNLT

>hCoV-19/USA/NY-SURV0397/2020|EPI_ISL_436064|2020-03-17
MGYINVFAFPFTIYSLLLCRMNSRNYIAQVDVVNFNLT

>hCoV-19/USA/NY-SURV0407/2020|EPI_ISL_436065|2020-03-17
MGYINVFAFPFTIYSLLLCRMNSRNYIAQVDVVNFNLT

>hCoV-19/USA/NY-SURV0440/2020|EPI_ISL_436066|2020-03-09
MGYINVFAFPFTIYSLLLCRMNSRNYIAQVDVVNFNLT

>hCoV-19/USA/NY-SURV0444/2020|EPI_ISL_436067|2020-03-09
MGYINVFAFPFTIYSLLLCRMNSRNYIAQVDVVNFNLT

>hCoV-19/USA/NY-SURV0472/2020|EPI_ISL_436068|2020-03-09
MGYINVFAFPFTIYSLLLCRMNSRNYIAQVDVVNFNLT

>hCoV-19/USA/NY-SURV0475/2020|EPI_ISL_436069|2020-03-09
MGYINVFAFPFTIYSLLLCRMNSRNYIAQVDVVNFNLT

>hCoV-19/USA/NY-SURV0495/2020|EPI_ISL_436070|2020-03-13
MGYINVFAFPFTIYSLLLCRMNSRNYIAQVDVVNFNLT

>hCoV-19/USA/NY-SURV0513/2020|EPI_ISL_436071|2020-03-17
MGYINVFAFPFTIYSLLLCRMNSRNYIAQVDVVNFNLT

>hCoV-19/USA/NY-SURV0592/2020|EPI_ISL_436072|2020-03-08
MGYINVFAFPFTIYSLLLCRMNSRNYIAQVDVVNFNLT

>hCoV-19/USA/NY-SURV0710/2020|EPI_ISL_436073|2020-03-17
MGYINVFAFPFTIYSLLLCRMNSRNYIAQVDVVNFNLT

>hCoV-19/USA/NY-SURV0862/2020|EPI_ISL_436074|2020-03-10
MGYINVFAFPFTIYSLLLCRMNSRNYIAQVDVVNFNLT

>hCoV-19/USA/NY-SURV0863/2020|EPI_ISL_436075|2020-03-10
MGYINVFAFPFTIYSLLLCRMNSRNYIAQVDVVNFNLT

>hCoV-19/USA/NY-SURV0874/2020|EPI_ISL_436076|2020-03-09
MGYINVFAFPFTIYSLLLCRMNSRNYIAQVDVVNFNLT

>hCoV-19/USA/NY-SURV0982/2020|EPI_ISL_436077|2020-03-19
MGYINVFAFPFTIYSLLLCRMNSRNYIAQVDVVNFNLT

>hCoV-19/USA/NY-SURV0983/2020|EPI_ISL_436078|2020-03-19
MGYINVFAFPFTIYSLLLCRMNSRNYIAQVDVVNFNLT

>hCoV-19/USA/NY-SURV0985/2020|EPI_ISL_436079|2020-03-19
MGYINVFAFPFTIYSLLLCRMNSRNYIAQVDVVNFNLT

>hCoV-19/USA/NY-SURV0988/2020|EPI_ISL_436080|2020-03-18
MGYINVFAFPFTIYSLLLCRMNSRNYIAQVDVVNFNLT

>hCoV-19/USA/NY-SURV0996/2020|EPI_ISL_436081|2020-03-17
MGYINVFAFPFTIYSLLLCRMNSRNYIAQVDVVNFNLT

>hCoV-19/USA/NY-SURV1000/2020|EPI_ISL_436082|2020-03-19
MGYINVFAFPFTIYSLLLCRMNSRNYIAQVDVVNFNLT

>hCoV-19/Australia/QLDID935/2020|EPI_ISL_436097|2020-03-25
MGYINVFAFPFTIYSLLLCRMNSRNYIAQVDVVNFNLT

>hCoV-19/Australia/QLDID936/2020|EPI_ISL_436098|2020-03-23
MGYINVFAFPFTIYSLLLCRMNSRNYIAQVDVVNFNLT

>hCoV-19/Taiwan/TSGH-24/2020|EPI_ISL_436099|2020-04-02
MGYINVFAFPFTIYSLLLCRMNSRNYIAQVDVVNFNLT

>hCoV-19/England/CAMB-8208E/2020|EPI_ISL_438616|2020-04-20
MGYINVFAFPFTIYSLLLCRMNSRNYIAQVDVVNFNLT

>hCoV-19/England/CAMB-8209D/2020|EPI_ISL_438617|2020-04-21
MGYINVFAFPFTIYSLLLCRMNSRNYIAQVDVVNFNLT

>hCoV-19/England/CAMB-820AC/2020|EPI_ISL_438618|2020-04-21
MGYINVFAFPFTIYSLLLCRMNSRNYIAQVDVVNFNLT

>hCoV-19/England/CAMB-820CA/2020|EPI_ISL_438619|2020-04-21
MGYINVFAFPFTIYSLLLCRMNSRNYIAQVDVVNFNLT

>hCoV-19/England/CAMB-82103/2020|EPI_ISL_438620|2020-04-21
MGYINVFAFPFTIYSLLLCRMNSRNYIAQVDVVNFNLT

>hCoV-19/England/CAMB-82121/2020|EPI_ISL_438621|2020-04-21
MGYINVFAFPFTIYSLLLCRMNSRNYIAQVDVVNFNLT

>hCoV-19/England/CAMB-82130/2020|EPI_ISL_438622|2020-04-21
MGYINVFAFPFTIYSLLLCRMNSRNYIAQVDVVNFNLT

>hCoV-19/England/CAMB-8214F/2020|EPI_ISL_438623|2020-04-21
MGYINVFAFPFTIYSLLLCRMNSRNYIAQVDVVNFNLT

>hCoV-19/England/CAMB-8216D/2020|EPI_ISL_438624|2020-04-20
MGYINVFAFPFTIYSLLLCRMNSRNYIAQVDVVNFNLT

>hCoV-19/England/CAMB-8217C/2020|EPI_ISL_438625|2020-04-21
MGYINVFAFPFTIYSLLLCRMNSRNYIAQVDVVNFNLT

>hCoV-19/England/CAMB-8218B/2020|EPI_ISL_438626|2020-04-20
MGYINVFAFPFTIYSLLLCRMNSRNYIAQVDVVNFNLT

>hCoV-19/England/CAMB-8219A/2020|EPI_ISL_438627|2020-04-21
MGYINVFAFPFTIYSLLLCRMNSRNYIAQVDVVNFNLT

>hCoV-19/England/CAMB-821A9/2020|EPI_ISL_438628|2020-04-20
MGYINVFAFPFTIYSLLLCRMNSRNYIAQVDVVNFNLT

>hCoV-19/England/CAMB-821B8/2020|EPI_ISL_438629|2020-04-21
MGYINVFAFPFTIYSLLLCRMNSRNYIAQVDVVNFNLT

>hCoV-19/England/CAMB-821C7/2020|EPI_ISL_438630|2020-04-21
MGYINVFAFPFTIYSLLLCRMNSRNYIAQVDVVNFNLT

>hCoV-19/England/CAMB-821E5/2020|EPI_ISL_438631|2020-04-21
MGYINVFAFPFTIYSLLLCRMNSRNYIAQVDVVNFNLT

>hCoV-19/England/CAMB-821F4/2020|EPI_ISL_438632|2020-04-21
MGYINVFAFPFTIYSLLLCRMNSRNYIAQVDVVNFNLT

>hCoV-19/England/CAMB-82200/2020|EPI_ISL_438633|2020-04-21
MGYINVFAFPFTIYSLLLCRMNSRNYIAQVDVVNFNLT

>hCoV-19/England/CAMB-8222E/2020|EPI_ISL_438634|2020-04-21
MGYINVFAFPFTIYSLLLCRMNSRNYIAQVDVVNFNLT

>hCoV-19/England/CAMB-82886/2020|EPI_ISL_438635|2020-04-21
MGYINVFAFPFTIYSLLLCRMNSRNYIAQVDVVNFNLT

>hCoV-19/England/CAMB-828A4/2020|EPI_ISL_438636|2020-04-22
MGYINVFAFPFTIYSLLLCRMNSRNYIAQVDVVNFNLT

>hCoV-19/England/CAMB-828C2/2020|EPI_ISL_438637|2020-04-22
MGYINVFAFPFTIYSLLLCRMNSRNYIAQVDVVNFNLT

>hCoV-19/England/CAMB-8290B/2020|EPI_ISL_438638|2020-04-22
MGYINVFAFPFTIYSLLLCRMNSRNYIAQVDVVNFNLT

>hCoV-19/England/CAMB-82929/2020|EPI_ISL_438639|2020-04-21
MGYINVFAFPFTIYSLLLCRMNSRNYIAQVDVVNFNLT

>hCoV-19/England/CAMB-82947/2020|EPI_ISL_438640|2020-04-21
MGYINVFAFPFTIYSLLLCRMNSRNYIAQVDVVNFNLT

>hCoV-19/England/CAMB-82965/2020|EPI_ISL_438641|2020-04-21
MGYINVFAFPFTIYSLLLCRMNSRNYIAQVDVVNFNLT

>hCoV-19/England/CAMB-829A1/2020|EPI_ISL_438642|2020-04-21
MGYINVFAFPFTIYSLLLCRMNSRNYIAQVDVVNFNLT

>hCoV-19/England/CAMB-829CF/2020|EPI_ISL_438643|2020-04-23
MGYINVFAFPFTIYSLLLCRMNSRNYIAQVDVVNFNLT

>hCoV-19/England/CAMB-829DE/2020|EPI_ISL_438644|2020-04-23
MGYINVFAFPFTIYSLLLCRMNSRNYIAQVDVVNFNLT

>hCoV-19/England/CAMB-829FC/2020|EPI_ISL_438645|2020-04-23
MGYINVFAFPFTIYSLLLCRMNSRNYIAQVDVVNFNLT

>hCoV-19/England/CAMB-82A17/2020|EPI_ISL_438647|2020-04-23
MGYINVFAFPFTIYSLLLCRMNSRNYIAQVDVVNFNLT

>hCoV-19/England/CAMB-82A26/2020|EPI_ISL_438648|2020-04-23
MGYINVFAFPFTIYSLLLCRMNSRNYIAQVDVVNFNLT

>hCoV-19/England/CAMB-82A44/2020|EPI_ISL_438649|2020-04-23
MGYINVFAFPFTIYSLLLCRMNSRNYIAQVDVVNFNLT

>hCoV-19/England/CAMB-82A53/2020|EPI_ISL_438650|2020-04-23
MGYINVFAFPFTIYSLLLCRMNSRNYIAQVDVVNFNLT

>hCoV-19/England/CAMB-82A62/2020|EPI_ISL_438651|2020-04-23
MGYINVFAFPFTIYSLLLCRMNSRNYIAQVDVVNFNLT

>hCoV-19/England/CAMB-82A71/2020|EPI_ISL_438652|2020-04-23
MGYINVFAFPFTIYSLLLCRMNSRNYIAQVDVVNFNLT

>hCoV-19/England/CAMB-82A80/2020|EPI_ISL_438653|2020-04-22
MGYINVFAFPFTIYSLLLCRMNSRNYIAQVDVVNFNLT

>hCoV-19/England/CAMB-82A9F/2020|EPI_ISL_438654|2020-04-23
MGYINVFAFPFTIYSLLLCRMNSRNYIAQVDVVNFNLT

>hCoV-19/England/CAMB-82AAE/2020|EPI_ISL_438655|2020
MGYINVFAFPFTIYSLLLCRMNSRNYIAQVDVVNFNLT

>hCoV-19/England/CAMB-82ABD/2020|EPI_ISL_438656|2020-04-23
MGYINVFAFPFTIYSLLLCRMNSRNYIAQVDVVNFNLT

>hCoV-19/England/CAMB-82ACC/2020|EPI_ISL_438657|2020-04-23
MGYINVFAFPFTIYSLLLCRMNSRNYIAQVDVVNFNLT

>hCoV-19/England/CAMB-82ADB/2020|EPI_ISL_438658|2020-04-23
MGYINVFAFPFTIYSLLLCRMNSRNYIAQVDVVNFNLT

>hCoV-19/England/CAMB-82AEA/2020|EPI_ISL_438659|2020-04-22
MGYINVFAFPFTIYSLLLCRMNSRNYIAQVDVVNFNLT

>hCoV-19/Japan/Donner2/2020|EPI_ISL_438947|2020-04-06
MGYINVFAFPFTIYSLLLCRMNSRNYIAQVDVVNFNLT

>hCoV-19/Japan/Donner3/2020|EPI_ISL_438948|2020-04-01
MGYINVFAFPFTIYSLLLCRMNSRNYIAQVDVVNFNLT

>hCoV-19/Japan/Donner4/2020|EPI_ISL_438949|2020-04-01
MGYINVFAFPFTIYSLLLCRMNSRNYIAQVDVVNFNLT

>hCoV-19/Japan/Donner6/2020|EPI_ISL_438951|2020-04-01
MGYINVFAFPFTIYSLLLCRMNSRNYIAQVDVVNFNLT

>hCoV-19/Japan/Donner7/2020|EPI_ISL_438952|2020-04-01
MGYINVFAFPFTIYSLLLCRMNSRNYIAQVDVVNFNLT

>hCoV-19/Japan/Donner8/2020|EPI_ISL_438953|2020-04-01
MGYINVFAFPFTIYSLLLCRMNSRNYIAQVDVVNFNLT

>hCoV-19/Japan/Donner9/2020|EPI_ISL_438954|2020-04-03
MGYINVFAFPFTIYSLLLCRMNSRNYIAQVDVVNFNLT

>hCoV-19/Japan/Donner11/2020|EPI_ISL_438955|2020-04-03
MGYINVFAFPFTIYSLLLCRMNSRNYIAQVDVVNFNLT

>hCoV-19/Japan/Donner12/2020|EPI_ISL_438956|2020-04-08
MGYINVFAFPFTIYSLLLCRMNSRNYIAQVDVVNFNLT

>hCoV-19/France/GE1583/2020|EPI_ISL_414600|2020-02-26
MGYINVFAFPFTIYSLLLCRMNSRNYIAQVDVVNFNLT

>hCoV-19/USA/WA-UW29/2020|EPI_ISL_414616|2020-03-08
MGYINVFAFPFTIYSLLLCRMNSRNYIAQVDVVNFNLT

>hCoV-19/USA/WA-UW30/2020|EPI_ISL_414617|2020-03-08
MGYINVFAFPFTIYSLLLCRMNSRNYIAQVDVVNFNLT

>hCoV-19/USA/WA-UW31/2020|EPI_ISL_414618|2020-03-08
MGYINVFAFPFTIYSLLLCRMNSRNYIAQVDVVNFNLT

>hCoV-19/USA/WA-UW32/2020|EPI_ISL_414619|2020-03-07
MGYINVFAFPFTIYSLLLCRMNSRNYIAQVDVVNFNLT

>hCoV-19/USA/WA-UW33/2020|EPI_ISL_414620|2020-03-08
MGYINVFAFPFTIYSLLLCRMNSRNYIAQVDVVNFNLT

>hCoV-19/USA/WA-UW34/2020|EPI_ISL_414621|2020-03-07
MGYINVFAFPFTIYSLLLCRMNSRNYIAQVDVVNFNLT

>hCoV-19/USA/WA-UW35/2020|EPI_ISL_414622|2020-03-08
MGYINVFAFPFTIYSLLLCRMNSRNYIAQVDVVNFNLT

>hCoV-19/France/GE1583/2020|EPI_ISL_414623|2020-02-25
MGYINVFAFPFTIYSLLLCRMNSRNYIAQVDVVNFNLT

>hCoV-19/France/N1620/2020|EPI_ISL_414624|2020-02-26
MGYINVFAFPFTIYSLLLCRMNSRNYIAQVDVVNFNLT

>hCoV-19/France/PL1643/2020|EPI_ISL_414625|2020-02-26
MGYINVFAFPFTIYSLLLCRMNSRNYIAQVDVVNFNLT

>hCoV-19/France/HF1684/2020|EPI_ISL_414626|2020-02-29
MGYINVFAFPFTIYSLLLCRMNSRNYIAQVDVVNFNLT

>hCoV-19/France/HF1795/2020|EPI_ISL_414627|2020-03-02
MGYINVFAFPFTIYSLLLCRMNSRNYIAQVDVVNFNLT

>hCoV-19/France/HF1805/2020|EPI_ISL_414628|2020-03-02
MGYINVFAFPFTIYSLLLCRMNSRNYIAQVDVVNFNLT

>hCoV-19/France/HF1870/2020|EPI_ISL_414629|2020-03-03
MGYINVFAFPFTIYSLLLCRMNSRNYIAQVDVVNFNLT

>hCoV-19/France/HF1871/2020|EPI_ISL_414630|2020-03-03
MGYINVFAFPFTIYSLLLCRMNSRNYIAQVDVVNFNLT

>hCoV-19/France/GE1973/2020|EPI_ISL_414631|2020-03-04
MGYINVFAFPFTIYSLLLCRMNSRNYIAQVDVVNFNLT

>hCoV-19/France/GE1977/2020|EPI_ISL_414632|2020-03-04
MGYINVFAFPFTIYSLLLCRMNSRNYIAQVDVVNFNLT

>hCoV-19/France/IDF1980/2020|EPI_ISL_414633|2020-03-04
MGYINVFAFPFTIYSLLLCRMNSRNYIAQVDVVNFNLT

>hCoV-19/France/HF1986/2020|EPI_ISL_414634|2020-03-04
MGYINVFAFPFTIYSLLLCRMNSRNYIAQVDVVNFNLT

>hCoV-19/France/HF1988/2020|EPI_ISL_414635|2020-03-04
MGYINVFAFPFTIYSLLLCRMNSRNYIAQVDVVNFNLT

>hCoV-19/France/HF1989/2020|EPI_ISL_414636|2020-03-04
MGYINVFAFPFTIYSLLLCRMNSRNYIAQVDVVNFNLT

>hCoV-19/France/HF1993/2020|EPI_ISL_414637|2020-03-04
MGYINVFAFPFTIYSLLLCRMNSRNYIAQVDVVNFNLT

>hCoV-19/France/HF1995/2020|EPI_ISL_414638|2020-03-04
MGYINVFAFPFTIYSLLLCRMNSRNYIAQVDVVNFNLT

>hCoV-19/USA/NY-NYUMC1/2020|EPI_ISL_414639|2020-03-04
MGYINVFAFPFTIYSLLLCRMNSRNYIAQVDVVNFNLT

>hCoV-19/Finland/FIN-114/2020|EPI_ISL_414640|2020-03-01
MGYINVFAFPFTIYSLLLCRMNSRNYIAQVDVVNFNLT

>hCoV-19/Finland/FIN-313/2020|EPI_ISL_414641|2020-03-05
MGYINVFAFPFTIYSLLLCRMNSRNYIAQVDVVNFNLT

>hCoV-19/Finland/FIN-455/2020|EPI_ISL_414642|2020-03-08
MGYINVFAFPFTIYSLLLCRMNSRNYIAQVDVVNFNLT

>hCoV-19/Finland/FIN-508/2020|EPI_ISL_414643|2020-03-07
MGYINVFAFPFTIYSLLLCRMNSRNYIAQVDVVNFNLT

>hCoV-19/Finland/FIN-318/2020|EPI_ISL_414644|2020-03-04
MGYINVFAFPFTIYSLLLCRMNSRNYIAQVDVVNFNLT

>hCoV-19/Finland/FIN-274/2020|EPI_ISL_414645|2020-03-04
MGYINVFAFPFTIYSLLLCRMNSRNYIAQVDVVNFNLT

>hCoV-19/Finland/FIN-266/2020|EPI_ISL_414646|2020-03-04
MGYINVFAFPFTIYSLLLCRMNSRNYIAQVDVVNFNLT

>hCoV-19/USA/CA-PC101P/2020|EPI_ISL_414648|2020-03-11
MGYINVFAFPFTIYSLLLCRMNSRNYIAQVDVVNFNLT

>hCoV-19/England/20129031804/2020|EPI_ISL_424019|2020-03-19
MGYINVFAFPFTIYSLLLCRMNSRNYIAQVDVVNFNLT

>hCoV-19/England/20129032104/2020|EPI_ISL_424020|2020-03-20
MGYINVFAFPFTIYSLLLCRMNSRNYIAQVDVVNFNLT

>hCoV-19/England/20129032404/2020|EPI_ISL_424021|2020-03-20
MGYINVFAFPFTIYSLLLCRMNSRNYIAQVDVVNFNLT

>hCoV-19/England/20129032804/2020|EPI_ISL_424022|2020-03-20
MGYINVFAFPFTIYSLLLCRMNSRNYIAQVDVVNFNLT

>hCoV-19/England/20129033504/2020|EPI_ISL_424023|2020-03-20
MGYINVFAFPFTIYSLLLCRMNSRNYIAQVDVVNFNLT

>hCoV-19/England/20129033804/2020|EPI_ISL_424024|2020-03-20
MGYINVFAFPFTIYSLLLCRMNSRNYIAQVDVVNFNLT

>hCoV-19/England/20129033904/2020|EPI_ISL_424025|2020-03-20
MGYINVFAFPFTIYSLLLCRMNSRNYIAQVDVVNFNLT

>hCoV-19/England/20129034504/2020|EPI_ISL_424026|2020-03-19
MGYINVFAFPFTIYSLLLCRMNSRNYIAQVDVVNFNLT

>hCoV-19/England/20129034704/2020|EPI_ISL_424027|2020-03-21
MGYINVFAFPFTIYSLLLCRMNSRNYIAQVDVVNFNLT

>hCoV-19/England/20129035304/2020|EPI_ISL_424028|2020-03-21
MGYINVFAFPFTIYSLLLCRMNSRNYIAQVDVVNFNLT

>hCoV-19/England/20129035404/2020|EPI_ISL_424029|2020-03-20
MGYINVFAFPFTIYSLLLCRMNSRNYIAQVDVVNFNLT

>hCoV-19/England/20129035504/2020|EPI_ISL_424030|2020-03-20
MGYINVFAFPFTIYSLLLCRMNSRNYIAQVDVVNFNLT

>hCoV-19/England/20129035804/2020|EPI_ISL_424031|2020-03-20
MGYINVFAFPFTIYSLLLCRMNSRNYIAQVDVVNFNLT

>hCoV-19/England/20129036004/2020|EPI_ISL_424032|2020-03-20
MGYINVFAFPFTIYSLLLCRMNSRNYIAQVDVVNFNLT

>hCoV-19/England/20129036204/2020|EPI_ISL_424033|2020-03-20
MGYINVFAFPFTIYSLLLCRMNSRNYIAQVDVVNFNLT

>hCoV-19/England/20129036404/2020|EPI_ISL_424034|2020-03-20
MGYINVFAFPFTIYSLLLCRMNSRNYIAQVDVVNFNLT

>hCoV-19/England/20129036504/2020|EPI_ISL_424035|2020-03-20
MGYINVFAFPFTIYSLLLCRMNSRNYIAQVDVVNFNLT

>hCoV-19/England/20129038304/2020|EPI_ISL_424040|2020-03-21
MGYINVFAFPFTIYSLLLCRMNSRNYIAQVDVVNFNLT

>hCoV-19/England/20129038404/2020|EPI_ISL_424041|2020-03-21
MGYINVFAFPFTIYSLLLCRMNSRNYIAQVDVVNFNLT

>hCoV-19/England/20129038804/2020|EPI_ISL_424042|2020-03-20
MGYINVFAFPFTIYSLLLCRMNSRNYIAQVDVVNFNLT

>hCoV-19/England/20129042204/2020|EPI_ISL_424043|2020-03-12
MGYINVFAFPFTIYSLLLCRMNSRNYIAQVDVVNFNLT

>hCoV-19/England/20129042504/2020|EPI_ISL_424044|2020-03-11
MGYINVFAFPFTIYSLLLCRMNSRNYIAQVDVVNFNLT

>hCoV-19/England/20129042806/2020|EPI_ISL_424045|2020-03-11
MGYINVFAFPFTIYSLLLCRMNSRNYIAQVDVVNFNLT

>hCoV-19/England/20129042904/2020|EPI_ISL_424046|2020-03-11
MGYINVFAFPFTIYSLLLCRMNSRNYIAQVDVVNFNLT

>hCoV-19/England/20129044404/2020|EPI_ISL_424047|2020-03-11
MGYINVFAFPFTIYSLLLCRMNSRNYIAQVDVVNFNLT

>hCoV-19/England/20129044506/2020|EPI_ISL_424048|2020-03-11
MGYINVFAFPFTIYSLLLCRMNSRNYIAQVDVVNFNLT

>hCoV-19/England/20129047706/2020|EPI_ISL_424049|2020-03-13
MGYINVFAFPFTIYSLLLCRMNSRNYIAQVDVVNFNLT

>hCoV-19/England/20129050802/2020|EPI_ISL_424050|2020-03-12
MGYINVFAFPFTIYSLLLCRMNSRNYIAQVDVVNFNLT

>hCoV-19/England/20129054906/2020|EPI_ISL_424051|2020-02-12
MGYINVFAFPFTIYSLLLCRMNSRNYIAQVDVVNFNLT

>hCoV-19/England/20129056804/2020|EPI_ISL_424052|2020-03-21
MGYINVFAFPFTIYSLLLCRMNSRNYIAQVDVVNFNLT

>hCoV-19/England/20129057604/2020|EPI_ISL_424053|2020-03-10
MGYINVFAFPFTIYSLLLCRMNSRNYIAQVDVVNFNLT

>hCoV-19/England/20129059204/2020|EPI_ISL_424054|2020-03-09
MGYINVFAFPFTIYSLLLCRMNSRNYIAQVDVVNFNLT

>hCoV-19/England/20129059304/2020|EPI_ISL_424055|2020-03-09
MGYINVFAFPFTIYSLLLCRMNSRNYIAQVDVVNFNLT

>hCoV-19/England/20129061004/2020|EPI_ISL_424056|2020-03-12
MGYINVFAFPFTIYSLLLCRMNSRNYIAQVDVVNFNLT

>hCoV-19/England/20129061704/2020|EPI_ISL_424057|2020-03-12
MGYINVFAFPFTIYSLLLCRMNSRNYIAQVDVVNFNLT

>hCoV-19/England/20129062104/2020|EPI_ISL_424058|2020-03-12
MGYINVFAFPFTIYSLLLCRMNSRNYIAQVDVVNFNLT

>hCoV-19/England/20129062604/2020|EPI_ISL_424059|2020-03-21
MGYINVFAFPFTIYSLLLCRMNSRNYIAQVDVVNFNLT

>hCoV-19/England/20129125504/2020|EPI_ISL_424100|2020-03-12
MGYINVFAFPFTIYSLLLCRMNSRNYIAQVDVVNFNLT

>hCoV-19/England/20129126204/2020|EPI_ISL_424101|2020-03-12
MGYINVFAFPFTIYSLLLCRMNSRNYIAQVDVVNFNLT

>hCoV-19/England/20129127704/2020|EPI_ISL_424102|2020-03-13
MGYINVFAFPFTIYSLLLCRMNSRNYIAQVDVVNFNLT

>hCoV-19/England/20129128904/2020|EPI_ISL_424103|2020-03-13
MGYINVFAFPFTIYSLLLCRMNSRNYIAQVDVVNFNLT

>hCoV-19/England/20129133904/2020|EPI_ISL_424105|2020-03-12
MGYINVFAFPFTIYSLLLCRMNSRNYIAQVDVVNFNLT

>hCoV-19/England/20129141702/2020|EPI_ISL_424106|2020-03-21
MGYINVFAFPFTIYSLLLCRMNSRNYIAQVDVVNFNLT

>hCoV-19/England/20129142004/2020|EPI_ISL_424107|2020-03-12
MGYINVFAFPFTIYSLLLCRMNSRNYIAQVDVVNFNLT

>hCoV-19/England/20129142604/2020|EPI_ISL_424108|2020-03-12
MGYINVFAFPFTIYSLLLCRMNSRNYIAQVDVVNFNLT

>hCoV-19/England/20129143004/2020|EPI_ISL_424109|2020-03-11
MGYINVFAFPFTIYSLLLCRMNSRNYIAQVDVVNFNLT

>hCoV-19/England/20129143204/2020|EPI_ISL_424110|2020-03-11
MGYINVFAFPFTIYSLLLCRMNSRNYIAQVDVVNFNLT

>hCoV-19/England/20129145002/2020|EPI_ISL_424111|2020-03-10
MGYINVFAFPFTIYSLLLCRMNSRNYIAQVDVVNFNLT

>hCoV-19/England/20129145202/2020|EPI_ISL_424112|2020-03-11
MGYINVFAFPFTIYSLLLCRMNSRNYIAQVDVVNFNLT

>hCoV-19/England/20129146302/2020|EPI_ISL_424113|2020-03-12
MGYINVFAFPFTIYSLLLCRMNSRNYIAQVDVVNFNLT

>hCoV-19/England/20129147002/2020|EPI_ISL_424114|2020-03-11
MGYINVFAFPFTIYSLLLCRMNSRNYIAQVDVVNFNLT

>hCoV-19/England/20129147504/2020|EPI_ISL_424115|2020-03-12
MGYINVFAFPFTIYSLLLCRMNSRNYIAQVDVVNFNLT

>hCoV-19/England/20129147804/2020|EPI_ISL_424116|2020-03-21
MGYINVFAFPFTIYSLLLCRMNSRNYIAQVDVVNFNLT

>hCoV-19/England/20129148904/2020|EPI_ISL_424117|2020-03-12
MGYINVFAFPFTIYSLLLCRMNSRNYIAQVDVVNFNLT

>hCoV-19/USA/WA-UW-1294/2020|EPI_ISL_424180|2020-03-18
MGYINVFAFPFTIYSLLLCRMNSRNYIAQVDVVNFNLT

>hCoV-19/USA/UN-UW-1402/2020|EPI_ISL_424181|2020-03-16
MGYINVFAFPFTIYSLLLCRMNSRNYIAQVDVVNFNLT

>hCoV-19/USA/WA-UW-1478/2020|EPI_ISL_424182|2020-03-18
MGYINVFAFPFTIYSLLLCRMNSRNYIAQVDVVNFNLT

>hCoV-19/USA/WA-UW-1436/2020|EPI_ISL_424183|2020-03-18
MGYINVFAFPFTIYSLLLCRMNSRNYIAQVDVVNFNLT

>hCoV-19/USA/WA-UW-1422/2020|EPI_ISL_424184|2020-03-18
MGYINVFAFPFTIYSLLLCRMNSRNYIAQVDVVNFNLT

>hCoV-19/USA/UN-UW-1486/2020|EPI_ISL_424185|2020-03-18
MGYINVFAFPFTIYSLLLCRMNSRNYIAQVDVVNFNLT

>hCoV-19/USA/WA-UW-1644/2020|EPI_ISL_424186|2020-03-20
MGYINVFAFPFTIYSLLLCRMNSRNYIAQVDVVNFNLT

>hCoV-19/USA/WA-UW-1646/2020|EPI_ISL_424187|2020-03-20
MGYINVFAFPFTIYSLLLCRMNSRNYIAQVDVVNFNLT

>hCoV-19/USA/WA-UW-1645/2020|EPI_ISL_424188|2020-03-20
MGYINVFAFPFTIYSLLLCRMNSRNYIAQVDVVNFNLT

>hCoV-19/USA/UN-UW-Not found/2020|EPI_ISL_424189|2020-03
MGYINVFAFPFTIYSLLLCRMNSRNYIAQVDVVNFNLT

>hCoV-19/USA/WA-UW-1675/2020|EPI_ISL_424190|2020-03-20
MGYINVFAFPFTIYSLLLCRMNSRNYIAQVDVVNFNLT

>hCoV-19/USA/WA-UW-1683/2020|EPI_ISL_424191|2020-03-20
MGYINVFAFPFTIYSLLLCRMNSRNYIAQVDVVNFNLT

>hCoV-19/USA/WA-UW-1688/2020|EPI_ISL_424192|2020-03-20
MGYINVFAFPFTIYSLLLCRMNSRNYIAQVDVVNFNLT

>hCoV-19/USA/WA-UW-1728/2020|EPI_ISL_424193|2020-03-21
MGYINVFAFPFTIYSLLLCRMNSRNYIAQVDVVNFNLT

>hCoV-19/USA/WA-UW-1661/2020|EPI_ISL_424194|2020-03-20
MGYINVFAFPFTIYSLLLCRMNSRNYIAQVDVVNFNLT

>hCoV-19/USA/WA-UW-1726/2020|EPI_ISL_424195|2020-03-21
MGYINVFAFPFTIYSLLLCRMNSRNYIAQVDVVNFNLT

>hCoV-19/USA/WA-UW-1666/2020|EPI_ISL_424196|2020-03-20
MGYINVFAFPFTIYSLLLCRMNSRNYIAQVDVVNFNLT

>hCoV-19/USA/WA-UW-1640/2020|EPI_ISL_424197|2020-03-20
MGYINVFAFPFTIYSLLLCRMNSRNYIAQVDVVNFNLT

>hCoV-19/USA/WA-UW-1656/2020|EPI_ISL_424198|2020-03-20
MGYINVFAFPFTIYSLLLCRMNSRNYIAQVDVVNFNLT

>hCoV-19/USA/WA-UW-1672/2020|EPI_ISL_424199|2020-03-20
MGYINVFAFPFTIYSLLLCRMNSRNYIAQVDVVNFNLT

>hCoV-19/USA/NY-NYUMC162/2020|EPI_ISL_426617|2020-04-01
MGYINVFAFPFTIYSLLLCRMNSRNYIAQVDVVNFNLT

>hCoV-19/USA/NY-NYUMC163/2020|EPI_ISL_426618|2020-04-01
MGYINVFAFPFTIYSLLLCRMNSRNYIAQVDVVNFNLT

>hCoV-19/USA/NY-NYUMC164/2020|EPI_ISL_426619|2020-04-01
MGYINVFAFPFTIYSLLLCRMNSRNYIAQVDVVNFNLT

>hCoV-19/USA/NY-NYUMC165/2020|EPI_ISL_426620|2020-04-01
MGYINVFAFPFTIYSLLLCRMNSRNYIAQVDVVNFNLT

>hCoV-19/USA/NY-NYUMC166/2020|EPI_ISL_426621|2020-04-01
MGYINVFAFPFTIYSLLLCRMNSRNYIAQVDVVNFNLT

>hCoV-19/USA/NY-NYUMC167/2020|EPI_ISL_426622|2020-04-01
MGYINVFAFPFTIYSLLLCRMNSRNYIAQVDVVNFNLT

>hCoV-19/USA/NY-NYUMC168/2020|EPI_ISL_426623|2020-04-01
MGYINVFAFPFTIYSLLLCRMNSRNYIAQVDVVNFNLT

>hCoV-19/USA/NY-NYUMC169/2020|EPI_ISL_426624|2020-04-01
MGYINVFAFPFTIYSLLLCRMNSRNYIAQVDVVNFNLT

>hCoV-19/USA/NY-NYUMC170/2020|EPI_ISL_426625|2020-04-01
MGYINVFAFPFTIYSLLLCRMNSRNYIAQVDVVNFNLT

>hCoV-19/USA/NY-NYUMC171/2020|EPI_ISL_426626|2020-04-01
MGYINVFAFPFTIYSLLLCRMNSRNYIAQVDVVNFNLT

>hCoV-19/USA/LA-BIE-096/2020|EPI_ISL_426627|2020-04-06
MGYINVFAFPFTIYSLLLCRMNSRNYIAQVDVVNFNLT

>hCoV-19/USA/LA-BIE-097/2020|EPI_ISL_426628|2020-04-06
MGYINVFAFPFTIYSLLLCRMNSRNYIAQVDVVNFNLT

>hCoV-19/Taiwan/TSGH-01/2020|EPI_ISL_426629|2020-02-07
MGYINVFAFPFTIYSLLLCRMNSRNYIAQVDVVNFNLT

>hCoV-19/Taiwan/TSGH-02/2020|EPI_ISL_426630|2020-03-17
MGYINVFAFPFTIYSLLLCRMNSRNYIAQVDVVNFNLT

>hCoV-19/Taiwan/TSGH-03/2020|EPI_ISL_426631|2020-03-17
MGYINVFAFPFTIYSLLLCRMNSRNYIAQVDVVNFNLT

>hCoV-19/Taiwan/TSGH-04/2020|EPI_ISL_426632|2020-03-17
MGYINVFAFPFTIYSLLLCRMNSRNYIAQVDVVNFNLT

>hCoV-19/Australia/NT06/2020|EPI_ISL_426633|2020-03-19
MGYINVFAFPFTIYSLLLCRMNSRNYIAQVDVVNFNLT

>hCoV-19/Australia/NT08/2020|EPI_ISL_426634|2020-03-20
MGYINVFAFPFTIYSLLLCRMNSRNYIAQVDVVNFNLT

>hCoV-19/Australia/NT18/2020|EPI_ISL_426635|2020-03-23
MGYINVFAFPFTIYSLLLCRMNSRNYIAQVDVVNFNLT

>hCoV-19/Australia/NT19/2020|EPI_ISL_426636|2020-03-25
MGYINVFAFPFTIYSLLLCRMNSRNYIAQVDVVNFNLT

>hCoV-19/Australia/VIC373/2020|EPI_ISL_426680|2020-03-22
MGYINVFAFPFTIYSLLLCRMNSRNYIAQVDVVNFNLT

>hCoV-19/Australia/VIC374/2020|EPI_ISL_426681|2020-03-22
MGYINVFAFPFTIYSLLLCRMNSRNYIAQVDVVNFNLT

>hCoV-19/Australia/VIC375/2020|EPI_ISL_426682|2020-03-22
MGYINVFAFPFTIYSLLLCRMNSRNYIAQVDVVNFNLT

>hCoV-19/Australia/VIC376/2020|EPI_ISL_426683|2020-03-22
MGYINVFAFPFTIYSLLLCRMNSRNYIAQVDVVNFNLT

>hCoV-19/Australia/VIC377/2020|EPI_ISL_426684|2020-03-22
MGYINVFAFPFTIYSLLLCRMNSRNYIAQVDVVNFNLT

>hCoV-19/Australia/VIC378/2020|EPI_ISL_426685|2020-03-22
MGYINVFAFPFTIYSLLLCRMNSRNYIAQVDVVNFNLT

>hCoV-19/Australia/VIC379/2020|EPI_ISL_426686|2020-03-22
MGYINVFAFPFTIYSLLLCRMNSRNYIAQVDVVNFNLT

>hCoV-19/Australia/VIC380/2020|EPI_ISL_426687|2020-03-23
MGYINVFAFPFTIYSLLLCRMNSRNYIAQVDVVNFNLT

>hCoV-19/Australia/VIC381/2020|EPI_ISL_426688|2020-03-23
MGYINVFAFPFTIYSLLLCRMNSRNYIAQVDVVNFNLT

>hCoV-19/Australia/VIC382/2020|EPI_ISL_426689|2020-03-23
MGYINVFAFPFTIYSLLLCRMNSRNYIAQVDVVNFNLT

>hCoV-19/Australia/VIC383/2020|EPI_ISL_426690|2020-03-23
MGYINVFAFPFTIYSLLLCRMNSRNYIAQVDVVNFNLT

>hCoV-19/Australia/VIC384/2020|EPI_ISL_426691|2020-03-23
MGYINVFAFPFTIYSLLLCRMNSRNYIAQVDVVNFNLT

>hCoV-19/Australia/VIC385/2020|EPI_ISL_426692|2020-03-23
MGYINVFAFPFTIYSLLLCRMNSRNYIAQVDVVNFNLT

>hCoV-19/Australia/VIC386/2020|EPI_ISL_426693|2020-03-23
MGYINVFAFPFTIYSLLLCRMNSRNYIAQVDVVNFNLT

>hCoV-19/Australia/VIC387/2020|EPI_ISL_426694|2020-03-23
MGYINVFAFPFTIYSLLLCRMNSRNYIAQVDVVNFNLT

>hCoV-19/Australia/VIC388/2020|EPI_ISL_426695|2020-03-23
MGYINVFAFPFTIYSLLLCRMNSRNYIAQVDVVNFNLT

>hCoV-19/Australia/VIC389/2020|EPI_ISL_426696|2020-03-23
MGYINVFAFPFTIYSLLLCRMNSRNYIAQVDVVNFNLT

>hCoV-19/Australia/VIC394/2020|EPI_ISL_426697|2020-03-24
MGYINVFAFPFTIYSLLLCRMNSRNYIAQVDVVNFNLT

>hCoV-19/Australia/VIC395/2020|EPI_ISL_426698|2020-03-24
MGYINVFAFPFTIYSLLLCRMNSRNYIAQVDVVNFNLT

>hCoV-19/Australia/VIC396/2020|EPI_ISL_426699|2020-03-24
MGYINVFAFPFTIYSLLLCRMNSRNYIAQVDVVNFNLT

>hCoV-19/Australia/VIC510/2020|EPI_ISL_426780|2020-03-23
MGYINVFAFPFTIYSLLLCRMNSRNYIAQVDVVNFNLT

>hCoV-19/Australia/VIC511/2020|EPI_ISL_426781|2020-03-23
MGYINVFAFPFTIYSLLLCRMNSRNYIAQVDVVNFNLT

>hCoV-19/Australia/VIC512/2020|EPI_ISL_426782|2020-03-23
MGYINVFAFPFTIYSLLLCRMNSRNYIAQVDVVNFNLT

>hCoV-19/Australia/VIC513/2020|EPI_ISL_426783|2020-03-23
MGYINVFAFPFTIYSLLLCRMNSRNYIAQVDVVNFNLT

>hCoV-19/Australia/VIC514/2020|EPI_ISL_426784|2020-03-23
MGYINVFAFPFTIYSLLLCRMNSRNYIAQVDVVNFNLT

>hCoV-19/Australia/VIC515/2020|EPI_ISL_426785|2020-03-23
MGYINVFAFPFTIYSLLLCRMNSRNYIAQVDVVNFNLT

>hCoV-19/Australia/VIC516/2020|EPI_ISL_426786|2020-03-23
MGYINVFAFPFTIYSLLLCRMNSRNYIAQVDVVNFNLT

>hCoV-19/Australia/VIC517/2020|EPI_ISL_426787|2020-03-23
MGYINVFAFPFTIYSLLLCRMNSRNYIAQVDVVNFNLT

>hCoV-19/Australia/VIC518/2020|EPI_ISL_426788|2020-03-23
MGYINVFAFPFTIYSLLLCRMNSRNYIAQVDVVNFNLT

>hCoV-19/Australia/VIC520/2020|EPI_ISL_426789|2020-03-23
MGYINVFAFPFTIYSLLLCRMNSRNYIAQVDVVNFNLT

>hCoV-19/Taiwan/TSGH-15/2020|EPI_ISL_436100|2020-03-19
MGYINVFAFPFTIYSLLLCRMNSRNYIAQVDVVNFNLT

>hCoV-19/Taiwan/TSGH-16/2020|EPI_ISL_436101|2020-03-19
MGYINVFAFPFTIYSLLLCRMNSRNYIAQVDVVNFNLT

>hCoV-19/Taiwan/TSGH-17/2020|EPI_ISL_436102|2020-03-19
MGYINVFAFPFTIYSLLLCRMNSRNYIAQVDVVNFNLT

>hCoV-19/Taiwan/TSGH-18/2020|EPI_ISL_436103|2020-03-24
MGYINVFAFPFTIYSLLLCRMNSRNYIAQVDVVNFNLT

>hCoV-19/Taiwan/TSGH-19/2020|EPI_ISL_436104|2020-03-26
MGYINVFAFPFTIYSLLLCRMNSRNYIAQVDVVNFNLT

>hCoV-19/Taiwan/TSGH-20/2020|EPI_ISL_436105|2020-03-27
MGYINVFAFPFTIYSLLLCRMNSRNYIAQVDVVNFNLT

>hCoV-19/Taiwan/TSGH-21/2020|EPI_ISL_436106|2020-03-30
MGYINVFAFPFTIYSLLLCRMNSRNYIAQVDVVNFNLT

>hCoV-19/Taiwan/TSGH-22/2020|EPI_ISL_436107|2020-03-31
MGYINVFAFPFTIYSLLLCRMNSRNYIAQVDVVNFNLT

>hCoV-19/Taiwan/TSGH-23/2020|EPI_ISL_436108|2020-04-02
MGYINVFAFPFTIYSLLLCRMNSRNYIAQVDVVNFNLT

>hCoV-19/Australia/VIC1252/2020|EPI_ISL_436117|2020-04-10
MGYINVFAFPFTIYSLLLCRMNSRNYIAQVDVVNFNLT

>hCoV-19/Australia/VIC1253/2020|EPI_ISL_436118|2020-04-11
MGYINVFAFPFTIYSLLLCRMNSRNYIAQVDVVNFNLT

>hCoV-19/DRC/2169/2020|EPI_ISL_436194|2020-04-13
MGYINVFAFPFTIYSLLLCRMNSRNYIAQVDVVNFNLT

>hCoV-19/Spain/Valencia100/2020|EPI_ISL_436195|2020-03-14
MGYINVFAFPFTIYSLLLCRMNSRNYIAQVDVVNFNLT

>hCoV-19/Spain/Valencia101/2020|EPI_ISL_436196|2020-03-15
MGYINVFAFPFTIYSLLLCRMNSRNYIAQVDVVNFNLT

>hCoV-19/Spain/Valencia102/2020|EPI_ISL_436197|2020-03-17
MGYINVFAFPFTIYSLLLCRMNSRNYIAQVDVVNFNLT

>hCoV-19/Spain/Valencia103/2020|EPI_ISL_436198|2020-03-18
MGYINVFAFPFTIYSLLLCRMNSRNYIAQVDVVNFNLT

>hCoV-19/Spain/Valencia104/2020|EPI_ISL_436199|2020-03-18
MGYINVFAFPFTIYSLLLCRMNSRNYIAQVDVVNFNLT

>hCoV-19/England/CAMB-81F82/2020|EPI_ISL_438600|2020-04-21
MGYINVFAFPFTIYSLLLCRMNSRNYIAQVDVVNFNLT

>hCoV-19/England/CAMB-81F91/2020|EPI_ISL_438601|2020-04-21
MGYINVFAFPFTIYSLLLCRMNSRNYIAQVDVVNFNLT

>hCoV-19/England/CAMB-81FA0/2020|EPI_ISL_438602|2020-04-20
MGYINVFAFPFTIYSLLLCRMNSRNYIAQVDVVNFNLT

>hCoV-19/England/CAMB-81FBF/2020|EPI_ISL_438603|2020-04-21
MGYINVFAFPFTIYSLLLCRMNSRNYIAQVDVVNFNLT

>hCoV-19/England/CAMB-81FCE/2020|EPI_ISL_438604|2020-04-20
MGYINVFAFPFTIYSLLLCRMNSRNYIAQVDVVNFNLT

>hCoV-19/England/CAMB-81FDD/2020|EPI_ISL_438605|2020-04-22
MGYINVFAFPFTIYSLLLCRMNSRNYIAQVDVVNFNLT

>hCoV-19/England/CAMB-81FEC/2020|EPI_ISL_438606|2020-04-21
MGYINVFAFPFTIYSLLLCRMNSRNYIAQVDVVNFNLT

>hCoV-19/England/CAMB-81FFB/2020|EPI_ISL_438607|2020-04-21
MGYINVFAFPFTIYSLLLCRMNSRNYIAQVDVVNFNLT

>hCoV-19/England/CAMB-82006/2020|EPI_ISL_438608|2020-04-20
MGYINVFAFPFTIYSLLLCRMNSRNYIAQVDVVNFNLT

>hCoV-19/England/CAMB-82015/2020|EPI_ISL_438609|2020-04-21
MGYINVFAFPFTIYSLLLCRMNSRNYIAQVDVVNFNLT

>hCoV-19/England/CAMB-82024/2020|EPI_ISL_438610|2020-04-21
MGYINVFAFPFTIYSLLLCRMNSRNYIAQVDVVNFNLT

>hCoV-19/England/CAMB-82033/2020|EPI_ISL_438611|2020
MGYINVFAFPFTIYSLLLCRMNSRNYIAQVDVVNFNLT

>hCoV-19/England/CAMB-82051/2020|EPI_ISL_438613|2020-04-21
MGYINVFAFPFTIYSLLLCRMNSRNYIAQVDVVNFNLT

>hCoV-19/England/CAMB-82060/2020|EPI_ISL_438614|2020-04-21
MGYINVFAFPFTIYSLLLCRMNSRNYIAQVDVVNFNLT

>hCoV-19/England/CAMB-8207F/2020|EPI_ISL_438615|2020-04-21
MGYINVFAFPFTIYSLLLCRMNSRNYIAQVDVVNFNLT

>hCoV-19/England/CAMB-82B14/2020|EPI_ISL_438660|2020-04-23
MGYINVFAFPFTIYSLLLCRMNSRNYIAQVDVVNFNLT

>hCoV-19/England/CAMB-82B23/2020|EPI_ISL_438661|2020-04-22
MGYINVFAFPFTIYSLLLCRMNSRNYIAQVDVVNFNLT

>hCoV-19/England/CAMB-82B32/2020|EPI_ISL_438662|2020-04-23
MGYINVFAFPFTIYSLLLCRMNSRNYIAQVDVVNFNLT

>hCoV-19/England/CAMB-82B50/2020|EPI_ISL_438663|2020-04-22
MGYINVFAFPFTIYSLLLCRMNSRNYIAQVDVVNFNLT

>hCoV-19/England/CAMB-82B6F/2020|EPI_ISL_438664|2020-04-22
MGYINVFAFPFTIYSLLLCRMNSRNYIAQVDVVNFNLT

>hCoV-19/England/CAMB-82B7E/2020|EPI_ISL_438665|2020-04-22
MGYINVFAFPFTIYSLLLCRMNSRNYIAQVDVVNFNLT

>hCoV-19/England/CAMB-82BAB/2020|EPI_ISL_438666|2020-04-25
MGYINVFAFPFTIYSLLLCRMNSRNYIAQVDVVNFNLT

>hCoV-19/England/CAMB-82BBA/2020|EPI_ISL_438667|2020-04-25
MGYINVFAFPFTIYSLLLCRMNSRNYIAQVDVVNFNLT

>hCoV-19/England/CAMB-82BC9/2020|EPI_ISL_438668|2020-04-24
MGYINVFAFPFTIYSLLLCRMNSRNYIAQVDVVNFNLT

>hCoV-19/England/CAMB-82BD8/2020|EPI_ISL_438669|2020-04-24
MGYINVFAFPFTIYSLLLCRMNSRNYIAQVDVVNFNLT

>hCoV-19/England/CAMB-82C11/2020|EPI_ISL_438670|2020-04-24
MGYINVFAFPFTIYSLLLCRMNSRNYIAQVDVVNFNLT

>hCoV-19/England/CAMB-82C20/2020|EPI_ISL_438671|2020-04-23
MGYINVFAFPFTIYSLLLCRMNSRNYIAQVDVVNFNLT

>hCoV-19/England/CAMB-82C3F/2020|EPI_ISL_438672|2020-04-24
MGYINVFAFPFTIYSLLLCRMNSRNYIAQVDVVNFNLT

>hCoV-19/England/CAMB-82C4E/2020|EPI_ISL_438673|2020-04-24
MGYINVFAFPFTIYSLLLCRMNSRNYIAQVDVVNFNLT

>hCoV-19/England/CAMB-82C7B/2020|EPI_ISL_438675|2020-04-24
MGYINVFAFPFTIYSLLLCRMNSRNYIAQVDVVNFNLT

>hCoV-19/England/CAMB-82C8A/2020|EPI_ISL_438676|2020-04-22
MGYINVFAFPFTIYSLLLCRMNSRNYIAQVDVVNFNLT

>hCoV-19/England/CAMB-82C99/2020|EPI_ISL_438677|2020-04-23
MGYINVFAFPFTIYSLLLCRMNSRNYIAQVDVVNFNLT

>hCoV-19/England/CAMB-82CA8/2020|EPI_ISL_438678|2020-04-24
MGYINVFAFPFTIYSLLLCRMNSRNYIAQVDVVNFNLT

>hCoV-19/England/CAMB-82CC6/2020|EPI_ISL_438679|2020-04-22
MGYINVFAFPFTIYSLLLCRMNSRNYIAQVDVVNFNLT

>hCoV-19/England/CAMB-83463/2020|EPI_ISL_438680|2020-04-24
MGYINVFAFPFTIYSLLLCRMNSRNYIAQVDVVNFNLT

>hCoV-19/England/CAMB-83481/2020|EPI_ISL_438681|2020-04-25
MGYINVFAFPFTIYSLLLCRMNSRNYIAQVDVVNFNLT

>hCoV-19/England/CAMB-83CF2/2020|EPI_ISL_438682|2020-04-23
MGYINVFAFPFTIYSLLLCRMNSRNYIAQVDVVNFNLT

>hCoV-19/England/CAMB-83D0E/2020|EPI_ISL_438683|2020-04-22
MGYINVFAFPFTIYSLLLCRMNSRNYIAQVDVVNFNLT

>hCoV-19/England/CAMB-83D1D/2020|EPI_ISL_438684|2020-04-22
MGYINVFAFPFTIYSLLLCRMNSRNYIAQVDVVNFNLT

>hCoV-19/England/CAMB-83D59/2020|EPI_ISL_438686|2020-04-23
MGYINVFAFPFTIYSLLLCRMNSRNYIAQVDVVNFNLT

>hCoV-19/England/CAMB-83D68/2020|EPI_ISL_438687|2020-04-23
MGYINVFAFPFTIYSLLLCRMNSRNYIAQVDVVNFNLT

>hCoV-19/England/CAMB-83D77/2020|EPI_ISL_438688|2020
MGYINVFAFPFTIYSLLLCRMNSRNYIAQVDVVNFNLT

>hCoV-19/England/CAMB-83D86/2020|EPI_ISL_438689|2020-04-23
MGYINVFAFPFTIYSLLLCRMNSRNYIAQVDVVNFNLT

>hCoV-19/England/CAMB-83D95/2020|EPI_ISL_438690|2020-04-24
MGYINVFAFPFTIYSLLLCRMNSRNYIAQVDVVNFNLT

>hCoV-19/England/CAMB-83DA4/2020|EPI_ISL_438691|2020-04-24
MGYINVFAFPFTIYSLLLCRMNSRNYIAQVDVVNFNLT

>hCoV-19/England/CAMB-83DB3/2020|EPI_ISL_438692|2020-04-24
MGYINVFAFPFTIYSLLLCRMNSRNYIAQVDVVNFNLT

>hCoV-19/England/CAMB-83DC2/2020|EPI_ISL_438693|2020-04-24
MGYINVFAFPFTIYSLLLCRMNSRNYIAQVDVVNFNLT

>hCoV-19/England/CAMB-83DD1/2020|EPI_ISL_438694|2020-04-25
MGYINVFAFPFTIYSLLLCRMNSRNYIAQVDVVNFNLT

>hCoV-19/England/CAMB-83DE0/2020|EPI_ISL_438695|2020-04-25
MGYINVFAFPFTIYSLLLCRMNSRNYIAQVDVVNFNLT

>hCoV-19/England/CAMB-83E0B/2020|EPI_ISL_438696|2020-04-25
MGYINVFAFPFTIYSLLLCRMNSRNYIAQVDVVNFNLT

>hCoV-19/England/CAMB-83E1A/2020|EPI_ISL_438697|2020-04-26
MGYINVFAFPFTIYSLLLCRMNSRNYIAQVDVVNFNLT

>hCoV-19/England/CAMB-83E29/2020|EPI_ISL_438698|2020-04-25
MGYINVFAFPFTIYSLLLCRMNSRNYIAQVDVVNFNLT

>hCoV-19/England/CAMB-83E38/2020|EPI_ISL_438699|2020-04-27
MGYINVFAFPFTIYSLLLCRMNSRNYIAQVDVVNFNLT

>hCoV-19/Scotland/CVR1052/2020|EPI_ISL_438759|2020-03-29
MGYINVFAFPFTIYSLLLCRMNSRNYIAQVDVVNFNLT

>hCoV-19/Scotland/CVR1059/2020|EPI_ISL_438760|2020-03-29
MGYINVFAFPFTIYSLLLCRMNSRNYIAQVDVVNFNLT

>hCoV-19/Scotland/CVR1067/2020|EPI_ISL_438761|2020-03-29
MGYINVFAFPFTIYSLLLCRMNSRNYIAQVDVVNFNLT

>hCoV-19/Scotland/CVR1076/2020|EPI_ISL_438762|2020-03-29
MGYINVFAFPFTIYSLLLCRMNSRNYIAQVDVVNFNLT

>hCoV-19/Scotland/CVR1079/2020|EPI_ISL_438763|2020-03-29
MGYINVFAFPFTIYSLLLCRMNSRNYIAQVDVVNFNLT

>hCoV-19/Scotland/CVR1086/2020|EPI_ISL_438764|2020-03-29
MGYINVFAFPFTIYSLLLCRMNSRNYIAQVDVVNFNLT

>hCoV-19/Scotland/CVR1113/2020|EPI_ISL_438766|2020-03-29
MGYINVFAFPFTIYSLLLCRMNSRNYIAQVDVVNFNLT

>hCoV-19/Scotland/CVR1128/2020|EPI_ISL_438767|2020-03-30
MGYINVFAFPFTIYSLLLCRMNSRNYIAQVDVVNFNLT

>hCoV-19/Scotland/CVR1137/2020|EPI_ISL_438768|2020-03-30
MGYINVFAFPFTIYSLLLCRMNSRNYIAQVDVVNFNLT

>hCoV-19/Scotland/CVR1148/2020|EPI_ISL_438769|2020-03-30
MGYINVFAFPFTIYSLLLCRMNSRNYIAQVDVVNFNLT

>hCoV-19/Scotland/CVR1249/2020|EPI_ISL_438779|2020-03-31
MGYINVFAFPFTIYSLLLCRMNSRNYIAQVDVVNFNLT

>hCoV-19/England/09c/2020|EPI_ISL_412116|2020-02-09
MGYINVFAFPFTIYSLLLCRMNSRNYIAQVDVVNFNLT

>hCoV-19/England/20129154104/2020|EPI_ISL_424118|2020-03-12
MGYINVFAFPFTIYSLLLCRMNSRNYIAQVDVVNFNLT

>hCoV-19/England/20129158804/2020|EPI_ISL_424119|2020-03-21
MGYINVFAFPFTIYSLLLCRMNSRNYIAQVDVVNFNLT

>hCoV-19/England/20129159604/2020|EPI_ISL_424120|2020-03-12
MGYINVFAFPFTIYSLLLCRMNSRNYIAQVDVVNFNLT

>hCoV-19/England/20129160704/2020|EPI_ISL_424121|2020-03-21
MGYINVFAFPFTIYSLLLCRMNSRNYIAQVDVVNFNLT

>hCoV-19/England/20129161104/2020|EPI_ISL_424122|2020-03-12
MGYINVFAFPFTIYSLLLCRMNSRNYIAQVDVVNFNLT

>hCoV-19/England/20129161204/2020|EPI_ISL_424123|2020-03-12
MGYINVFAFPFTIYSLLLCRMNSRNYIAQVDVVNFNLT

>hCoV-19/England/20129163104/2020|EPI_ISL_424124|2020-03-21
MGYINVFAFPFTIYSLLLCRMNSRNYIAQVDVVNFNLT

>hCoV-19/England/20129163304/2020|EPI_ISL_424125|2020-03-11
MGYINVFAFPFTIYSLLLCRMNSRNYIAQVDVVNFNLT

>hCoV-19/England/20129163604/2020|EPI_ISL_424126|2020-03-21
MGYINVFAFPFTIYSLLLCRMNSRNYIAQVDVVNFNLT

>hCoV-19/England/20129164904/2020|EPI_ISL_424127|2020-03-21
MGYINVFAFPFTIYSLLLCRMNSRNYIAQVDVVNFNLT

>hCoV-19/England/20129166204/2020|EPI_ISL_424128|2020-03-21
MGYINVFAFPFTIYSLLLCRMNSRNYIAQVDVVNFNLT

>hCoV-19/England/20129167204/2020|EPI_ISL_424129|2020-03-20
MGYINVFAFPFTIYSLLLCRMNSRNYIAQVDVVNFNLT

>hCoV-19/England/20129167302/2020|EPI_ISL_424130|2020-03-20
MGYINVFAFPFTIYSLLLCRMNSRNYIAQVDVVNFNLT

>hCoV-19/England/20129168902/2020|EPI_ISL_424131|2020-03-21
MGYINVFAFPFTIYSLLLCRMNSRNYIAQVDVVNFNLT

>hCoV-19/England/20129169904/2020|EPI_ISL_424132|2020-03-21
MGYINVFAFPFTIYSLLLCRMNSRNYIAQVDVVNFNLT

>hCoV-19/England/20129170204/2020|EPI_ISL_424133|2020-03-20
MGYINVFAFPFTIYSLLLCRMNSRNYIAQVDVVNFNLT

>hCoV-19/England/20129170304/2020|EPI_ISL_424134|2020-03-20
MGYINVFAFPFTIYSLLLCRMNSRNYIAQVDVVNFNLT

>hCoV-19/England/20129171204/2020|EPI_ISL_424135|2020-03-20
MGYINVFAFPFTIYSLLLCRMNSRNYIAQVDVVNFNLT

>hCoV-19/England/20129171304/2020|EPI_ISL_424136|2020-03-20
MGYINVFAFPFTIYSLLLCRMNSRNYIAQVDVVNFNLT

>hCoV-19/England/20129171402/2020|EPI_ISL_424137|2020-03-20
MGYINVFAFPFTIYSLLLCRMNSRNYIAQVDVVNFNLT

>hCoV-19/England/20129171404/2020|EPI_ISL_424138|2020-03-20
MGYINVFAFPFTIYSLLLCRMNSRNYIAQVDVVNFNLT

>hCoV-19/England/20129171504/2020|EPI_ISL_424139|2020-03-21
MGYINVFAFPFTIYSLLLCRMNSRNYIAQVDVVNFNLT

>hCoV-19/England/20129171604/2020|EPI_ISL_424140|2020-03-21
MGYINVFAFPFTIYSLLLCRMNSRNYIAQVDVVNFNLT

>hCoV-19/England/20129171804/2020|EPI_ISL_424141|2020-03-20
MGYINVFAFPFTIYSLLLCRMNSRNYIAQVDVVNFNLT

>hCoV-19/England/20129171904/2020|EPI_ISL_424142|2020-03-21
MGYINVFAFPFTIYSLLLCRMNSRNYIAQVDVVNFNLT

>hCoV-19/England/20129172402/2020|EPI_ISL_424143|2020-03-21
MGYINVFAFPFTIYSLLLCRMNSRNYIAQVDVVNFNLT

>hCoV-19/England/20129173004/2020|EPI_ISL_424144|2020-03-21
MGYINVFAFPFTIYSLLLCRMNSRNYIAQVDVVNFNLT

>hCoV-19/England/20129173704/2020|EPI_ISL_424145|2020-03-20
MGYINVFAFPFTIYSLLLCRMNSRNYIAQVDVVNFNLT

>hCoV-19/England/20129173804/2020|EPI_ISL_424146|2020-03-21
MGYINVFAFPFTIYSLLLCRMNSRNYIAQVDVVNFNLT

>hCoV-19/England/20129174204/2020|EPI_ISL_424147|2020-03-21
MGYINVFAFPFTIYSLLLCRMNSRNYIAQVDVVNFNLT

>hCoV-19/England/20129174304/2020|EPI_ISL_424148|2020-03-20
MGYINVFAFPFTIYSLLLCRMNSRNYIAQVDVVNFNLT

>hCoV-19/England/20129174404/2020|EPI_ISL_424149|2020-03-20
MGYINVFAFPFTIYSLLLCRMNSRNYIAQVDVVNFNLT

>hCoV-19/England/20129174604/2020|EPI_ISL_424150|2020-03-21
MGYINVFAFPFTIYSLLLCRMNSRNYIAQVDVVNFNLT

>hCoV-19/England/20129174704/2020|EPI_ISL_424151|2020-03-22
MGYINVFAFPFTIYSLLLCRMNSRNYIAQVDVVNFNLT

>hCoV-19/England/20129174804/2020|EPI_ISL_424152|2020-03-20
MGYINVFAFPFTIYSLLLCRMNSRNYIAQVDVVNFNLT

>hCoV-19/England/20129175104/2020|EPI_ISL_424153|2020-03-21
MGYINVFAFPFTIYSLLLCRMNSRNYIAQVDVVNFNLT

>hCoV-19/England/20129176002/2020|EPI_ISL_424154|2020-03-20
MGYINVFAFPFTIYSLLLCRMNSRNYIAQVDVVNFNLT

>hCoV-19/England/20129176004/2020|EPI_ISL_424155|2020-03-20
MGYINVFAFPFTIYSLLLCRMNSRNYIAQVDVVNFNLT

>hCoV-19/England/20129176104/2020|EPI_ISL_424156|2020-03-20
MGYINVFAFPFTIYSLLLCRMNSRNYIAQVDVVNFNLT

>hCoV-19/England/20129176204/2020|EPI_ISL_424157|2020-03-20
MGYINVFAFPFTIYSLLLCRMNSRNYIAQVDVVNFNLT

>hCoV-19/England/20129176804/2020|EPI_ISL_424159|2020-03-21
MGYINVFAFPFTIYSLLLCRMNSRNYIAQVDVVNFNLT

>hCoV-19/England/20129177304/2020|EPI_ISL_424160|2020-03-22
MGYINVFAFPFTIYSLLLCRMNSRNYIAQVDVVNFNLT

>hCoV-19/England/20129177404/2020|EPI_ISL_424161|2020-03-22
MGYINVFAFPFTIYSLLLCRMNSRNYIAQVDVVNFNLT

>hCoV-19/England/20129177504/2020|EPI_ISL_424162|2020-03-21
MGYINVFAFPFTIYSLLLCRMNSRNYIAQVDVVNFNLT

>hCoV-19/England/20129177604/2020|EPI_ISL_424163|2020-03-21
MGYINVFAFPFTIYSLLLCRMNSRNYIAQVDVVNFNLT

>hCoV-19/England/20129177704/2020|EPI_ISL_424164|2020-03-22
MGYINVFAFPFTIYSLLLCRMNSRNYIAQVDVVNFNLT

>hCoV-19/England/20129178204/2020|EPI_ISL_424165|2020-03-22
MGYINVFAFPFTIYSLLLCRMNSRNYIAQVDVVNFNLT

>hCoV-19/USA/WA-UW-1620/2020|EPI_ISL_424166|2020-03-19
MGYINVFAFPFTIYSLLLCRMNSRNYIAQVDVVNFNLT

>hCoV-19/USA/WA-UW-1616/2020|EPI_ISL_424167|2020-03-19
MGYINVFAFPFTIYSLLLCRMNSRNYIAQVDVVNFNLT

>hCoV-19/USA/WA-UW-1638/2020|EPI_ISL_424168|2020-03-19
MGYINVFAFPFTIYSLLLCRMNSRNYIAQVDVVNFNLT

>hCoV-19/USA/WA-UW-1538/2020|EPI_ISL_424169|2020-03-19
MGYINVFAFPFTIYSLLLCRMNSRNYIAQVDVVNFNLT

>hCoV-19/USA/WA-UW-1595/2020|EPI_ISL_424170|2020-03-19
MGYINVFAFPFTIYSLLLCRMNSRNYIAQVDVVNFNLT

>hCoV-19/USA/WA-UW-1572/2020|EPI_ISL_424171|2020-03-19
MGYINVFAFPFTIYSLLLCRMNSRNYIAQVDVVNFNLT

>hCoV-19/USA/WA-UW-1575/2020|EPI_ISL_424172|2020-03-19
MGYINVFAFPFTIYSLLLCRMNSRNYIAQVDVVNFNLT

>hCoV-19/USA/IL-UW-1311/2020|EPI_ISL_424173|2020-03-14
MGYINVFAFPFTIYSLLLCRMNSRNYIAQVDVVNFNLT

>hCoV-19/USA/CT-UW-1365/2020|EPI_ISL_424174|2020-03-13
MGYINVFAFPFTIYSLLLCRMNSRNYIAQVDVVNFNLT

>hCoV-19/USA/WA-UW-1362/2020|EPI_ISL_424175|2020-03-17
MGYINVFAFPFTIYSLLLCRMNSRNYIAQVDVVNFNLT

>hCoV-19/USA/WA-UW-1472/2020|EPI_ISL_424176|2020-03-17
MGYINVFAFPFTIYSLLLCRMNSRNYIAQVDVVNFNLT

>hCoV-19/USA/WA-UW-1465/2020|EPI_ISL_424177|2020-03-17
MGYINVFAFPFTIYSLLLCRMNSRNYIAQVDVVNFNLT

>hCoV-19/USA/WA-UW-1342/2020|EPI_ISL_424178|2020-03-17
MGYINVFAFPFTIYSLLLCRMNSRNYIAQVDVVNFNLT

>hCoV-19/USA/WA-UW-1341/2020|EPI_ISL_424179|2020-03-17
MGYINVFAFPFTIYSLLLCRMNSRNYIAQVDVVNFNLT

>hCoV-19/Australia/VIC397/2020|EPI_ISL_426700|2020-03-24
MGYINVFAFPFTIYSLLLCRMNSRNYIAQVDVVNFNLT

>hCoV-19/Australia/VIC398/2020|EPI_ISL_426701|2020-03-24
MGYINVFAFPFTIYSLLLCRMNSRNYIAQVDVVNFNLT

>hCoV-19/Australia/VIC399/2020|EPI_ISL_426702|2020-03-24
MGYINVFAFPFTIYSLLLCRMNSRNYIAQVDVVNFNLT

>hCoV-19/Australia/VIC401/2020|EPI_ISL_426704|2020-03-24
MGYINVFAFPFTIYSLLLCRMNSRNYIAQVDVVNFNLT

>hCoV-19/Australia/VIC402/2020|EPI_ISL_426705|2020-03-24
MGYINVFAFPFTIYSLLLCRMNSRNYIAQVDVVNFNLT

>hCoV-19/Australia/VIC403/2020|EPI_ISL_426706|2020-03-22
MGYINVFAFPFTIYSLLLCRMNSRNYIAQVDVVNFNLT

>hCoV-19/Australia/VIC404/2020|EPI_ISL_426707|2020-03-24
MGYINVFAFPFTIYSLLLCRMNSRNYIAQVDVVNFNLT

>hCoV-19/Australia/VIC406/2020|EPI_ISL_426708|2020-03-25
MGYINVFAFPFTIYSLLLCRMNSRNYIAQVDVVNFNLT

>hCoV-19/Australia/VIC407/2020|EPI_ISL_426709|2020-03-25
MGYINVFAFPFTIYSLLLCRMNSRNYIAQVDVVNFNLT

>hCoV-19/Australia/VIC408/2020|EPI_ISL_426710|2020-03-26
MGYINVFAFPFTIYSLLLCRMNSRNYIAQVDVVNFNLT

>hCoV-19/Australia/VIC409/2020|EPI_ISL_426711|2020-03-26
MGYINVFAFPFTIYSLLLCRMNSRNYIAQVDVVNFNLT

>hCoV-19/Australia/VIC410/2020|EPI_ISL_426712|2020-03-26
MGYINVFAFPFTIYSLLLCRMNSRNYIAQVDVVNFNLT

>hCoV-19/Australia/VIC413/2020|EPI_ISL_426713|2020-03-26
MGYINVFAFPFTIYSLLLCRMNSRNYIAQVDVVNFNLT

>hCoV-19/Australia/VIC414/2020|EPI_ISL_426714|2020-03-26
MGYINVFAFPFTIYSLLLCRMNSRNYIAQVDVVNFNLT

>hCoV-19/Australia/VIC415/2020|EPI_ISL_426715|2020-03-25
MGYINVFAFPFTIYSLLLCRMNSRNYIAQVDVVNFNLT

>hCoV-19/Australia/VIC416/2020|EPI_ISL_426716|2020-03-23
MGYINVFAFPFTIYSLLLCRMNSRNYIAQVDVVNFNLT

>hCoV-19/Australia/VIC417/2020|EPI_ISL_426717|2020-03-25
MGYINVFAFPFTIYSLLLCRMNSRNYIAQVDVVNFNLT

>hCoV-19/Australia/VIC418/2020|EPI_ISL_426718|2020-03-25
MGYINVFAFPFTIYSLLLCRMNSRNYIAQVDVVNFNLT

>hCoV-19/Australia/VIC419/2020|EPI_ISL_426719|2020-03-25
MGYINVFAFPFTIYSLLLCRMNSRNYIAQVDVVNFNLT

>hCoV-19/Australia/VIC420/2020|EPI_ISL_426720|2020-03-25
MGYINVFAFPFTIYSLLLCRMNSRNYIAQVDVVNFNLT

>hCoV-19/Australia/VIC421/2020|EPI_ISL_426721|2020-03-25
MGYINVFAFPFTIYSLLLCRMNSRNYIAQVDVVNFNLT

>hCoV-19/Australia/VIC422/2020|EPI_ISL_426722|2020-03-25
MGYINVFAFPFTIYSLLLCRMNSRNYIAQVDVVNFNLT

>hCoV-19/Australia/VIC423/2020|EPI_ISL_426723|2020-03-25
MGYINVFAFPFTIYSLLLCRMNSRNYIAQVDVVNFNLT

>hCoV-19/Australia/VIC424/2020|EPI_ISL_426724|2020-03-25
MGYINVFAFPFTIYSLLLCRMNSRNYIAQVDVVNFNLT

>hCoV-19/Australia/VIC425/2020|EPI_ISL_426725|2020-03-25
MGYINVFAFPFTIYSLLLCRMNSRNYIAQVDVVNFNLT

>hCoV-19/Australia/VIC426/2020|EPI_ISL_426726|2020-03-25
MGYINVFAFPFTIYSLLLCRMNSRNYIAQVDVVNFNLT

>hCoV-19/Australia/VIC427/2020|EPI_ISL_426727|2020-03-25
MGYINVFAFPFTIYSLLLCRMNSRNYIAQVDVVNFNLT

>hCoV-19/Australia/VIC428/2020|EPI_ISL_426728|2020-03-25
MGYINVFAFPFTIYSLLLCRMNSRNYIAQVDVVNFNLT

>hCoV-19/Australia/VIC429/2020|EPI_ISL_426729|2020-03-26
MGYINVFAFPFTIYSLLLCRMNSRNYIAQVDVVNFNLT

>hCoV-19/Australia/VIC439/2020|EPI_ISL_426736|2020-03-26
MGYINVFAFPFTIYSLLLCRMNSRNYIAQVDVVNFNLT

>hCoV-19/Australia/VIC440/2020|EPI_ISL_426737|2020-03-26
MGYINVFAFPFTIYSLLLCRMNSRNYIAQVDVVNFNLT

>hCoV-19/Australia/VIC441/2020|EPI_ISL_426738|2020-03-27
MGYINVFAFPFTIYSLLLCRMNSRNYIAQVDVVNFNLT

>hCoV-19/Australia/VIC442/2020|EPI_ISL_426739|2020-03-27
MGYINVFAFPFTIYSLLLCRMNSRNYIAQVDVVNFNLT

>hCoV-19/Australia/VIC443/2020|EPI_ISL_426740|2020-03-27
MGYINVFAFPFTIYSLLLCRMNSRNYIAQVDVVNFNLT

>hCoV-19/Australia/VIC444/2020|EPI_ISL_426741|2020-03-27
MGYINVFAFPFTIYSLLLCRMNSRNYIAQVDVVNFNLT

>hCoV-19/Australia/VIC446/2020|EPI_ISL_426742|2020-03-27
MGYINVFAFPFTIYSLLLCRMNSRNYIAQVDVVNFNLT

>hCoV-19/Australia/VIC447/2020|EPI_ISL_426743|2020-03-27
MGYINVFAFPFTIYSLLLCRMNSRNYIAQVDVVNFNLT

>hCoV-19/Australia/VIC448/2020|EPI_ISL_426744|2020-03-24
MGYINVFAFPFTIYSLLLCRMNSRNYIAQVDVVNFNLT

>hCoV-19/Australia/VIC449/2020|EPI_ISL_426745|2020-03-24
MGYINVFAFPFTIYSLLLCRMNSRNYIAQVDVVNFNLT

>hCoV-19/Australia/VIC450/2020|EPI_ISL_426746|2020-03-25
MGYINVFAFPFTIYSLLLCRMNSRNYIAQVDVVNFNLT

>hCoV-19/Australia/VIC451/2020|EPI_ISL_426747|2020-03-25
MGYINVFAFPFTIYSLLLCRMNSRNYIAQVDVVNFNLT

>hCoV-19/Australia/VIC452/2020|EPI_ISL_426748|2020-03-25
MGYINVFAFPFTIYSLLLCRMNSRNYIAQVDVVNFNLT

>hCoV-19/Australia/VIC453/2020|EPI_ISL_426749|2020-03-25
MGYINVFAFPFTIYSLLLCRMNSRNYIAQVDVVNFNLT

>hCoV-19/Australia/VIC454/2020|EPI_ISL_426750|2020-03-25
MGYINVFAFPFTIYSLLLCRMNSRNYIAQVDVVNFNLT

>hCoV-19/Australia/VIC456/2020|EPI_ISL_426751|2020-03-25
MGYINVFAFPFTIYSLLLCRMNSRNYIAQVDVVNFNLT

>hCoV-19/Australia/VIC458/2020|EPI_ISL_426752|2020-03-26
MGYINVFAFPFTIYSLLLCRMNSRNYIAQVDVVNFNLT

>hCoV-19/Australia/VIC460/2020|EPI_ISL_426753|2020-03-26
MGYINVFAFPFTIYSLLLCRMNSRNYIAQVDVVNFNLT

>hCoV-19/Australia/VIC461/2020|EPI_ISL_426754|2020-03-27
MGYINVFAFPFTIYSLLLCRMNSRNYIAQVDVVNFNLT

>hCoV-19/Australia/VIC462/2020|EPI_ISL_426755|2020-03-27
MGYINVFAFPFTIYSLLLCRMNSRNYIAQVDVVNFNLT

>hCoV-19/Australia/VIC463/2020|EPI_ISL_426756|2020-03-26
MGYINVFAFPFTIYSLLLCRMNSRNYIAQVDVVNFNLT

>hCoV-19/Australia/VIC464/2020|EPI_ISL_426757|2020-03-26
MGYINVFAFPFTIYSLLLCRMNSRNYIAQVDVVNFNLT

>hCoV-19/Australia/VIC465/2020|EPI_ISL_426758|2020-03-27
MGYINVFAFPFTIYSLLLCRMNSRNYIAQVDVVNFNLT

>hCoV-19/Australia/VIC466/2020|EPI_ISL_426759|2020-03-27
MGYINVFAFPFTIYSLLLCRMNSRNYIAQVDVVNFNLT

>hCoV-19/Australia/VIC467/2020|EPI_ISL_426760|2020-03-27
MGYINVFAFPFTIYSLLLCRMNSRNYIAQVDVVNFNLT

>hCoV-19/Australia/VIC468/2020|EPI_ISL_426761|2020-03-27
MGYINVFAFPFTIYSLLLCRMNSRNYIAQVDVVNFNLT

>hCoV-19/Australia/VIC470/2020|EPI_ISL_426762|2020-03-26
MGYINVFAFPFTIYSLLLCRMNSRNYIAQVDVVNFNLT

>hCoV-19/Australia/VIC471/2020|EPI_ISL_426763|2020-03-26
MGYINVFAFPFTIYSLLLCRMNSRNYIAQVDVVNFNLT

>hCoV-19/Australia/VIC472/2020|EPI_ISL_426764|2020-03-26
MGYINVFAFPFTIYSLLLCRMNSRNYIAQVDVVNFNLT

>hCoV-19/Australia/VIC492/2020|EPI_ISL_426765|2020-03-23
MGYINVFAFPFTIYSLLLCRMNSRNYIAQVDVVNFNLT

>hCoV-19/Australia/VIC493/2020|EPI_ISL_426766|2020-03-22
MGYINVFAFPFTIYSLLLCRMNSRNYIAQVDVVNFNLT

>hCoV-19/Australia/VIC494/2020|EPI_ISL_426767|2020-03-23
MGYINVFAFPFTIYSLLLCRMNSRNYIAQVDVVNFNLT

>hCoV-19/Australia/VIC495/2020|EPI_ISL_426768|2020-03-23
MGYINVFAFPFTIYSLLLCRMNSRNYIAQVDVVNFNLT

>hCoV-19/Australia/VIC496/2020|EPI_ISL_426769|2020-03-23
MGYINVFAFPFTIYSLLLCRMNSRNYIAQVDVVNFNLT

>hCoV-19/Australia/VIC497/2020|EPI_ISL_426770|2020-03-23
MGYINVFAFPFTIYSLLLCRMNSRNYIAQVDVVNFNLT

>hCoV-19/Australia/VIC498/2020|EPI_ISL_426771|2020-03-23
MGYINVFAFPFTIYSLLLCRMNSRNYIAQVDVVNFNLT

>hCoV-19/Australia/VIC500/2020|EPI_ISL_426772|2020-03-24
MGYINVFAFPFTIYSLLLCRMNSRNYIAQVDVVNFNLT

>hCoV-19/Australia/VIC502/2020|EPI_ISL_426773|2020-03-22
MGYINVFAFPFTIYSLLLCRMNSRNYIAQVDVVNFNLT

>hCoV-19/Australia/VIC503/2020|EPI_ISL_426774|2020-03-23
MGYINVFAFPFTIYSLLLCRMNSRNYIAQVDVVNFNLT

>hCoV-19/Australia/VIC504/2020|EPI_ISL_426775|2020-03-23
MGYINVFAFPFTIYSLLLCRMNSRNYIAQVDVVNFNLT

>hCoV-19/Australia/VIC505/2020|EPI_ISL_426776|2020-03-22
MGYINVFAFPFTIYSLLLCRMNSRNYIAQVDVVNFNLT

>hCoV-19/Australia/VIC506/2020|EPI_ISL_426777|2020-03-23
MGYINVFAFPFTIYSLLLCRMNSRNYIAQVDVVNFNLT

>hCoV-19/Australia/VIC508/2020|EPI_ISL_426778|2020-03-23
MGYINVFAFPFTIYSLLLCRMNSRNYIAQVDVVNFNLT

>hCoV-19/Australia/VIC509/2020|EPI_ISL_426779|2020-03-22
MGYINVFAFPFTIYSLLLCRMNSRNYIAQVDVVNFNLT

>hCoV-19/Australia/VIC522/2020|EPI_ISL_426790|2020-03-23
MGYINVFAFPFTIYSLLLCRMNSRNYIAQVDVVNFNLT

>hCoV-19/Australia/VIC523/2020|EPI_ISL_426791|2020-03-24
MGYINVFAFPFTIYSLLLCRMNSRNYIAQVDVVNFNLT

>hCoV-19/Australia/VIC525/2020|EPI_ISL_426792|2020-03-24
MGYINVFAFPFTIYSLLLCRMNSRNYIAQVDVVNFNLT

>hCoV-19/Australia/VIC527/2020|EPI_ISL_426793|2020-03-24
MGYINVFAFPFTIYSLLLCRMNSRNYIAQVDVVNFNLT

>hCoV-19/Australia/VIC528/2020|EPI_ISL_426794|2020-03-24
MGYINVFAFPFTIYSLLLCRMNSRNYIAQVDVVNFNLT

>hCoV-19/Australia/VIC529/2020|EPI_ISL_426795|2020-03-24
MGYINVFAFPFTIYSLLLCRMNSRNYIAQVDVVNFNLT

>hCoV-19/Australia/VIC530/2020|EPI_ISL_426796|2020-03-23
MGYINVFAFPFTIYSLLLCRMNSRNYIAQVDVVNFNLT

>hCoV-19/Australia/VIC531/2020|EPI_ISL_426797|2020-03-24
MGYINVFAFPFTIYSLLLCRMNSRNYIAQVDVVNFNLT

>hCoV-19/Australia/VIC532/2020|EPI_ISL_426798|2020-03-23
MGYINVFAFPFTIYSLLLCRMNSRNYIAQVDVVNFNLT

>hCoV-19/Australia/VIC533/2020|EPI_ISL_426799|2020-03-24
MGYINVFAFPFTIYSLLLCRMNSRNYIAQVDVVNFNLT

>hCoV-19/Australia/VIC1244/2020|EPI_ISL_436111|2020-04-07
MGYINVFAFPFTIYSLLLCRMNSRNYIAQVDVVNFNLT

>hCoV-19/Australia/VIC1245/2020|EPI_ISL_436112|2020-04-09
MGYINVFAFPFTIYSLLLCRMNSRNYIAQVDVVNFNLT

>hCoV-19/Australia/VIC1247/2020|EPI_ISL_436113|2020-04-09
MGYINVFAFPFTIYSLLLCRMNSRNYIAQVDVVNFNLT

>hCoV-19/Australia/VIC1248/2020|EPI_ISL_436114|2020-04-09
MGYINVFAFPFTIYSLLLCRMNSRNYIAQVDVVNFNLT

>hCoV-19/Australia/VIC1250/2020|EPI_ISL_436115|2020-04-10
MGYINVFAFPFTIYSLLLCRMNSRNYIAQVDVVNFNLT

>hCoV-19/Australia/VIC1251/2020|EPI_ISL_436116|2020-04-10
MGYINVFAFPFTIYSLLLCRMNSRNYIAQVDVVNFNLT

>hCoV-19/Australia/VIC1255/2020|EPI_ISL_436119|2020-04-11
MGYINVFAFPFTIYSLLLCRMNSRNYIAQVDVVNFNLT

>hCoV-19/Australia/VIC1256/2020|EPI_ISL_436120|2020-04-11
MGYINVFAFPFTIYSLLLCRMNSRNYIAQVDVVNFNLT

>hCoV-19/Australia/VIC1257/2020|EPI_ISL_436121|2020-04-11
MGYINVFAFPFTIYSLLLCRMNSRNYIAQVDVVNFNLT

>hCoV-19/Australia/VIC1258/2020|EPI_ISL_436122|2020-04-11
MGYINVFAFPFTIYSLLLCRMNSRNYIAQVDVVNFNLT

>hCoV-19/Australia/VIC1260/2020|EPI_ISL_436123|2020-04-11
MGYINVFAFPFTIYSLLLCRMNSRNYIAQVDVVNFNLT

>hCoV-19/Australia/VIC1265/2020|EPI_ISL_436124|2020-04-12
MGYINVFAFPFTIYSLLLCRMNSRNYIAQVDVVNFNLT

>hCoV-19/Australia/VIC1266/2020|EPI_ISL_436125|2020-04-12
MGYINVFAFPFTIYSLLLCRMNSRNYIAQVDVVNFNLT

>hCoV-19/Australia/VIC1267/2020|EPI_ISL_436126|2020-04-12
MGYINVFAFPFTIYSLLLCRMNSRNYIAQVDVVNFNLT

>hCoV-19/Australia/VIC1269/2020|EPI_ISL_436127|2020-04-13
MGYINVFAFPFTIYSLLLCRMNSRNYIAQVDVVNFNLT

>hCoV-19/Australia/VIC1270/2020|EPI_ISL_436128|2020-04-13
MGYINVFAFPFTIYSLLLCRMNSRNYIAQVDVVNFNLT

>hCoV-19/Australia/VIC1271/2020|EPI_ISL_436129|2020-04-13
MGYINVFAFPFTIYSLLLCRMNSRNYIAQVDVVNFNLT

>hCoV-19/Australia/VIC1272/2020|EPI_ISL_436130|2020-04-13
MGYINVFAFPFTIYSLLLCRMNSRNYIAQVDVVNFNLT

>hCoV-19/Australia/VIC1273/2020|EPI_ISL_436131|2020-04-14
MGYINVFAFPFTIYSLLLCRMNSRNYIAQVDVVNFNLT

>hCoV-19/Australia/VIC1274/2020|EPI_ISL_436132|2020-04-14
MGYINVFAFPFTIYSLLLCRMNSRNYIAQVDVVNFNLT

>hCoV-19/India/nimh-2873/2020|EPI_ISL_436137|2020-04-21
MGYINVFAFPFTIYSLLLCRMNSRNYIAQVDVVNFNLT

>hCoV-19/India/nimh-3952/2020|EPI_ISL_436138|2020-04-23
MGYINVFAFPFTIYSLLLCRMNSRNYIAQVDVVNFNLT

>hCoV-19/India/nimh-3970/2020|EPI_ISL_436139|2020-04-23
MGYINVFAFPFTIYSLLLCRMNSRNYIAQVDVVNFNLT

>hCoV-19/India/nimh-4376/2020|EPI_ISL_436140|2020-04-24
MGYINVFAFPFTIYSLLLCRMNSRNYIAQVDVVNFNLT

>hCoV-19/India/nimh-4378/2020|EPI_ISL_436141|2020-04-24
MGYINVFAFPFTIYSLLLCRMNSRNYIAQVDVVNFNLT

>hCoV-19/India/nimh-1596/2020|EPI_ISL_436156|2020-04-17
MGYINVFAFPFTIYSLLLCRMNSRNYIAQVDVVNFNLT

>hCoV-19/India/nimh-1598/2020|EPI_ISL_436157|2020-04-17
MGYINVFAFPFTIYSLLLCRMNSRNYIAQVDVVNFNLT

>hCoV-19/England/CAMB-83E47/2020|EPI_ISL_438700|2020-04-24
MGYINVFAFPFTIYSLLLCRMNSRNYIAQVDVVNFNLT

>hCoV-19/England/CAMB-83E56/2020|EPI_ISL_438701|2020-04-27
MGYINVFAFPFTIYSLLLCRMNSRNYIAQVDVVNFNLT

>hCoV-19/England/CAMB-83E74/2020|EPI_ISL_438702|2020-04-23
MGYINVFAFPFTIYSLLLCRMNSRNYIAQVDVVNFNLT

>hCoV-19/England/CAMB-83E83/2020|EPI_ISL_438703|2020-04-25
MGYINVFAFPFTIYSLLLCRMNSRNYIAQVDVVNFNLT

>hCoV-19/England/CAMB-83EB0/2020|EPI_ISL_438705|2020-04-25
MGYINVFAFPFTIYSLLLCRMNSRNYIAQVDVVNFNLT

>hCoV-19/England/CAMB-83ECF/2020|EPI_ISL_438706|2020-04-26
MGYINVFAFPFTIYSLLLCRMNSRNYIAQVDVVNFNLT

>hCoV-19/England/CAMB-83EDE/2020|EPI_ISL_438707|2020-04-25
MGYINVFAFPFTIYSLLLCRMNSRNYIAQVDVVNFNLT

>hCoV-19/England/CAMB-83EED/2020|EPI_ISL_438708|2020-04-26
MGYINVFAFPFTIYSLLLCRMNSRNYIAQVDVVNFNLT

>hCoV-19/England/CAMB-83EFC/2020|EPI_ISL_438709|2020-04-26
MGYINVFAFPFTIYSLLLCRMNSRNYIAQVDVVNFNLT

>hCoV-19/England/CAMB-83F71/2020|EPI_ISL_438715|2020-04-25
MGYINVFAFPFTIYSLLLCRMNSRNYIAQVDVVNFNLT

>hCoV-19/England/CAMB-83F80/2020|EPI_ISL_438716|2020-04-26
MGYINVFAFPFTIYSLLLCRMNSRNYIAQVDVVNFNLT

>hCoV-19/England/CAMB-83FAE/2020|EPI_ISL_438717|2020-04-25
MGYINVFAFPFTIYSLLLCRMNSRNYIAQVDVVNFNLT

>hCoV-19/England/CAMB-83FBD/2020|EPI_ISL_438718|2020-04-22
MGYINVFAFPFTIYSLLLCRMNSRNYIAQVDVVNFNLT

>hCoV-19/England/CAMB-83FCC/2020|EPI_ISL_438719|2020-04-25
MGYINVFAFPFTIYSLLLCRMNSRNYIAQVDVVNFNLT

>hCoV-19/England/CAMB-83FDB/2020|EPI_ISL_438720|2020-04-25
MGYINVFAFPFTIYSLLLCRMNSRNYIAQVDVVNFNLT

>hCoV-19/England/CAMB-83FEA/2020|EPI_ISL_438721|2020-04-27
MGYINVFAFPFTIYSLLLCRMNSRNYIAQVDVVNFNLT

>hCoV-19/England/CAMB-83FF9/2020|EPI_ISL_438722|2020-04-25
MGYINVFAFPFTIYSLLLCRMNSRNYIAQVDVVNFNLT

>hCoV-19/England/CAMB-84004/2020|EPI_ISL_438723|2020-04-27
MGYINVFAFPFTIYSLLLCRMNSRNYIAQVDVVNFNLT

>hCoV-19/England/CAMB-84022/2020|EPI_ISL_438725|2020-04-27
MGYINVFAFPFTIYSLLLCRMNSRNYIAQVDVVNFNLT

>hCoV-19/England/CAMB-84031/2020|EPI_ISL_438726|2020-04-26
MGYINVFAFPFTIYSLLLCRMNSRNYIAQVDVVNFNLT

>hCoV-19/England/CAMB-84040/2020|EPI_ISL_438727|2020-04-26
MGYINVFAFPFTIYSLLLCRMNSRNYIAQVDVVNFNLT

>hCoV-19/England/CAMB-8405F/2020|EPI_ISL_438728|2020-04-26
MGYINVFAFPFTIYSLLLCRMNSRNYIAQVDVVNFNLT

>hCoV-19/England/CAMB-8406E/2020|EPI_ISL_438729|2020-04-26
MGYINVFAFPFTIYSLLLCRMNSRNYIAQVDVVNFNLT

>hCoV-19/England/CAMB-8407D/2020|EPI_ISL_438730|2020-04-26
MGYINVFAFPFTIYSLLLCRMNSRNYIAQVDVVNFNLT

>hCoV-19/England/CAMB-8409B/2020|EPI_ISL_438731|2020-04-26
MGYINVFAFPFTIYSLLLCRMNSRNYIAQVDVVNFNLT

>hCoV-19/England/CAMB-840AA/2020|EPI_ISL_438732|2020-04-26
MGYINVFAFPFTIYSLLLCRMNSRNYIAQVDVVNFNLT

>hCoV-19/England/CAMB-840B9/2020|EPI_ISL_438733|2020-04-26
MGYINVFAFPFTIYSLLLCRMNSRNYIAQVDVVNFNLT

>hCoV-19/England/CAMB-840C8/2020|EPI_ISL_438734|2020-04-26
MGYINVFAFPFTIYSLLLCRMNSRNYIAQVDVVNFNLT

>hCoV-19/England/CAMB-840D7/2020|EPI_ISL_438735|2020-04-26
MGYINVFAFPFTIYSLLLCRMNSRNYIAQVDVVNFNLT

>hCoV-19/England/CAMB-840E6/2020|EPI_ISL_438736|2020-04-26
MGYINVFAFPFTIYSLLLCRMNSRNYIAQVDVVNFNLT

>hCoV-19/England/CAMB-840F5/2020|EPI_ISL_438737|2020-04-26
MGYINVFAFPFTIYSLLLCRMNSRNYIAQVDVVNFNLT

>hCoV-19/England/CAMB-84110/2020|EPI_ISL_438739|2020-04-27
MGYINVFAFPFTIYSLLLCRMNSRNYIAQVDVVNFNLT

>hCoV-19/England/CAMB-8413E/2020|EPI_ISL_438740|2020-04-24
MGYINVFAFPFTIYSLLLCRMNSRNYIAQVDVVNFNLT

>hCoV-19/England/CAMB-8415C/2020|EPI_ISL_438741|2020-04-24
MGYINVFAFPFTIYSLLLCRMNSRNYIAQVDVVNFNLT

>hCoV-19/England/CAMB-8463F/2020|EPI_ISL_438743|2020-04-27
MGYINVFAFPFTIYSLLLCRMNSRNYIAQVDVVNFNLT

>hCoV-19/England/CAMB-8464E/2020|EPI_ISL_438744|2020-04-27
MGYINVFAFSFTIYSLLLCRMNSRNYIAQVDVVNFNLT

>hCoV-19/England/CAMB-8465D/2020|EPI_ISL_438745|2020-04-26
MGYINVFAFPFTIYSLLLCRMNSRNYIAQVDVVNFNLT

>hCoV-19/England/CAMB-8466C/2020|EPI_ISL_438746|2020-04-27
MGYINVFAFPFTIYSLLLCRMNSRNYIAQVDVVNFNLT

>hCoV-19/England/CAMB-8467B/2020|EPI_ISL_438747|2020-04-27
MGYINVFAFPFTIYSLLLCRMNSRNYIAQVDVVNFNLT

>hCoV-19/England/CAMB-8468A/2020|EPI_ISL_438748|2020-04-27
MGYINVFAFPFTIYSLLLCRMNSRNYIAQVDVVNFNLT

>hCoV-19/Scotland/CVR1003/2020|EPI_ISL_438749|2020-03-29
MGYINVFAFPFTIYSLLLCRMNSRNYIAQVDVVNFNLT

>hCoV-19/Scotland/CVR1005/2020|EPI_ISL_438750|2020-03-29
MGYINVFAFPFTIYSLLLCRMNSRNYIAQVDVVNFNLT

>hCoV-19/Scotland/CVR1011/2020|EPI_ISL_438751|2020-03-29
MGYINVFAFPFTIYSLLLCRMNSRNYIAQVDVVNFNLT

>hCoV-19/Scotland/CVR1014/2020|EPI_ISL_438752|2020-03-29
MGYINVFAFPFTIYSLLLCRMNSRNYIAQVDVVNFNLT

>hCoV-19/Scotland/CVR1019/2020|EPI_ISL_438753|2020-03-29
MGYINVFAFPFTIYSLLLCRMNSRNYIAQVDVVNFNLT

>hCoV-19/Scotland/CVR1030/2020|EPI_ISL_438754|2020-03-30
MGYINVFAFPFTIYSLLLCRMNSRNYIAQVDVVNFNLT

>hCoV-19/Scotland/CVR1035/2020|EPI_ISL_438755|2020-03-29
MGYINVFAFPFTIYSLLLCRMNSRNYIAQVDVVNFNLT

>hCoV-19/Scotland/CVR1042/2020|EPI_ISL_438756|2020-03-30
MGYINVFAFPFTIYSLLLCRMNSRNYIAQVDVVNFNLT

>hCoV-19/Scotland/CVR1043/2020|EPI_ISL_438757|2020-03-29
MGYINVFAFPFTIYSLLLCRMNSRNYIAQVDVVNFNLT

>hCoV-19/Scotland/CVR1045/2020|EPI_ISL_438758|2020-03-28
MGYINVFAFPFTIYSLLLCRMNSRNYIAQVDVVNFNLT

>hCoV-19/Scotland/CVR1179/2020|EPI_ISL_438770|2020-03-30
MGYINVFAFPFTIYSLLLCRMNSRNYIAQVDVVNFNLT

>hCoV-19/Scotland/CVR1192/2020|EPI_ISL_438772|2020-03-27
MGYINVFAFPFTIYSLLLCRMNSRNYIAQVDVVNFNLT

>hCoV-19/Scotland/CVR1197/2020|EPI_ISL_438773|2020-03-30
MGYINVFAFPFTIYSLLLCRMNSRNYIAQVDVVNFNLT

>hCoV-19/Scotland/CVR1215/2020|EPI_ISL_438774|2020-03-31
MGYINVFAFPFTIYSLLLCRMNSRNYIAQVDVVNFNLT

>hCoV-19/Scotland/CVR1217/2020|EPI_ISL_438775|2020-03-30
MGYINVFAFPFTIYSLLLCRMNSRNYIAQVDVVNFNLT

>hCoV-19/Scotland/CVR1221/2020|EPI_ISL_438776|2020-03-30
MGYINVFAFPFTIYSLLLCRMNSRNYIAQVDVVNFNLT

>hCoV-19/Scotland/CVR1232/2020|EPI_ISL_438777|2020-03-31
MGYINVFAFPFTIYSLLLCRMNSRNYIAQVDVVNFNLT

>hCoV-19/Scotland/CVR1241/2020|EPI_ISL_438778|2020-03-31
MGYINVFAFPFTIYSLLLCRMNSRNYIAQVDVVNFNLT

>hCoV-19/Scotland/CVR1250/2020|EPI_ISL_438780|2020-03-31
MGYINVFAFPFTIYSLLLCRMNSRNYIAQVDVVNFNLT

>hCoV-19/Scotland/CVR1256/2020|EPI_ISL_438781|2020-03-31
MGYINVFAFPFTIYSLLLCRMNSRNYIAQVDVVNFNLT

>hCoV-19/Scotland/CVR1257/2020|EPI_ISL_438782|2020-03-30
MGYINVFAFPFTIYSLLLCRMNSRNYIAQVDVVNFNLT

>hCoV-19/Scotland/CVR1263/2020|EPI_ISL_438783|2020-03-31
MGYINVFAFPFTIYSLLLCRMNSRNYIAQVDVVNFNLT

>hCoV-19/Scotland/CVR1268/2020|EPI_ISL_438784|2020-03-31
MGYINVFAFPFTIYSLLLCRMNSRNYIAQVDVVNFNLT

>hCoV-19/Scotland/CVR1281/2020|EPI_ISL_438785|2020-03-31
MGYINVFAFPFTIYSLLLCRMNSRNYIAQVDVVNFNLT

>hCoV-19/Scotland/CVR1295/2020|EPI_ISL_438786|2020-03-30
MGYINVFAFPFTIYSLLLCRMNSRNYIAQVDVVNFNLT

>hCoV-19/Scotland/CVR1301/2020|EPI_ISL_438787|2020-03-31
MGYINVFAFPFTIYSLLLCRMNSRNYIAQVDVVNFNLT

>hCoV-19/Scotland/CVR1315/2020|EPI_ISL_438788|2020-03-31
MGYINVFAFSFTIYSLLLCRMNSRNYIAQVDVVNFNLT

>hCoV-19/Scotland/CVR1323/2020|EPI_ISL_438789|2020-03-31
MGYINVFAFPFTIYSLLLCRMNSRNYIAQVDVVNFNLT

>hCoV-19/Scotland/CVR1338/2020|EPI_ISL_438790|2020-03-31
MGYINVFAFPFTIYSLLLCRMNSRNYIAQVDVVNFNLT

>hCoV-19/Scotland/CVR1344/2020|EPI_ISL_438792|2020-03-31
MGYINVFAFPFTIYSLLLCRMNSRNYIAQVDVVNFNLT

>hCoV-19/Scotland/CVR1346/2020|EPI_ISL_438793|2020-03-31
MGYINVFAFPFTIYSLLLCRMNSRNYIAQVDVVNFNLT

>hCoV-19/Scotland/CVR1349/2020|EPI_ISL_438794|2020-03-31
MGYINVFAFPFTIYSLLLCRMNSRNYIAQVDVVNFNLT

>hCoV-19/Scotland/CVR1367/2020|EPI_ISL_438795|2020-03-31
MGYINVFAFPFTIYSLLLCRMNSRNYIAQVDVVNFNLT

>hCoV-19/Scotland/CVR1374/2020|EPI_ISL_438796|2020-04-01
MGYINVFAFPFTIYSLLLCRMNSRNYIAQVDVVNFNLT

>hCoV-19/Scotland/CVR1388/2020|EPI_ISL_438797|2020-04-01
MGYINVFAFPFTIYSLLLCRMNSRNYIAQVDVVNFNLT

>hCoV-19/Scotland/CVR1402/2020|EPI_ISL_438798|2020-04-01
MGYINVFAFPFTIYSLLLCRMNSRNYIAQVDVVNFNLT

>hCoV-19/Scotland/CVR1413/2020|EPI_ISL_438799|2020-04-01
MGYINVFAFPFTIYSLLLCRMNSRNYIAQVDVVNFNLT

>hCoV-19/Wales/PHWC-25779/2020|EPI_ISL_422039|2020-03-24
MGYINVFAFPFTIYSLLLCRMNSRNYIAQVDVVNFNLT

>hCoV-19/Wales/PHWC-26D1C/2020|EPI_ISL_422040|2020-03-30
MGYINVFAFPFTIYSLLLCRMNSRNYIAQVDVVNFNLT

>hCoV-19/Wales/PHWC-25C3E/2020|EPI_ISL_422041|2020-03-25
MGYINVFAFPFTIYSLLLCRMNSRNYIAQVDVVNFNLT

>hCoV-19/Wales/PHWC-264BD/2020|EPI_ISL_422042|2020-03-28
MGYINVFAFPFTIYSLLLCRMNSRNYIAQVDVVNFNLT

>hCoV-19/Wales/PHWC-269DC/2020|EPI_ISL_422043|2020-03-29
MGYINVFAFPFTIYSLLLCRMNSRNYIAQVDVVNFNLT

>hCoV-19/Wales/PHWC-26E19/2020|EPI_ISL_422044|2020-03-29
MGYINVFAFPFTIYSLLLCRMNSRNYIAQVDVVNFNLT

>hCoV-19/Wales/PHWC-25AF8/2020|EPI_ISL_422045|2020-03-24
MGYINVFAFPFTIYSLLLCRMNSRNYIAQVDVVNFNLT

>hCoV-19/Wales/PHWC-2666C/2020|EPI_ISL_422046|2020-03-27
MGYINVFAFPFTIYSLLLCRMNSRNYIAQVDVVNFNLT

>hCoV-19/Wales/PHWC-26F34/2020|EPI_ISL_422047|2020-03-30
MGYINVFAFPFTIYSLLLCRMNSRNYIAQVDVVNFNLT

>hCoV-19/Wales/PHWC-26918/2020|EPI_ISL_422048|2020-03-27
MGYINVFAFPFTIYSLLLCRMNSRNYIAQVDVVNFNLT

>hCoV-19/Wales/PHWC-2575B/2020|EPI_ISL_422049|2020-03-24
MGYINVFAFPFTIYSLLLCRMNSRNYIAQVDVVNFNLT

>hCoV-19/Wales/PHWC-26DEF/2020|EPI_ISL_422050|2020-03-30
MGYINVFAFPFTIYSLLLCRMNSRNYIAQVDVVNFNLT

>hCoV-19/Wales/PHWC-26A51/2020|EPI_ISL_422051|2020-03-30
MGYINVFAFPFMIYSLLLCRMNSRNYIAQVDVVNFNLT

>hCoV-19/Wales/PHWC-26884/2020|EPI_ISL_422052|2020-03-27
MGYINVFAFPFTIYSLLLCRMNSRNYIAQVDVVNFNLT

>hCoV-19/Wales/PHWC-25ABC/2020|EPI_ISL_422053|2020-03-24
MGYINVFAFPFTIYSLLLCRMNSRNYIAQVDVVNFNLT

>hCoV-19/Wales/PHWC-26F9E/2020|EPI_ISL_422054|2020-03-29
MGYINVFAFPFTIYSLLLCRMNSRNYIAQVDVVNFNLT

>hCoV-19/Wales/PHWC-25E47/2020|EPI_ISL_422055|2020-03-25
MGYINVFAFPFTIYSLLLCRMNSRNYIAQVDVVNFNLT

>hCoV-19/Wales/PHWC-26CC4/2020|EPI_ISL_422056|2020-03-28
MGYINVFAFPFTIYSLLLCRMNSRNYIAQVDVVNFNLT

>hCoV-19/Wales/PHWC-268A2/2020|EPI_ISL_422057|2020-03-28
MGYINVFAFPFTIYSLLLCRMNSRNYIAQVDVVNFNLT

>hCoV-19/Wales/PHWC-26E91/2020|EPI_ISL_422058|2020-03-30
MGYINVFAFPFTIYSLLLCRMNSRNYIAQVDVVNFNLT

>hCoV-19/Wales/PHWC-26FE9/2020|EPI_ISL_422059|2020-03-30
MGYINVFAFPFTIYSLLLCRMNSRNYIAQVDVVNFNLT

>hCoV-19/Wales/PHWC-25FEA/2020|EPI_ISL_422060|2020-03-25
MGYINVFAFPFTIYSLLLCRMNSRNYIAQVDVVNFNLT

>hCoV-19/Wales/PHWC-26E82/2020|EPI_ISL_422061|2020-03-30
MGYINVFAFPFTIYSLLLCRMNSRNYIAQVDVVNFNLT

>hCoV-19/Wales/PHWC-269AF/2020|EPI_ISL_422062|2020-03-30
MGYINVFAFPFTIYSLLLCRMNSRNYIAQVDVVNFNLT

>hCoV-19/Wales/PHWC-25B6E/2020|EPI_ISL_422063|2020-03-25
MGYINVFAFPFTIYSLLLCRMNSRNYIAQVDVVNFNLT

>hCoV-19/Wales/PHWC-25C01/2020|EPI_ISL_422064|2020-03-25
MGYINVFAFPFTIYSLLLCRMNSRNYIAQVDVVNFNLT

>hCoV-19/Wales/PHWC-2566D/2020|EPI_ISL_422065|2020-03-24
MGYINVFAFPFTIYSLLLCRMNSRNYIAQVDVVNFNLT

>hCoV-19/Wales/PHWC-2573D/2020|EPI_ISL_422066|2020-03-24
MGYINVFAFPFTIYSLLLCRMNSRNYIAQVDVVNFNLT

>hCoV-19/Wales/PHWC-25973/2020|EPI_ISL_422067|2020-03-24
MGYINVFAFPFTIYSLLLCRMNSRNYIAQVDVVNFNLT

>hCoV-19/Wales/PHWC-26EFB/2020|EPI_ISL_422068|2020-03-30
MGYINVFAFPFTIYSLLLCRMNSRNYIAQVDVVNFNLT

>hCoV-19/Wales/PHWC-270A9/2020|EPI_ISL_422069|2020-03-29
MGYINVFAFPFTIYSLLLCRMNSRNYIAQVDVVNFNLT

>hCoV-19/Wales/PHWC-26839/2020|EPI_ISL_422070|2020-03-27
MGYINVFAFPFTIYSLLLCRMNSRNYIAQVDVVNFNLT

>hCoV-19/Wales/PHWC-257B5/2020|EPI_ISL_422071|2020-03-24
MGYINVFAFPFTIYSLLLCRMNSRNYIAQVDVVNFNLT

>hCoV-19/Wales/PHWC-26F52/2020|EPI_ISL_422072|2020-03-28
MGYINVFAFPFTIYSLLLCRMNSRNYIAQVDVVNFNLT

>hCoV-19/Wales/PHWC-260AA/2020|EPI_ISL_422073|2020-03-24
MGYINVFAFPFTIYSLLLCRMNSRNYIAQVDVVNFNLT

>hCoV-19/Wales/PHWC-26954/2020|EPI_ISL_422074|2020-03-27
MGYINVFAFPFTIYSLLLCRMNSRNYIAQVDVVNFNLT

>hCoV-19/Wales/PHWC-26E46/2020|EPI_ISL_422075|2020-03-29
MGYINVFAFPFTIYSLLLCRMNSRNYIAQVDVVNFNLT

>hCoV-19/Wales/PHWC-26D3A/2020|EPI_ISL_422076|2020-03-30
MGYINVFAFPFTIYSLLLCRMNSRNYIAQVDVVNFNLT

>hCoV-19/Wales/PHWC-26A42/2020|EPI_ISL_422077|2020-03-29
MGYINVFAFPFTIYSLLLCRMNSRNYIAQVDVVNFNLT

>hCoV-19/Wales/PHWC-26013/2020|EPI_ISL_422078|2020-03-25
MGYINVFAFPFTIYSLLLCRMNSRNYIAQVDVVNFNLT

>hCoV-19/Wales/PHWC-26E37/2020|EPI_ISL_422079|2020-03-29
MGYINVFAFPFTIYSLLLCRMNSRNYIAQVDVVNFNLT

>hCoV-19/Wales/PHWC-26E55/2020|EPI_ISL_422080|2020-03-29
MGYINVFAFPFTIYSLLLCRMNSRNYIAQVDVVNFNLT

>hCoV-19/Wales/PHWC-26EBF/2020|EPI_ISL_422081|2020-03-30
MGYINVFAFPFTIYSLLLCRMNSRNYIAQVDVVNFNLT

>hCoV-19/Wales/PHWC-26BD6/2020|EPI_ISL_422082|2020-03-28
MGYINVFAFPFTIYSLLLCRMNSRNYIAQVDVVNFNLT

>hCoV-19/Wales/PHWC-2624A/2020|EPI_ISL_422083|2020-03-27
MGYINVFAFPFTIYSLLLCRMNSRNYIAQVDVVNFNLT

>hCoV-19/Wales/PHWC-26DB2/2020|EPI_ISL_422084|2020-03-30
MGYINVFAFPFTIYSLLLCRMNSRNYIAQVDVVNFNLT

>hCoV-19/Wales/PHWC-25FAE/2020|EPI_ISL_422085|2020-03-25
MGYINVFAFPFTIYSLLLCRMNSRNYIAQVDVVNFNLT

>hCoV-19/Wales/PHWC-2708B/2020|EPI_ISL_422086|2020-03-29
MGYINVFAFPFTIYSLLLCRMNFRNYIAQVDVVNFNLT

>hCoV-19/Wales/PHWC-26CA6/2020|EPI_ISL_422087|2020-03-28
MGYINVFAFPFTIYSLLLCRMNSRNYIAQVDVVNFNLT

>hCoV-19/Wales/PHWC-26DC1/2020|EPI_ISL_422088|2020-03-30
MGYINVFAFPFTIYSLLLCRMNSRNYIAQVDVVNFNLT

>hCoV-19/Wales/PHWC-26DA3/2020|EPI_ISL_422089|2020-03-30
MGYINVFAFPFTIYSLLLCRMNSRNYIAQVDVVNFNLT

>hCoV-19/Wales/PHWC-26ECE/2020|EPI_ISL_422090|2020-03-30
MGYINVFAFPFTIYSLLLCRMNSRNYIAQVDVVNFNLT

>hCoV-19/Wales/PHWC-264DB/2020|EPI_ISL_422091|2020-03-28
MGYINVFAFPFTIYSLLLCRMNSRNYIAQVDVVNFNLT

>hCoV-19/Wales/PHWC-26857/2020|EPI_ISL_422092|2020-03-27
MGYINVFAFPFTIYSLLLCRMNSRNYIAQVDVVNFNLT

>hCoV-19/Wales/PHWC-2707C/2020|EPI_ISL_422093|2020-03-29
MGYINVFAFPFTIYSLLLCRMNSRNYIAQVDVVNFNLT

>hCoV-19/Wales/PHWC-2617A/2020|EPI_ISL_422094|2020-03-25
MGYINVFAFPFTIYSLLLCRMNSRNYIAQVDVVNFNLT

>hCoV-19/Wales/PHWC-2705E/2020|EPI_ISL_422095|2020-03-28
MGYINVFAFPFTIYSLLLCRMNSRNYIAQVDVVNFNLT

>hCoV-19/Wales/PHWC-2675A/2020|EPI_ISL_422096|2020-03-28
MGYINVFAFPFTIYSLLLCRMNSRNYIAQVDVVNFNLT

>hCoV-19/Wales/PHWC-26D0D/2020|EPI_ISL_422097|2020-03-30
MGYINVFAFPFTIYSLLLCRMNSRNYIAQVDVVNFNLT

>hCoV-19/Wales/PHWC-26848/2020|EPI_ISL_422098|2020-03-27
MGYINVFAFPFTIYSLLLCRMNSRNYIAQVDVVNFNLT

>hCoV-19/Wales/PHWC-27021/2020|EPI_ISL_422099|2020-03-28
MGYINVFAFPFTIYSLLLCRMNSRNYIAQVDVVNFNLT

>hCoV-19/Iceland/593/2020|EPI_ISL_424613|2020-03-27
MGYINVFAFPFTIYSLLLCRMNSRNYIAQVDVVNFNLT

>hCoV-19/Iceland/594/2020|EPI_ISL_424614|2020-03-27
MGYINVFAFPFTIYSLLLCRMNSRNYIAQVDVVNFNLT

>hCoV-19/Iceland/595/2020|EPI_ISL_424615|2020-03-27
MGYINVFAFPFTIYSLLLCRMNSRNYIAQVDVVNFNLT

>hCoV-19/Iceland/596/2020|EPI_ISL_424616|2020-03-28
MGYINVFAFPFTIYSLLLCRMNSRNYIAQVDVVNFNLT

>hCoV-19/Iceland/597/2020|EPI_ISL_424617|2020-03-28
MGYINVFAFPFTIYSLLLCRMNSRNYIAQVDVVNFNLT

>hCoV-19/Iceland/599/2020|EPI_ISL_424619|2020-03-28
MGYINVFAFPFTIYSLLLCRMNSRNYIAQVDVVNFNLT

>hCoV-19/Iceland/601/2020|EPI_ISL_424621|2020-03-28
MGYINVFAFPFTIYSLLLCRMNSRNYIAQVDVVNFNLT

>hCoV-19/Iceland/602/2020|EPI_ISL_424622|2020-03-28
MGYINVFAFPFTIYSLLLCRMNSRNYIAQVDVVNFNLT

>hCoV-19/Iceland/603/2020|EPI_ISL_424623|2020-03-28
MGYINVFAFPFTIYSLLLCRMNSRNYIAQVDVVNFNLT

>hCoV-19/Iceland/604/2020|EPI_ISL_424624|2020-03-28
MGYINVFAFPFTIYSLLLCRMNSRNYIAQVDVVNFNLT

>hCoV-19/Mexico/CDMX-INER_03/2020|EPI_ISL_424625|2020-03-13
MGYINVFAFPFTIYSLLLCRMNSRNYIAQVDVVNFNLT

>hCoV-19/Mexico/CDMX-INER_04/2020|EPI_ISL_424626|2020-03-15
MGYINVFAFPFTIYSLLLCRMNSRNYIAQVDVVNFNLT

>hCoV-19/Mexico/CDMX-INER_05/2020|EPI_ISL_424627|2020-03-16
MGYINVFAFPFTIYSLLLCRMNSRNYIAQVDVVNFNLT

>hCoV-19/Belgium/ULG-7821/2020|EPI_ISL_424628|2020-03-17
MGYINVFAFPFTIYSLLLCRMNSRNYIAQVDVVNFNLT

>hCoV-19/Belgium/ULG-10066/2020|EPI_ISL_424629|2020-04-03
MGYINVFAFPFTIYSLLLCRMNSRNYIAQVDVVNFNLT

>hCoV-19/Belgium/ULG-10067/2020|EPI_ISL_424630|2020-04-03
MGYINVFAFPFTIYSLLLCRMNSRNYIAQVDVVNFNLT

>hCoV-19/Belgium/ULG-10072/2020|EPI_ISL_424631|2020-04-03
MGYINVFAFPFTIYSLLLCRMNSRNYIAQVDVVNFNLT

>hCoV-19/Belgium/ULG-10071/2020|EPI_ISL_424632|2020-04-03
MGYINVFAFPFTIYSLLLCRMNSRNYIAQVDVVNFNLT

>hCoV-19/Belgium/ULG-10069/2020|EPI_ISL_424633|2020-04-03
MGYINVFAFPFTIYSLLLCRMNSRNYIAQVDVVNFNLT

>hCoV-19/Belgium/ULG-10074/2020|EPI_ISL_424634|2020-04-03
MGYINVFAFPFTIYSLLLCRMNSRNYIAQVDVVNFNLT

>hCoV-19/Belgium/ULG-10068/2020|EPI_ISL_424636|2020-04-03
MGYINVFAFPFTIYSLLLCRMNSRNYIAQVDVVNFNLT

>hCoV-19/Belgium/ULG-10078/2020|EPI_ISL_424637|2020-04-03
MGYINVFAFPFTIYSLLLCRMNSRNYIAQVDVVNFNLT

>hCoV-19/Belgium/ULG-10084/2020|EPI_ISL_424638|2020-04-03
MGYINVFAFPFTIYSLLLCRMNSRNYIAQVDVVNFNLT

>hCoV-19/Belgium/ULG-10079/2020|EPI_ISL_424639|2020-04-03
MGYINVFAFPFTIYSLLLCRMNSRNYIAQVDVVNFNLT

>hCoV-19/Belgium/ULG-10081/2020|EPI_ISL_424640|2020-04-03
MGYINVFAFPFTIYSLLLCRMNSRNYIAQVDVVNFNLT

>hCoV-19/Belgium/ULG-10080/2020|EPI_ISL_424641|2020-04-03
MGYINVFAFPFTIYSLLLCRMNSRNYIAQVDVVNFNLT

>hCoV-19/Belgium/ULG-10077/2020|EPI_ISL_424642|2020-04-04
MGYINVFAFPFTIYSLLLCRMNSRNYIAQVDVVNFNLT

>hCoV-19/Belgium/ULG-10089/2020|EPI_ISL_424643|2020-04-04
MGYINVFAFPFTIYSLLLCRMNSRNYIAQVDVVNFNLT

>hCoV-19/Belgium/ULG-10086/2020|EPI_ISL_424644|2020-04-04
MGYINVFAFPFTIYSLLLCRMNSRNYIAQVDVVNFNLT

>hCoV-19/Belgium/ULG-10085/2020|EPI_ISL_424645|2020-04-04
MGYINVFAFPFTIYSLLLCRMNSRNYIAQVDVVNFNLT

>hCoV-19/Belgium/ULG-10088/2020|EPI_ISL_424646|2020-04-04
MGYINVFAFPFTIYSLLLCRMNSRNYIAQVDVVNFNLT

>hCoV-19/Belgium/ULG-10092/2020|EPI_ISL_424647|2020-04-04
MGYINVFAFPFTIYSLLLCRMNSRNYIAQVDVVNFNLT

>hCoV-19/Belgium/ULG-10093/2020|EPI_ISL_424648|2020-04-04
MGYINVFAFPFTIYSLLLCRMNSRNYIAQVDVVNFNLT

>hCoV-19/Belgium/ULG-10082/2020|EPI_ISL_424649|2020-04-04
MGYINVFAFPFTIYSLLLCRMNSRNYIAQVDVVNFNLT

>hCoV-19/Belgium/ULG-10094/2020|EPI_ISL_424650|2020-04-04
MGYINVFAFPFTIYSLLLCRMNSRNYIAQVDVVNFNLT

>hCoV-19/Belgium/ULG-10095/2020|EPI_ISL_424651|2020-04-05
MGYINVFAFPFTIYSLLLCRMNSRNYIAQVDVVNFNLT

>hCoV-19/Belgium/ULG-10055/2020|EPI_ISL_424652|2020-04-05
MGYINVFAFPFTIYSLLLCRMNSRNYIAQVDVVNFNLT

>hCoV-19/Belgium/ULG-10058/2020|EPI_ISL_424653|2020-04-05
MGYINVFAFPFTIYSLLLCRMNSRNYIAQVDVVNFNLT

>hCoV-19/Belgium/ULG-10057/2020|EPI_ISL_424654|2020-04-05
MGYINVFAFPFTIYSLLLCRMNSRNYIAQVDVVNFNLT

>hCoV-19/Belgium/ULG-10056/2020|EPI_ISL_424655|2020-04-05
MGYINVFAFPFTIYSLLLCRMNSRNYIAQVDVVNFNLT

>hCoV-19/Belgium/ULG-10054/2020|EPI_ISL_424656|2020-04-05
MGYINVFAFPFTIYSLLLCRMNSRNYIAQVDVVNFNLT

>hCoV-19/Sweden/RV-FOI-1/2020|EPI_ISL_424703|2020-03-15
MGYINVFAFPFTIYSLLLCRMNSRNYIAQVDVVNFNLT

>hCoV-19/Mexico/Chihuahua-IMSS_01/2020|EPI_ISL_424731|2020-03-13
MGYINVFAFPFTIYSLLLCRMNSRNYIAQVDVVNFNLT

>hCoV-19/Australia/VIC430/2020|EPI_ISL_426730|2020-03-26
MGYINVFAFPFTIYSLLLCRMNSRNYIAQVDVVNFNLT

>hCoV-19/Australia/VIC431/2020|EPI_ISL_426731|2020-03-25
MGYINVFAFPFTIYSLLLCRMNSRNYIAQVDVVNFNLT

>hCoV-19/Australia/VIC433/2020|EPI_ISL_426732|2020-03-25
MGYINVFAFPFTIYSLLLCRMNSRNYIAQVDVVNFNLT

>hCoV-19/Australia/VIC434/2020|EPI_ISL_426733|2020-03-25
MGYINVFAFPFTIYSLLLCRMNSRNYIAQVDVVNFNLT

>hCoV-19/Australia/VIC437/2020|EPI_ISL_426734|2020-03-26
MGYINVFAFPFTIYSLLLCRMNSRNYIAQVDVVNFNLT

>hCoV-19/Australia/VIC438/2020|EPI_ISL_426735|2020-03-26
MGYINVFAFPFTIYSLLLCRMNSRNYIAQVDVVNFNLT

>hCoV-19/England/CAMB-7C272/2020|EPI_ISL_434018|2020-04-14
MGYINVFAFPFTIYSLLLCRMNSRNYIAQVDVVNFNLT

>hCoV-19/England/CAMB-7C281/2020|EPI_ISL_434019|2020-04-13
MGYINVFAFPFTIYSLLLCRMNSRNYIAQVDVVNFNLT

>hCoV-19/England/CAMB-7C290/2020|EPI_ISL_434020|2020-04-15
MGYINVFAFPFTIYSLLLCRMNSRNYIAQVDVVNFNLT

>hCoV-19/England/CAMB-7C2AF/2020|EPI_ISL_434021|2020-04-14
MGYINVFAFPFTIYSLLLCRMNSRNYIAQVDVVNFNLT

>hCoV-19/England/CAMB-7C2BE/2020|EPI_ISL_434022|2020-04-14
MGYINVFAFPFTIYSLLLCRMNSRNYIAQVDVVNFNLT

>hCoV-19/England/CAMB-7C2CD/2020|EPI_ISL_434023|2020-04-14
MGYINVFAFPFTIYSLLLCRMNSRNYIAQVDVVNFNLT

>hCoV-19/England/CAMB-7C2DC/2020|EPI_ISL_434024|2020-04-15
MGYINVFAFPFTIYSLLLCRMNSRNYIAQVDVVNFNLT

>hCoV-19/England/CAMB-7C2FA/2020|EPI_ISL_434025|2020-04-14
MGYINVFAFPFTIYSLLLCRMNSRNYIAQVDVVNFNLT

>hCoV-19/England/CAMB-7C306/2020|EPI_ISL_434026|2020-04-14
MGYINVFAFPFTIYSLLLCRMNSRNYIAQVDVVNFNLT

>hCoV-19/England/CAMB-7C315/2020|EPI_ISL_434027|2020-04-14
MGYINVFAFPFTIYSLLLCRMNSRNYIAQVDVVNFNLT

>hCoV-19/England/CAMB-7C324/2020|EPI_ISL_434028|2020-04-14
MGYINVFAFPFTIYSLLLCRMNSRNYIAQVDVVNFNLT

>hCoV-19/England/CAMB-7C333/2020|EPI_ISL_434029|2020-04-14
MGYINVFAFPFTIYSLLLCRMNSRNYIAQVDVVNFNLT

>hCoV-19/England/CAMB-7C342/2020|EPI_ISL_434030|2020-04-14
MGYINVFAFPFTIYSLLLCRMNSRNYIAQVDVVNFNLT

>hCoV-19/England/CAMB-7C351/2020|EPI_ISL_434031|2020-04-14
MGYINVFAFPFTIYSLLLCRMNSRNYIAQVDVVNFNLT

>hCoV-19/England/CAMB-7C360/2020|EPI_ISL_434032|2020-04-14
MGYINVFAFPFTIYSLLLCRMNSRNYIAQVDVVNFNLT

>hCoV-19/England/CAMB-7C37F/2020|EPI_ISL_434033|2020-04-14
MGYINVFAFPFTIYSLLLCRMNSRNYIAQVDVVNFNLT

>hCoV-19/England/CAMB-7C38E/2020|EPI_ISL_434034|2020-04-14
MGYINVFAFPFTIYSLLLCRMNSRNYIAQVDVVNFNLT

>hCoV-19/England/CAMB-7C39D/2020|EPI_ISL_434035|2020-04-13
MGYINVFAFPFTIYSLLLCRMNSRNYIAQVDVVNFNLT

>hCoV-19/England/CAMB-7C3AC/2020|EPI_ISL_434036|2020-04-14
MGYINVFAFPFTIYSLLLCRMNSRNYIAQVDVVNFNLT

>hCoV-19/England/CAMB-7C3BB/2020|EPI_ISL_434037|2020-04-13
MGYINVFAFPFTIYSLLLCRMNSRNYIAQVDVVNFNLT

>hCoV-19/England/CAMB-7C3CA/2020|EPI_ISL_434038|2020-04-14
MGYINVFAFPFTIYSLLLCRMNSRNYIAQVDVVNFNLT

>hCoV-19/England/CAMB-7C3E8/2020|EPI_ISL_434039|2020-04-14
MGYINVFAFPFTIYSLLLCRMNSRNYIAQVDVVNFNLT

>hCoV-19/England/CAMB-7E10A/2020|EPI_ISL_434040|2020-04-15
MGYINVFAFPFTIYSLLLCRMNSRNYIAQVDVVNFNLT

>hCoV-19/England/CAMB-7E119/2020|EPI_ISL_434041|2020-04-16
MGYINVFAFPFTIYSLLLCRMNSRNYIAQVDVVNFNLT

>hCoV-19/England/CAMB-7E128/2020|EPI_ISL_434042|2020-04-15
MGYINVFAFPFTIYSLLLCRMNSRNYIAQVDVVNFNLT

>hCoV-19/England/CAMB-7E137/2020|EPI_ISL_434043|2020-04-16
MGYINVFAFPFTIYSLLLCRMNSRNYIAQVDVVNFNLT

>hCoV-19/England/CAMB-7E146/2020|EPI_ISL_434044|2020-04-16
MGYINVFAFPFTIYSLLLCRMNSRNYIAQVDVVNFNLT

>hCoV-19/England/CAMB-7E155/2020|EPI_ISL_434045|2020-04-16
MGYINVFAFPFTIYSLLLCRMNSRNYIAQVDVVNFNLT

>hCoV-19/England/CAMB-7E164/2020|EPI_ISL_434046|2020-04-15
MGYINVFAFPFTIYSLLLCRMNSRNYIAQVDVVNFNLT

>hCoV-19/England/CAMB-7E1BF/2020|EPI_ISL_434047|2020-04-16
MGYINVFAFPFTIYSLLLCRMNSRNYIAQVDVVNFNLT

>hCoV-19/England/CAMB-7E1CE/2020|EPI_ISL_434048|2020-04-17
MGYINVFAFPFTIYSLLLCRMNSRNYIAQVDVVNFNLT

>hCoV-19/England/CAMB-7E1DD/2020|EPI_ISL_434049|2020-04-16
MGYINVFAFPFTIYSLLLCRMNSRNYIAQVDVVNFNLT

>hCoV-19/England/CAMB-7E1EC/2020|EPI_ISL_434050|2020-04-15
MGYINVFAFPFTIYSLLLCRMNSRNYIAQVDVVNFNLT

>hCoV-19/England/CAMB-7E1FB/2020|EPI_ISL_434051|2020-04-16
MGYINVFAFPFTIYSLLLCRMNSRNYIAQVDVVNFNLT

>hCoV-19/England/CAMB-7E207/2020|EPI_ISL_434052|2020-04-15
MGYINVFAFPFTIYSLLLCRMNSRNYIAQVDVVNFNLT

>hCoV-19/England/CAMB-7E225/2020|EPI_ISL_434053|2020-04-15
MGYINVFAFPFTIYSLLLCRMNSRNYIAQVDVVNFNLT

>hCoV-19/England/CAMB-7E234/2020|EPI_ISL_434054|2020-04-15
MGYINVFAFPFTIYSLLLCRMNSRNYIAQVDVVNFNLT

>hCoV-19/England/CAMB-7E243/2020|EPI_ISL_434055|2020-04-15
MGYINVFAFPFTIYSLLLCRMNSRNYIAQVDVVNFNLT

>hCoV-19/England/CAMB-7E252/2020|EPI_ISL_434056|2020-04-14
MGYINVFAFPFTIYSLLLCRMNSRNYIAQVDVVNFNLT

>hCoV-19/England/CAMB-7E261/2020|EPI_ISL_434057|2020-04-15
MGYINVFAFPFTIYSLLLCRMNSRNYIAQVDVVNFNLT

>hCoV-19/England/CAMB-7E270/2020|EPI_ISL_434058|2020-04-17
MGYINVFAFPFTIYSLLLCRMNSRNYIAQVDVVNFNLT

>hCoV-19/England/CAMB-7E29E/2020|EPI_ISL_434059|2020-04-17
MGYINVFAFPFTIYSLLLCRMNSRNYIAQVDVVNFNLT

>hCoV-19/England/CAMB-7E2AD/2020|EPI_ISL_434060|2020-04-17
MGYINVFAFPFTIYSLLLCRMNSRNYIAQVDVVNFNLT

>hCoV-19/England/CAMB-7E2BC/2020|EPI_ISL_434061|2020-04-17
MGYINVFAFPFTIYSLLLCRMNSRNYIAQVDVVNFNLT

>hCoV-19/England/CAMB-7E2CB/2020|EPI_ISL_434062|2020-04-17
MGYINVFAFPFTIYSLLLCRMNSRNYIAQVDVVNFNLT

>hCoV-19/USA/WA-S303/2020|EPI_ISL_434063|2020-04-03
MGYINVFAFPFTIYSLLLCRMNSRNYIAQVDVVNFNLT

>hCoV-19/USA/WA-S304/2020|EPI_ISL_434064|2020-04-05
MGYINVFAFPFTIYSLLLCRMNSRNYIAQVDVVNFNLT

>hCoV-19/USA/WA-S305/2020|EPI_ISL_434065|2020-04-01
MGYINVFAFPFTIYSLLLCRMNSRNYIAQVDVVNFNLT

>hCoV-19/USA/WA-S306/2020|EPI_ISL_434066|2020-04-02
MGYINVFAFPFTIYSLLLCRMNSRNYIAQVDVVNFNLT

>hCoV-19/USA/WA-S307/2020|EPI_ISL_434067|2020-03-28
MGYINVFAFPFTIYSLLLCRMNSRNYIAQVDVVNFNLT

>hCoV-19/USA/WA-S308/2020|EPI_ISL_434068|2020-04-02
MGYINVFAFPFTIYSLLLCRMNSRNYIAQVDVVNFNLT

>hCoV-19/USA/WA-S309/2020|EPI_ISL_434069|2020-04-03
MGYINVFAFPFTIYSLLLCRMNSRNYIAQVDVVNFNLT

>hCoV-19/USA/WA-S310/2020|EPI_ISL_434070|2020-04-01
MGYINVFAFPFTIYSLLLCRMNSRNYIAQVDVVNFNLT

>hCoV-19/USA/WA-S311/2020|EPI_ISL_434071|2020-04-04
MGYINVFAFPFTIYSLLLCRMNSRNYIAQVDVVNFNLT

>hCoV-19/USA/WA-S312/2020|EPI_ISL_434072|2020-04-01
MGYINVFAFPFTIYSLLLCRMNSRNYIAQVDVVNFNLT

>hCoV-19/USA/WA-S313/2020|EPI_ISL_434073|2020-04-02
MGYINVFAFPFTIYSLLLCRMNSRNYIAQVDVVNFNLT

>hCoV-19/USA/WA-S314/2020|EPI_ISL_434074|2020-04-03
MGYINVFAFPFTIYSLLLCRMNSRNYIAQVDVVNFNLT

>hCoV-19/USA/WA-S315/2020|EPI_ISL_434075|2020-04-02
MGYINVFAFPFTIYSLLLCRMNSRNYIAQVDVVNFNLT

>hCoV-19/USA/WA-S316/2020|EPI_ISL_434076|2020-04-01
MGYINVFAFPFTIYSLLLCRMNSRNYIAQVDVVNFNLT

>hCoV-19/USA/WA-S317/2020|EPI_ISL_434077|2020-04-04
MGYINVFAFPFTIYSLLLCRMNSRNYIAQVDVVNFNLT

>hCoV-19/USA/WA-S318/2020|EPI_ISL_434078|2020-03-31
MGYINVFAFPFTIYSLLLCRMNSRNYIAQVDVVNFNLT

>hCoV-19/USA/WA-S319/2020|EPI_ISL_434079|2020-04-04
MGYINVFAFPFTIYSLLLCRMNSRNYIAQVDVVNFNLT

>hCoV-19/USA/WA-S320/2020|EPI_ISL_434080|2020-04-01
MGYINVFAFPFTIYSLLLCRMNSRNYIAQVDVVNFNLT

>hCoV-19/USA/WA-S321/2020|EPI_ISL_434081|2020-03-30
MGYINVFAFPFTIYSLLLCRMNSRNYIAQVDVVNFNLT

>hCoV-19/USA/WA-S322/2020|EPI_ISL_434082|2020-03-31
MGYINVFAFPFTIYSLLLCRMNSRNYIAQVDVVNFNLT

>hCoV-19/USA/WA-S323/2020|EPI_ISL_434083|2020-04-02
MGYINVFAFPFTIYSLLLCRMNSRNYIAQVDVVNFNLT

>hCoV-19/USA/WA-S324/2020|EPI_ISL_434084|2020-04-01
MGYINVFAFPFTIYSLLLCRMNSRNYIAQVDVVNFNLT

>hCoV-19/USA/WA-S325/2020|EPI_ISL_434085|2020-04-03
MGYINVFAFPFTIYSLLLCRMNSRNYIAQVDVVNFNLT

>hCoV-19/USA/WA-S326/2020|EPI_ISL_434086|2020-04-01
MGYINVFAFPFTIYSLLLCRMNSRNYIAQVDVVNFNLT

>hCoV-19/USA/WA-S327/2020|EPI_ISL_434087|2020-04-05
MGYINVFAFPFTIYSLLLCRMNSRNYIAQVDVVNFNLT

>hCoV-19/USA/WA-S328/2020|EPI_ISL_434088|2020-04-03
MGYINVFAFPFTIYSLLLCRMNSRNYIAQVDVVNFNLT

>hCoV-19/USA/WA-S329/2020|EPI_ISL_434089|2020-04-01
MGYINVFAFPFTIYSLLLCRMNSRNYIAQVDVVNFNLT

>hCoV-19/USA/WA-S330/2020|EPI_ISL_434090|2020-04-02
MGYINVFAFPFTIYSLLLCRMNSRNYIAQVDVVNFNLT

>hCoV-19/USA/WA-S331/2020|EPI_ISL_434091|2020-04-02
MGYINVFAFPFTIYSLLLCRMNSRNYIAQVDVVNFNLT

>hCoV-19/USA/WA-S332/2020|EPI_ISL_434092|2020-04-02
MGYINVFAFPFTIYSLLLCRMNSRNYIAQVDVVNFNLT

>hCoV-19/USA/WA-S333/2020|EPI_ISL_434093|2020-04-04
MGYINVFAFPFTIYSLLLCRMNSRNYIAQVDVVNFNLT

>hCoV-19/USA/WA-S334/2020|EPI_ISL_434094|2020-04-04
MGYINVFAFPFTIYSLLLCRMNSRNYIAQVDVVNFNLT

>hCoV-19/USA/WA-S335/2020|EPI_ISL_434095|2020-04-02
MGYINVFAFPFTIYSLLLCRMNSRNYIAQVDVVNFNLT

>hCoV-19/USA/WA-S336/2020|EPI_ISL_434096|2020-04-03
MGYINVFAFPFTIYSLLLCRMNSRNYIAQVDVVNFNLT

>hCoV-19/USA/WA-S337/2020|EPI_ISL_434097|2020-04-01
MGYINVFAFPFTIYSLLLCRMNSRNYIAQVDVVNFNLT

>hCoV-19/USA/WA-S338/2020|EPI_ISL_434098|2020-04-02
MGYINVFAFPFTIYSLLLCRMNSRNYIAQVDVVNFNLT

>hCoV-19/USA/WA-S339/2020|EPI_ISL_434099|2020-04-02
MGYINVFAFPFTIYSLLLCRMNSRNYIAQVDVVNFNLT

>hCoV-19/USA/WI-UW-306/2020|EPI_ISL_436600|2020-04-14
MGYINVFAFPFTIYSLLLCRMNSRNYIAQVDVVNFNLT

>hCoV-19/USA/WI-UW-307/2020|EPI_ISL_436601|2020-04-15
MGYINVFAFPFTIYSLLLCRMNSRNYIAQVDVVNFNLT

>hCoV-19/USA/WI-UW-308/2020|EPI_ISL_436602|2020-04-16
MGYINVFAFPFTIYSLLLCRMNSRNYIAQVDVVNFNLT

>hCoV-19/USA/WI-UW-309/2020|EPI_ISL_436603|2020-04-16
MGYINVFAFPFTIYSLLLCRMNSRNYIAQVDVVNFNLT

>hCoV-19/USA/WI-UW-310/2020|EPI_ISL_436604|2020-04-15
MGYINVFAFPFTIYSLLLCRMNSRNYIAQVDVVNFNLT

>hCoV-19/USA/WI-UW-311/2020|EPI_ISL_436605|2020-04-14
MGYINVFAFPFTIYSLLLCRMNSRNYIAQVDVVNFNLT

>hCoV-19/USA/WI-UW-312/2020|EPI_ISL_436606|2020-04-27
MGYINVFAFPFTIYSLLLCRMNSRNYIAQVDVVNFNLT

>hCoV-19/USA/WI-UW-313/2020|EPI_ISL_436607|2020-04-16
MGYINVFAFPFTIYSLLLCRMNSRNYIAQVDVVNFNLT

>hCoV-19/USA/WI-UW-314/2020|EPI_ISL_436608|2020-04-16
MGYINVFAFPFTIYSLLLCRMNSRNYIAQVDVVNFNLT

>hCoV-19/USA/WI-UW-315/2020|EPI_ISL_436609|2020-04-17
MGYINVFAFPFTIYSLLLCRMNSRNYIAQVDVVNFNLT

>hCoV-19/USA/WI-UW-316/2020|EPI_ISL_436610|2020-04-18
MGYINVFAFPFTIYSLLLCRMNSRNYIAQVDVVNFNLT

>hCoV-19/USA/WI-UW-317/2020|EPI_ISL_436611|2020-04-19
MGYINVFAFPFTIYSLLLCRMNSRNYIAQVDVVNFNLT

>hCoV-19/USA/WI-UW-318/2020|EPI_ISL_436612|2020-04-19
MGYINVFAFPFTIYSLLLCRMNSRNYIAQVDVVNFNLT

>hCoV-19/USA/WI-UW-319/2020|EPI_ISL_436613|2020-04-21
MGYINVFAFPFTIYSLLLCRMNSRNYIAQVDVVNFNLT

>hCoV-19/USA/WI-UW-320/2020|EPI_ISL_436614|2020-04-21
MGYINVFAFPFTIYSLLLCRMNSRNYIAQVDVVNFNLT

>hCoV-19/USA/WI-UW-321/2020|EPI_ISL_436615|2020-04-23
MGYINVFAFPFTIYSLLLCRMNSRNYIAQVDVVNFNLT

>hCoV-19/USA/WI-UW-322/2020|EPI_ISL_436616|2020-04-23
MGYINVFAFPFTIYSLLLCRMNSRNYIAQVDVVNFNLT

>hCoV-19/USA/WI-UW-323/2020|EPI_ISL_436617|2020-04-23
MGYINVFAFPFTIYSLLLCRMNSRNYIAQVDVVNFNLT

>hCoV-19/USA/WI-UW-324/2020|EPI_ISL_436618|2020-04-24
MGYINVFAFPFTIYSLLLCRMNSRNYIAQVDVVNFNLT

>hCoV-19/USA/WI-UW-325/2020|EPI_ISL_436619|2020-04-24
MGYINVFAFPFTIYSLLLCRMNSRNYIAQVDVVNFNLT

>hCoV-19/USA/WI-UW-326/2020|EPI_ISL_436620|2020-04-25
MGYINVFAFPFTIYSLLLCRMNSRNYIAQVDVVNFNLT

>hCoV-19/USA/WI-UW-327/2020|EPI_ISL_436621|2020-04-25
MGYINVFAFPFTIYSLLLCRMNSRNYIAQVDVVNFNLT

>hCoV-19/USA/WI-UW-328/2020|EPI_ISL_436622|2020-04-26
MGYINVFAFPFTIYSLLLCRMNSRNYIAQVDVVNFNLT

>hCoV-19/USA/WI-UW-329/2020|EPI_ISL_436623|2020-04-25
MGYINVFAFPFTIYSLLLCRMNSRNYIAQVDVVNFNLT

>hCoV-19/USA/WI-UW-331/2020|EPI_ISL_436625|2020-04-26
MGYINVFAFPFTIYSLLLCRMNSRNYIAQVDVVNFNLT

>hCoV-19/USA/WI-UW-332/2020|EPI_ISL_436626|2020-04-26
MGYINVFAFPFTIYSLLLCRMNSRNYIAQVDVVNFNLT

>hCoV-19/USA/WI-UW-333/2020|EPI_ISL_436627|2020-03-24
MGYINVFAFPFTIYSLLLCRMNSRNYIAQVDVVNFNLT

>hCoV-19/USA/WI-UW-334/2020|EPI_ISL_436628|2020-03-24
MGYINVFAFPFTIYSLLLCRMNSRNYIAQVDVVNFNLT

>hCoV-19/USA/WI-UW-335/2020|EPI_ISL_436629|2020-03-24
MGYINVFAFPFTIYSLLLCRMNSRNYIAQVDVVNFNLT

>hCoV-19/USA/WI-UW-336/2020|EPI_ISL_436630|2020-03-25
MGYINVFAFPFTIYSLLLCRMNSRNYIAQVDVVNFNLT

>hCoV-19/USA/WI-UW-337/2020|EPI_ISL_436631|2020-03-26
MGYINVFAFPFTIYSLLLCRMNSRNYIAQVDVVNFNLT

>hCoV-19/USA/WI-UW-338/2020|EPI_ISL_436632|2020-03-26
MGYINVFAFPFTIYSLLLCRMNSRNYIAQVDVVNFNLT

>hCoV-19/USA/WI-UW-340/2020|EPI_ISL_436634|2020-04-01
MGYINVFAFPFTIYSLLLCRMNSRNYIAQVDVVNFNLT

>hCoV-19/USA/WI-UW-341/2020|EPI_ISL_436635|2020-04-02
MGYINVFAFPFTIYSLLLCRMNSRNYIAQVDVVNFNLT

>hCoV-19/USA/CA-CZB-1039/2020|EPI_ISL_436680|2020-04-04
MGYINVFAFPFTIYSLLLCRMNSRNYIAQVDVVNFNLT

>hCoV-19/USA/CA-CZB-1040/2020|EPI_ISL_436681|2020-04-03
MGYINVFAFPFTIYSLLLCRMNSRNYIAQVDVVNFNLT

>hCoV-19/USA/CA-CZB-1041/2020|EPI_ISL_436682|2020-04-08
MGYINVFAFPFTIYSLLLCRMNSRNYIAQVDVVNFNLT

>hCoV-19/USA/CA-CZB-1042/2020|EPI_ISL_436683|2020-04-20
MGYINVFAFPFTIYSLLLCRMNFRNYIAQVDVVNFNLT

>hCoV-19/South Africa/KRISP-04/2020|EPI_ISL_436684|2020-03-31
MGYINVFAFPFTIYSLLLCRMNSRNYIAQVDVVNFNLT

>hCoV-19/South Africa/KRISP-010/2020|EPI_ISL_436685|2020-04-01
MGYINVFAFPFTIYSLLLCRMNSRNYIAQVDVVNFNLT

>hCoV-19/South Africa/KRISP-045/2020|EPI_ISL_436686|2020-03-27
MGYINVFAFPFTIYSLLLCRMNSRNYIAQVDVVNFNLT

>hCoV-19/South Africa/KRISP-051/2020|EPI_ISL_436687|2020-03-28
MGYINVFAFPFTIYSLLLCRMNSRNYIAQVDVVNFNLT

>hCoV-19/Australia/VIC1230/2020|EPI_ISL_436688|2020-04-02
MGYINVFAFPFTIYSLLLCRMNSRNYIAQVDVVNFNLT

>hCoV-19/Australia/VIC550/2020|EPI_ISL_436689|2020-03-23
MGYINVFAFPFTIYSLLLCRMNSRNYIAQVDVVNFNLT

>hCoV-19/England/CAMB-83EA1/2020|EPI_ISL_438704|2020-04-25
MGYINVFAFPFTIYSLLLCRMNSRNYIAQVDVVNFNLT

>hCoV-19/England/CAMB-83F17/2020|EPI_ISL_438710|2020-04-25
MGYINVFAFPFTIYSLLLCRMNSRNYIAQVDVVNFNLT

>hCoV-19/England/CAMB-83F35/2020|EPI_ISL_438711|2020-04-27
MGYINVFAFPFTIYSLLLCRMNSRNYIAQVDVVNFNLT

>hCoV-19/England/CAMB-83F44/2020|EPI_ISL_438712|2020-04-26
MGYINVFAFPFTIYSLLLCRMNSRNYIAQVDVVNFNLT

>hCoV-19/England/CAMB-83F53/2020|EPI_ISL_438713|2020-04-25
MGYINVFAFSFTIYSLLLCRMNSRNYIAQVDVVNFNLT

>hCoV-19/England/CAMB-83F62/2020|EPI_ISL_438714|2020-04-26
MGYINVFAFPFTIYSLLLCRMNSRNYIAQVDVVNFNLT

>hCoV-19/USA/MA1/2020|EPI_ISL_409067|2020-01-29
MGYINVFAFPFTIYSLLLCRMNSRNYIAQVDVVNFNLT

>hCoV-19/USA/CA6/2020|EPI_ISL_410044|2020-01-27
MGYINVFAFPFTIYSLLLCRMNSRNYIAQVDVVNFNLT

>hCoV-19/USA/IL2/2020|EPI_ISL_410045|2020-01-28
MGYINVFAFPFTIYSLLLCRMNSRNYIAQVDVVNFNLT

>hCoV-19/USA/CA9/2020|EPI_ISL_412862|2020-02-23
MGYINVFAFPFTIYSLLLCRMNSRNYIAQVDVVNFNLT

>hCoV-19/South Korea/KCDC05/2020|EPI_ISL_412869|2020-01-30
MGYINVFAFPFTIYSLLLCRMNSRNYIAQVDVVNFNLT

>hCoV-19/South Korea/KCDC06/2020|EPI_ISL_412870|2020-01-30
MGYINVFAFPFTIYSLLLCRMNSRNYIAQVDVVNFNLT

>hCoV-19/South Korea/KCDC07/2020|EPI_ISL_412871|2020-01-31
MGYINVFAFPFTIYSLLLCRMNSRNYIAQVDVVNFNLT

>hCoV-19/South Korea/KCDC12/2020|EPI_ISL_412872|2020-02-01
MGYINVFAFPFTIYSLLLCRMNSRNYIAQVDVVNFNLT

>hCoV-19/South Korea/KCDC24/2020|EPI_ISL_412873|2020-02-06
MGYINVFAFPFTIYSLLLCRMNSRNYIAQVDVVNFNLT

>hCoV-19/England/20148003904/2020|EPI_ISL_422000|2020-04-02
MGYINVFAFPFTIYSLLLCRMNSRNYIAQVDVVNFNLT

>hCoV-19/England/20148004904/2020|EPI_ISL_422001|2020-04-03
MGYINVFAFPFTIYSLLLCRMNSRNYIAQVDVVNFNLT

>hCoV-19/England/20148006104/2020|EPI_ISL_422002|2020-03-30
MGYINVFAFPFTIYSLLLCRMNSRNYIAQVDVVNFNLT

>hCoV-19/England/20148006304/2020|EPI_ISL_422003|2020-03-31
MGYINVFAFPFTIYSLLLCRMNSRNYIAQVDVVNFNLT

>hCoV-19/England/20148006504/2020|EPI_ISL_422004|2020-03-31
MGYINVFAFPFTIYSLLLCRMNSRNYIAQVDVVNFNLT

>hCoV-19/England/20148006804/2020|EPI_ISL_422005|2020-03-31
MGYINVFAFPFTIYSLLLCRMNSRNYIAQVDVVNFNLT

>hCoV-19/England/20148006904/2020|EPI_ISL_422006|2020-04-03
MGYINVFAFPFTIYSLLLCRMNSRNYIAQVDVVNFNLT

>hCoV-19/England/20148007004/2020|EPI_ISL_422007|2020-03-31
MGYINVFAFPFTIYSLLLCRMNSRNYIAQVDVVNFNLT

>hCoV-19/England/20148026504/2020|EPI_ISL_422008|2020-04-02
MGYINVFAFPFTIYSLLLCRMNSRNYIAQVDVVNFNLT

>hCoV-19/England/20148039404/2020|EPI_ISL_422009|2020-04-02
MGYINVFAFPFTIYSLLLCRMNSRNYIAQVDVVNFNLT

>hCoV-19/England/20148041604/2020|EPI_ISL_422010|2020-04-02
MGYINVFAFPFTIYSLLLCRMNSRNYIAQVDVVNFNLT

>hCoV-19/England/20148046704/2020|EPI_ISL_422011|2020-04-02
MGYINVFAFPFTIYSLLLCRMNSRNYIAQVDVVNFNLT

>hCoV-19/England/20148048004/2020|EPI_ISL_422012|2020-04-02
MGYINVFAFPFTIYSLLLCRMNSRNYIAQVDVVNFNLT

>hCoV-19/Wales/PHWC-26796/2020|EPI_ISL_422016|2020-03-28
MGYINVFAFPFTIYSLLLCRMNSRNYIAQVDVVNFNLT

>hCoV-19/Wales/PHWC-2711F/2020|EPI_ISL_422017|2020-03-29
MGYINVFAFPFTIYSLLLCRMNSRNYIAQVDVVNFNLT

>hCoV-19/Wales/PHWC-2673C/2020|EPI_ISL_422018|2020-03-28
MGYINVFAFPFTIYSLLLCRMNSRNYIAQVDVVNFNLT

>hCoV-19/Wales/PHWC-265E7/2020|EPI_ISL_422019|2020-03-27
MGYINVFAFPFTIYSLLLCRMNSRNYIAQVDVVNFNLT

>hCoV-19/Wales/PHWC-2682A/2020|EPI_ISL_422020|2020-03-27
MGYINVFAFPFTIYSLLLCRMNSRNYIAQVDVVNFNLT

>hCoV-19/Wales/PHWC-2665D/2020|EPI_ISL_422021|2020-03-27
MGYINVFAFPFTIYSLLLCRMNSRNYIAQVDVVNFNLT

>hCoV-19/Wales/PHWC-26D49/2020|EPI_ISL_422022|2020-03-30
MGYINVFAFPFTIYSLLLCRMNSRNYIAQVDVVNFNLT

>hCoV-19/Wales/PHWC-26981/2020|EPI_ISL_422023|2020-03-30
MGYINVFAFPFTIYSLLLCRMNSRNYIAQVDVVNFNLT

>hCoV-19/Wales/PHWC-26B12/2020|EPI_ISL_422024|2020-03-29
MGYINVFAFPFTIYSLLLCRMNSRNYIAQVDVVNFNLT

>hCoV-19/Wales/PHWC-263DE/2020|EPI_ISL_422025|2020-03-27
MGYINVFAFPFTIYSLLLCRMNSRNYIAQVDVVNFNLT

>hCoV-19/Wales/PHWC-263FC/2020|EPI_ISL_422026|2020-03-27
MGYINVFAFPFTIYSLLLCRMNSRNYIAQVDVVNFNLT

>hCoV-19/Wales/PHWC-2672D/2020|EPI_ISL_422027|2020-03-27
MGYINVFAFPFTIYSLLLCRMNSRNYIAQVDVVNFNLT

>hCoV-19/Wales/PHWC-2631A/2020|EPI_ISL_422028|2020-03-27
MGYINVFAFPFTIYSLLLCRMNSRNYIAQVDVVNFNLT

>hCoV-19/Wales/PHWC-25F44/2020|EPI_ISL_422029|2020-03-25
MGYINVFAFPFTIYSLLLCRMNSRNYIAQVDVVNFNLT

>hCoV-19/Wales/PHWC-270B8/2020|EPI_ISL_422030|2020-03-29
MGYINVFAFPFTIYSLLLCRMNSRNYIAQVDVVNFNLT

>hCoV-19/Wales/PHWC-26DD0/2020|EPI_ISL_422031|2020-03-30
MGYINVFAFPFTIYSLLLCRMNSRNYIAQVDVVNFNLT

>hCoV-19/Wales/PHWC-2649F/2020|EPI_ISL_422032|2020-03-27
MGYINVFAFPFTIYSLLLCRMNSRNYIAQVDVVNFNLT

>hCoV-19/Wales/PHWC-2681B/2020|EPI_ISL_422033|2020-03-27
MGYINVFAFPFTIYSLLLCRMNSRNYIAQVDVVNFNLT

>hCoV-19/Wales/PHWC-27012/2020|EPI_ISL_422034|2020-03-28
MGYINVFAFPFTIYSLLLCRMNSRNYIAQVDVVNFNLT

>hCoV-19/Wales/PHWC-26D58/2020|EPI_ISL_422035|2020-03-30
MGYINVFAFPFTIYSLLLCRMNSRNYIAQVDVVNFNLT

>hCoV-19/Wales/PHWC-26A15/2020|EPI_ISL_422036|2020-03-29
MGYINVFAFPFTIYSLLLCRMNSRNYIAQVDVVNFNLT

>hCoV-19/Wales/PHWC-2663F/2020|EPI_ISL_422037|2020-03-27
MGYINVFAFPFTIYSLLLCRMNSRNYIAQVDVVNFNLT

>hCoV-19/Wales/PHWC-2621D/2020|EPI_ISL_422038|2020-03-26
MGYINVFAFPFTIYSLLLCRMNSRNYIAQVDVVNFNLT

>hCoV-19/Wales/PHWC-26D94/2020|EPI_ISL_422160|2020-03-30
MGYINVFAFPFTIYSLLLCRMNSRNYIAQVDVVNFNLT

>hCoV-19/Wales/PHWC-26CE2/2020|EPI_ISL_422161|2020-03-29
MGYINVFAFPFTIYSLLLCRMNSRNYIAQVDVVNFNLT

>hCoV-19/Wales/PHWC-26611/2020|EPI_ISL_422162|2020-03-27
MGYINVFAFPFTIYSLLLCRMNSRNYIAQVDVVNFNLT

>hCoV-19/Wales/PHWC-26D85/2020|EPI_ISL_422163|2020-03-30
MGYINVFAFPFTIYSLLLCRMNSRNYIAQVDVVNFNLT

>hCoV-19/Wales/PHWC-26620/2020|EPI_ISL_422164|2020-03-26
MGYINVFAFPFTIYSLLLCRMNSRNYIAQVDVVNFNLT

>hCoV-19/Wales/PHWC-26C3D/2020|EPI_ISL_422165|2020-03-30
MGYINVFAFPFTIYSLLLCRMNSRNYIAQVDVVNFNLT

>hCoV-19/Wales/PHWC-26927/2020|EPI_ISL_422166|2020-03-28
MGYINVFAFPFTIYSLLLCRMNSRNYIAQVDVVNFNLT

>hCoV-19/Wales/PHWC-266B7/2020|EPI_ISL_422167|2020-03-27
MGYINVFAFPFTIYSLLLCRMNSRNYIAQVDVVNFNLT

>hCoV-19/Wales/PHWC-25F62/2020|EPI_ISL_422168|2020-03-25
MGYINVFAFPFTIYSLLLCRMNSRNYIAQVDVVNFNLT

>hCoV-19/Wales/PHWC-25946/2020|EPI_ISL_422169|2020-03-25
MGYINVFAFPFTIYSLLLCRMNSRNYIAQVDVVNFNLT

>hCoV-19/Wales/PHWC-26BA9/2020|EPI_ISL_422170|2020-03-27
MGYINVFAFPFTIYSLLLCRMNSRNYIAQVDVVNFNLT

>hCoV-19/Wales/PHWC-26FDA/2020|EPI_ISL_422171|2020-03-30
MGYINVFAFPFTIYSLLLCRMNSRNYIAQVDVVNFNLT

>hCoV-19/Wales/PHWC-25A52/2020|EPI_ISL_422172|2020-03-23
MGYINVFAFPFTIYSLLLCRMNSRNYIAQVDVVNFNLT

>hCoV-19/Wales/PHWC-26C4C/2020|EPI_ISL_422173|2020-03-29
MGYINVFAFPFTIYSLLLCRMNSRNYIAQVDVVNFNLT

>hCoV-19/Wales/PHWC-26F70/2020|EPI_ISL_422174|2020-03-29
MGYINVFAFPFTIYSLLLCRMNSRNYIAQVDVVNFNLT

>hCoV-19/Wales/PHWC-257F1/2020|EPI_ISL_422175|2020-03-24
MGYINVFAFPFTIYSLLLCRMNSRNYIAQVDVVNFNLT

>hCoV-19/Wales/PHWC-269CD/2020|EPI_ISL_422176|2020-03-30
MGYINVFAFPFTIYSLLLCRMNSRNYIAQVDVVNFNLT

>hCoV-19/Wales/PHWC-2668A/2020|EPI_ISL_422177|2020-03-27
MGYINVFAFPFTIYSLLLCRMNSRNYIAQVDVVNFNLT

>hCoV-19/Wales/PHWC-26D67/2020|EPI_ISL_422178|2020-03-30
MGYINVFAFPFTIYSLLLCRMNSRNYIAQVDVVNFNLT

>hCoV-19/Wales/PHWC-262A4/2020|EPI_ISL_422179|2020-03-27
MGYINVFAFPFTIYSLLLCRMNSRNYIAQVDVVNFNLT

>hCoV-19/Wales/PHWC-25B7D/2020|EPI_ISL_422180|2020-03-25
MGYINVFAFPFTIYSLLLCRMNSRNYIAQVDVVNFNLT

>hCoV-19/Wales/PHWC-261F2/2020|EPI_ISL_422181|2020-03-26
MGYINVFAFPFTIYSLLLCRMNSRNYIAQVDVVNFNLT

>hCoV-19/Wales/PHWC-267D2/2020|EPI_ISL_422182|2020-03-25
MGYINVFAFPFTIYSLLLCRMNSRNYIAQVDVVNFNLT

>hCoV-19/Wales/PHWC-25B5F/2020|EPI_ISL_422183|2020-03-24
MGYINVFAFPFTIYSLLLCRMNSRNYIAQVDVVNFNLT

>hCoV-19/Wales/PHWC-26875/2020|EPI_ISL_422184|2020-03-27
MGYINVFAFPFTIYSLLLCRMNSRNYIAQVDVVNFNLT

>hCoV-19/Wales/PHWC-2680C/2020|EPI_ISL_422185|2020-03-26
MGYINVFAFPFTIYSLLLCRMNSRNYIAQVDVVNFNLT

>hCoV-19/Wales/PHWC-26B4F/2020|EPI_ISL_422186|2020-03-29
MGYINVFAFPFTIYSLLLCRMNSRNYIAQVDVVNFNLT

>hCoV-19/Wales/PHWC-2709A/2020|EPI_ISL_422187|2020-03-29
MGYINVFAFPFTIYSLLLCRMNSRNYIAQVDVVNFNLT

>hCoV-19/Wales/PHWC-2571F/2020|EPI_ISL_422188|2020-03-23
MGYINVFAFPFTIYSLLLCRMNSRNYIAQVDVVNFNLT

>hCoV-19/Wales/PHWC-26769/2020|EPI_ISL_422189|2020-03-28
MGYINVFAFPFTIYSLLLCRMNSRNYIAQVDVVNFNLT

>hCoV-19/Wales/PHWC-26CD3/2020|EPI_ISL_422190|2020-03-30
MGYINVFAFPFTIYSLLLCRMNSRNYIAQVDVVNFNLT

>hCoV-19/Wales/PHWC-26480/2020|EPI_ISL_422191|2020-03-27
MGYINVFAFPFTIYSLLLCRMNSRNYIAQVDVVNFNLT

>hCoV-19/Wales/PHWC-265BA/2020|EPI_ISL_422192|2020-03-27
MGYINVFAFPFTIYSLLLCRMNSRNYIAQVDVVNFNLT

>hCoV-19/Wales/PHWC-26963/2020|EPI_ISL_422193|2020-03-29
MGYINVFAFPFTIYSLLLCRMNSRNYIAQVDVVNFNLT

>hCoV-19/Wales/PHWC-2612F/2020|EPI_ISL_422194|2020-03-24
MGYINVFAFPFTIYSLLLCRMNSRNYIAQVDVVNFNLT

>hCoV-19/Wales/PHWC-2659C/2020|EPI_ISL_422195|2020-03-26
MGYINVFAFPFTIYSLLLCRMNSRNYIAQVDVVNFNLT

>hCoV-19/Wales/PHWC-262B3/2020|EPI_ISL_422196|2020-03-27
MGYINVFAFPFTIYSLLLCRMNSRNYIAQVDVVNFNLT

>hCoV-19/Wales/PHWC-2712E/2020|EPI_ISL_422197|2020-03-29
MGYINVFAFPFTIYSLLLCRMNSRNYIAQVDVVNFNLT

>hCoV-19/Wales/PHWC-269EB/2020|EPI_ISL_422198|2020-03-30
MGYINVFAFPFTIYSLLLCRMNSRNYIAQVDVVNFNLT

>hCoV-19/Wales/PHWC-264AE/2020|EPI_ISL_422199|2020-03-26
MGYINVFAFPFTIYSLLLCRMNSRNYIAQVDVVNFNLT

>hCoV-19/Belgium/ULG-10065/2020|EPI_ISL_424635|2020-04-03
MGYINVFAFPFTIYSLLLCRMNSRNYIAQVDVVNFNLT

>hCoV-19/Belgium/ULG-10052/2020|EPI_ISL_424657|2020-04-05
MGYINVFAFPFTIYSLLLCRMNSRNYIAQVDVVNFNLT

>hCoV-19/Belgium/ULG-10049/2020|EPI_ISL_424658|2020-04-05
MGYINVFAFPFTIYSLLLCRMNSRNYIAQVDVVNFNLT

>hCoV-19/Belgium/ULG-10050/2020|EPI_ISL_424659|2020-04-05
MGYINVFAFPFTIYSLLLCRMNSRNYIAQVDVVNFNLT

>hCoV-19/Belgium/ULG-10051/2020|EPI_ISL_424660|2020-04-05
MGYINVFAFPFTIYSLLLCRMNSRNYIAQVDVVNFNLT

>hCoV-19/Belgium/ULG-10053/2020|EPI_ISL_424661|2020-04-05
MGYINVFAFPFTIYSLLLCRMNSRNYIAQVDVVNFNLT

>hCoV-19/Belgium/ULG-10061/2020|EPI_ISL_424662|2020-04-05
MGYINVFAFPFTIYSLLLCRMNSRNYIAQVDVVNFNLT

>hCoV-19/Belgium/ULG-10060/2020|EPI_ISL_424663|2020-04-05
MGYINVFAFPFTIYSLLLCRMNSRNYIAQVDVVNFNLT

>hCoV-19/Belgium/ULG-10062/2020|EPI_ISL_424664|2020-04-05
MGYINVFAFPFTIYSLLLCRMNSRNYIAQVDVVNFNLT

>hCoV-19/Belgium/ULG-10063/2020|EPI_ISL_424665|2020-04-05
MGYINVFAFPFTIYSLLLCRMNSRNYIAQVDVVNFNLT

>hCoV-19/Mexico/Chiapas-InDRE_02/2020|EPI_ISL_424666|2020-02-29
MGYINVFAFPFTIYSLLLCRMNSRNYIAQVDVVNFNLT

>hCoV-19/Mexico/EdoMex-InDRE_03/2020|EPI_ISL_424667|2020-03-04
MGYINVFAFPFTIYSLLLCRMNSRNYIAQVDVVNFNLT

>hCoV-19/USA/AZ-ASU2922/2020|EPI_ISL_424668|2020-03-16
MGYINVFAFPFTIYSLLLCRMNSRNYIAQVDVVNFNLT

>hCoV-19/USA/AZ-ASU2923/2020|EPI_ISL_424669|2020-03-16
MGYINVFAFPFTIYSLLLCRMNSRNYIAQVDVVNFNLT

>hCoV-19/Mexico/Queretaro-InDRE_04/2020|EPI_ISL_424670|2020-03-10
MGYINVFAFPFTIYSLLLCRMNSRNYIAQVDVVNFNLT

>hCoV-19/USA/AZ-ASU2936/2020|EPI_ISL_424671|2020-03-17
MGYINVFAFPFTIYSLLLCRMNSRNYIAQVDVVNFNLT

>hCoV-19/Mexico/Puebla-InDRE_05/2020|EPI_ISL_424672|2020-03-11
MGYINVFAFPFTIYSLLLCRMNSRNYIAQVDVVNFNLT

>hCoV-19/Mexico/CDMX-InDRE_06/2020|EPI_ISL_424673|2020-03-12
MGYINVFAFPFTIYSLLLCRMNSRNYIAQVDVVNFNLT

>hCoV-19/USA/SC_3569/2020|EPI_ISL_424841|2020-03-06
MGYINVFAFPFTIYSLLLCRMNSRNYIAQVDVVNFNLT

>hCoV-19/USA/SC_3575/2020|EPI_ISL_424842|2020-03-07
MGYINVFAFPFTIYSLLLCRMNSRNYIAQVDVVNFNLT

>hCoV-19/USA/MA_0020/2020|EPI_ISL_424843|2020-03-05
MGYINVFAFPFTIYSLLLCRMNSRNYIAQVDVVNFNLT

>hCoV-19/USA/MA_3672/2020|EPI_ISL_424844|2020-03-06
MGYINVFAFPFTIYSLLLCRMNSRNYIAQVDVVNFNLT

>hCoV-19/USA/MA_3699/2020|EPI_ISL_424845|2020-03-06
MGYINVFAFPFTIYSLLLCRMNSRNYIAQVDVVNFNLT

>hCoV-19/USA/MA_3878/2020|EPI_ISL_424846|2020-03-06
MGYINVFAFPFTIYSLLLCRMNSRNYIAQVDVVNFNLT

>hCoV-19/USA/MA_4811/2020|EPI_ISL_424847|2020-03-07
MGYINVFAFPFTIYSLLLCRMNSRNYIAQVDVVNFNLT

>hCoV-19/USA/AZ_8132/2020|EPI_ISL_424848|2020-03-09
MGYINVFAFPFTIYSLLLCRMNSRNYIAQVDVVNFNLT

>hCoV-19/USA/AZ_8135/2020|EPI_ISL_424849|2020-03-09
MGYINVFAFPFTIYSLLLCRMNSRNYIAQVDVVNFNLT

>hCoV-19/USA/IL_0087/2020|EPI_ISL_424850|2020-03-07
MGYINVFAFPFTIYSLLLCRMNSRNYIAQVDVVNFNLT

>hCoV-19/USA/IL_0089/2020|EPI_ISL_424851|2020-03-07
MGYINVFAFPFTIYSLLLCRMNSRNYIAQVDVVNFNLT

>hCoV-19/USA/DC_0004/2020|EPI_ISL_424852|2020-03-06
MGYINVFAFPFTIYSLLLCRMNSRNYIAQVDVVNFNLT

>hCoV-19/USA/FL_9590/2020|EPI_ISL_424853|2020-03-05
MGYINVFAFPFTIYSLLLCRMNSRNYIAQVDVVNFNLT

>hCoV-19/USA/FL_9655/2020|EPI_ISL_424854|2020-03-05
MGYINVFAFPFTIYSLLLCRMNSRNYIAQVDVVNFNLT

>hCoV-19/England/CAMB-7C157/2020|EPI_ISL_434000|2020-04-13
MGYINVFAFPFTIYSLLLCRMNSRNYIAQVDVVNFNLT

>hCoV-19/England/CAMB-7C166/2020|EPI_ISL_434001|2020-04-13
MGYINVFAFPFTIYSLLLCRMNSRNYIAQVDVVNFNLT

>hCoV-19/England/CAMB-7C175/2020|EPI_ISL_434002|2020-04-12
MGYINVFAFPFTIYSLLLCRMNSRNYIAQVDVVNFNLT

>hCoV-19/England/CAMB-7C184/2020|EPI_ISL_434003|2020-04-13
MGYINVFAFPFTIYSLLLCRMNSRNYIAQVDVVNFNLT

>hCoV-19/England/CAMB-7C193/2020|EPI_ISL_434004|2020-04-14
MGYINVFAFPFTIYSLLLCRMNSRNYIAQVDVVNFNLT

>hCoV-19/England/CAMB-7C1A2/2020|EPI_ISL_434005|2020-04-13
MGYINVFAFPFTIYSLLLCRMNSRNYIAQVDVVNFNLT

>hCoV-19/England/CAMB-7C1B1/2020|EPI_ISL_434006|2020-04-13
MGYINVFAFPFTIYSLLLCRMNSRNYIAQVDVVNFNLT

>hCoV-19/England/CAMB-7C1C0/2020|EPI_ISL_434007|2020
MGYINVFAFPFTIYSLLLCRMNSRNYIAQVDVVNFNLT

>hCoV-19/England/CAMB-7C1EE/2020|EPI_ISL_434009|2020-04-14
MGYINVFAFPFTIYSLLLCRMNSRNYIAQVDVVNFNLT

>hCoV-19/England/CAMB-7C1FD/2020|EPI_ISL_434010|2020-04-14
MGYINVFAFPFTIYSLLLCRMNSRNYIAQVDVVNFNLT

>hCoV-19/England/CAMB-7C209/2020|EPI_ISL_434011|2020-04-14
MGYINVFAFPFTIYSLLLCRMNSRNYIAQVDVVNFNLT

>hCoV-19/England/CAMB-7C218/2020|EPI_ISL_434012|2020-04-14
MGYINVFAFPFTIYSLLLCRMNSRNYIAQVDVVNFNLT

>hCoV-19/England/CAMB-7C227/2020|EPI_ISL_434013|2020-04-14
MGYINVFAFPFTIYSLLLCRMNSRNYIAQVDVVNFNLT

>hCoV-19/England/CAMB-7C236/2020|EPI_ISL_434014|2020-04-12
MGYINVFAFPFTIYSLLLCRMNSRNYIAQVDVVNFNLT

>hCoV-19/England/CAMB-7C245/2020|EPI_ISL_434015|2020-04-15
MGYINVFAFPFTIYSLLLCRMNSRNYIAQVDVVNFNLT

>hCoV-19/England/CAMB-7C254/2020|EPI_ISL_434016|2020-04-15
MGYINVFAFPFTIYSLLLCRMNSRNYIAQVDVVNFNLT

>hCoV-19/England/CAMB-7C263/2020|EPI_ISL_434017|2020-04-15
MGYINVFAFPFTIYSLLLCRMNSRNYIAQVDVVNFNLT

>hCoV-19/USA/WA-S379/2020|EPI_ISL_434139|2020-03-27
MGYINVFAFPFTIYSLLLCRMNSRNYIAQVDVVNFNLT

>hCoV-19/USA/WA-S380/2020|EPI_ISL_434140|2020-03-27
MGYINVFAFPFTIYSLLLCRMNSRNYIAQVDVVNFNLT

>hCoV-19/USA/WA-S381/2020|EPI_ISL_434141|2020-03-29
MGYINVFAFPFTIYSLLLCRMNSRNYIAQVDVVNFNLT

>hCoV-19/USA/WA-S382/2020|EPI_ISL_434142|2020-03-27
MGYINVFAFPFTIYSLLLCRMNSRNYIAQVDVVNFNLT

>hCoV-19/USA/WA-S383/2020|EPI_ISL_434143|2020-03-27
MGYINVFAFPFTIYSLLLCRMNSRNYIAQVDVVNFNLT

>hCoV-19/USA/WA-S384/2020|EPI_ISL_434144|2020-03-27
MGYINVFAFPFTIYSLLLCRMNSRNYIAQVDVVNFNLT

>hCoV-19/USA/WA-S385/2020|EPI_ISL_434145|2020-03-28
MGYINVFAFPFTIYSLLLCRMNSRNYIAQVDVVNFNLT

>hCoV-19/USA/WA-S386/2020|EPI_ISL_434146|2020-03-26
MGYINVFAFPFTIYSLLLCRMNSRNYIAQVDVVNFNLT

>hCoV-19/USA/WA-S387/2020|EPI_ISL_434147|2020-03-27
MGYINVFAFPFTIYSLLLCRMNSRNYIAQVDVVNFNLT

>hCoV-19/USA/WA-S388/2020|EPI_ISL_434148|2020-03-27
MGYINVFAFPFTIYSLLLCRMNSRNYIAQVDVVNFNLT

>hCoV-19/USA/WA-S389/2020|EPI_ISL_434149|2020-03-28
MGYINVFAFPFTIYSLLLCRMNSRNYIAQVDVVNFNLT

>hCoV-19/USA/WA-S390/2020|EPI_ISL_434150|2020-03-27
MGYINVFAFPFTIYSLLLCRMNSRNYIAQVDVVNFNLT

>hCoV-19/USA/WA-S391/2020|EPI_ISL_434151|2020-03-26
MGYINVFAFPFTIYSLLLCRMNSRNYIAQVDVVNFNLT

>hCoV-19/USA/WA-S392/2020|EPI_ISL_434152|2020-03-30
MGYINVFAFPFTIYSLLLCRMNSRNYIAQVDVVNFNLT

>hCoV-19/USA/WA-S393/2020|EPI_ISL_434153|2020-03-28
MGYINVFAFPFTIYSLLLCRMNSRNYIAQVDVVNFNLT

>hCoV-19/USA/WA-S394/2020|EPI_ISL_434154|2020-03-30
MGYINVFAFPFTIYSLLLCRMNSRNYIAQVDVVNFNLT

>hCoV-19/USA/WA-S395/2020|EPI_ISL_434155|2020-03-30
MGYINVFAFPFTIYSLLLCRMNSRNYIAQVDVVNFNLT

>hCoV-19/USA/WA-S396/2020|EPI_ISL_434156|2020-03-25
MGYINVFAFPFTIYSLLLCRMNSRNYIAQVDVVNFNLT

>hCoV-19/USA/WA-S397/2020|EPI_ISL_434157|2020-03-25
MGYINVFAFPFTIYSLLLCRMNSRNYIAQVDVVNFNLT

>hCoV-19/USA/WA-S398/2020|EPI_ISL_434158|2020-03-30
MGYINVFAFPFTIYSLLLCRMNSRNYIAQVDVVNFNLT

>hCoV-19/USA/WA-S399/2020|EPI_ISL_434159|2020-03-28
MGYINVFAFPFTIYSLLLCRMNSRNYIAQVDVVNFNLT

>hCoV-19/USA/WA-S400/2020|EPI_ISL_434160|2020-03-28
MGYINVFAFPFTIYSLLLCRMNSRNYIAQVDVVNFNLT

>hCoV-19/USA/WA-S401/2020|EPI_ISL_434161|2020-03-28
MGYINVFAFPFTIYSLLLCRMNSRNYIAQVDVVNFNLT

>hCoV-19/USA/WA-S402/2020|EPI_ISL_434162|2020-03-28
MGYINVFAFPFTIYSLLLCRMNSRNYIAQVDVVNFNLT

>hCoV-19/USA/WA-S403/2020|EPI_ISL_434163|2020-03-26
MGYINVFAFPFTIYSLLLCRMNSRNYIAQVDVVNFNLT

>hCoV-19/USA/WA-S404/2020|EPI_ISL_434164|2020-03-26
MGYINVFAFPFTIYSLLLCRMNSRNYIAQVDVVNFNLT

>hCoV-19/USA/WA-S405/2020|EPI_ISL_434165|2020-03-25
MGYINVFAFPFTIYSLLLCRMNSRNYIAQVDVVNFNLT

>hCoV-19/USA/WA-S406/2020|EPI_ISL_434166|2020-03-26
MGYINVFAFPFTIYSLLLCRMNSRNYIAQVDVVNFNLT

>hCoV-19/USA/WA-S407/2020|EPI_ISL_434167|2020-03-28
MGYINVFAFPFTIYSLLLCRMNSRNYIAQVDVVNFNLT

>hCoV-19/USA/WA-S408/2020|EPI_ISL_434168|2020-03-30
MGYINVFAFPFTIYSLLLCRMNSRNYIAQVDVVNFNLT

>hCoV-19/USA/WA-S409/2020|EPI_ISL_434169|2020-03-28
MGYINVFAFPFTIYSLLLCRMNSRNYIAQVDVVNFNLT

>hCoV-19/USA/WA-S410/2020|EPI_ISL_434170|2020-03-29
MGYINVFAFPFTIYSLLLCRMNSRNYIAQVDVVNFNLT

>hCoV-19/USA/WA-S411/2020|EPI_ISL_434171|2020-03-28
MGYINVFAFPFTIYSLLLCRMNSRNYIAQVDVVNFNLT

>hCoV-19/USA/WA-S412/2020|EPI_ISL_434172|2020-03-30
MGYINVFAFPFTIYSLLLCRMNSRNYIAQVDVVNFNLT

>hCoV-19/USA/WA-S413/2020|EPI_ISL_434173|2020-03-26
MGYINVFAFPFTIYSLLLCRMNSRNYIAQVDVVNFNLT

>hCoV-19/USA/WA-S414/2020|EPI_ISL_434174|2020-03-25
MGYINVFAFPFTIYSLLLCRMNSRNYIAQVDVVNFNLT

>hCoV-19/USA/WA-S415/2020|EPI_ISL_434175|2020-03-28
MGYINVFAFPFTIYSLLLCRMNSRNYIAQVDVVNFNLT

>hCoV-19/USA/WA-S416/2020|EPI_ISL_434176|2020-03-29
MGYINVFAFPFTIYSLLLCRMNSRNYIAQVDVVNFNLT

>hCoV-19/USA/WA-S417/2020|EPI_ISL_434177|2020-03-28
MGYINVFAFPFTIYSLLLCRMNSRNYIAQVDVVNFNLT

>hCoV-19/USA/WA-S418/2020|EPI_ISL_434178|2020-03-25
MGYINVFAFPFTIYSLLLCRMNSRNYIAQVDVVNFNLT

>hCoV-19/USA/WA-S419/2020|EPI_ISL_434179|2020-03-28
MGYINVFAFPFTIYSLLLCRMNSRNYIAQVDVVNFNLT

>hCoV-19/USA/WA-S427/2020|EPI_ISL_434187|2020-03-28
MGYINVFAFPFTIYSLLLCRMNSRNYIAQVDVVNFNLT

>hCoV-19/USA/WI-UW-342/2020|EPI_ISL_436636|2020-04-04
MGYINVFAFPFTIYSLLLCRMNSRNYIAQVDVVNFNLT

>hCoV-19/USA/WI-UW-343/2020|EPI_ISL_436637|2020-04-05
MGYINVFAFPFTIYSLLLCRMNSRNYIAQVDVVNFNLT

>hCoV-19/USA/WI-UW-344/2020|EPI_ISL_436638|2020-04-06
MGYINVFAFPFTIYSLLLCRMNSRNYIAQVDVVNFNLT

>hCoV-19/USA/WI-UW-346/2020|EPI_ISL_436640|2020-04-21
MGYINVFAFPFTIYSLLLCRMNSRNYIAQVDVVNFNLT

>hCoV-19/USA/CA-CZB-1000/2020|EPI_ISL_436641|2020-03-31
MGYINVFAFPFTIYSLLLCRMNSRNYIAQVDVVNFNLT

>hCoV-19/USA/CA-CZB-1001/2020|EPI_ISL_436642|2020-04-01
MGYINVFAFPFTIYSLLLCRMNSRNYIAQVDVVNFNLT

>hCoV-19/USA/CA-CZB-1002/2020|EPI_ISL_436643|2020-04-01
MGYINVFAFPFTIYSLLLCRMNSRNYIAQVDVVNFNLT

>hCoV-19/USA/CA-CZB-1003/2020|EPI_ISL_436644|2020-04-02
MGYINVFAFPFTIYSLLLCRMNSRNYIAQVDVVNFNLT

>hCoV-19/USA/CA-CZB-1004/2020|EPI_ISL_436645|2020-04-01
MGYINVFAFPFTIYSLLLCRMNSRNYIAQVDVVNFNLT

>hCoV-19/USA/CA-CZB-1005/2020|EPI_ISL_436646|2020-04-04
MGYINVFAFPFTIYSLLLCRMNSRNYIAQVDVVNFNLT

>hCoV-19/USA/CA-CZB-1006/2020|EPI_ISL_436647|2020-04-04
MGYINVFAFPFTIYSLLLCRMNSRNYIAQVDVVNFNLT

>hCoV-19/USA/CA-CZB-1007/2020|EPI_ISL_436648|2020-04-02
MGYINVFAFPFTIYSLLLCRMNSRNYIAQVDVVNFNLT

>hCoV-19/USA/CA-CZB-1008/2020|EPI_ISL_436649|2020-04-05
MGYINVFAFPFTIYSLLLCRMNSRNYIAQVDVVNFNLT

>hCoV-19/USA/CA-CZB-1009/2020|EPI_ISL_436650|2020-04-05
MGYINVFAFPFTIYSLLLCRMNSRNYIAQVDVVNFNLT

>hCoV-19/USA/CA-CZB-1010/2020|EPI_ISL_436651|2020-04-03
MGYINVFAFPFTIYSLLLCRMNSRNYIAQVDVVNFNLT

>hCoV-19/USA/CA-CZB-1011/2020|EPI_ISL_436652|2020-04-05
MGYINVFAFPFTIYSLLLCRMNSRNYIAQVDVVNFNLT

>hCoV-19/USA/CA-CZB-1012/2020|EPI_ISL_436653|2020-04-09
MGYINVFAFPFTIYSLLLCRMNSRNYIAQVDVVNFNLT

>hCoV-19/USA/CA-CZB-1013/2020|EPI_ISL_436654|2020-04-07
MGYINVFAFPFTIYSLLLCRMNSRNYIAQVDVVNFNLT

>hCoV-19/USA/CA-CZB-1014/2020|EPI_ISL_436655|2020-04-07
MGYINVFAFPFTIYSLLLCRMNSRNYIAQVDVVNFNLT

>hCoV-19/USA/CA-CZB-1015/2020|EPI_ISL_436656|2020-04-09
MGYINVFAFPFTIYSLLLCRMNSRNYIAQVDVVNFNLT

>hCoV-19/USA/CA-CZB-1016/2020|EPI_ISL_436657|2020-04-09
MGYINVFAFPFTIYSLLLCRMNSRNYIAQVDVVNFNLT

>hCoV-19/USA/CA-CZB-1017/2020|EPI_ISL_436658|2020-04-09
MGYINVFAFPFTIYSLLLCRMNSRNYIAQVDVVNFNLT

>hCoV-19/USA/CA-CZB-1018/2020|EPI_ISL_436659|2020-04-10
MGYINVFAFPFTIYSLLLCRMNSRNYIAQVDVVNFNLT

>hCoV-19/USA/CA-CZB-1019/2020|EPI_ISL_436660|2020-04-10
MGYINVFAFPFTIYSLLLCRMNSRNYIAQVDVVNFNLT

>hCoV-19/USA/CA-CZB-1020/2020|EPI_ISL_436661|2020-04-09
MGYINVFAFPFTIYSLLLCRMNSRNYIAQVDVVNFNLT

>hCoV-19/USA/CA-CZB-1021/2020|EPI_ISL_436662|2020-04-11
MGYINVFAFPFTIYSLLLCRMNSRNYIAQVDVVNFNLT

>hCoV-19/USA/CA-CZB-1022/2020|EPI_ISL_436663|2020-04-11
MGYINVFAFPFTIYSLLLCRMNSRNYIAQVDVVNFNLT

>hCoV-19/USA/CA-CZB-1023/2020|EPI_ISL_436664|2020-04-11
MGYINVFAFPFTIYSLLLCRMNSRNYIAQVDVVNFNLT

>hCoV-19/USA/CA-CZB-1024/2020|EPI_ISL_436665|2020-04-10
MGYINVFAFPFTIYSLLLCRMNSRNYIAQVDVVNFNLT

>hCoV-19/USA/CA-CZB-1025/2020|EPI_ISL_436666|2020-04-11
MGYINVFAFPFTIYSLLLCRMNSRNYIAQVDVVNFNLT

>hCoV-19/USA/CA-CZB-1026/2020|EPI_ISL_436667|2020-04-11
MGYINVFAFPFTIYSLLLCRMNSRNYIAQVDVVNFNLT

>hCoV-19/USA/CA-CZB-1028/2020|EPI_ISL_436669|2020-04-13
MGYINVFAFPFTIYSLLLCRMNSRNYIAQVDVVNFNLT

>hCoV-19/USA/CA-CZB-1029/2020|EPI_ISL_436670|2020-04-16
MGYINVFAFPFTIYSLLLCRMNSRNYIAQVDVVNFNLT

>hCoV-19/USA/CA-CZB-1030/2020|EPI_ISL_436671|2020-04-18
MGYINVFAFPFTIYSLLLCRMNSRNYIAQVDVVNFNLT

>hCoV-19/USA/CA-CZB-1031/2020|EPI_ISL_436672|2020-03-29
MGYINVFAFPFTIYSLLLCRMNSRNYIAQVDVVNFNLT

>hCoV-19/USA/CA-CZB-1032/2020|EPI_ISL_436673|2020-04-01
MGYINVFAFPFTIYSLLLCRMNSRNYIAQVDVVNFNLT

>hCoV-19/USA/CA-CZB-1033/2020|EPI_ISL_436674|2020-03-31
MGYINVFAFPFTIYSLLLCRMNSRNYIAQVDVVNFNLT

>hCoV-19/USA/CA-CZB-1034/2020|EPI_ISL_436675|2020-04-01
MGYINVFAFPFTIYSLLLCRMNSRNYIAQVDVVNFNLT

>hCoV-19/USA/CA-CZB-1035/2020|EPI_ISL_436676|2020-04-01
MGYINVFAFPFTIYSLLLCRMNSRNYIAQVDVVNFNLT

>hCoV-19/USA/CA-CZB-1036/2020|EPI_ISL_436677|2020-04-02
MGYINVFAFPFTIYSLLLCRMNSRNYIAQVDVVNFNLT

>hCoV-19/USA/CA-CZB-1037/2020|EPI_ISL_436678|2020-04-03
MGYINVFAFPFTIYSLLLCRMNSRNYIAQVDVVNFNLT

>hCoV-19/USA/CA-CZB-1038/2020|EPI_ISL_436679|2020-04-04
MGYINVFAFPFTIYSLLLCRMNSRNYIAQVDVVNFNLT

>hCoV-19/USA/MI-MDHHS-SC20113/2020|EPI_ISL_436800|2020-03-10
MGYINVFAFPFTIYSLLLCRMNSRNYIAQVDVVNFNLT

>hCoV-19/USA/MI-MDHHS-SC20122/2020|EPI_ISL_436801|2020-03-10
MGYINVFAFPFTIYSLLLCRMNSRNYIAQVDVVNFNLT

>hCoV-19/USA/MI-MDHHS-SC20129/2020|EPI_ISL_436802|2020-03-10
MGYINVFAFPFTIYSLLLCRMNSRNYIAQVDVVNFNLT

>hCoV-19/USA/MI-MDHHS-SC20162/2020|EPI_ISL_436803|2020-03-10
MGYINVFAFPFTIYSLLLCRMNSRNYIAQVDVVNFNLT

>hCoV-19/USA/MI-MDHHS-SC20189/2020|EPI_ISL_436804|2020-03-11
MGYINVFAFPFTIYSLLLCRMNSRNYIAQVDVVNFNLT

>hCoV-19/USA/MI-MDHHS-SC20190/2020|EPI_ISL_436805|2020-03-11
MGYINVFAFPFTIYSLLLCRMNSRNYIAQVDVVNFNLT

>hCoV-19/USA/MI-MDHHS-SC20131/2020|EPI_ISL_436806|2020-03-12
MGYINVFAFPFTIYSLLLCRMNSRNYIAQVDVVNFNLT

>hCoV-19/USA/MI-MDHHS-SC20169/2020|EPI_ISL_436807|2020-03-12
MGYINVFAFPFTIYSLLLCRMNSRNYIAQVDVVNFNLT

>hCoV-19/USA/MI-MDHHS-SC20179/2020|EPI_ISL_436808|2020-03-12
MGYINVFAFPFTIYSLLLCRMNSRNYIAQVDVVNFNLT

>hCoV-19/USA/MI-MDHHS-SC20100/2020|EPI_ISL_436809|2020-03-13
MGYINVFAFPFTIYSLLLCRMNSRNYIAQVDVVNFNLT

>hCoV-19/USA/MI-MDHHS-SC20120/2020|EPI_ISL_436810|2020-03-13
MGYINVFAFPFTIYSLLLCRMNSRNYIAQVDVVNFNLT

>hCoV-19/USA/MI-MDHHS-SC20127/2020|EPI_ISL_436811|2020-03-13
MGYINVFAFPFTIYSLLLCRMNSRNYIAQVDVVNFNLT

>hCoV-19/USA/MI-MDHHS-SC20136/2020|EPI_ISL_436812|2020-03-13
MGYINVFAFPFTIYSLLLCRMNSRNYIAQVDVVNFNLT

>hCoV-19/USA/MI-MDHHS-SC20150/2020|EPI_ISL_436813|2020-03-13
MGYINVFAFPFTIYSLLLCRMNSRNYIAQVDVVNFNLT

>hCoV-19/USA/MI-MDHHS-SC20158/2020|EPI_ISL_436814|2020-03-13
MGYINVFAFPFTIYSLLLCRMNSRNYIAQVDVVNFNLT

>hCoV-19/USA/MI-MDHHS-SC20130/2020|EPI_ISL_436815|2020-03-14
MGYINVFAFPFTIYSLLLCRMNSRNYIAQVDVVNFNLT

>hCoV-19/USA/MI-MDHHS-SC20176/2020|EPI_ISL_436816|2020-03-14
MGYINVFAFPFTIYSLLLCRMNSRNYIAQVDVVNFNLT

>hCoV-19/USA/MI-MDHHS-SC20143/2020|EPI_ISL_436817|2020-03-16
MGYINVFAFPFTIYSLLLCRMNSRNYIAQVDVVNFNLT

>hCoV-19/USA/MI-MDHHS-SC20147/2020|EPI_ISL_436818|2020-03-16
MGYINVFAFPFTIYSLLLCRMNSRNYIAQVDVVNFNLT

>hCoV-19/USA/MI-MDHHS-SC20154/2020|EPI_ISL_436819|2020-03-16
MGYINVFAFPFTIYSLLLCRMNSRNYIAQVDVVNFNLT

>hCoV-19/USA/MI-MDHHS-SC20139/2020|EPI_ISL_436820|2020-03-17
MGYINVFAFPFTIYSLLLCRMNSRNYIAQVDVVNFNLT

>hCoV-19/USA/MI-MDHHS-SC20163/2020|EPI_ISL_436821|2020-03-17
MGYINVFAFPFTIYSLLLCRMNSRNYIAQVDVVNFNLT

>hCoV-19/USA/MI-MDHHS-SC20110/2020|EPI_ISL_436822|2020-03-18
MGYINVFAFPFTIYSLLLCRMNSRNYIAQVDVVNFNLT

>hCoV-19/USA/MI-MDHHS-SC20161/2020|EPI_ISL_436823|2020-03-18
MGYINVFAFPFTIYSLLLCRMNSRNYIAQVDVVNFNLT

>hCoV-19/USA/MI-MDHHS-SC20175/2020|EPI_ISL_436824|2020-03-18
MGYINVFAFPFTIYSLLLCRMNSRNYIAQVDVVNFNLT

>hCoV-19/USA/MI-MDHHS-SC20156/2020|EPI_ISL_436825|2020-03-19
MGYINVFAFPFTIYSLLLCRMNSRNYIAQVDVVNFNLT

>hCoV-19/USA/MI-MDHHS-SC20159/2020|EPI_ISL_436826|2020-03-19
MGYINVFAFPFTIYSLLLCRMNSRNYIAQVDVVNFNLT

>hCoV-19/USA/MI-MDHHS-SC20171/2020|EPI_ISL_436827|2020-03-19
MGYINVFAFPFTIYSLLLCRMNSRNYIAQVDVVNFNLT

>hCoV-19/USA/MI-MDHHS-SC20112/2020|EPI_ISL_436828|2020-03-20
MGYINVFAFPFTIYSLLLCRMNSRNYIAQVDVVNFNLT

>hCoV-19/USA/MI-MDHHS-SC20137/2020|EPI_ISL_436829|2020-03-20
MGYINVFAFPFTIYSLLLCRMNSRNYIAQVDVVNFNLT

>hCoV-19/USA/MI-MDHHS-SC20153/2020|EPI_ISL_436830|2020-03-21
MGYINVFAFPFTIYSLLLCRMNSRNYIAQVDVVNFNLT

>hCoV-19/USA/MI-MDHHS-SC20107/2020|EPI_ISL_436831|2020-03-22
MGYINVFAFPFTIYSLLLCRMNSRNYIAQVDVVNFNLT

>hCoV-19/USA/MI-MDHHS-SC20118/2020|EPI_ISL_436832|2020-03-22
MGYINVFAFPFTIYSLLLCRMNSRNYIAQVDVVNFNLT

>hCoV-19/USA/MI-MDHHS-SC20132/2020|EPI_ISL_436833|2020-03-22
MGYINVFAFPFTIYSLLLCRMNSRNYIAQVDVVNFNLT

>hCoV-19/Wales/PHWC-260B9/2020|EPI_ISL_422100|2020-03-25
MGYINVFAFPFTIYSLLLCRMNSRNYIAQVDVVNFNLT

>hCoV-19/Wales/PHWC-26444/2020|EPI_ISL_422102|2020-03-27
MGYINVFAFPFTIYSLLLCRMNSRNYIAQVDVVNFNLT

>hCoV-19/Wales/PHWC-26C00/2020|EPI_ISL_422103|2020-03-29
MGYINVFAFPFTIYSLLLCRMNSRNYIAQVDVVNFNLT

>hCoV-19/Wales/PHWC-26022/2020|EPI_ISL_422104|2020-03-26
MGYINVFAFPFTIYSLLLCRMNSRNYIAQVDVVNFNLT

>hCoV-19/Wales/PHWC-26F25/2020|EPI_ISL_422105|2020-03-31
MGYINVFAFPFTIYSLLLCRMNSRNYIAQVDVVNFNLT

>hCoV-19/Wales/PHWC-260F5/2020|EPI_ISL_422106|2020-03-25
MGYINVFAFPFTIYSLLLCRMNSRNYIAQVDVVNFNLT

>hCoV-19/Wales/PHWC-25FF9/2020|EPI_ISL_422107|2020-03-25
MGYINVFAFPFTIYSLLLCRMNSRNYIAQVDVVNFNLT

>hCoV-19/Wales/PHWC-2581C/2020|EPI_ISL_422108|2020-03-25
MGYINVFAFPFTIYSLLLCRMNSRNYIAQVDVVNFNLT

>hCoV-19/Wales/PHWC-266F3/2020|EPI_ISL_422109|2020-03-27
MGYINVFAFPFTIYSLLLCRMNSRNYIAQVDVVNFNLT

>hCoV-19/Wales/PHWC-260D7/2020|EPI_ISL_422110|2020-03-25
MGYINVFAFPFTIYSLLLCRMNSRNYIAQVDVVNFNLT

>hCoV-19/Wales/PHWC-260C8/2020|EPI_ISL_422111|2020-03-26
MGYINVFAFPFTIYSLLLCRMNSRNYIAQVDVVNFNLT

>hCoV-19/Wales/PHWC-26417/2020|EPI_ISL_422112|2020-03-27
MGYINVFAFPFTIYSLLLCRMNSRNYIAQVDVVNFNLT

>hCoV-19/Wales/PHWC-26CB5/2020|EPI_ISL_422113|2020-03-28
MGYINVFAFPFTIYSLLLCRMNSRNYIAQVDVVNFNLT

>hCoV-19/Wales/PHWC-25BC8/2020|EPI_ISL_422114|2020-03-25
MGYINVFAFPFTIYSLLLCRMNSRNYIAQVDVVNFNLT

>hCoV-19/Wales/PHWC-26EDD/2020|EPI_ISL_422115|2020-03-30
MGYINVFAFPFTIYSLLLCRMNSRNYIAQVDVVNFNLT

>hCoV-19/Wales/PHWC-25B04/2020|EPI_ISL_422116|2020-03-24
MGYINVFAFPFTIYSLLLCRMNSRNYIAQVDVVNFNLT

>hCoV-19/Wales/PHWC-25F71/2020|EPI_ISL_422117|2020-03-25
MGYINVFAFPFTIYSLLLCRMNSRNYIAQVDVVNFNLT

>hCoV-19/Wales/PHWC-25F9F/2020|EPI_ISL_422118|2020-03-25
MGYINVFAFPFTIYSLLLCRMNSRNYIAQVDVVNFNLT

>hCoV-19/Wales/PHWC-26C5B/2020|EPI_ISL_422119|2020-03-27
MGYINVFAFPFTIYSLLLCRMNSRNYIAQVDVVNFNLT

>hCoV-19/Wales/PHWC-26FBC/2020|EPI_ISL_422120|2020-03-30
MGYINVFAFPFTIYSLLLCRMNSRNYIAQVDVVNFNLT

>hCoV-19/Wales/PHWC-26C97/2020|EPI_ISL_422121|2020-03-28
MGYINVFAFPFTIYSLLLCRMNSRNYIAQVDVVNFNLT

>hCoV-19/Wales/PHWC-26E73/2020|EPI_ISL_422122|2020-03-30
MGYINVFAFPFTIYSLLLCRMNSRNYIAQVDVVNFNLT

>hCoV-19/Wales/PHWC-26FCB/2020|EPI_ISL_422123|2020-03-30
MGYINVFAFPFTIYSLLLCRMNSRNYIAQVDVVNFNLT

>hCoV-19/Wales/PHWC-2715B/2020|EPI_ISL_422124|2020-03-29
MGYINVFAFPFTIYSLLLCRMNSRNYIAQVDVVNFNLT

>hCoV-19/Wales/PHWC-27003/2020|EPI_ISL_422125|2020-03-28
MGYINVFAFPFTIYSLLLCRMNSRNYIAQVDVVNFNLT

>hCoV-19/Wales/PHWC-267B4/2020|EPI_ISL_422126|2020-03-28
MGYINVFAFPFTIYSLLLCRMNSRNYIAQVDVVNFNLT

>hCoV-19/Wales/PHWC-26699/2020|EPI_ISL_422127|2020-03-27
MGYINVFAFPFTIYSLLLCRMNSRNYIAQVDVVNFNLT

>hCoV-19/Wales/PHWC-266A8/2020|EPI_ISL_422128|2020-03-27
MGYINVFAFPFTIYSLLLCRMNSRNYIAQVDVVNFNLT

>hCoV-19/Wales/PHWC-267A5/2020|EPI_ISL_422129|2020-03-28
MGYINVFAFPFTIYSLLLCRMNSRNYIAQVDVVNFNLT

>hCoV-19/Wales/PHWC-26A9D/2020|EPI_ISL_422130|2020-03-30
MGYINVFAFPFTIYSLLLCRMNSRNYIAQVDVVNFNLT

>hCoV-19/Wales/PHWC-27030/2020|EPI_ISL_422131|2020-03-28
MGYINVFAFPFTIYSLLLCRMNSRNYIAQVDVVNFNLT

>hCoV-19/Wales/PHWC-26F07/2020|EPI_ISL_422132|2020-03-30
MGYINVFAFPFTIYSLLLCRMNSRNYIAQVDVVNFNLT

>hCoV-19/Wales/PHWC-270C7/2020|EPI_ISL_422133|2020-03-30
MGYINVFAFPFTIYSLLLCRMNSRNYIAQVDVVNFNLT

>hCoV-19/Wales/PHWC-25DD1/2020|EPI_ISL_422134|2020-03-25
MGYINVFAFPFTIYSLLLCRMNSRNYIAQVDVVNFNLT

>hCoV-19/Wales/PHWC-25E65/2020|EPI_ISL_422135|2020-03-25
MGYINVFAFPFTIYSLLLCRMNSRNYIAQVDVVNFNLT

>hCoV-19/Wales/PHWC-25EB0/2020|EPI_ISL_422136|2020-03-25
MGYINVFAFPFTIYSLLLCRMNSRNYIAQVDVVNFNLT

>hCoV-19/Wales/PHWC-26EEC/2020|EPI_ISL_422137|2020-03-30
MGYINVFAFPFTIYSLLLCRMNSRNYIAQVDVVNFNLT

>hCoV-19/Wales/PHWC-259A0/2020|EPI_ISL_422138|2020-03-24
MGYINVFAFPFTIYSLLLCRMNSRNYIAQVDVVNFNLT

>hCoV-19/Wales/PHWC-25867/2020|EPI_ISL_422139|2020-03-25
MGYINVFAFPFTIYSLLLCRMNSRNYIAQVDVVNFNLT

>hCoV-19/Wales/PHWC-26F8F/2020|EPI_ISL_422140|2020-03-29
MGYINVFAFPFTIYSLLLCRMNSRNYIAQVDVVNFNLT

>hCoV-19/Wales/PHWC-26893/2020|EPI_ISL_422141|2020-03-27
MGYINVFAFPFTIYSLLLCRMNSRNYIAQVDVVNFNLT

>hCoV-19/Wales/PHWC-2613E/2020|EPI_ISL_422142|2020-03-25
MGYINVFAFPFTIYSLLLCRMNSRNYIAQVDVVNFNLT

>hCoV-19/Wales/PHWC-26E64/2020|EPI_ISL_422143|2020-03-29
MGYINVFAFPFTIYSLLLCRMNSRNYIAQVDVVNFNLT

>hCoV-19/Wales/PHWC-26F43/2020|EPI_ISL_422144|2020-03-28
MGYINVFAFPFTIYSLLLCRMNSRNYIAQVDVVNFNLT

>hCoV-19/Wales/PHWC-26EA0/2020|EPI_ISL_422145|2020-03-30
MGYINVFAFPFTIYSLLLCRMNSRNYIAQVDVVNFNLT

>hCoV-19/Wales/PHWC-26D2B/2020|EPI_ISL_422146|2020-03-30
MGYINVFAFPFTIYSLLLCRMNSRNYIAQVDVVNFNLT

>hCoV-19/Wales/PHWC-2706D/2020|EPI_ISL_422147|2020-03-28
MGYINVFAFPFTIYSLLLCRMNSRNYIAQVDVVNFNLT

>hCoV-19/Wales/PHWC-26BC7/2020|EPI_ISL_422148|2020-03-27
MGYINVFAFPFTIYSLLLCRMNSRNYIAQVDVVNFNLT

>hCoV-19/Wales/PHWC-26004/2020|EPI_ISL_422149|2020-03-25
MGYINVFAFPFTIYSLLLCRMNSRNYIAQVDVVNFNLT

>hCoV-19/Wales/PHWC-25E0B/2020|EPI_ISL_422150|2020-03-25
MGYINVFAFPFTIYSLLLCRMNSRNYIAQVDVVNFNLT

>hCoV-19/Wales/PHWC-26C1F/2020|EPI_ISL_422151|2020-03-28
MGYINVFAFPFTIYSLLLCRMNSRNYIAQVDVVNFNLT

>hCoV-19/Wales/PHWC-26FAD/2020|EPI_ISL_422152|2020-03-30
MGYINVFAFPFTIYSLLLCRMNSRNYIAQVDVVNFNLT

>hCoV-19/Wales/PHWC-257C4/2020|EPI_ISL_422153|2020-03-24
MGYINVFAFPFTIYSLLLCRMNSRNYIAQVDVVNFNLT

>hCoV-19/Wales/PHWC-25C10/2020|EPI_ISL_422154|2020-03-25
MGYINVFAFPFTIYSLLLCRMNSRNYIAQVDVVNFNLT

>hCoV-19/Wales/PHWC-2713D/2020|EPI_ISL_422155|2020-03-29
MGYINVFAFPFTIYSLLLCRMNSRNYIAQVDVVNFNLT

>hCoV-19/Wales/PHWC-26C88/2020|EPI_ISL_422156|2020-03-28
MGYINVFAFPFTIYSLLLCRMNSRNYIAQVDVVNFNLT

>hCoV-19/Wales/PHWC-26787/2020|EPI_ISL_422157|2020-03-28
MGYINVFAFPFTIYSLLLCRMNSRNYIAQVDVVNFNLT

>hCoV-19/Wales/PHWC-266D5/2020|EPI_ISL_422158|2020-03-27
MGYINVFAFPFTIYSLLLCRMNSRNYIAQVDVVNFNLT

>hCoV-19/Wales/PHWC-26E28/2020|EPI_ISL_422159|2020-03-29
MGYINVFAFPFTIYSLLLCRMNSRNYIAQVDVVNFNLT

>hCoV-19/Iceland/386/2020|EPI_ISL_424410|2020-03-19
MGYINVFAFPFTIYSLLLCRMNSRNYIAQVDVVNFNLT

>hCoV-19/Iceland/387/2020|EPI_ISL_424411|2020-03-19
MGYINVFAFPFTIYSLLLCRMNSRNYIAQVDVVNFNLT

>hCoV-19/Iceland/388/2020|EPI_ISL_424412|2020-03-19
MGYINVFAFPFTIYSLLLCRMNSRNYIAQVDVVNFNLT

>hCoV-19/Iceland/389/2020|EPI_ISL_424413|2020-03-19
MGYINVFAFPFTIYSLLLCRMNSRNYIAQVDVVNFNLT

>hCoV-19/Iceland/390/2020|EPI_ISL_424414|2020-03-19
MGYINVFAFPFTIYSLLLCRMNSRNYIAQVDVVNFNLT

>hCoV-19/Iceland/435/2020|EPI_ISL_424459|2020-03-20
MGYINVFAFPFTIYSLLLCRMNSRNYIAQVDVVNFNLT

>hCoV-19/Iceland/436/2020|EPI_ISL_424460|2020-03-20
MGYINVFAFPFTIYSLLLCRMNSRNYIAQVDVVNFNLT

>hCoV-19/Iceland/437/2020|EPI_ISL_424461|2020-03-20
MGYINVFAFPFTIYSLLLCRMNSRNYIAQVDVVNFNLT

>hCoV-19/Iceland/438/2020|EPI_ISL_424462|2020-03-20
MGYINVFAFPFTIYSLLLCRMNSRNYIAQVDVVNFNLT

>hCoV-19/Iceland/439/2020|EPI_ISL_424463|2020-03-20
MGYINVFAFPFTIYSLLLCRMNSRNYIAQVDVVNFNLT

>hCoV-19/Iceland/440/2020|EPI_ISL_424464|2020-03-20
MGYINVFAFPFTIYSLLLCRMNSRNYIAQVDVVNFNLT

>hCoV-19/Iceland/441/2020|EPI_ISL_424465|2020-03-20
MGYINVFAFPFTIYSLLLCRMNSRNYIAQVDVVNFNLT

>hCoV-19/Iceland/442/2020|EPI_ISL_424466|2020-03-20
MGYINVFAFPFTIYSLLLCRMNSRNYIAQVDVVNFNLT

>hCoV-19/Iceland/443/2020|EPI_ISL_424467|2020-03-20
MGYINVFAFPFTIYSLLLCRMNSRNYIAQVDVVNFNLT

>hCoV-19/Iceland/444/2020|EPI_ISL_424468|2020-03-20
MGYINVFAFPFTIYSLLLCRMNSRNYIAQVDVVNFNLT

>hCoV-19/Iceland/445/2020|EPI_ISL_424469|2020-03-20
MGYINVFAFPFTIYSLLLCRMNSRNYIAQVDVVNFNLT

>hCoV-19/Iceland/446/2020|EPI_ISL_424470|2020-03-20
MGYINVFAFPFTIYSLLLCRMNSRNYIAQVDVVNFNLT

>hCoV-19/Iceland/447/2020|EPI_ISL_424471|2020-03-20
MGYINVFAFPFTIYSLLLCRMNSRNYIAQVDVVNFNLT

>hCoV-19/Iceland/448/2020|EPI_ISL_424472|2020-03-20
MGYINVFAFPFTIYSLLLCRMNSRNYIAQVDVVNFNLT

>hCoV-19/Iceland/449/2020|EPI_ISL_424473|2020-03-20
MGYINVFAFPFTIYSLLLCRMNSRNYIAQVDVVNFNLT

>hCoV-19/Iceland/450/2020|EPI_ISL_424474|2020-03-20
MGYINVFAFPFTIYSLLLCRMNSRNYIAQVDVVNFNLT

>hCoV-19/Iceland/452/2020|EPI_ISL_424476|2020-03-19
MGYINVFAFPFTIYSLLLCRMNSRNYIAQVDVVNFNLT

>hCoV-19/Iceland/454/2020|EPI_ISL_424477|2020-03-20
MGYINVFAFPFTIYSLLLCRMNSRNYIAQVDVVNFNLT

>hCoV-19/Iceland/455/2020|EPI_ISL_424478|2020-03-20
MGYINVFAFPFTIYSLLLCRMNSRNYIAQVDVVNFNLT

>hCoV-19/Iceland/457/2020|EPI_ISL_424480|2020-03-20
MGYINVFAFPFTIYSLLLCRMNSRNYIAQVDVVNFNLT

>hCoV-19/Iceland/459/2020|EPI_ISL_424482|2020-03-20
MGYINVFAFPFTIYSLLLCRMNSRNYIAQVDVVNFNLT

>hCoV-19/Iceland/460/2020|EPI_ISL_424483|2020-03-20
MGYINVFAFPFTIYSLLLCRMNSRNYIAQVDVVNFNLT

>hCoV-19/Iceland/461/2020|EPI_ISL_424484|2020-03-20
MGYINVFAFPFTIYSLLLCRMNSRNYIAQVDVVNFNLT

>hCoV-19/Iceland/462/2020|EPI_ISL_424485|2020-03-20
MGYINVFAFPFTIYSLLLCRMNSRNYIAQVDVVNFNLT

>hCoV-19/Iceland/463/2020|EPI_ISL_424486|2020-03-20
MGYINVFAFPFTIYSLLLCRMNSRNYIAQVDVVNFNLT

>hCoV-19/Iceland/465/2020|EPI_ISL_424488|2020-03-20
MGYINVFAFPFTIYSLLLCRMNSRNYIAQVDVVNFNLT

>hCoV-19/Iceland/469/2020|EPI_ISL_424492|2020-03-21
MGYINVFAFPFTIYSLLLCRMNSRNYIAQVDVVNFNLT

>hCoV-19/Iceland/470/2020|EPI_ISL_424493|2020-03-21
MGYINVFAFPFTIYSLLLCRMNSRNYIAQVDVVNFNLT

>hCoV-19/Iceland/471/2020|EPI_ISL_424494|2020-03-20
MGYINVFAFPFTIYSLLLCRMNSRNYIAQVDVVNFNLT

>hCoV-19/Iceland/473/2020|EPI_ISL_424496|2020-03-20
MGYINVFAFPFTIYSLLLCRMNSRNYIAQVDVVNFNLT

>hCoV-19/Iceland/476/2020|EPI_ISL_424499|2020-03-20
MGYINVFAFPFTIYSLLLCRMNSRNYIAQVDVVNFNLT

>hCoV-19/USA/WA-S340/2020|EPI_ISL_434100|2020-04-04
MGYINVFAFPFTIYSLLLCRMNSRNYIAQVDVVNFNLT

>hCoV-19/USA/WA-S341/2020|EPI_ISL_434101|2020-04-02
MGYINVFAFPFTIYSLLLCRMNSRNYIAQVDVVNFNLT

>hCoV-19/USA/WA-S342/2020|EPI_ISL_434102|2020-04-02
MGYINVFAFPFTIYSLLLCRMNSRNYIAQVDVVNFNLT

>hCoV-19/USA/WA-S343/2020|EPI_ISL_434103|2020-04-02
MGYINVFAFPFTIYSLLLCRMNSRNYIAQVDVVNFNLT

>hCoV-19/USA/WA-S344/2020|EPI_ISL_434104|2020-04-02
MGYINVFAFPFTIYSLLLCRMNSRNYIAQVDVVNFNLT

>hCoV-19/USA/WA-S345/2020|EPI_ISL_434105|2020-04-05
MGYINVFAFPFTIYSLLLCRMNSRNYIAQVDVVNFNLT

>hCoV-19/USA/WA-S346/2020|EPI_ISL_434106|2020-04-04
MGYINVFAFPFTIYSLLLCRMNSRNYIAQVDVVNFNLT

>hCoV-19/USA/WA-S347/2020|EPI_ISL_434107|2020-04-01
MGYINVFAFPFTIYSLLLCRMNSRNYIAQVDVVNFNLT

>hCoV-19/USA/WA-S348/2020|EPI_ISL_434108|2020-04-01
MGYINVFAFPFTIYSLLLCRMNSRNYIAQVDVVNFNLT

>hCoV-19/USA/WA-S349/2020|EPI_ISL_434109|2020-04-02
MGYINVFAFPFTIYSLLLCRMNSRNYIAQVDVVNFNLT

>hCoV-19/USA/WA-S350/2020|EPI_ISL_434110|2020-04-02
MGYINVFAFPFTIYSLLLCRMNSRNYIAQVDVVNFNLT

>hCoV-19/USA/WA-S351/2020|EPI_ISL_434111|2020-03-25
MGYINVFAFPFTIYSLLLCRMNSRNYIAQVDVVNFNLT

>hCoV-19/USA/WA-S352/2020|EPI_ISL_434112|2020-03-25
MGYINVFAFPFTIYSLLLCRMNSRNYIAQVDVVNFNLT

>hCoV-19/USA/WA-S353/2020|EPI_ISL_434113|2020-03-25
MGYINVFAFPFTIYSLLLCRMNSRNYIAQVDVVNFNLT

>hCoV-19/USA/WA-S354/2020|EPI_ISL_434114|2020-03-25
MGYINVFAFPFTIYSLLLCRMNSRNYIAQVDVVNFNLT

>hCoV-19/USA/WA-S355/2020|EPI_ISL_434115|2020-03-25
MGYINVFAFPFTIYSLLLCRMNSRNYIAQVDVVNFNLT

>hCoV-19/USA/WA-S356/2020|EPI_ISL_434116|2020-03-25
MGYINVFAFPFTIYSLLLCRMNSRNYIAQVDVVNFNLT

>hCoV-19/USA/WA-S357/2020|EPI_ISL_434117|2020-03-25
MGYINVFAFPFTIYSLLLCRMNSRNYIAQVDVVNFNLT

>hCoV-19/USA/WA-S358/2020|EPI_ISL_434118|2020-03-25
MGYINVFAFPFTIYSLLLCRMNSRNYIAQVDVVNFNLT

>hCoV-19/USA/WA-S359/2020|EPI_ISL_434119|2020-03-25
MGYINVFAFPFTIYSLLLCRMNSRNYIAQVDVVNFNLT

>hCoV-19/USA/WA-S360/2020|EPI_ISL_434120|2020-03-25
MGYINVFAFPFTIYSLLLCRMNSRNYIAQVDVVNFNLT

>hCoV-19/USA/WA-S361/2020|EPI_ISL_434121|2020-03-26
MGYINVFAFPFTIYSLLLCRMNSRNYIAQVDVVNFNLT

>hCoV-19/USA/WA-S362/2020|EPI_ISL_434122|2020-03-26
MGYINVFAFPFTIYSLLLCRMNSRNYIAQVDVVNFNLT

>hCoV-19/USA/WA-S363/2020|EPI_ISL_434123|2020-03-26
MGYINVFAFPFTIYSLLLCRMNSRNYIAQVDVVNFNLT

>hCoV-19/USA/WA-S364/2020|EPI_ISL_434124|2020-03-26
MGYINVFAFPFTIYSLLLCRMNSRNYIAQVDVVNFNLT

>hCoV-19/USA/WA-S365/2020|EPI_ISL_434125|2020-03-10
MGYINVFAFPFTIYSLLLCRMNSRNYIAQVDVVNFNLT

>hCoV-19/USA/WA-S366/2020|EPI_ISL_434126|2020-03-09
MGYINVFAFPFTIYSLLLCRMNSRNYIAQVDVVNFNLT

>hCoV-19/USA/WA-S367/2020|EPI_ISL_434127|2020-03-08
MGYINVFAFPFTIYSLLLCRMNSRNYIAQVDVVNFNLT

>hCoV-19/USA/WA-S368/2020|EPI_ISL_434128|2020-03-26
MGYINVFAFPFTIYSLLLCRMNSRNYIAQVDVVNFNLT

>hCoV-19/USA/WA-S369/2020|EPI_ISL_434129|2020-03-26
MGYINVFAFPFTIYSLLLCRMNSRNYIAQVDVVNFNLT

>hCoV-19/USA/WA-S370/2020|EPI_ISL_434130|2020-03-28
MGYINVFAFPFTIYSLLLCRMNSRNYIAQVDVVNFNLT

>hCoV-19/USA/WA-S371/2020|EPI_ISL_434131|2020-03-27
MGYINVFAFPFTIYSLLLCRMNSRNYIAQVDVVNFNLT

>hCoV-19/USA/WA-S372/2020|EPI_ISL_434132|2020-03-26
MGYINVFAFPFTIYSLLLCRMNSRNYIAQVDVVNFNLT

>hCoV-19/USA/WA-S373/2020|EPI_ISL_434133|2020-03-28
MGYINVFAFPFTIYSLLLCRMNSRNYIAQVDVVNFNLT

>hCoV-19/USA/WA-S374/2020|EPI_ISL_434134|2020-03-26
MGYINVFAFPFTIYSLLLCRMNSRNYIAQVDVVNFNLT

>hCoV-19/USA/WA-S375/2020|EPI_ISL_434135|2020-03-26
MGYINVFAFPFTIYSLLLCRMNSRNYIAQVDVVNFNLT

>hCoV-19/USA/WA-S376/2020|EPI_ISL_434136|2020-03-27
MGYINVFAFPFTIYSLLLCRMNSRNYIAQVDVVNFNLT

>hCoV-19/USA/WA-S377/2020|EPI_ISL_434137|2020-03-26
MGYINVFAFPFTIYSLLLCRMNSRNYIAQVDVVNFNLT

>hCoV-19/USA/WA-S378/2020|EPI_ISL_434138|2020-03-27
MGYINVFAFPFTIYSLLLCRMNSRNYIAQVDVVNFNLT

>hCoV-19/USA/WA-S420/2020|EPI_ISL_434180|2020-03-28
MGYINVFAFPFTIYSLLLCRMNSRNYIAQVDVVNFNLT

>hCoV-19/USA/WA-S421/2020|EPI_ISL_434181|2020-03-30
MGYINVFAFPFTIYSLLLCRMNSRNYIAQVDVVNFNLT

>hCoV-19/USA/WA-S422/2020|EPI_ISL_434182|2020-03-25
MGYINVFAFPFTIYSLLLCRMNSRNYIAQVDVVNFNLT

>hCoV-19/USA/WA-S423/2020|EPI_ISL_434183|2020-03-28
MGYINVFAFPFTIYSLLLCRMNSRNYIAQVDVVNFNLT

>hCoV-19/USA/WA-S424/2020|EPI_ISL_434184|2020-03-28
MGYINVFAFPFTIYSLLLCRMNSRNYIAQVDVVNFNLT

>hCoV-19/USA/WA-S425/2020|EPI_ISL_434185|2020-03-28
MGYINVFAFPFTIYSLLLCRMNSRNYIAQVDVVNFNLT

>hCoV-19/USA/WA-S426/2020|EPI_ISL_434186|2020-03-28
MGYINVFAFPFTIYSLLLCRMNSRNYIAQVDVVNFNLT

>hCoV-19/USA/WA-S428/2020|EPI_ISL_434188|2020-03-28
MGYINVFAFPFTIYSLLLCRMNSRNYIAQVDVVNFNLT

>hCoV-19/USA/WA-S429/2020|EPI_ISL_434189|2020-03-25
MGYINVFAFPFTIYSLLLCRMNSRNYIAQVDVVNFNLT

>hCoV-19/USA/WA-S430/2020|EPI_ISL_434190|2020-03-25
MGYINVFAFPFTIYSLLLCRMNSRNYIAQVDVVNFNLT

>hCoV-19/USA/WA-S431/2020|EPI_ISL_434191|2020-03-28
MGYINVFAFPFTIYSLLLCRMNSRNYIAQVDVVNFNLT

>hCoV-19/USA/WA-S432/2020|EPI_ISL_434192|2020-03-28
MGYINVFAFPFTIYSLLLCRMNSRNYIAQVDVVNFNLT

>hCoV-19/USA/WA-S433/2020|EPI_ISL_434193|2020-03-28
MGYINVFAFPFTIYSLLLCRMNSRNYIAQVDVVNFNLT

>hCoV-19/USA/WA-S434/2020|EPI_ISL_434194|2020-03-28
MGYINVFAFPFTIYSLLLCRMNSRNYIAQVDVVNFNLT

>hCoV-19/USA/WA-S435/2020|EPI_ISL_434195|2020-03-30
MGYINVFAFPFTIYSLLLCRMNSRNYIAQVDVVNFNLT

>hCoV-19/USA/WA-S436/2020|EPI_ISL_434196|2020-03-31
MGYINVFAFPFTIYSLLLCRMNSRNYIAQVDVVNFNLT

>hCoV-19/USA/WA-S437/2020|EPI_ISL_434197|2020-03-31
MGYINVFAFPFTIYSLLLCRMNSRNYIAQVDVVNFNLT

>hCoV-19/USA/WA-S438/2020|EPI_ISL_434198|2020-04-01
MGYINVFAFPFTIYSLLLCRMNSRNYIAQVDVVNFNLT

>hCoV-19/USA/WA-S439/2020|EPI_ISL_434199|2020-04-02
MGYINVFAFPFTIYSLLLCRMNSRNYIAQVDVVNFNLT

>hCoV-19/India/NCDC-3835/2020|EPI_ISL_436438|2020-04-07
MGYINVFAFPFTIYSLLLCRMNSRNYIAQVDVVNFNLT

>hCoV-19/India/NCDC-3934/2020|EPI_ISL_436439|2020-04-09
MGYINVFAFPFTIYSLLLCRMNSRNYIAQVDVVNFNLT

>hCoV-19/India/NCDC-3936/2020|EPI_ISL_436440|2020-04-09
MGYINVFAFPFTIYSLLLCRMNSRNYIAQVDVVNFNLT

>hCoV-19/India/NCDC-3941/2020|EPI_ISL_436441|2020-04-09
MGYINVFAFPFTIYSLLLCRMNSRNYIAQVDVVNFNLT

>hCoV-19/India/NCDC-3950/2020|EPI_ISL_436442|2020-04-09
MGYINVFAFPFTIYSLLLCRMNSRNYIAQVDVVNFNLT

>hCoV-19/India/NCDC-3961/2020|EPI_ISL_436443|2020-04-09
MGYINVFAFPFTIYSLLLCRMNSRNYIAQVDVVNFNLT

>hCoV-19/India/NCDC-3965/2020|EPI_ISL_436444|2020-04-09
MGYINVFAFPFTIYSLLLCRMNSRNYIAQVDVVNFNLT

>hCoV-19/India/NCDC-3982/2020|EPI_ISL_436445|2020-04-09
MGYINVFAFPFTIYSLLLCRMNSRNYIAQVDVVNFNLT

>hCoV-19/India/NCDC-3985/2020|EPI_ISL_436446|2020-04-09
MGYINVFAFPFTIYSLLLCRMNSRNYIAQVDVVNFNLT

>hCoV-19/India/NCDC-4055/2020|EPI_ISL_436447|2020-04-10
MGYINVFAFPFTIYSLLLCRMNSRNYIAQVDVVNFNLT

>hCoV-19/India/NCDC-4138/2020|EPI_ISL_436448|2020-04-12
MGYINVFAFPFTIYSLLLCRMNSRNYIAQVDVVNFNLT

>hCoV-19/India/NCDC-4155/2020|EPI_ISL_436449|2020-04-12
MGYINVFAFPFTIYSLLLCRMNSRNYIAQVDVVNFNLT

>hCoV-19/India/NCDC-4189/2020|EPI_ISL_436450|2020-04-13
MGYINVFAFPFTIYSLLLCRMNSRNYIAQVDVVNFNLT

>hCoV-19/India/NCDC-4205/2020|EPI_ISL_436451|2020-04-13
MGYINVFAFPFTIYSLLLCRMNSRNYIAQVDVVNFNLT

>hCoV-19/India/NCDC-4208/2020|EPI_ISL_436452|2020-04-14
MGYINVFAFPFTIYSLLLCRMNSRNYIAQVDVVNFNLT

>hCoV-19/India/NCDC-4444/2020|EPI_ISL_436453|2020-04-16
MGYINVFAFPFTIYSLLLCRMNSRNYIAQVDVVNFNLT

>hCoV-19/India/NCDC-4475/2020|EPI_ISL_436454|2020-04-13
MGYINVFAFPFTIYSLLLCRMNSRNYIAQVDVVNFNLT

>hCoV-19/India/NCDC-4476/2020|EPI_ISL_436455|2020-04-13
MGYINVFAFPFTIYSLLLCRMNSRNYIAQVDVVNFNLT

>hCoV-19/India/NCDC-4846/2020|EPI_ISL_436456|2020-04-20
MGYINVFAFPFTIYSLLLCRMNSRNYIAQVDVVNFNLT

>hCoV-19/India/NCDC-4859/2020|EPI_ISL_436457|2020-04-20
MGYINVFAFPFTIYSLLLCRMNSRNYIAQVDVVNFNLT

>hCoV-19/India/NCDC-4867/2020|EPI_ISL_436458|2020-04-16
MGYINVFAFPFTIYSLLLCRMNSRNYIAQVDVVNFNLT

>hCoV-19/India/NCDC-4874/2020|EPI_ISL_436459|2020-04-20
MGYINVFAFPFTIYSLLLCRMNSRNYIAQVDVVNFNLT

>hCoV-19/India/NCDC-4876/2020|EPI_ISL_436460|2020-04-20
MGYINVFAFPFTIYSLLLCRMNSRNYIAQVDVVNFNLT

>hCoV-19/India/NCDC-4877/2020|EPI_ISL_436461|2020-04-20
MGYINVFAFPFTIYSLLLCRMNSRNYIAQVDVVNFNLT

>hCoV-19/India/NCDC-4878/2020|EPI_ISL_436462|2020-04-16
MGYINVFAFPFTIYSLLLCRMNSRNYIAQVDVVNFNLT

>hCoV-19/India/NCDC-4879/2020|EPI_ISL_436463|2020-04-16
MGYINVFAFPFTIYSLLLCRMNSRNYIAQVDVVNFNLT

>hCoV-19/USA/AK-PHL152/2020|EPI_ISL_436464|2020-04-07
MGYINVFAFPFTIYSLLLCRMNSRNYIAQVDVVNFNLT

>hCoV-19/USA/AK-PHL200/2020|EPI_ISL_436465|2020-04-12
MGYINVFAFPFTIYSLLLCRMNSRNYIAQVDVVNFNLT

>hCoV-19/USA/PA-MGSC11-04/2020|EPI_ISL_436466|2020-03
MGYINVFAFSFTIYSLLLCRMNSRNYIAQVDVVNFNLT

>hCoV-19/USA/PA-MGSC12-04/2020|EPI_ISL_436467|2020-03
MGYINVFAFPFTIYSLLLCRMNSRNYIAQVDVVNFNLT

>hCoV-19/USA/PA-MGSC13-04/2020|EPI_ISL_436468|2020-03
MGYINVFAFPFTIYSLLLCRMNSRNYIAQVDVVNFNLT

>hCoV-19/USA/PA-MGSC14-04/2020|EPI_ISL_436469|2020-03
MGYINVFAFPFTIYSLLLCRMNSRNYIAQVDVVNFNLT

>hCoV-19/USA/PA-MGSC15-04/2020|EPI_ISL_436470|2020-03
MGYINVFAFPFTIYSLLLCRMNSRNYIAQVDVVNFNLT

>hCoV-19/USA/PA-MGSC16-04/2020|EPI_ISL_436471|2020-03
MGYINVFAFPFTIYSLLLCRMNSRNYIAQVDVVNFNLT

>hCoV-19/USA/PA-MGSC17-04/2020|EPI_ISL_436472|2020-03
MGYINVFAFPFTIYSLLLCRMNSRNYIAQVDVVNFNLT

>hCoV-19/USA/PA-MGSC18-04/2020|EPI_ISL_436473|2020-03
MGYINVFAFPFTIYSLLLCRMNSRNYIAQVDVVNFNLT

>hCoV-19/USA/PA-MGSC20-04/2020|EPI_ISL_436474|2020-03
MGYINVFAFPFTIYSLLLCRMNSRNYIAQVDVVNFNLT

>hCoV-19/USA/PA-MGSC21-04/2020|EPI_ISL_436475|2020-03
MGYINVFAFPFTIYSLLLCRMNSRNYIAQVDVVNFNLT

>hCoV-19/USA/PA-MGSC23-05/2020|EPI_ISL_436476|2020-03
MGYINVFAFPFTIYSLLLCRMNSRNYIAQVDVVNFNLT

>hCoV-19/USA/PA-MGSC24-05/2020|EPI_ISL_436477|2020-03
MGYINVFAFPFTIYSLLLCRMNSRNYIAQVDVVNFNLT

>hCoV-19/USA/PA-MGSC25-05/2020|EPI_ISL_436478|2020-03
MGYINVFAFPFTIYSLLLCRMNSRNYIAQVDVVNFNLT

>hCoV-19/USA/PA-MGSC28-05/2020|EPI_ISL_436479|2020-03
MGYINVFAFPFTIYSLLLCRMNSRNYIAQVDVVNFNLT

>hCoV-19/USA/PA-MGSC29-05/2020|EPI_ISL_436480|2020-03
MGYINVFAFPFTIYSLLLCRMNSRNYIAQVDVVNFNLT

>hCoV-19/USA/PA-MGSC30-05/2020|EPI_ISL_436481|2020-03
MGYINVFAFPFTIYSLLLCRMNSRNYIAQVDVVNFNLT

>hCoV-19/USA/PA-MGSC32-05/2020|EPI_ISL_436482|2020-03
MGYINVFAFPFTIYSLLLCRMNSRNYIAQVDVVNFNLT

>hCoV-19/USA/PA-MGSC33-05/2020|EPI_ISL_436483|2020-03
MGYINVFAFPFTIYSLLLCRMNSRNYIAQVDVVNFNLT

>hCoV-19/USA/PA-MGSC35-05/2020|EPI_ISL_436484|2020-03
MGYINVFAFPFTIYSLLLCRMNSRNYIAQVDVVNFNLT

>hCoV-19/USA/PA-MGSC36-05/2020|EPI_ISL_436485|2020-03
MGYINVFAFPFTIYSLLLCRMNSRNYIAQVDVVNFNLT

>hCoV-19/USA/PA-MGSC38-05/2020|EPI_ISL_436486|2020-03
MGYINVFAFPFTIYSLLLCRMNSRNYIAQVDVVNFNLT

>hCoV-19/USA/PA-MGSC39-05/2020|EPI_ISL_436487|2020-03
MGYINVFAFPFTIYSLLLCRMNSRNYIAQVDVVNFNLT

>hCoV-19/USA/PA-MGSC40-05/2020|EPI_ISL_436488|2020-03
MGYINVFAFPFTIYSLLLCRMNSRNYIAQVDVVNFNLT

>hCoV-19/USA/PA-MGSC41-05/2020|EPI_ISL_436489|2020-03
MGYINVFAFPFTIYSLLLCRMNSRNYIAQVDVVNFNLT

>hCoV-19/USA/PA-MGSC42-05/2020|EPI_ISL_436490|2020-03
MGYINVFAFPFTIYSLLLCRMNSRNYIAQVDVVNFNLT

>hCoV-19/USA/PA-MGSC43-05/2020|EPI_ISL_436491|2020-03
MGYINVFAFPFTIYSLLLCRMNSRNYIAQVDVVNFNLT

>hCoV-19/USA/PA-MGSC44-05/2020|EPI_ISL_436492|2020-03
MGYINVFAFPFTIYSLLLCRMNSRNYIAQVDVVNFNLT

>hCoV-19/USA/PA-MGSC45-05/2020|EPI_ISL_436493|2020-03
MGYINVFAFPFTIYSLLLCRMNSRNYIAQVDVVNFNLT

>hCoV-19/USA/PA-MGSC46-05/2020|EPI_ISL_436494|2020-03
MGYINVFAFPFTIYSLLLCRMNSRNYIAQVDVVNFNLT

>hCoV-19/USA/PA-MGSC47-05/2020|EPI_ISL_436495|2020-03
MGYINVFAFPFTIYSLLLCRMNSRNYIAQVDVVNFNLT

>hCoV-19/USA/PA-MGSC48-05/2020|EPI_ISL_436496|2020-03
MGYINVFAFPFTIYSLLLCRMNSRNYIAQVDVVNFNLT

>hCoV-19/USA/PA-MGSC49-05/2020|EPI_ISL_436497|2020-03
MGYINVFAFPFTIYSLLLCRMNSRNYIAQVDVVNFNLT

>hCoV-19/USA/PA-MGSC50-05/2020|EPI_ISL_436498|2020-03
MGYINVFAFPFTIYSLLLCRMNSRNYIAQVDVVNFNLT

>hCoV-19/USA/PA-MGSC51-05/2020|EPI_ISL_436499|2020-03
MGYINVFAFPFTIYSLLLCRMNSRNYIAQVDVVNFNLT

>hCoV-19/Russia/Moscow-GCBL1/2020|EPI_ISL_436715|2020-04-14
MGYINVFAFPFTIYSLLLCRMNSRNYIAQVDVVNFNLT

>hCoV-19/Russia/Moscow-GCBL2/2020|EPI_ISL_436716|2020-04-14
MGYINVFAFPFTIYSLLLCRMNSRNYIAQVDVVNFNLT

>hCoV-19/Russia/Moscow-GCBL3/2020|EPI_ISL_436717|2020-04-14
MGYINVFAFPFTIYSLLLCRMNSRNYIAQVDVVNFNLT

>hCoV-19/Italy/TE5473/2020|EPI_ISL_436718|2020-03-19
MGYINVFAFPFTIYSLLLCRMNSRNYIAQVDVVNFNLT

>hCoV-19/Italy/TE5541/2020|EPI_ISL_436719|2020-03-20
MGYINVFAFPFTIYSLLLCRMNSRNYIAQVDVVNFNLT

>hCoV-19/Italy/TE5543/2020|EPI_ISL_436720|2020-03-20
MGYINVFAFPFTIYSLLLCRMNSRNYIAQVDVVNFNLT

>hCoV-19/Italy/TE5545/2020|EPI_ISL_436721|2020-03-20
MGYINVFAFPFTIYSLLLCRMNSRNYIAQVDVVNFNLT

>hCoV-19/Italy/TE5547/2020|EPI_ISL_436722|2020-03-20
MGYINVFAFPFTIYSLLLCRMNSRNYIAQVDVVNFNLT

>hCoV-19/Italy/TE5687/2020|EPI_ISL_436723|2020-03-20
MGYINVFAFPFTIYSLLLCRMNSRNYIAQVDVVNFNLT

>hCoV-19/Italy/TE5827/2020|EPI_ISL_436724|2020-03-21
MGYINVFAFPFTIYSLLLCRMNSRNYIAQVDVVNFNLT

>hCoV-19/Italy/TE27020/2020|EPI_ISL_436725|2020-04-27
MGYINVFAFPFTIYSLLLCRMNSRNYIAQVDVVNFNLT

>hCoV-19/Italy/TE26533/2020|EPI_ISL_436726|2020-04-27
MGYINVFAFPFTIYSLLLCRMNSRNYIAQVDVVNFNLT

>hCoV-19/Italy/TE26539/2020|EPI_ISL_436727|2020-04-27
MGYINVFAFPFTIYSLLLCRMNSRNYIAQVDVVNFNLT

>hCoV-19/Italy/TE26540/2020|EPI_ISL_436728|2020-04-27
MGYINVFAFPFTIYSLLLCRMNSRNYIAQVDVVNFNLT

>hCoV-19/Italy/TE26643/2020|EPI_ISL_436729|2020-04-27
MGYINVFAFPFTIYSLLLCRMNSRNYIAQVDVVNFNLT

>hCoV-19/Italy/TE26969/2020|EPI_ISL_436730|2020-04-27
MGYINVFAFPFTIYSLLLCRMNSRNYIAQVDVVNFNLT

>hCoV-19/Italy/TE26423/2020|EPI_ISL_436731|2020-04-26
MGYINVFAFPFTIYSLLLCRMNSRNYIAQVDVVNFNLT

>hCoV-19/Italy/TE26425/2020|EPI_ISL_436732|2020-04-27
MGYINVFAFPFTIYSLLLCRMNSRNYIAQVDVVNFNLT

>hCoV-19/USA/NY-NYUMC485/2020|EPI_ISL_436733|2020-03-18
MGYINVFAFPFTIYSLLLCRMNSRNYIAQVDVVNFNLT

>hCoV-19/USA/NY-NYUMC486/2020|EPI_ISL_436734|2020-03-18
MGYINVFAFPFTIYSLLLCRMNSRNYIAQVDVVNFNLT

>hCoV-19/USA/NY-NYUMC487/2020|EPI_ISL_436735|2020-03-18
MGYINVFAFPFTIYSLLLCRMNSRNYIAQVDVVNFNLT

>hCoV-19/USA/NY-NYUMC488/2020|EPI_ISL_436736|2020-03-18
MGYINVFAFPFTIYSLLLCRMNSRNYIAQVDVVNFNLT

>hCoV-19/USA/NY-NYUMC489/2020|EPI_ISL_436737|2020-03-18
MGYINVFAFPFTIYSLLLCRMNSRNYIAQVDVVNFNLT

>hCoV-19/USA/NY-NYUMC490/2020|EPI_ISL_436738|2020-03-18
MGYINVFAFPFTIYSLLLCRMNSRNYIAQVDVVNFNLT

>hCoV-19/USA/NY-NYUMC491/2020|EPI_ISL_436739|2020-03-18
MGYINVFAFPFTIYSLLLCRMNSRNYIAQVDVVNFNLT

>hCoV-19/USA/NY-NYUMC492/2020|EPI_ISL_436740|2020-03-18
MGYINVFAFPFTIYSLLLCRMNSRNYIAQVDVVNFNLT

>hCoV-19/USA/NY-NYUMC493/2020|EPI_ISL_436741|2020-03-18
MGYINVFAFPFTIYSLLLCRMNSRNYIAQVDVVNFNLT

>hCoV-19/USA/NY-NYUMC494/2020|EPI_ISL_436742|2020-03-18
MGYINVFAFPFTIYSLLLCRMNSRNYIAQVDVVNFNLT

>hCoV-19/USA/NY-NYUMC495/2020|EPI_ISL_436743|2020-03-18
MGYINVFAFPFTIYSLLLCRMNSRNYIAQVDVVNFNLT

>hCoV-19/Jingzhou/HBCDC-HB-01/2020|EPI_ISL_412459|2020-01-08
MGYINVFAFPFTIYSLLLCRMNSRNYIAQVDVVNFNLT

>hCoV-19/Iceland/376/2020|EPI_ISL_424400|2020-03-19
MGYINVFAFPFTIYSLLLCRMNSRNYIAQVDVVNFNLT

>hCoV-19/Iceland/377/2020|EPI_ISL_424401|2020-03-19
MGYINVFAFPFTIYSLLLCRMNSRNYIAQVDVVNFNLT

>hCoV-19/Iceland/378/2020|EPI_ISL_424402|2020-03-19
MGYINVFAFPFTIYSLLLCRMNSRNYIAQVDVVNFNLT

>hCoV-19/Iceland/379/2020|EPI_ISL_424403|2020-03-18
MGYINVFAFPFTIYSLLLCRMNSRNYIAQVDVVNFNLT

>hCoV-19/Iceland/380/2020|EPI_ISL_424404|2020-03-19
MGYINVFAFPFTIYSLLLCRMNSRNYIAQVDVVNFNLT

>hCoV-19/Iceland/382/2020|EPI_ISL_424406|2020-03-19
MGYINVFAFPFTIYSLLLCRMNSRNYIAQVDVVNFNLT

>hCoV-19/Iceland/391/2020|EPI_ISL_424415|2020-03-19
MGYINVFAFPFTIYSLLLCRMNSRNYIAQVDVVNFNLT

>hCoV-19/Iceland/395/2020|EPI_ISL_424419|2020-03-19
MGYINVFAFPFTIYSLLLCRMNSRNYIAQVDVVNFNLT

>hCoV-19/Iceland/399/2020|EPI_ISL_424423|2020-03-19
MGYINVFAFPFTIYSLLLCRMNSRNYIAQVDVVNFNLT

>hCoV-19/Iceland/400/2020|EPI_ISL_424424|2020-03-19
MGYINVFAFPFTIYSLLLCRMNSRNYIAQVDVVNFNLT

>hCoV-19/Iceland/401/2020|EPI_ISL_424425|2020-03-19
MGYINVFAFPFTIYSLLLCRMNSRNYIAQVDVVNFNLT

>hCoV-19/Iceland/402/2020|EPI_ISL_424426|2020-03-19
MGYINVFAFPFTIYSLLLCRMNSRNYIAQVDVVNFNLT

>hCoV-19/Iceland/405/2020|EPI_ISL_424429|2020-03-19
MGYINVFAFPFTIYSLLLCRMNSRNYIAQVDVVNFNLT

>hCoV-19/Iceland/410/2020|EPI_ISL_424434|2020-03-19
MGYINVFAFPFTIYSLLLCRMNSRNYIAQVDVVNFNLT

>hCoV-19/Iceland/411/2020|EPI_ISL_424435|2020-03-19
MGYINVFAFPFTIYSLLLCRMNSRNYIAQVDVVNFNLT

>hCoV-19/Iceland/412/2020|EPI_ISL_424436|2020-03-19
MGYINVFAFPFTIYSLLLCRMNSRNYIAQVDVVNFNLT

>hCoV-19/Iceland/413/2020|EPI_ISL_424437|2020-03-19
MGYINVFAFPFTIYSLLLCRMNSRNYIAQVDVVNFNLT

>hCoV-19/Iceland/414/2020|EPI_ISL_424438|2020-03-19
MGYINVFAFPFTIYSLLLCRMNSRNYIAQVDVVNFNLT

>hCoV-19/Iceland/415/2020|EPI_ISL_424439|2020-03-19
MGYINVFAFPFTIYSLLLCRMNSRNYIAQVDVVNFNLT

>hCoV-19/Iceland/416/2020|EPI_ISL_424440|2020-03-19
MGYINVFAFPFTIYSLLLCRMNSRNYIAQVDVVNFNLT

>hCoV-19/Iceland/417/2020|EPI_ISL_424441|2020-03-19
MGYINVFAFPFTIYSLLLCRMNSRNYIAQVDVVNFNLT

>hCoV-19/Iceland/418/2020|EPI_ISL_424442|2020-03-19
MGYINVFAFPFTIYSLLLCRMNSRNYIAQVDVVNFNLT

>hCoV-19/Iceland/419/2020|EPI_ISL_424443|2020-03-19
MGYINVFAFPFTIYSLLLCRMNSRNYIAQVDVVNFNLT

>hCoV-19/Iceland/421/2020|EPI_ISL_424445|2020-03-19
MGYINVFAFPFTIYSLLLCRMNSRNYIAQVDVVNFNLT

>hCoV-19/Iceland/423/2020|EPI_ISL_424447|2020-03-19
MGYINVFAFPFTIYSLLLCRMNSRNYIAQVDVVNFNLT

>hCoV-19/Iceland/424/2020|EPI_ISL_424448|2020-03-20
MGYINVFAFPFTIYSLLLCRMNSRNYIAQVDVVNFNLT

>hCoV-19/Iceland/425/2020|EPI_ISL_424449|2020-03-20
MGYINVFAFPFTIYSLLLCRMNSRNYIAQVDVVNFNLT

>hCoV-19/Iceland/426/2020|EPI_ISL_424450|2020-03-20
MGYINVFAFPFTIYSLLLCRMNSRNYIAQVDVVNFNLT

>hCoV-19/Iceland/427/2020|EPI_ISL_424451|2020-03-20
MGYINVFAFPFTIYSLLLCRMNSRNYIAQVDVVNFNLT

>hCoV-19/Iceland/430/2020|EPI_ISL_424454|2020-03-20
MGYINVFAFPFTIYSLLLCRMNSRNYIAQVDVVNFNLT

>hCoV-19/Iceland/431/2020|EPI_ISL_424455|2020-03-20
MGYINVFAFPFTIYSLLLCRMNSRNYIAQVDVVNFNLT

>hCoV-19/Iceland/432/2020|EPI_ISL_424456|2020-03-20
MGYINVFAFPFTIYSLLLCRMNSRNYIAQVDVVNFNLT

>hCoV-19/Iceland/433/2020|EPI_ISL_424457|2020-03-20
MGYINVFAFPFTIYSLLLCRMNSRNYIAQVDVVNFNLT

>hCoV-19/Iceland/477/2020|EPI_ISL_424500|2020-03-20
MGYINVFAFPFTIYSLLLCRMNSRNYIAQVDVVNFNLT

>hCoV-19/Iceland/478/2020|EPI_ISL_424501|2020-03-20
MGYINVFAFPFTIYSLLLCRMNSRNYIAQVDVVNFNLT

>hCoV-19/Iceland/479/2020|EPI_ISL_424502|2020-03-20
MGYINVFAFPFTIYSLLLCRMNSRNYIAQVDVVNFNLT

>hCoV-19/Iceland/480/2020|EPI_ISL_424503|2020-03-20
MGYINVFAFPFTIYSLLLCRMNSRNYIAQVDVVNFNLT

>hCoV-19/Iceland/483/2020|EPI_ISL_424506|2020-03-20
MGYINVFAFPFTIYSLLLCRMNSRNYIAQVDVVNFNLT

>hCoV-19/Iceland/484/2020|EPI_ISL_424507|2020-03-20
MGYINVFAFPFTIYSLLLCRMNSRNYIAQVDVVNFNLT

>hCoV-19/Iceland/485/2020|EPI_ISL_424508|2020-03-20
MGYINVFAFPFTIYSLLLCRMNSRNYIAQVDVVNFNLT

>hCoV-19/Iceland/487/2020|EPI_ISL_424509|2020-03-20
MGYINVFAFPFTIYSLLLCRMNSRNYIAQVDVVNFNLT

>hCoV-19/Iceland/488/2020|EPI_ISL_424510|2020-03-20
MGYINVFAFPFTIYSLLLCRMNSRNYIAQVDVVNFNLT

>hCoV-19/Iceland/489/2020|EPI_ISL_424511|2020-03-20
MGYINVFAFPFTIYSLLLCRMNSRNYIAQVDVVNFNLT

>hCoV-19/Iceland/490/2020|EPI_ISL_424512|2020-03-20
MGYINVFAFPFTIYSLLLCRMNSRNYIAQVDVVNFNLT

>hCoV-19/Iceland/492/2020|EPI_ISL_424514|2020-03-20
MGYINVFAFPFTIYSLLLCRMNSRNYIAQVDVVNFNLT

>hCoV-19/Iceland/493/2020|EPI_ISL_424515|2020-03-20
MGYINVFAFPFTIYSLLLCRMNSRNYIAQVDVVNFNLT

>hCoV-19/Iceland/494/2020|EPI_ISL_424516|2020-03-20
MGYINVFAFPFTIYSLLLCRMNSRNYIAQVDVVNFNLT

>hCoV-19/Iceland/495/2020|EPI_ISL_424517|2020-03-21
MGYINVFAFPFTIYSLLLCRMNSRNYIAQVDVVNFNLT

>hCoV-19/Iceland/496/2020|EPI_ISL_424518|2020-03-21
MGYINVFAFPFTIYSLLLCRMNSRNYIAQVDVVNFNLT

>hCoV-19/Iceland/497/2020|EPI_ISL_424519|2020-03-21
MGYINVFAFPFTIYSLLLCRMNSRNYIAQVDVVNFNLT

>hCoV-19/Iceland/498/2020|EPI_ISL_424520|2020-03-21
MGYINVFAFPFTIYSLLLCRMNSRNYIAQVDVVNFNLT

>hCoV-19/Iceland/499/2020|EPI_ISL_424521|2020-03-21
MGYINVFAFPFTIYSLLLCRMNSRNYIAQVDVVNFNLT

>hCoV-19/Iceland/500/2020|EPI_ISL_424522|2020-03-21
MGYINVFAFPFTIYSLLLCRMNSRNYIAQVDVVNFNLT

>hCoV-19/Iceland/501/2020|EPI_ISL_424523|2020-03-21
MGYINVFAFPFTIYSLLLCRMNSRNYIAQVDVVNFNLT

>hCoV-19/Iceland/502/2020|EPI_ISL_424524|2020-03-21
MGYINVFAFPFTIYSLLLCRMNSRNYIAQVDVVNFNLT

>hCoV-19/Iceland/503/2020|EPI_ISL_424525|2020-03-21
MGYINVFAFPFTIYSLLLCRMNSRNYIAQVDVVNFNLT

>hCoV-19/Iceland/504/2020|EPI_ISL_424526|2020-03-21
MGYINVFAFPFTIYSLLLCRMNSRNYIAQVDVVNFNLT

>hCoV-19/Iceland/505/2020|EPI_ISL_424527|2020-03-21
MGYINVFAFPFTIYSLLLCRMNSRNYIAQVDVVNFNLT

>hCoV-19/Iceland/506/2020|EPI_ISL_424528|2020-03-21
MGYINVFAFPFTIYSLLLCRMNSRNYIAQVDVVNFNLT

>hCoV-19/Iceland/507/2020|EPI_ISL_424529|2020-03-20
MGYINVFAFPFTIYSLLLCRMNSRNYIAQVDVVNFNLT

>hCoV-19/Iceland/508/2020|EPI_ISL_424530|2020-03-20
MGYINVFAFPFTIYSLLLCRMNSRNYIAQVDVVNFNLT

>hCoV-19/Iceland/509/2020|EPI_ISL_424531|2020-03-20
MGYINVFAFPFTIYSLLLCRMNSRNYIAQVDVVNFNLT

>hCoV-19/Iceland/510/2020|EPI_ISL_424532|2020-03-20
MGYINVFAFPFTIYSLLLCRMNSRNYIAQVDVVNFNLT

>hCoV-19/Iceland/511/2020|EPI_ISL_424533|2020-03-20
MGYINVFAFPFTIYSLLLCRMNSRNYIAQVDVVNFNLT

>hCoV-19/Iceland/513/2020|EPI_ISL_424535|2020-03-21
MGYINVFAFPFTIYSLLLCRMNSRNYIAQVDVVNFNLT

>hCoV-19/Iceland/519/2020|EPI_ISL_424540|2020-03
MGYINVFAFPFTIYSLLLCRMNSRNYIAQVDVVNFNLT

>hCoV-19/Iceland/520/2020|EPI_ISL_424541|2020-03
MGYINVFAFPFTIYSLLLCRMNSRNYIAQVDVVNFNLT

>hCoV-19/Iceland/521/2020|EPI_ISL_424542|2020-03
MGYINVFAFPFTIYSLLLCRMNSRNYIAQVDVVNFNLT

>hCoV-19/Iceland/524/2020|EPI_ISL_424545|2020-03-25
MGYINVFAFPFTIYSLLLCRMNSRNYIAQVDVVNFNLT

>hCoV-19/Iceland/527/2020|EPI_ISL_424548|2020-03
MGYINVFAFPFTIYSLLLCRMNSRNYIAQVDVVNFNLT

>hCoV-19/Iceland/528/2020|EPI_ISL_424549|2020-03
MGYINVFAFPFTIYSLLLCRMNSRNYIAQVDVVNFNLT

>hCoV-19/Iceland/529/2020|EPI_ISL_424550|2020-03
MGYINVFAFPFTIYSLLLCRMNSRNYIAQVDVVNFNLT

>hCoV-19/Iceland/530/2020|EPI_ISL_424551|2020-03-25
MGYINVFAFPFTIYSLLLCRMNSRNYIAQVDVVNFNLT

>hCoV-19/Iceland/532/2020|EPI_ISL_424552|2020-03-28
MGYINVFAFPFTIYSLLLCRMNSRNYIAQVDVVNFNLT

>hCoV-19/Iceland/534/2020|EPI_ISL_424554|2020-03-28
MGYINVFAFPFTIYSLLLCRMNSRNYIAQVDVVNFNLT

>hCoV-19/Iceland/535/2020|EPI_ISL_424555|2020-03-29
MGYINVFAFPFTIYSLLLCRMNSRNYIAQVDVVNFNLT

>hCoV-19/Iceland/536/2020|EPI_ISL_424556|2020-03-29
MGYINVFAFPFTIYSLLLCRMNSRNYIAQVDVVNFNLT

>hCoV-19/Iceland/537/2020|EPI_ISL_424557|2020-03-27
MGYINVFAFPFTIYSLLLCRMNSRNYIAQVDVVNFNLT

>hCoV-19/Iceland/560/2020|EPI_ISL_424580|2020-03-27
MGYINVFAFPFTIYSLLLCRMNSRNYIAQVDVVNFNLT

>hCoV-19/Iceland/561/2020|EPI_ISL_424581|2020-03-28
MGYINVFAFPFTIYSLLLCRMNSRNYIAQVDVVNFNLT

>hCoV-19/Iceland/562/2020|EPI_ISL_424582|2020-03-27
MGYINVFAFPFTIYSLLLCRMNSRNYIAQVDVVNFNLT

>hCoV-19/Iceland/563/2020|EPI_ISL_424583|2020-03-28
MGYINVFAFPFTIYSLLLCRMNSRNYIAQVDVVNFNLT

>hCoV-19/Iceland/564/2020|EPI_ISL_424584|2020-03-28
MGYINVFAFPFTIYSLLLCRMNSRNYIAQVDVVNFNLT

>hCoV-19/Iceland/565/2020|EPI_ISL_424585|2020-03-28
MGYINVFAFPFTIYSLLLCRMNSRNYIAQVDVVNFNLT

>hCoV-19/Iceland/566/2020|EPI_ISL_424586|2020-03-27
MGYINVFAFPFTIYSLLLCRMNSRNYIAQVDVVNFNLT

>hCoV-19/Iceland/568/2020|EPI_ISL_424588|2020-03-28
MGYINVFAFPFTIYSLLLCRMNSRNYIAQVDVVNFNLT

>hCoV-19/Iceland/569/2020|EPI_ISL_424589|2020-03-28
MGYINVFAFPFTIYSLLLCRMNSRNYIAQVDVVNFNLT

>hCoV-19/Iceland/570/2020|EPI_ISL_424590|2020-03-28
MGYINVFAFPFTIYSLLLCRMNSRNYIAQVDVVNFNLT

>hCoV-19/Iceland/571/2020|EPI_ISL_424591|2020-03-28
MGYINVFAFPFTIYSLLLCRMNSRNYIAQVDVVNFNLT

>hCoV-19/Iceland/572/2020|EPI_ISL_424592|2020-03-28
MGYINVFAFPFTIYSLLLCRMNSRNYIAQVDVVNFNLT

>hCoV-19/Iceland/573/2020|EPI_ISL_424593|2020-03-28
MGYINVFAFPFTIYSLLLCRMNSRNYIAQVDVVNFNLT

>hCoV-19/Iceland/574/2020|EPI_ISL_424594|2020-03
MGYINVFAFPFTIYSLLLCRMNSRNYIAQVDVVNFNLT

>hCoV-19/Iceland/575/2020|EPI_ISL_424595|2020-03-28
MGYINVFAFPFTIYSLLLCRMNSRNYIAQVDVVNFNLT

>hCoV-19/Iceland/576/2020|EPI_ISL_424596|2020-03-28
MGYINVFAFPFTIYSLLLCRMNSRNYIAQVDVVNFNLT

>hCoV-19/Iceland/577/2020|EPI_ISL_424597|2020-03-27
MGYINVFAFPFTIYSLLLCRMNSRNYIAQVDVVNFNLT

>hCoV-19/Iceland/578/2020|EPI_ISL_424598|2020-03-27
MGYINVFAFPFTIYSLLLCRMNSRNYIAQVDVVNFNLT

>hCoV-19/Iceland/579/2020|EPI_ISL_424599|2020-03-27
MGYINVFAFPFTIYSLLLCRMNSRNYIAQVDVVNFNLT

>hCoV-19/Iceland/580/2020|EPI_ISL_424600|2020-03-27
MGYINVFAFPFTIYSLLLCRMNSRNYIARVDVVNFNLT

>hCoV-19/Iceland/581/2020|EPI_ISL_424601|2020-03-27
MGYINVFAFPFTIYSLLLCRMNSRNYIAQVDVVNFNLT

>hCoV-19/Iceland/582/2020|EPI_ISL_424602|2020-03-27
MGYINVFAFPFTIYSLLLCRMNSRNYIAQVDVVNFNLT

>hCoV-19/Iceland/583/2020|EPI_ISL_424603|2020-03-27
MGYINVFAFPFTIYSLLLCRMNSRNYIAQVDVVNFNLT

>hCoV-19/Iceland/584/2020|EPI_ISL_424604|2020-03-27
MGYINVFAFPFTIYSLLLCRMNSRNYIAQVDVVNFNLT

>hCoV-19/Iceland/585/2020|EPI_ISL_424605|2020-03-27
MGYINVFAFPFTIYSLLLCRMNSRNYIAQVDVVNFNLT

>hCoV-19/Iceland/586/2020|EPI_ISL_424606|2020-03-28
MGYINVFAFPFTIYSLLLCRMNSRNYIAQVDVVNFNLT

>hCoV-19/Iceland/588/2020|EPI_ISL_424608|2020-03-29
MGYINVFAFPFTIYSLLLCRMNSRNYIAQVDVVNFNLT

>hCoV-19/Iceland/589/2020|EPI_ISL_424609|2020-03-29
MGYINVFAFPFTIYSLLLCRMNSRNYIAQVDVVNFNLT

>hCoV-19/Iceland/590/2020|EPI_ISL_424610|2020-03-26
MGYINVFAFPFTIYSLLLCRMNSRNYIAQVDVVNFNLT

>hCoV-19/Iceland/591/2020|EPI_ISL_424611|2020-03-27
MGYINVFAFPFTIYSLLLCRMNSRNYIAQVDVVNFNLT

>hCoV-19/Iceland/592/2020|EPI_ISL_424612|2020-03-27
MGYINVFAFPFTIYSLLLCRMNSRNYIAQVDVVNFNLT

>hCoV-19/Spain/Valencia305/2020|EPI_ISL_436400|2020-03-22
MGYINVFAFPFTIYSLLLCRMNSRNYIAQVDVVNFNLT

>hCoV-19/Spain/Valencia306/2020|EPI_ISL_436401|2020-03-22
MGYINVFAFPFTIYSLLLCRMNSRNYIAQVDVVNFNLT

>hCoV-19/Spain/Valencia307/2020|EPI_ISL_436402|2020-03-22
MGYINVFAFPFTIYSLLLCRMNSRNYIAQVDVVNFNLT

>hCoV-19/Spain/Valencia308/2020|EPI_ISL_436403|2020-03-23
MGYINVFAFPFTIYSLLLCRMNSRNYIAQVDVVNFNLT

>hCoV-19/Spain/Valencia309/2020|EPI_ISL_436404|2020-03-22
MGYINVFAFPFTIYSLLLCRMNSRNYIAQVDVVNFNLT

>hCoV-19/Spain/Valencia310/2020|EPI_ISL_436405|2020-03-23
MGYINVFAFPFTIYSLLLCRMNSRNYIAQVDVVNFNLT

>hCoV-19/Spain/Valencia311/2020|EPI_ISL_436406|2020-03-23
MGYINVFAFPFTIYSLLLCRMNSRNYIAQVDVVNFNLT

>hCoV-19/Spain/Valencia312/2020|EPI_ISL_436407|2020-03-26
MGYINVFAFPFTIYSLLLCRMNSRNYIAQVDVVNFNLT

>hCoV-19/Spain/Valencia313/2020|EPI_ISL_436408|2020-03-25
MGYINVFAFPFTIYSLLLCRMNSRNYIAQVDVVNFNLT

>hCoV-19/Spain/Valencia314/2020|EPI_ISL_436409|2020-03-26
MGYINVFAFPFTIYSLLLCRMNSRNYIAQVDVVNFNLT

>hCoV-19/Spain/Valencia315/2020|EPI_ISL_436410|2020-03-26
MGYINVFAFPFTIYSLLLCRMNSRNYIAQVDVVNFNLT

>hCoV-19/Spain/Valencia316/2020|EPI_ISL_436411|2020-03-26
MGYINVFAFPFTIYSLLLCRMNSRNYIAQVDVVNFNLT

>hCoV-19/DRC/2299/2020|EPI_ISL_436412|2020-04-14
MGYINVFAFPFTIYSLLLCRMNSRNYIAQVDVVNFNLT

>hCoV-19/India/NCDC-2443/2020|EPI_ISL_436413|2020-03-30
MGYINVFAFPFTIYSLLLCRMNSRNYIAQVDVVNFNLT

>hCoV-19/India/NCDC-2502/2020|EPI_ISL_436414|2020-03-31
MGYINVFAFPFTIYSLLLCRMNSRNYIAQVDVVNFNLT

>hCoV-19/India/NCDC-2507/2020|EPI_ISL_436415|2020-03-31
MGYINVFAFPFTIYSLLLCRMNSRNYIAQVDVVNFNLT

>hCoV-19/India/NCDC-2514/2020|EPI_ISL_436416|2020-03-31
MGYINVFAFPFTIYSLLLCRMNSRNYIAQVDVVNFNLT

>hCoV-19/India/NCDC-2515/2020|EPI_ISL_436417|2020-03-31
MGYINVFAFPFTIYSLLLCRMNSRNYIAQVDVVNFNLT

>hCoV-19/India/NCDC-2517/2020|EPI_ISL_436418|2020-03-31
MGYINVFAFPFTIYSLLLCRMNSRNYIAQVDVVNFNLT

>hCoV-19/India/NCDC-2519/2020|EPI_ISL_436419|2020-03-31
MGYINVFAFPFTIYSLLLCRMNSRNYIAQVDVVNFNLT

>hCoV-19/India/NCDC-2522/2020|EPI_ISL_436420|2020-03-31
MGYINVFAFPFTIYSLLLCRMNSRNYIAQVDVVNFNLT

>hCoV-19/India/NCDC-2525/2020|EPI_ISL_436421|2020-03-31
MGYINVFAFPFTIYSLLLCRMNSRNYIAQVDVVNFNLT

>hCoV-19/India/NCDC-2535/2020|EPI_ISL_436422|2020-03-31
MGYINVFAFPFTIYSLLLCRMNSRNYIAQVDVVNFNLT

>hCoV-19/India/NCDC-3162/2020|EPI_ISL_436423|2020-04-05
MGYINVFAFPFTIYSLLLCRMNSRNYIAQVDVVNFNLT

>hCoV-19/India/NCDC-3163/2020|EPI_ISL_436424|2020-04-05
MGYINVFAFPFTIYSLLLCRMNSRNYIAQVDVVNFNLT

>hCoV-19/India/NCDC-3170/2020|EPI_ISL_436425|2020-04-05
MGYINVFAFPFTIYSLLLCRMNSRNYIAQVDVVNFNLT

>hCoV-19/India/NCDC-3175/2020|EPI_ISL_436426|2022-04-05
MGYINVFAFPFTIYSLLLCRMNSRNYIAQVDVVNFNLT

>hCoV-19/India/NCDC-3176/2020|EPI_ISL_436427|2020-04-05
MGYINVFAFPFTIYSLLLCRMNSRNYIAQVDVVNFNLT

>hCoV-19/India/NCDC-3181/2020|EPI_ISL_436428|2020-04-05
MGYINVFAFPFTIYSLLLCRMNSRNYIAQVDVVNFNLT

>hCoV-19/India/NCDC-3190/2020|EPI_ISL_436429|2020-04-05
MGYINVFAFPFTIYSLLLCRMNSRNYIAQVDVVNFNLT

>hCoV-19/India/NCDC-3195/2020|EPI_ISL_436430|2020-04-05
MGYINVFAFPFTIYSLLLCRMNSRNYIAQVDVVNFNLT

>hCoV-19/India/NCDC-3230/2020|EPI_ISL_436431|2020-04-05
MGYINVFAFPFTIYSLLLCRMNSRNYIAQVDVVNFNLT

>hCoV-19/India/NCDC-3264/2020|EPI_ISL_436432|2020-04-05
MGYINVFAFPFTIYSLLLCRMNSRNYIAQVDVVNFNLT

>hCoV-19/India/NCDC-3271/2020|EPI_ISL_436433|2020-04-05
MGYINVFAFPFTIYSLLLCRMNSRNYIAQVDVVNFNLT

>hCoV-19/India/NCDC-3279/2020|EPI_ISL_436434|2020-04-05
MGYINVFAFPFTIYSLLLCRMNSRNYIAQVDVVNFNLT

>hCoV-19/India/NCDC-3394/2020|EPI_ISL_436435|2020-04-09
MGYINVFAFPFTIYSLLLCRMNSRNYIAQVDVVNFNLT

>hCoV-19/India/NCDC-3400/2020|EPI_ISL_436436|2020-04-06
MGYINVFAFPFTIYSLLLCRMNSRNYIAQVDVVNFNLT

>hCoV-19/India/NCDC-3831/2020|EPI_ISL_436437|2020-04-08
MGYINVFAFPFTIYSLLLCRMNSRNYIAQVDVVNFNLT

>hCoV-19/USA/PA-MGSC52-05/2020|EPI_ISL_436500|2020-03
MGYINVFAFPFTIYSLLLCRMNSRNYIAQVDVVNFNLT

>hCoV-19/USA/PA-MGSC53-05/2020|EPI_ISL_436501|2020-03
MGYINVFAFPFTIYSLLLCRMNSRNYIAQVDVVNFNLT

>hCoV-19/USA/PA-MGSC55-05/2020|EPI_ISL_436502|2020-03
MGYINVFAFPFTIYSLLLCRMNSRNYIAQVDVVNFNLT

>hCoV-19/USA/PA-MGSC56-05/2020|EPI_ISL_436503|2020-03
MGYINVFAFPFTIYSLLLCRMNSRNYIAQVDVVNFNLT

>hCoV-19/USA/PA-MGSC58-05/2020|EPI_ISL_436504|2020
MGYINVFAFPFTIYSLLLCRMNSRNYIAQVDVVNFNLT

>hCoV-19/USA/FL-BPHL-01/2020|EPI_ISL_436505|2020-04-05
MGYINVFAFPFTIYSLLLCRMNSRNYIAQVDVVNFNLT

>hCoV-19/USA/FL-BPHL-02/2020|EPI_ISL_436506|2020-04-05
MGYINVFAFPFTIYSLLLCRMNSRNYIAQVDVVNFNLT

>hCoV-19/USA/FL-BPHL-03/2020|EPI_ISL_436507|2020-04-05
MGYINVFAFPFTIYSLLLCRMNSRNYIAQVDVVNFNLT

>hCoV-19/USA/FL-BPHL-04/2020|EPI_ISL_436508|2020-04-03
MGYINVFAFPFTIYSLLLCRMNSRNYIAQVDVVNFNLT

>hCoV-19/USA/FL-BPHL-05/2020|EPI_ISL_436509|2020-04-05
MGYINVFAFPFTIYSLLLCRMNSRNYIAQVDVVNFNLT

>hCoV-19/USA/FL-BPHL-06/2020|EPI_ISL_436510|2020-04-04
MGYINVFAFPFTIYSLLLCRMNSRNYIAQVDVVNFNLT

>hCoV-19/USA/FL-BPHL-07/2020|EPI_ISL_436511|2020-04-04
MGYINVFAFPFTIYSLLLCRMNSRNYIAQVDVVNFNLT

>hCoV-19/USA/FL-BPHL-08/2020|EPI_ISL_436512|2020-04-03
MGYINVFAFPFTIYSLLLCRMNSRNYIAQVDVVNFNLT

>hCoV-19/USA/FL-BPHL-09/2020|EPI_ISL_436513|2020-04-04
MGYINVFAFPFTIYSLLLCRMNSRNYIAQVDVVNFNLT

>hCoV-19/USA/FL-BPHL-010/2020|EPI_ISL_436514|2020-04-06
MGYINVFAFPFTIYSLLLCRMNSRNYIAQVDVVNFNLT

>hCoV-19/USA/FL-BPHL-033/2020|EPI_ISL_436537|2020-04-16
MGYINVFAFPFTIYSLLLCRMNSRNYIAQVDVVNFNLT

>hCoV-19/USA/FL-BPHL-034/2020|EPI_ISL_436538|2020-04-16
MGYINVFAFPFTIYSLLLCRMNSRNYIAQVDVVNFNLT

>hCoV-19/USA/FL-BPHL-035/2020|EPI_ISL_436539|2020-04-16
MGYINVFAFPFTIYSLLLCRMNSRNYIAQVDVVNFNLT

>hCoV-19/USA/FL-BPHL-036/2020|EPI_ISL_436540|2020-04-16
MGYINVFAFPFTIYSLLLCRMNSRNYIAQVDVVNFNLT

>hCoV-19/USA/FL-BPHL-037/2020|EPI_ISL_436541|2020-04-16
MGYINVFAFPFTIYSLLLCRMNSRNYIAQVDVVNFNLT

>hCoV-19/USA/FL-BPHL-038/2020|EPI_ISL_436542|2020-04-17
MGYINVFAFPFTIYSLLLCRMNSRNYIAQVDVVNFNLT

>hCoV-19/USA/FL-BPHL-039/2020|EPI_ISL_436543|2020-04-17
MGYINVFAFPFTIYSLLLCRMNSRNYIAQVDVVNFNLT

>hCoV-19/USA/FL-BPHL-040/2020|EPI_ISL_436544|2020-04-17
MGYINVFAFPFTIYSLLLCRMNSRNYIAQVDVVNFNLT

>hCoV-19/USA/FL-BPHL-041/2020|EPI_ISL_436545|2020-04-17
MGYINVFAFPFTIYSLLLCRMNSRNYIAQVDVVNFNLT

>hCoV-19/USA/FL-BPHL-042/2020|EPI_ISL_436546|2020-04-17
MGYINVFAFPFTIYSLLLCRMNSRNYIAQVDVVNFNLT

>hCoV-19/USA/FL-BPHL-043/2020|EPI_ISL_436547|2020-04-17
MGYINVFAFPFTIYSLLLCRMNSRNYIAQVDVVNFNLT

>hCoV-19/USA/FL-BPHL-044/2020|EPI_ISL_436548|2020-04-17
MGYINVFAFPFTIYSLLLCRMNSRNYIAQVDVVNFNLT

>hCoV-19/USA/FL-BPHL-045/2020|EPI_ISL_436549|2020-04-17
MGYINVFAFPFTIYSLLLCRMNSRNYIAQVDVVNFNLT

>hCoV-19/USA/FL-BPHL-055/2020|EPI_ISL_436559|2020-04-21
MGYINVFAFPFTIYSLLLCRMNSRNYIAQVDVVNFNLT

>hCoV-19/USA/FL-BPHL-056/2020|EPI_ISL_436560|2020-04-21
MGYINVFAFPFTIYSLLLCRMNSRNYIAQVDVVNFNLT

>hCoV-19/USA/FL-BPHL-057/2020|EPI_ISL_436561|2020-04-21
MGYINVFAFPFTIYSLLLCRMNSRNYIAQVDVVNFNLT

>hCoV-19/USA/FL-BPHL-058/2020|EPI_ISL_436562|2020-04-21
MGYINVFAFPFTIYSLLLCRMNSRNYIAQVDVVNFNLT

>hCoV-19/USA/FL-BPHL-059/2020|EPI_ISL_436563|2020-04-21
MGYINVFAFPFTIYSLLLCRMNSRNYIAQVDVVNFNLT

>hCoV-19/USA/WI-UW-271/2020|EPI_ISL_436565|2020-04-26
MGYINVFAFPFTIYSLLLCRMNSRNYIAQVDVVNFNLT

>hCoV-19/USA/WI-UW-272/2020|EPI_ISL_436566|2020-03-27
MGYINVFAFPFTIYSLLLCRMNSRNYIAQVDVVNFNLT

>hCoV-19/USA/WI-UW-273/2020|EPI_ISL_436567|2020-03-31
MGYINVFAFPFTIYSLLLCRMNSRNYIAQVDVVNFNLT

>hCoV-19/USA/WI-UW-274/2020|EPI_ISL_436568|2020-03-31
MGYINVFAFPFTIYSLLLCRMNSRNYIAQVDVVNFNLT

>hCoV-19/USA/WI-UW-275/2020|EPI_ISL_436569|2020-04-01
MGYINVFAFPFTIYSLLLCRMNSRNYIAQVDVVNFNLT

>hCoV-19/USA/WI-UW-276/2020|EPI_ISL_436570|2020-04-01
MGYINVFAFPFTIYSLLLCRMNSRNYIAQVDVVNFNLT

>hCoV-19/USA/WI-UW-277/2020|EPI_ISL_436571|2020-04-02
MGYINVFAFPFTIYSLLLCRMNSRNYIAQVDVVNFNLT

>hCoV-19/USA/WI-UW-278/2020|EPI_ISL_436572|2020-04-03
MGYINVFAFPFTIYSLLLCRMNSRNYIAQVDVVNFNLT

>hCoV-19/USA/WI-UW-279/2020|EPI_ISL_436573|2020-04-03
MGYINVFAFPFTIYSLLLCRMNSRNYIAQVDVVNFNLT

>hCoV-19/USA/WI-UW-280/2020|EPI_ISL_436574|2020-04-03
MGYINVFAFPFTIYSLLLCRMNSRNYIAQVDVVNFNLT

>hCoV-19/USA/WI-UW-281/2020|EPI_ISL_436575|2020-04-06
MGYINVFAFPFTIYSLLLCRMNSRNYIAQVDVVNFNLT

>hCoV-19/USA/WI-UW-282/2020|EPI_ISL_436576|2020-04-06
MGYINVFAFPFTIYSLLLCRMNSRNYIAQVDVVNFNLT

>hCoV-19/USA/WI-UW-283/2020|EPI_ISL_436577|2020-04-06
MGYINVFAFPFTIYSLLLCRMNSRNYIAQVDVVNFNLT

>hCoV-19/USA/WI-UW-284/2020|EPI_ISL_436578|2020-04-07
MGYINVFAFPFTIYSLLLCRMNSRNYIAQVDVVNFNLT

>hCoV-19/USA/WI-UW-285/2020|EPI_ISL_436579|2020-04-06
MGYINVFAFPFTIYSLLLCRMNSRNYIAQVDVVNFNLT

>hCoV-19/USA/WI-UW-286/2020|EPI_ISL_436580|2020-04-06
MGYINVFAFPFTIYSLLLCRMNSRNYIAQVDVVNFNLT

>hCoV-19/USA/WI-UW-287/2020|EPI_ISL_436581|2020-04-06
MGYINVFAFPFTIYSLLLCRMNSRNYIAQVDVVNFNLT

>hCoV-19/USA/WI-UW-288/2020|EPI_ISL_436582|2020-04-08
MGYINVFAFPFTIYSLLLCRMNSRNYIAQVDVVNFNLT

>hCoV-19/USA/WI-UW-289/2020|EPI_ISL_436583|2020-04-08
MGYINVFAFPFTIYSLLLCRMNSRNYIAQVDVVNFNLT

>hCoV-19/USA/WI-UW-290/2020|EPI_ISL_436584|2020-04-08
MGYINVFAFPFTIYSLLLCRMNSRNYIAQVDVVNFNLT

>hCoV-19/USA/WI-UW-291/2020|EPI_ISL_436585|2020-04-08
MGYINVFAFPFTIYSLLLCRMNSRNYIAQVDVVNFNLT

>hCoV-19/USA/WI-UW-292/2020|EPI_ISL_436586|2020-04-08
MGYINVFAFPFTIYSLLLCRMNSRNYIAQVDVVNFNLT

>hCoV-19/USA/WI-UW-293/2020|EPI_ISL_436587|2020-04-09
MGYINVFAFPFTIYSLLLCRMNSRNYIAQVDVVNFNLT

>hCoV-19/USA/WI-UW-294/2020|EPI_ISL_436588|2020-04-09
MGYINVFAFPFTIYSLLLCRMNSRNYIAQVDVVNFNLT

>hCoV-19/USA/WI-UW-295/2020|EPI_ISL_436589|2020-04-11
MGYINVFAFPFTIYSLLLCRMNSRNYIAQVDVVNFNLT

>hCoV-19/USA/WI-UW-296/2020|EPI_ISL_436590|2020-04-09
MGYINVFAFPFTIYSLLLCRMNSRNYIAQVDVVNFNLT

>hCoV-19/USA/WI-UW-297/2020|EPI_ISL_436591|2020-04-13
MGYINVFAFPFTIYSLLLCRMNSRNYIAQVDVVNFNLT

>hCoV-19/USA/WI-UW-298/2020|EPI_ISL_436592|2020-04-13
MGYINVFAFPFTIYSLLLCRMNSRNYIAQVDVVNFNLT

>hCoV-19/USA/WI-UW-299/2020|EPI_ISL_436593|2020-04-13
MGYINVFAFPFTIYSLLLCRMNSRNYIAQVDVVNFNLT

>hCoV-19/USA/WI-UW-300/2020|EPI_ISL_436594|2020-04-13
MGYINVFAFPFTIYSLLLCRMNSRNYIAQVDVVNFNLT

>hCoV-19/USA/WI-UW-301/2020|EPI_ISL_436595|2020-04-13
MGYINVFAFPFTIYSLLLCRMNSRNYIAQVDVVNFNLT

>hCoV-19/USA/WI-UW-302/2020|EPI_ISL_436596|2020-04-13
MGYINVFAFPFTIYSLLLCRMNSRNYIAQVDVVNFNLT

>hCoV-19/USA/WI-UW-303/2020|EPI_ISL_436597|2020-04-13
MGYINVFAFPFTIYSLLLCRMNSRNYIAQVDVVNFNLT

>hCoV-19/USA/WI-UW-304/2020|EPI_ISL_436598|2020-04-13
MGYINVFAFPFTIYSLLLCRMNSRNYIAQVDVVNFNLT

>hCoV-19/USA/WI-UW-305/2020|EPI_ISL_436599|2020-04-14
MGYINVFAFPFTIYSLLLCRMNSRNYIAQVDVVNFNLT

>hCoV-19/Switzerland/GE5373/2020|EPI_ISL_414020|2020-02-27
MGYINVFAFPFTIYSLLLCRMNSRNYIAQVDVVNFNLT

>hCoV-19/Switzerland/BL0902/2020|EPI_ISL_414021|2020-02-27
MGYINVFAFPFTIYSLLLCRMNSRNYIAQVDVVNFNLT

>hCoV-19/Switzerland/GE9586/2020|EPI_ISL_414022|2020-02-27
MGYINVFAFPFTIYSLLLCRMNSRNYIAQVDVVNFNLT

>hCoV-19/Switzerland/VD5615/2020|EPI_ISL_414023|2020-03-01
MGYINVFAFPFTIYSLLLCRMNSRNYIAQVDVVNFNLT

>hCoV-19/Scotland/CVR02/2020|EPI_ISL_414024|2020-03-02
MGYINVFAFPFTIYSLLLCRMNSRNYIAQVDVVNFNLT

>hCoV-19/Scotland/CVR03/2020|EPI_ISL_414025|2020-03-01
MGYINVFAFPFTIYSLLLCRMNSRNYIAQVDVVNFNLT

>hCoV-19/Scotland/CVR04/2020|EPI_ISL_414026|2020-03-04
MGYINVFAFPFTIYSLLLCRMNSRNYIAQVDVVNFNLT

>hCoV-19/Scotland/CVR05/2020|EPI_ISL_414027|2020-03-04
MGYINVFAFPFTIYSLLLCRMNSRNYIAQVDVVNFNLT

>hCoV-19/England/200641094/2020|EPI_ISL_414040|2020-02-05
MGYINVFAFPFTIYSLLLCRMNSRNYIAQVDVVNFNLT

>hCoV-19/England/200690245/2020|EPI_ISL_414041|2020-02-08
MGYINVFAFPFTIYSLLLCRMNSRNYIAQVDVVNFNLT

>hCoV-19/England/200690300/2020|EPI_ISL_414042|2020-02-08
MGYINVFAFPFTIYSLLLCRMNSRNYIAQVDVVNFNLT

>hCoV-19/England/200690306/2020|EPI_ISL_414043|2020-02-07
MGYINVFAFPFTIYSLLLCRMNSRNYIAQVDVVNFNLT

>hCoV-19/England/200690756/2020|EPI_ISL_414044|2020-02-08
MGYINVFAFPFTIYSLLLCRMNSRNYIAQVDVVNFNLT

>hCoV-19/Brazil/RJ-314/2020|EPI_ISL_414045|2020-03-04
MGYINVFAFPFTIYSLLLCRMNSRNYIAQVDVVNFNLT

>hCoV-19/USA/WA-UW142/2020|EPI_ISL_416680|2020-03-11
MGYINVFAFPFTIYSLLLCRMNSRNYIAQVDVVNFNLT

>hCoV-19/USA/WA-UW143/2020|EPI_ISL_416681|2020-03-11
MGYINVFAFPFTIYSLLLCRMNSRNYIAQVDVVNFNLT

>hCoV-19/USA/WA-UW144/2020|EPI_ISL_416682|2020-03-09
MGYINVFAFPFTIYSLLLCRMNSRNYIAQVDVVNFNLT

>hCoV-19/USA/WA-UW145/2020|EPI_ISL_416683|2020-03-15
MGYINVFAFPFTIYSLLLCRMNSRNYIAQVDVVNFNLT

>hCoV-19/USA/WA-UW146/2020|EPI_ISL_416684|2020-03-14
MGYINVFAFPFTIYSLLLCRMNSRNYIAQVDVVNFNLT

>hCoV-19/USA/WA-UW147/2020|EPI_ISL_416685|2020-03-15
MGYINVFAFPFTIYSLLLCRMNSRNYIAQVDVVNFNLT

>hCoV-19/USA/WA-UW148/2020|EPI_ISL_416686|2020-03-14
MGYINVFAFPFTIYSLLLCRMNSRNYIAQVDVVNFNLT

>hCoV-19/USA/WA-UW149/2020|EPI_ISL_416687|2020-03-14
MGYINVFAFPFTIYSLLLCRMNSRNYIAQVDVVNFNLT

>hCoV-19/USA/WA-UW150/2020|EPI_ISL_416688|2020-03-14
MGYINVFAFPFTIYSLLLCRMNSRNYIAQVDVVNFNLT

>hCoV-19/USA/WA-UW151/2020|EPI_ISL_416689|2020-03-14
MGYINVFAFPFTIYSLLLCRMNSRNYIAQVDVVNFNLT

>hCoV-19/USA/WA-UW152/2020|EPI_ISL_416690|2020-03-13
MGYINVFAFPFTIYSLLLCRMNSRNYIAQVDVVNFNLT

>hCoV-19/USA/WA-UW153/2020|EPI_ISL_416691|2020-03-13
MGYINVFAFPFTIYSLLLCRMNSRNYIAQVDVVNFNLT

>hCoV-19/USA/WA-UW154/2020|EPI_ISL_416692|2020-03-14
MGYINVFAFPFTIYSLLLCRMNSRNYIAQVDVVNFNLT

>hCoV-19/USA/WA-UW155/2020|EPI_ISL_416693|2020-03-12
MGYINVFAFPFTIYSLLLCRMNSRNYIAQVDVVNFNLT

>hCoV-19/USA/WA-UW156/2020|EPI_ISL_416694|2020-03-13
MGYINVFAFPFTIYSLLLCRMNSRNYIAQVDVVNFNLT

>hCoV-19/USA/WA-UW157/2020|EPI_ISL_416695|2020-03-13
MGYINVFAFPFTIYSLLLCRMNSRNYIAQVDVVNFNLT

>hCoV-19/USA/CT-UW158/2020|EPI_ISL_416696|2020-03-13
MGYINVFAFPFTIYSLLLCRMNSRNYIAQVDVVNFNLT

>hCoV-19/USA/CT-UW159/2020|EPI_ISL_416697|2020-03-13
MGYINVFAFPFTIYSLLLCRMNSRNYIAQVDVVNFNLT

>hCoV-19/USA/WA-UW160/2020|EPI_ISL_416698|2020-03-13
MGYINVFAFPFTIYSLLLCRMNSRNYIAQVDVVNFNLT

>hCoV-19/USA/WA-UW161/2020|EPI_ISL_416699|2020-03-13
MGYINVFAFPFTIYSLLLCRMNSRNYIAQVDVVNFNLT

>hCoV-19/Iceland/514/2020|EPI_ISL_424536|2020-03-21
MGYINVFAFPFTIYSLLLCRMNSRNYIAQVDVVNFNLT

>hCoV-19/Iceland/515/2020|EPI_ISL_424537|2020-03
MGYINVFAFPFTIYSLLLCRMNSRNYIAQVDVVNFNLT

>hCoV-19/Iceland/516/2020|EPI_ISL_424538|2020-03-24
MGYINVFAFPFTIYSLLLCRMNSRNYIAQVDVVNFNLT

>hCoV-19/Iceland/538/2020|EPI_ISL_424558|2020-03-27
MGYINVFAFPFTIYSLLLCRMNSRNYIAQVDVVNFNLT

>hCoV-19/Iceland/539/2020|EPI_ISL_424559|2020-03-27
MGYINVFAFPFTIYSLLLCRMNSRNYIAQVDVVNFNLT

>hCoV-19/Iceland/540/2020|EPI_ISL_424560|2020-03-27
MGYINVFAFPFTIYSLLLCRMNSRNYIAQVDVVNFNLT

>hCoV-19/Iceland/541/2020|EPI_ISL_424561|2020-03-27
MGYINVFAFPFTIYSLLLCRMNSRNYIAQVDVVNFNLT

>hCoV-19/Iceland/542/2020|EPI_ISL_424562|2020-03-26
MGYINVFAFPFTIYSLLLCRMNSRNYIAQVDVVNFNLT

>hCoV-19/Iceland/543/2020|EPI_ISL_424563|2020-03-27
MGYINVFAFPFTIYSLLLCRMNSRNYIAQVDVVNFNLT

>hCoV-19/Iceland/544/2020|EPI_ISL_424564|2020-03-27
MGYINVFAFPFTIYSLLLCRMNSRNYIAQVDVVNFNLT

>hCoV-19/Iceland/547/2020|EPI_ISL_424567|2020-03-28
MGYINVFAFPFTIYSLLLCRMNSRNYIAQVDVVNFNLT

>hCoV-19/Iceland/548/2020|EPI_ISL_424568|2020-03-28
MGYINVFAFPFTIYSLLLCRMNSRNYIAQVDVVNFNLT

>hCoV-19/Iceland/550/2020|EPI_ISL_424570|2020-03-28
MGYINVFAFPFTIYSLLLCRMNSRNYIAQVDVVNFNLT

>hCoV-19/Iceland/551/2020|EPI_ISL_424571|2020-03-27
MGYINVFAFPFTIYSLLLCRMNSRNYIAQVDVVNFNLT

>hCoV-19/Iceland/552/2020|EPI_ISL_424572|2020-03-26
MGYINVFAFPFTIYSLLLCRMNSRNYIAQVDVVNFNLT

>hCoV-19/Iceland/553/2020|EPI_ISL_424573|2020-03-27
MGYINVFAFPFTIYSLLLCRMNSRNYIAQVDVVNFNLT

>hCoV-19/Iceland/554/2020|EPI_ISL_424574|2020-03-27
MGYINVFAFPFTIYSLLLCRMNSRNYIAQVDVVNFNLT

>hCoV-19/Iceland/555/2020|EPI_ISL_424575|2020-03-28
MGYINVFAFPFTIYSLLLCRMNSRNYIAQVDVVNFNLT

>hCoV-19/Iceland/556/2020|EPI_ISL_424576|2020-03-27
MGYINVFAFPFTIYSLLLCRMNSRNYIAQVDVVNFNLT

>hCoV-19/Iceland/557/2020|EPI_ISL_424577|2020-03-27
MGYINVFAFPFTIYSLLLCRMNSRNYIAQVDVVNFNLT

>hCoV-19/Iceland/558/2020|EPI_ISL_424578|2020-03-27
MGYINVFAFPFTIYSLLLCRMNSRNYIAQVDVVNFNLT

>hCoV-19/Iceland/559/2020|EPI_ISL_424579|2020-03-26
MGYINVFAFPFTIYSLLLCRMNSRNYIAQVDVVNFNLT

>hCoV-19/Scotland/EDB407/2020|EPI_ISL_426000|2020-03-30
MGYINVFAFPFTIYSLLLCRMNSRNYIAQVDVVNFNLT

>hCoV-19/Scotland/EDB409/2020|EPI_ISL_426001|2020-03-30
MGYINVFAFPFTIYSLLLCRMNSRNYIAQVDVVNFNLT

>hCoV-19/Scotland/EDB410/2020|EPI_ISL_426002|2020-03-30
MGYINVFAFPFTIYSLLLCRMNSRNYIAQVDVVNFNLT

>hCoV-19/Scotland/EDB412/2020|EPI_ISL_426003|2020-03-30
MGYINVFAFPFTIYSLLLCRMNSRNYIAQVDVVNFNLT

>hCoV-19/Scotland/EDB413/2020|EPI_ISL_426004|2020-03-29
MGYINVFAFPFTIYSLLLCRMNSRNYIAQVDVVNFNLT

>hCoV-19/Scotland/EDB420/2020|EPI_ISL_426005|2020-03-30
MGYINVFAFPFTIYSLLLCRMNSRNYIAQVDVVNFNLT

>hCoV-19/Scotland/EDB421/2020|EPI_ISL_426006|2020-03-30
MGYINVFAFPFTIYSLLLCRMNSRNYIAQVDVVNFNLT

>hCoV-19/Scotland/EDB442/2020|EPI_ISL_426007|2020-03-31
MGYINVFAFPFTIYSLLLCRMNSRNYIAQVDVVNFNLT

>hCoV-19/Scotland/EDB501/2020|EPI_ISL_426008|2020-03-31
MGYINVFAFPFTIYSLLLCRMNSRNYIAQVDVVNFNLT

>hCoV-19/Scotland/EDB502/2020|EPI_ISL_426009|2020-03-31
MGYINVFAFPFTIYSLLLCRMNSRNYIAQVDVVNFNLT

>hCoV-19/Scotland/EDB561/2020|EPI_ISL_426020|2020-04-01
MGYINVFAFPFTIYSLLLCRMNSRNYIAQVDVVNFNLT

>hCoV-19/Scotland/EDB562/2020|EPI_ISL_426021|2020-04-01
MGYINVFAFPFTIYSLLLCRMNSRNYIAQVDVVNFNLT

>hCoV-19/Scotland/EDB563/2020|EPI_ISL_426022|2020-03-31
MGYINVFAFPFTIYSLLLCRMNSRNYIAQVDVVNFNLT

>hCoV-19/Scotland/EDB565/2020|EPI_ISL_426023|2020-03-31
MGYINVFAFPFTIYSLLLCRMNSRNYIAQVDVVNFNLT

>hCoV-19/Scotland/EDB566/2020|EPI_ISL_426024|2020-03-31
MGYINVFAFPFTIYSLLLCRMNSRNYIAQVDVVNFNLT

>hCoV-19/USA/NY-Wadsworth-10496-01/2020|EPI_ISL_426025|2020-03-03
MGYINVFAFPFTIYSLLLCRMNSRNYIAQVDVVNFNLT

>hCoV-19/USA/NY-Wadsworth-10528-01/2020|EPI_ISL_426026|2020-03-03
MGYINVFAFPFTIYSLLLCRMNSRNYIAQVDVVNFNLT

>hCoV-19/USA/NY-Wadsworth-10683-01/2020|EPI_ISL_426027|2020-03-04
MGYINVFAFPFTIYSLLLCRMNSRNYIAQVDVVNFNLT

>hCoV-19/USA/NY-Wadsworth-10690-01/2020|EPI_ISL_426028|2020-03-04
MGYINVFAFPFTIYSLLLCRMNSRNYIAQVDVVNFNLT

>hCoV-19/USA/NY-Wadsworth-10695-01/2020|EPI_ISL_426029|2020-03-04
MGYINVFAFPFTIYSLLLCRMNSRNYIAQVDVVNFNLT

>hCoV-19/USA/NY-Wadsworth-10703-01/2020|EPI_ISL_426030|2020-03-04
MGYINVFAFPFTIYSLLLCRMNSRNYIAQVDVVNFNLT

>hCoV-19/USA/NY-Wadsworth-10704-01/2020|EPI_ISL_426031|2020-03-04
MGYINVFAFPFTIYSLLLCRMNSRNYIAQVDVVNFNLT

>hCoV-19/USA/NY-Wadsworth-10707-01/2020|EPI_ISL_426032|2020-03-04
MGYINVFAFPFTIYSLLLCRMNSRNYIAQVDVVNFNLT

>hCoV-19/USA/NY-Wadsworth-10935-01/2020|EPI_ISL_426033|2020-03-04
MGYINVFAFPFTIYSLLLCRMNSRNYIAQVDVVNFNLT

>hCoV-19/USA/NY-Wadsworth-10955-01/2020|EPI_ISL_426034|2020-03-04
MGYINVFAFPFTIYSLLLCRMNSRNYIAQVDVVNFNLT

>hCoV-19/USA/NY-Wadsworth-10957-02/2020|EPI_ISL_426035|2020-03-04
MGYINVFAFPFTIYSLLLCRMNSRNYIAQVDVVNFNLT

>hCoV-19/USA/NY-Wadsworth-10958-01/2020|EPI_ISL_426036|2020-03-04
MGYINVFAFPFTIYSLLLCRMNSRNYIAQVDVVNFNLT

>hCoV-19/USA/NY-Wadsworth-10999-01/2020|EPI_ISL_426037|2020-03-05
MGYINVFAFPFTIYSLLLCRMNSRNYIAQVDVVNFNLT

>hCoV-19/USA/NY-Wadsworth-11000-01/2020|EPI_ISL_426038|2020-03-05
MGYINVFAFPFTIYSLLLCRMNSRNYIAQVDVVNFNLT

>hCoV-19/USA/NY-Wadsworth-11003-01/2020|EPI_ISL_426039|2020-03-05
MGYINVFAFPFTIYSLLLCRMNSRNYIAQVDVVNFNLT

>hCoV-19/USA/WA-UW-2074/2020|EPI_ISL_426080|2020-03-25
MGYINVFAFPFTIYSLLLCRMNSRNYIAQVDVVNFNLT

>hCoV-19/USA/WA-UW-2078/2020|EPI_ISL_426081|2020-03-23
MGYINVFAFPFTIYSLLLCRMNSRNYIAQVDVVNFNLT

>hCoV-19/USA/WA-UW-2082/2020|EPI_ISL_426082|2020-03-25
MGYINVFAFPFTIYSLLLCRMNSRNYIAQVDVVNFNLT

>hCoV-19/USA/WA-UW-2087/2020|EPI_ISL_426083|2020-03-25
MGYINVFAFPFTIYSLLLCRMNSRNYIAQVDVVNFNLT

>hCoV-19/USA/WA-UW-2091/2020|EPI_ISL_426084|2020-03-24
MGYINVFAFPFTIYSLLLCRMNSRNYIAQVDVVNFNLT

>hCoV-19/USA/WA-UW-2094/2020|EPI_ISL_426085|2020-03-25
MGYINVFAFPFTIYSLLLCRMNSRNYIAQVDVVNFNLT

>hCoV-19/USA/WA-UW-2100/2020|EPI_ISL_426086|2020-03-25
MGYINVFAFPFTIYSLLLCRMNSRNYIAQVDVVNFNLT

>hCoV-19/USA/WA-UW-2104/2020|EPI_ISL_426087|2020-03-24
MGYINVFAFPFTIYSLLLCRMNSRNYIAQVDVVNFNLT

>hCoV-19/USA/WA-UW-2105/2020|EPI_ISL_426088|2020-03-25
MGYINVFAFPFTIYSLLLCRMNSRNYIAQVDVVNFNLT

>hCoV-19/USA/WA-UW-2108/2020|EPI_ISL_426089|2020-03-24
MGYINVFAFPFTIYSLLLCRMNSRNYIAQVDVVNFNLT

>hCoV-19/USA/WA-UW-2112/2020|EPI_ISL_426090|2020-03-25
MGYINVFAFPFTIYSLLLCRMNSRNYIAQVDVVNFNLT

>hCoV-19/USA/WA-UW-2119/2020|EPI_ISL_426091|2020-03-25
MGYINVFAFPFTIYSLLLCRMNSRNYIAQVDVVNFNLT

>hCoV-19/USA/WA-UW-2131/2020|EPI_ISL_426092|2020-03-25
MGYINVFAFPFTIYSLLLCRMNSRNYIAQVDVVNFNLT

>hCoV-19/USA/WA-UW-2132/2020|EPI_ISL_426093|2020-03-25
MGYINVFAFPFTIYSLLLCRMNSRNYIAQVDVVNFNLT

>hCoV-19/USA/WA-UW-2137/2020|EPI_ISL_426094|2020-03-24
MGYINVFAFPFTIYSLLLCRMNSRNYIAQVDVVNFNLT

>hCoV-19/USA/WA-UW-2140/2020|EPI_ISL_426095|2020-03-25
MGYINVFAFPFTIYSLLLCRMNSRNYIAQVDVVNFNLT

>hCoV-19/USA/WA-UW-2141/2020|EPI_ISL_426096|2020-03-25
MGYINVFAFPFTIYSLLLCRMNSRNYIAQVDVVNFNLT

>hCoV-19/USA/WA-UW-2142/2020|EPI_ISL_426097|2020-03-25
MGYINVFAFPFTIYSLLLCRMNSRNYIAQVDVVNFNLT

>hCoV-19/USA/WA-UW-2144/2020|EPI_ISL_426098|2020-03-25
MGYINVFAFPFTIYSLLLCRMNSRNYIAQVDVVNFNLT

>hCoV-19/USA/WA-UW-2145/2020|EPI_ISL_426099|2020-03-25
MGYINVFAFPFTIYSLLLCRMNSRNYIAQVDVVNFNLT

>hCoV-19/Sri Lanka/COV38/2020|EPI_ISL_428670|2020-03-16
MGYINVFAFPFTIYSLLLCRMNSRNYIAQVDVVNFNLT

>hCoV-19/Spain/Madrid_LP24_5999/2020|EPI_ISL_428680|2020-03-09
MGYINVFAFPFTIYSLLLCRMNSRNYIAQVDVVNFNLT

>hCoV-19/Spain/Madrid_LP27_2548/2020|EPI_ISL_428681|2020-03-11
MGYINVFAFPFTIYSLLLCRMNSRNYIAQVDVVNFNLT

>hCoV-19/Spain/Madrid_LP30_2226/2020|EPI_ISL_428682|2020-03-11
MGYINVFAFPFTIYSLLLCRMNSRNYIAQVDVVNFNLT

>hCoV-19/Spain/Madrid_H12_13/2020|EPI_ISL_428683|2020-03-03
MGYINVFAFPFTIYSLLLCRMNSRNYIAQVDVVNFNLT

>hCoV-19/Spain/Madrid_H12_20/2020|EPI_ISL_428684|2020-03-27
MGYINVFAFPFTIYSLLLCRMNSRNYIAQVDVVNFNLT

>hCoV-19/Spain/Madrid_H12_23/2020|EPI_ISL_428686|2020-03-22
MGYINVFAFPFTIYSLLLCRMNSRNYIAQVDVVNFNLT

>hCoV-19/Spain/Madrid_H12_24/2020|EPI_ISL_428687|2020-03-22
MGYINVFAFPFTIYSLLLCRMNSRNYIAQVDVVNFNLT

>hCoV-19/Spain/Madrid_H12_25/2020|EPI_ISL_428688|2020-03-22
MGYINVFAFPFTIYSLLLCRMNSRNYIAQVDVVNFNLT

>hCoV-19/Spain/Madrid_H12_26/2020|EPI_ISL_428689|2020-03-26
MGYINVFAFPFTIYSLLLCRMNSRNYIAQVDVVNFNLT

>hCoV-19/Spain/Madrid_H12_27/2020|EPI_ISL_428690|2020-03-21
MGYINVFAFPFTIYSLLLCRMNSRNYIAQVDVVNFNLT

>hCoV-19/Spain/Madrid_H12_28/2020|EPI_ISL_428691|2020-03-21
MGYINVFAFPFTIYSLLLCRMNSRNYIAQVDVVNFNLT

>hCoV-19/Spain/Madrid_H12_29/2020|EPI_ISL_428692|2020-03-12
MGYINVFAFPFTIYSLLLCRMNSRNYIAQVDVVNFNLT

>hCoV-19/Spain/Madrid_H12_30/2020|EPI_ISL_428693|2020-03-12
MGYINVFAFPFTIYSLLLCRMNSRNYIAQVDVVNFNLT

>hCoV-19/Spain/Madrid_H12_31/2020|EPI_ISL_428694|2020-03-12
MGYINVFAFPFTIYSLLLCRMNSRNYIAQVDVVNFNLT

>hCoV-19/Spain/Madrid_H12_32/2020|EPI_ISL_428695|2020-03-12
MGYINVFAFPFTIYSLLLCRMNSRNYIAQVDVVNFNLT

>hCoV-19/Spain/Madrid_H12_33/2020|EPI_ISL_428696|2020-03-12
MGYINVFAFPFTIYSLLLCRMNSRNYIAQVDVVNFNLT

>hCoV-19/Spain/Madrid_H12_34/2020|EPI_ISL_428697|2020-03-12
MGYINVFAFPFTIYSLLLCRMNSRNYIAQVDVVNFNLT

>hCoV-19/Spain/Madrid_H12_35/2020|EPI_ISL_428698|2020-03-12
MGYINVFAFPFTIYSLLLCRMNSRNYIAQVDVVNFNLT

>hCoV-19/Spain/Madrid_H12_36/2020|EPI_ISL_428699|2020-03-09
MGYINVFAFPFTIYSLLLCRMNSRNYIAQVDVVNFNLT

>hCoV-19/USA/FL-BPHL-011/2020|EPI_ISL_436515|2020-04-04
MGYINVFAFPFTIYSLLLCRMNSRNYIAQVDVVNFNLT

>hCoV-19/USA/FL-BPHL-012/2020|EPI_ISL_436516|2020-04-04
MGYLNVFAFPFTIYSLLLCRMNSRNYIAQVDVVNFNLT

>hCoV-19/USA/FL-BPHL-013/2020|EPI_ISL_436517|2020-04-08
MGYINVFAFPFTIYSLLLCRMNSRNYIAQVDVVNFNLT

>hCoV-19/USA/FL-BPHL-014/2020|EPI_ISL_436518|2020-04-08
MGYINVFAFPFTIYSLLLCRMNSRNYIAQVDVVNFNLT

>hCoV-19/USA/FL-BPHL-015/2020|EPI_ISL_436519|2020-04-09
MGYINVFAFPFTIYSLLLCRMNSRNYIAQVDVVNFNLT

>hCoV-19/USA/FL-BPHL-016/2020|EPI_ISL_436520|2020-04-09
MGYINVFAFPFTIYSLLLCRMNSRNYIAQVDVVNFNLT

>hCoV-19/USA/FL-BPHL-017/2020|EPI_ISL_436521|2020-04-08
MGYINVFAFPFTIYSLLLCRMNSRNYIAQVDVVNFNLT

>hCoV-19/USA/FL-BPHL-018/2020|EPI_ISL_436522|2020-04-09
MGYINVFAFPFTIYSLLLCRMNSRNYIAQVDVVNFNLT

>hCoV-19/USA/FL-BPHL-019/2020|EPI_ISL_436523|2020-04-15
MGYINVFAFPFTIYSLLLCRMNSRNYIAQVDVVNFNLT

>hCoV-19/USA/FL-BPHL-020/2020|EPI_ISL_436524|2020-04-15
MGYINVFAFPFTIYSLLLCRMNSRNYIAQVDVVNFNLT

>hCoV-19/USA/FL-BPHL-021/2020|EPI_ISL_436525|2020-04-15
MGYINVFAFPFTIYSLLLCRMNSRNYIAQVDVVNFNLT

>hCoV-19/USA/FL-BPHL-022/2020|EPI_ISL_436526|2020-04-15
MGYINVFAFPFTIYSLLLCRMNSRNYIAQVDVVNFNLT

>hCoV-19/USA/FL-BPHL-023/2020|EPI_ISL_436527|2020-04-15
MGYINVFAFPFTIYSLLLCRMNSRNYIAQVDVVNFNLT

>hCoV-19/USA/FL-BPHL-024/2020|EPI_ISL_436528|2020-04-16
MGYINVFAFPFTIYSLLLCRMNSRNYIAQVDVVNFNLT

>hCoV-19/USA/FL-BPHL-025/2020|EPI_ISL_436529|2020-04-16
MGYINVFAFPFTIYSLLLCRMNSRNYIAQVDVVNFNLT

>hCoV-19/USA/FL-BPHL-026/2020|EPI_ISL_436530|2020-04-16
MGYINVFAFPFTIYSLLLCRMNSRNYIAQVDVVNFNLT

>hCoV-19/USA/FL-BPHL-027/2020|EPI_ISL_436531|2020-04-16
MGYINVFAFPFTIYSLLLCRMNSRNYIAQVDVVNFNLT

>hCoV-19/USA/FL-BPHL-028/2020|EPI_ISL_436532|2020-04-16
MGYINVFAFPFTIYSLLLCRMNSRNYIAQVDVVNFNLT

>hCoV-19/USA/FL-BPHL-029/2020|EPI_ISL_436533|2020-04-16
MGYINVFAFPFTIYSLLLCRMNSRNYIAQVDVVNFNLT

>hCoV-19/USA/FL-BPHL-030/2020|EPI_ISL_436534|2020-04-16
MGYINVFAFPFTIYSLLLCRMNSRNYIAQVDVVNFNLT

>hCoV-19/USA/FL-BPHL-031/2020|EPI_ISL_436535|2020-04-16
MGYINVFAFPFTIYSLLLCRMNSRNYIAQVDVVNFNLT

>hCoV-19/USA/FL-BPHL-032/2020|EPI_ISL_436536|2020-04-16
MGYINVFAFPFTIYSLLLCRMNSRNYIAQVDVVNFNLT

>hCoV-19/USA/FL-BPHL-046/2020|EPI_ISL_436550|2020-04-17
MGYINVFAFPFTIYSLLLCRMNSRNYIAQVDVVNFNLT

>hCoV-19/USA/FL-BPHL-047/2020|EPI_ISL_436551|2020-04-17
MGYINVFAFPFTIYSLLLCRMNSRNYIAQVDVVNFNLT

>hCoV-19/USA/FL-BPHL-048/2020|EPI_ISL_436552|2020-04-17
MGYINVFAFPFTIYSLLLCRMNSRNYIAQVDVVNFNLT

>hCoV-19/USA/FL-BPHL-049/2020|EPI_ISL_436553|2020-04-17
MGYINVFAFPFTIYSLLLCRMNSRNYIAQVDVVNFNLT

>hCoV-19/USA/FL-BPHL-050/2020|EPI_ISL_436554|2020-04-17
MGYINVFAFPFTIYSLLLCRMNSRNYIAQVDVVNFNLT

>hCoV-19/USA/FL-BPHL-051/2020|EPI_ISL_436555|2020-04-17
MGYINVFAFPFTIYSLLLCRMNSRNYIAQVDVVNFNLT

>hCoV-19/USA/FL-BPHL-052/2020|EPI_ISL_436556|2020-04-20
MGYINVFAFPFTIYSLLLCRMNSRNYIAQVDVVNFNLT

>hCoV-19/USA/FL-BPHL-054/2020|EPI_ISL_436558|2020-04-20
MGYINVFAFPFTIYSLLLCRMNSRNYIAQVDVVNFNLT

>hCoV-19/Austria/CeMM0154/2020|EPI_ISL_438000|2020-03-03
MGYINVFAFPFTIYSLLLCRMNSRNYIAQVDVVNFNLT

>hCoV-19/Austria/CeMM0155/2020|EPI_ISL_438001|2020-03-03
MGYINVFAFPFTIYSLLLCRMNSRNYIAQVDVVNFNLT

>hCoV-19/Austria/CeMM0156/2020|EPI_ISL_438002|2020-03-03
MGYINVFAFPFTIYSLLLCRMNSRNYIAQVDVVNFNLT

>hCoV-19/Austria/CeMM0157/2020|EPI_ISL_438003|2020-03-04
MGYINVFAFPFTIYSLLLCRMNSRNYIAQVDVVNFNLT

>hCoV-19/Austria/CeMM0158/2020|EPI_ISL_438004|2020-03-04
MGYINVFAFPFTIYSLLLCRMNSRNYIAQVDVVNFNLT

>hCoV-19/Austria/CeMM0159/2020|EPI_ISL_438005|2020-03-04
MGYINVFAFPFTIYSLLLCRMNSRNYIAQVDVVNFNLT

>hCoV-19/Austria/CeMM0160/2020|EPI_ISL_438006|2020-03-04
MGYINVFAFPFTIYSLLLCRMNSRNYIAQVDVVNFNLT

>hCoV-19/Austria/CeMM0161/2020|EPI_ISL_438007|2020-03-05
MGYINVFAFPFTIYSLLLCRMNSRNYIAQVDVVNFNLT

>hCoV-19/Austria/CeMM0162/2020|EPI_ISL_438008|2020-03-05
MGYINVFAFPFTIYSLLLCRMNSRNYIAQVDVVNFNLT

>hCoV-19/Austria/CeMM0163/2020|EPI_ISL_438009|2020-03-06
MGYINVFAFPFTIYSLLLCRMNSRNYIAQVDVVNFNLT

>hCoV-19/Austria/CeMM0165/2020|EPI_ISL_438010|2020-03-06
MGYINVFAFPFTIYSLLLCRMNSRNYIAQVDVVNFNLT

>hCoV-19/Austria/CeMM0166/2020|EPI_ISL_438011|2020-03-06
MGYINVFAFPFTIYSLLLCRMNSRNYIAQVDVVNFNLT

>hCoV-19/Austria/CeMM0167/2020|EPI_ISL_438012|2020-03-06
MGYINVFAFPFTIYSLLLCRMNSRNYIAQVDVVNFNLT

>hCoV-19/Austria/CeMM0168/2020|EPI_ISL_438013|2020-03-07
MGYINVFAFPFTIYSLLLCRMNSRNYIAQVDVVNFNLT

>hCoV-19/Austria/CeMM0169/2020|EPI_ISL_438014|2020-03-07
MGYINVFAFPFTIYSLLLCRMNSRNYIAQVDVVNFNLT

>hCoV-19/Austria/CeMM0170/2020|EPI_ISL_438015|2020-03-07
MGYINVFAFPFTIYSLLLCRMNSRNYIAQVDVVNFNLT

>hCoV-19/Austria/CeMM0171/2020|EPI_ISL_438016|2020-03-07
MGYINVFAFPFTIYSLLLCRMNSRNYIAQVDVVNFNLT

>hCoV-19/Austria/CeMM0172/2020|EPI_ISL_438017|2020-03-07
MGYINVFAFPFTIYSLLLCRMNSRNYIAQVDVVNFNLT

>hCoV-19/Austria/CeMM0175/2020|EPI_ISL_438018|2020-03-08
MGYINVFAFPFTIYSLLLCRMNSRNYIAQVDVVNFNLT

>hCoV-19/Austria/CeMM0176/2020|EPI_ISL_438019|2020-03-08
MGYINVFAFPFTIYSLLLCRMNSRNYIAQVDVVNFNLT

>hCoV-19/Austria/CeMM0226/2020|EPI_ISL_438060|2020-03-17
MGYINVFAFPFTIYSLLLCRMNSRNYIAQVDVVNFNLT

>hCoV-19/Austria/CeMM0228/2020|EPI_ISL_438061|2020-03-18
MGYINVFAFPFTIYSLLLCRMNSRNYIAQVDVVNFNLT

>hCoV-19/Austria/CeMM0229/2020|EPI_ISL_438062|2020-03-18
MGYINVFAFPFTIYSLLLCRMNSRNYIAQVDVVNFNLT

>hCoV-19/Austria/CeMM0230/2020|EPI_ISL_438063|2020-03-18
MGYINVFAFPFTIYSLLLCRMNSRNYIAQVDVVNFNLT

>hCoV-19/Austria/CeMM0232/2020|EPI_ISL_438064|2020-03-18
MGYINVFAFPFTIYSLLLCRMNSRNYIAQVDVVNFNLT

>hCoV-19/Austria/CeMM0233/2020|EPI_ISL_438065|2020-03-18
MGYINVFAFPFTIYSLLLCRMNSRNYIAQVDVVNFNLT

>hCoV-19/Austria/CeMM0235/2020|EPI_ISL_438066|2020-03-19
MGYINVFAFPFTIYSLLLCRMNSRNYIAQVDVVNFNLT

>hCoV-19/Austria/CeMM0237/2020|EPI_ISL_438067|2020-03-19
MGYINVFAFPFTIYSLLLCRMNSRNYIAQVDVVNFNLT

>hCoV-19/Austria/CeMM0238/2020|EPI_ISL_438068|2020-03-19
MGYINVFAFPFTIYSLLLCRMNSRNYIAQVDVVNFNLT

>hCoV-19/Austria/CeMM0239/2020|EPI_ISL_438069|2020-03-19
MGYINVFAFPFTIYSLLLCRMNSRNYIAQVDVVNFNLT

>hCoV-19/Austria/CeMM0240/2020|EPI_ISL_438070|2020-03-20
MGYINVFAFPFTIYSLLLCRMNSRNYIAQVDVVNFNLT

>hCoV-19/Austria/CeMM0241/2020|EPI_ISL_438071|2020-03-20
MGYINVFAFPFTIYSLLLCRMNSRNYIAQVDVVNFNLT

>hCoV-19/Austria/CeMM0242/2020|EPI_ISL_438072|2020-03-20
MGYINVFAFPFTIYSLLLCRMNSRNYIAQVDVVNFNLT

>hCoV-19/Austria/CeMM0243/2020|EPI_ISL_438073|2020-03-20
MGYINVFAFPFTIYSLLLCRMNSRNYIAQVDVVNFNLT

>hCoV-19/Austria/CeMM0244/2020|EPI_ISL_438074|2020-03-20
MGYINVFAFPFTIYSLLLCRMNSRNYIAQVDVVNFNLT

>hCoV-19/Austria/CeMM0245/2020|EPI_ISL_438075|2020-03-20
MGYINVFAFPFTIYSLLLCRMNSRNYIAQVDVVNFNLT

>hCoV-19/Austria/CeMM0246/2020|EPI_ISL_438076|2020-03-21
MGYINVFAFPFTIYSLLLCRMNSRNYIAQVDVVNFNLT

>hCoV-19/Austria/CeMM0247/2020|EPI_ISL_438077|2020-03-21
MGYINVFAFPFTIYSLLLCRMNSRNYIAQVDVVNFNLT

>hCoV-19/Austria/CeMM0248/2020|EPI_ISL_438078|2020-03-21
MGYINVFAFPFTIYSLLLCRMNSRNYIAQVDVVNFNLT

>hCoV-19/Austria/CeMM0249/2020|EPI_ISL_438079|2020-03-21
MGYINVFAFPFTIYSLLLCRMNSRNYIAQVDVVNFNLT

>hCoV-19/Austria/CeMM0250/2020|EPI_ISL_438080|2020-03-21
MGYINVFAFPFTIYSLLLCRMNSRNYIAQVDVVNFNLT

>hCoV-19/Austria/CeMM0251/2020|EPI_ISL_438081|2020-03-21
MGYINVFAFPFTIYSLLLCRMNSRNYIAQVDVVNFNLT

>hCoV-19/Austria/CeMM0252/2020|EPI_ISL_438082|2020-03-21
MGYINVFAFPFTIYSLLLCRMNSRNYIAQVDVVNFNLT

>hCoV-19/Austria/CeMM0254/2020|EPI_ISL_438083|2020-03-22
MGYINVFAFPFTIYSLLLCRMNSRNYIAQVDVVNFNLT

>hCoV-19/Austria/CeMM0255/2020|EPI_ISL_438084|2020-03-22
MGYINVFAFPFTIYSLLLCRMNSRNYIAQVDVVNFNLT

>hCoV-19/Austria/CeMM0256/2020|EPI_ISL_438085|2020-03-22
MGYINVFAFPFTIYSLLLCRMNSRNYIAQVDVVNFNLT

>hCoV-19/Austria/CeMM0257/2020|EPI_ISL_438086|2020-03-22
MGYINVFAFPFTIYSLLLCRMNSRNYIAQVDVVNFNLT

>hCoV-19/Austria/CeMM0258/2020|EPI_ISL_438087|2020-03-22
MGYINVFAFPFTIYSLLLCRMNSRNYIAQVDVVNFNLT

>hCoV-19/Austria/CeMM0259/2020|EPI_ISL_438088|2020-03-23
MGYINVFAFPFTIYSLLLCRMNSRNYIAQVDVVNFNLT

>hCoV-19/Austria/CeMM0260/2020|EPI_ISL_438089|2020-03-23
MGYINVFAFPFTIYSLLLCRMNSRNYIAQVDVVNFNLT

>hCoV-19/Austria/CeMM0261/2020|EPI_ISL_438090|2020-03-23
MGYINVFAFPFTIYSLLLCRMNSRNYIAQVDVVNFNLT

>hCoV-19/Austria/CeMM0262/2020|EPI_ISL_438091|2020-03-23
MGYINVFAFPFTIYSLLLCRMNSRNYIAQVDVVNFNLT

>hCoV-19/Austria/CeMM0263/2020|EPI_ISL_438092|2020-03-23
MGYINVFAFPFTIYSLLLCRMNSRNYIAQVDVVNFNLT

>hCoV-19/Austria/CeMM0264/2020|EPI_ISL_438093|2020-03-23
MGYINVFAFPFTIYSLLLCRMNSRNYIAQVDVVNFNLT

>hCoV-19/Austria/CeMM0265/2020|EPI_ISL_438094|2020-03-23
MGYINVFAFPFTIYSLLLCRMNSRNYIAQVDVVNFNLT

>hCoV-19/Austria/CeMM0266/2020|EPI_ISL_438095|2020-03-24
MGYINVFAFPFTIYSLLLCRMNSRNYIAQVDVVNFNLT

>hCoV-19/Austria/CeMM0267/2020|EPI_ISL_438096|2020-03-24
MGYINVFAFPFTIYSLLLCRMNSRNYIAQVDVVNFNLT

>hCoV-19/Austria/CeMM0269/2020|EPI_ISL_438097|2020-03-24
MGYINVFAFPFTIYSLLLCRMNSRNYIAQVDVVNFNLT

>hCoV-19/Austria/CeMM0271/2020|EPI_ISL_438098|2020-03-24
MGYINVFAFPFTIYSLLLCRMNSRNYIAQVDVVNFNLT

>hCoV-19/Austria/CeMM0272/2020|EPI_ISL_438099|2020-03-24
MGYINVFAFPFTIYSLLLCRMNSRNYIAQVDVVNFNLT

>hCoV-19/England/CAMB-7C3D9/2020|EPI_ISL_441620|2020-04-04
MGYINVFAFPFTIYSLLLCRMNSRNYIAQVDVVNFNLT

>hCoV-19/England/CAMB-7C649/2020|EPI_ISL_441621|2020-04-05
MGYINVFAFPFTIYSLLLCRMNSRNYIAQVDVVNFNLT

>hCoV-19/England/CAMB-7CA98/2020|EPI_ISL_441622|2020-04-03
MGYINVFAFPFTIYSLLLCRMNSRNYIAQVDVVNFNLT

>hCoV-19/England/CAMB-7CE6F/2020|EPI_ISL_441623|2020-04-05
MGYINVFAFPFTIYSLLLCRMNSRNYIAQVDVVNFNLT

>hCoV-19/England/CAMB-7DA88/2020|EPI_ISL_441624|2020-04-06
MGYINVFAFPFTIYSLLLCRMNSRNYIAQVDVVNFNLT

>hCoV-19/England/CAMB-7B98D/2020|EPI_ISL_441625|2020-04-04
MGYINVFAFPFTIYSLLLCRMNSRNYIAQVDVVNFNLT

>hCoV-19/England/CAMB-7DEE6/2020|EPI_ISL_441626|2020-04-06
MGYINVFAFPFTIYSLLLCRMNSRNYIAQVDVVNFNLT

>hCoV-19/England/CAMB-7DEC8/2020|EPI_ISL_441627|2020-04-06
MGYINVFAFPFTIYSLLLCRMNSRNYIAQVDVVNFNLT

>hCoV-19/England/CAMB-7C6C1/2020|EPI_ISL_441628|2020-04-04
MGYINVFAFPFTIYSLLLCRMNSRNYIAQVDVVNFNLT

>hCoV-19/England/CAMB-7DD07/2020|EPI_ISL_441629|2020-04-06
MGYINVFAFPFTIYSLLLCRMNSRNYIAQVDVVNFNLT

>hCoV-19/England/CAMB-7CD35/2020|EPI_ISL_441638|2020-04-06
MGYINVFAFPFTIYSLLLCRMNSRNYIAQVDVVNFNLT

>hCoV-19/England/CAMB-7CCB0/2020|EPI_ISL_441640|2020-04-05
MGYINVFAFPFTIYSLLLCRMNSRNYIAQVDVVNFNLT

>hCoV-19/England/CAMB-7C53D/2020|EPI_ISL_441641|2020-04-06
MGYINVFAFPFTIYSLLLCRMNSRNYIAQVDVVNFNLT

>hCoV-19/England/CAMB-7CDEA/2020|EPI_ISL_441642|2020-04-05
MGYINVFAFPFTIYSLLLCRMNSRNYIAQVDVVNFNLT

>hCoV-19/England/CAMB-7B9F6/2020|EPI_ISL_441643|2020-04-03
MGYINVFAFPFTIYSLLLCRMNSRNYIAQVDVVNFNLT

>hCoV-19/England/CAMB-7CDAE/2020|EPI_ISL_441644|2020-04-05
MGYINVFAFPFTIYSLLLCRMNSRNYIAQVDVVNFNLT

>hCoV-19/England/CAMB-7CB68/2020|EPI_ISL_441645|2020-04-05
MGYINVFAFPFTIYSLLLCRMNSRNYIAQVDVVNFNLT

>hCoV-19/England/CAMB-7C773/2020|EPI_ISL_441646|2020-04-04
MGYINVFAFPFTIYSLLLCRMNSRNYIAQVDVVNFNLT

>hCoV-19/England/CAMB-7CCCF/2020|EPI_ISL_441647|2020-04-05
MGYINVFAFPFTIYSLLLCRMNSRNYIAQVDVVNFNLT

>hCoV-19/England/CAMB-7BAB7/2020|EPI_ISL_441648|2020-04-04
MGYINVFAFPFTIYSLLLCRMNSRNYIAQVDVVNFNLT

>hCoV-19/England/CAMB-7D323/2020|EPI_ISL_441649|2020-04-06
MGYINVFAFPFTIYSLLLCRMNSRNYIAQVDVVNFNLT

>hCoV-19/England/CAMB-7B747/2020|EPI_ISL_441650|2020-04-03
MGYINVFAFPFTIYSLLLCRMNSRNYIAQVDVVNFNLT

>hCoV-19/England/CAMB-7BA4E/2020|EPI_ISL_441651|2020-04-04
MGYINVFAFPFTIYSLLLCRMNSRNYIAQVDVVNFNLT

>hCoV-19/England/CAMB-7C3F7/2020|EPI_ISL_441652|2020-04-04
MGYINVFAFPFTIYSLLLCRMNSRNYIAQVDVVNFNLT

>hCoV-19/England/CAMB-7CBE0/2020|EPI_ISL_441653|2020-04-05
MGYINVFAFPFTIYSLLLCRMNSRNYIAQVDVVNFNLT

>hCoV-19/England/CAMB-7B6E0/2020|EPI_ISL_441654|2020-04-03
MGYINVFAFPFTIYSLLLCRMNSRNYIAQVDVVNFNLT

>hCoV-19/England/CAMB-7D129/2020|EPI_ISL_441655|2020-04-06
MGYINVFAFPFTIYSLLLCRMNSRNYIAQVDVVNFNLT

>hCoV-19/England/CAMB-7C4A9/2020|EPI_ISL_441656|2020-04-05
MGYINVFAFPFTIYSLLLCRMNSRNYIAQVDVVNFNLT

>hCoV-19/England/CAMB-7D772/2020|EPI_ISL_441657|2020-04-06
MGYINVFAFPFTIYSLLLCRMNSRNYIAQVDVVNFNLT

>hCoV-19/England/CAMB-7B96F/2020|EPI_ISL_441658|2020-04-04
MGYINVFAFPFTIYSLLLCRMNSRNYIAQVDVVNFNLT

>hCoV-19/Northern Ireland/NIRE-FA85C/2020|EPI_ISL_441659|2020-03-31
MGYINVFAFPFTIYSLLLCRMNSRNYIAQVDVVNFNLT

>hCoV-19/England/CAMB-7D8F7/2020|EPI_ISL_441660|2020-04-07
MGYINVFAFPFTIYSLLLCRMNSRNYIAQVDVVNFNLT

>hCoV-19/England/CAMB-7D43F/2020|EPI_ISL_441661|2020-04-05
MGYINVFAFPFTIYSLLLCRMNSRNYIAQVDVVNFNLT

>hCoV-19/Northern Ireland/NIRE-FAA1A/2020|EPI_ISL_441662|2020-03-27
MGYINVFAFPFTIYSLLLCRMNSHNYIAQVDVVNFNLT

>hCoV-19/England/200940527/2020|EPI_ISL_414005|2020-02-25
MGYINVFAFPFTIYSLLLCRMNSRNYIAQVDVVNFNLT

>hCoV-19/England/200990724/2020|EPI_ISL_414006|2020-02-28
MGYINVFAFPFTIYSLLLCRMNSRNYIAQVDVVNFNLT

>hCoV-19/England/200960041/2020|EPI_ISL_414008|2020-02-27
MGYINVFAFPFTIYSLLLCRMNSRNYIAQVDVVNFNLT

>hCoV-19/England/200960515/2020|EPI_ISL_414009|2020-02-25
MGYINVFAFPFTIYSLLLCRMNSRNYIAQVDVVNFNLT

>hCoV-19/England/200981386/2020|EPI_ISL_414010|2020-02-26
MGYINVFAFPFTIYSLLLCRMNSRNYIAQVDVVNFNLT

>hCoV-19/England/200990006/2020|EPI_ISL_414011|2020-02-26
MGYINVFAFPFTIYSLLLCRMNSRNYIAQVDVVNFNLT

>hCoV-19/England/200990723/2020|EPI_ISL_414012|2020-02-27
MGYINVFAFPFTIYSLLLCRMNSRNYIAQVDVVNFNLT

>hCoV-19/England/201000003/2020|EPI_ISL_414013|2020-03-01
MGYINVFAFPFTIYSLLLCRMNSRNYIAQVDVVNFNLT

>hCoV-19/Brazil/SPBR-03/2020|EPI_ISL_414014|2020-03-02
MGYINVFAFPFTIYSLLLCRMNSRNYIAQVDVVNFNLT

>hCoV-19/Brazil/SPBR-06/2020|EPI_ISL_414015|2020-02-29
MGYINVFAFPFTIYSLLLCRMNSRNYIAQVDVVNFNLT

>hCoV-19/Brazil/SPBR-05/2020|EPI_ISL_414016|2020-02-29
MGYINVFAFPFTIYSLLLCRMNSRNYIAQVDVVNFNLT

>hCoV-19/Brazil/SPBR-04/2020|EPI_ISL_414017|2020-03-04
MGYINVFAFPFTIYSLLLCRMNSRNYIAQVDVVNFNLT

>hCoV-19/Switzerland/GE3121/2020|EPI_ISL_414019|2020-02-27
MGYINVFAFPFTIYSLLLCRMNSRNYIAQVDVVNFNLT

>hCoV-19/Japan/DP0438/2020|EPI_ISL_416600|2020-02-16
MGYINVFAFPFTIYSLLLCRMNSRNYIAQVDVVNFNLT

>hCoV-19/Japan/DP0457/2020|EPI_ISL_416601|2020-02-16
MGYINVFAFPFTIYSLLLCRMNSRNYIAQVDVVNFNLT

>hCoV-19/Japan/DP0462/2020|EPI_ISL_416602|2020-02-16
MGYINVFAFPFTIYSLLLCRMNSRNYIAQVDVVNFNLT

>hCoV-19/Japan/DP0464/2020|EPI_ISL_416603|2020-02-16
MGYINVFAFPFTIYSLLLCRMNSRNYIAQVDVVNFNLT

>hCoV-19/Japan/DP0476/2020|EPI_ISL_416604|2020-02-16
MGYINVFAFPFMIYSLLLCRMNSRNYIAQVDVVNFNLT

>hCoV-19/Japan/DP0481/2020|EPI_ISL_416605|2020-02-16
MGYINVFAFPFTIYSLLLCRMNSRNYIAQVDVVNFNLT

>hCoV-19/Japan/DP0482/2020|EPI_ISL_416606|2020-02-16
MGYINVFAFPFTIYSLLLCRMNSRNYIAQVDVVNFNLT

>hCoV-19/Japan/DP0543/2020|EPI_ISL_416607|2020-02-17
MGYINVFAFPFTIYSLLLCRMNSRNYIAQVDVVNFNLT

>hCoV-19/Japan/DP0544/2020|EPI_ISL_416608|2020-02-17
MGYINVFAFPFTIYSLLLCRMNSRNYIAQVDVVNFNLT

>hCoV-19/Japan/DP0568/2020|EPI_ISL_416609|2020-02-17
MGYINVFAFPFTIYSLLLCRMNSRNYIAQVDVVNFNLT

>hCoV-19/Japan/DP0588/2020|EPI_ISL_416610|2020-02-17
MGYINVFAFPFTIYSLLLCRMNSRNYIAQVDVVNFNLT

>hCoV-19/Japan/DP0644/2020|EPI_ISL_416611|2020-02-17
MGYINVFAFPFTIYSLLLCRMNSRNYIAQVDVVNFNLT

>hCoV-19/Japan/DP0645/2020|EPI_ISL_416612|2020-02-17
MGYINVFAFPFTIYSLLLCRMNSRNYIAQVDVVNFNLT

>hCoV-19/Japan/DP0654/2020|EPI_ISL_416613|2020-02-17
MGYINVFAFPFTIYSLLLCRMNSRNYIAQVDVVNFNLT

>hCoV-19/Japan/DP0687/2020|EPI_ISL_416614|2020-02-17
MGYINVFAFPFTIYSLLLCRMNSRNYIAQVDVVNFNLT

>hCoV-19/Japan/DP0690/2020|EPI_ISL_416615|2020-02-17
MGYINVFAFPFTIYSLLLCRMNSRNYIAQVDVVNFNLT

>hCoV-19/Japan/DP0697/2020|EPI_ISL_416616|2020-02-17
MGYINVFAFPFTIYSLLLCRMNSRNYIAQVDVVNFNLT

>hCoV-19/Japan/DP0699/2020|EPI_ISL_416617|2020-02-17
MGYINVFAFPFTIYSLLLCRMNSRNYIAQVDVVNFNLT

>hCoV-19/Japan/DP0700/2020|EPI_ISL_416618|2020-02-17
MGYINVFAFPFTIYSLLLCRMNSRNYIAQVDVVNFNLT

>hCoV-19/Japan/DP0703/2020|EPI_ISL_416619|2020-02-17
MGYINVFAFPFTIYSLLLCRMNSRNYIAQVDVVNFNLT

>hCoV-19/Japan/DP0724/2020|EPI_ISL_416620|2020-02-17
MGYINVFAFPFTIYSLLLCRMNSRNYIAQVDVVNFNLT

>hCoV-19/Japan/DP0743/2020|EPI_ISL_416621|2020-02-17
MGYINVFAFPFTIYSLLLCRMNSRNYIAQVDVVNFNLT

>hCoV-19/Japan/DP0752/2020|EPI_ISL_416622|2020-02-17
MGYINVFAFPFTIYSLLLCRMNSRNYIAQVDVVNFNLT

>hCoV-19/Japan/DP0763/2020|EPI_ISL_416623|2020-02-17
MGYINVFAFPFTIYSLLLCRMNSRNYIAQVDVVNFNLT

>hCoV-19/Japan/DP0764/2020|EPI_ISL_416624|2020-02-17
MGYINVFAFPFTIYSLLLCRMNSRNYIAQVDVVNFNLT

>hCoV-19/Japan/DP0765/2020|EPI_ISL_416625|2020-02-17
MGYINVFAFPFTIYSLLLCRMNSRNYIAQVDVVNFNLT

>hCoV-19/Japan/DP0779/2020|EPI_ISL_416626|2020-02-17
MGYINVFAFPFTIYSLLLCRMNSRNYIAQVDVVNFNLT

>hCoV-19/Japan/DP0785/2020|EPI_ISL_416627|2020-02-17
MGYINVFAFPFTIYSLLLCRMNSRNYIAQVDVVNFNLT

>hCoV-19/Japan/DP0786/2020|EPI_ISL_416628|2020-02-17
MGYINVFAFPFTIYSLLLCRMNSRNYIAQVDVVNFNLT

>hCoV-19/Japan/DP0802/2020|EPI_ISL_416629|2020-02-17
MGYINVFAFPFTIYSLLLCRMNSRNYIAQVDVVNFNLT

>hCoV-19/Japan/DP0803/2020|EPI_ISL_416630|2020-02-17
MGYINVFAFPFTIYSLLLCRMNSRNYIAQVDVVNFNLT

>hCoV-19/Japan/DP0804/2020|EPI_ISL_416631|2020-02-17
MGYINVFAFPFTIYSLLLCRMNSRNYIAQVDVVNFNLT

>hCoV-19/Japan/DP0827/2020|EPI_ISL_416632|2020-02-17
MGYINVFAFPFTIYSLLLCRMNSRNYIAQVDVVNFNLT

>hCoV-19/Japan/DP0880/2020|EPI_ISL_416633|2020-02-17
MGYINVFAFPFTIYSLLLCRMNSRNYIAQVDVVNFNLT

>hCoV-19/Japan/DP0890/2020|EPI_ISL_416634|2020-02-17
MGYINVFAFPFTIYSLLLCRMNSRNYIAQVDVVNFNLT

>hCoV-19/USA/WA-UW97/2020|EPI_ISL_416635|2020-03-12
MGYINVFAFPFTIYSLLLCRMNSRNYIAQVDVVNFNLT

>hCoV-19/USA/WA-UW98/2020|EPI_ISL_416636|2020-03-12
MGYINVFAFPFTIYSLLLCRMNSRNYIAQVDVVNFNLT

>hCoV-19/USA/WA-UW99/2020|EPI_ISL_416637|2020-03-12
MGYINVFAFPFTIYSLLLCRMNSRNYIAQVDVVNFNLT

>hCoV-19/USA/WA-UW100/2020|EPI_ISL_416638|2020-03-12
MGYINVFAFPFTIYSLLLCRMNSRNYIAQVDVVNFNLT

>hCoV-19/USA/WA-UW101/2020|EPI_ISL_416639|2020-03-10
MGYINVFAFPFTIYSLLLCRMNSRNYIAQVDVVNFNLT

>hCoV-19/USA/WA-UW102/2020|EPI_ISL_416640|2020-03-11
MGYINVFAFPFTIYSLLLCRMNSRNYIAQVDVVNFNLT

>hCoV-19/USA/WA-UW103/2020|EPI_ISL_416641|2020-03-11
MGYINVFAFPFTIYSLLLCRMNSRNYIAQVDVVNFNLT

>hCoV-19/USA/WA-UW104/2020|EPI_ISL_416642|2020-03-11
MGYINVFAFPFTIYSLLLCRMNSRNYIAQVDVVNFNLT

>hCoV-19/USA/WA-UW105/2020|EPI_ISL_416643|2020-03-11
MGYINVFAFPFTIYSLLLCRMNSRNYIAQVDVVNFNLT

>hCoV-19/USA/WA-UW106/2020|EPI_ISL_416644|2020-03-11
MGYINVFAFPFTIYSLLLCRMNSRNYIAQVDVVNFNLT

>hCoV-19/USA/WA-UW107/2020|EPI_ISL_416645|2020-03-11
MGYINVFAFPFTIYSLLLCRMNSRNYIAQVDVVNFNLT

>hCoV-19/USA/WA-UW108/2020|EPI_ISL_416646|2020-03-11
MGYINVFAFPFTIYSLLLCRMNSRNYIAQVDVVNFNLT

>hCoV-19/USA/WA-UW109/2020|EPI_ISL_416647|2020-03-11
MGYINVFAFPFTIYSLLLCRMNSRNYIAQVDVVNFNLT

>hCoV-19/USA/WA-UW110/2020|EPI_ISL_416648|2020-03-11
MGYINVFAFPFTIYSLLLCRMNSRNYIAQVDVVNFNLT

>hCoV-19/USA/WA-UW111/2020|EPI_ISL_416649|2020-03-11
MGYINVFAFPFTIYSLLLCRMNSRNYIAQVDVVNFNLT

>hCoV-19/USA/WA-UW112/2020|EPI_ISL_416650|2020-03-10
MGYINVFAFPFTIYSLLLCRMNSRNYIAQVDVVNFNLT

>hCoV-19/USA/WA-UW113/2020|EPI_ISL_416651|2020-03-11
MGYINVFAFPFTIYSLLLCRMNSRNYIAQVDVVNFNLT

>hCoV-19/USA/WA-UW114/2020|EPI_ISL_416652|2020-03-11
MGYINVFAFPFTIYSLLLCRMNSRNYIAQVDVVNFNLT

>hCoV-19/USA/WA-UW115/2020|EPI_ISL_416653|2020-03-11
MGYINVFAFPFTIYSLLLCRMNSRNYIAQVDVVNFNLT

>hCoV-19/USA/WA-UW116/2020|EPI_ISL_416654|2020-03-11
MGYINVFAFPFTIYSLLLCRMNSRNYIAQVDVVNFNLT

>hCoV-19/USA/WA-UW117/2020|EPI_ISL_416655|2020-03-11
MGYINVFAFPFTIYSLLLCRMNSRNYIAQVDVVNFNLT

>hCoV-19/USA/WA-UW118/2020|EPI_ISL_416656|2020-03-11
MGYINVFAFPFTIYSLLLCRMNSRNYIAQVDVVNFNLT

>hCoV-19/USA/WA-UW119/2020|EPI_ISL_416657|2020-03-11
MGYINVFAFPFTIYSLLLCRMNSRNYIAQVDVVNFNLT

>hCoV-19/USA/WA-UW120/2020|EPI_ISL_416658|2020-03-11
MGYINVFAFPFTIYSLLLCRMNSRNYIAQVDVVNFNLT

>hCoV-19/USA/WA-UW121/2020|EPI_ISL_416659|2020-03-11
MGYINVFAFPFTIYSLLLCRMNSRNYIAQVDVVNFNLT

>hCoV-19/USA/WA-UW122/2020|EPI_ISL_416660|2020-03-10
MGYINVFAFPFTIYSLLLCRMNSRNYIAQVDVVNFNLT

>hCoV-19/USA/WA-UW123/2020|EPI_ISL_416661|2020-03-12
MGYINVFAFPFTIYSLLLCRMNSRNYIAQVDVVNFNLT

>hCoV-19/USA/WA-UW124/2020|EPI_ISL_416662|2020-03-12
MGYINVFAFPFTIYSLLLCRMNSRNYIAQVDVVNFNLT

>hCoV-19/USA/WA-UW125/2020|EPI_ISL_416663|2020-03-12
MGYINVFAFPFTIYSLLLCRMNSRNYIAQVDVVNFNLT

>hCoV-19/USA/WA-UW126/2020|EPI_ISL_416664|2020-03-12
MGYINVFAFPFTIYSLLLCRMNSRNYIAQVDVVNFNLT

>hCoV-19/USA/WA-UW127/2020|EPI_ISL_416665|2020-03-12
MGYINVFAFPFTIYSLLLCRMNSRNYIAQVDVVNFNLT

>hCoV-19/USA/WA-UW128/2020|EPI_ISL_416666|2020-03-12
MGYINVFAFPFTIYSLLLCRMNSRNYIAQVDVVNFNLT

>hCoV-19/USA/WA-UW131/2020|EPI_ISL_416669|2020-03-11
MGYINVFAFPFTIYSLLLCRMNSRNYIAQVDVVNFNLT

>hCoV-19/USA/WA-UW133/2020|EPI_ISL_416671|2020-03-12
MGYINVFAFPFTIYSLLLCRMNSRNYIAQVDVVNFNLT

>hCoV-19/USA/WA-UW134/2020|EPI_ISL_416672|2020-03-10
MGYINVFAFPFTIYSLLLCRMNSRNYIAQVDVVNFNLT

>hCoV-19/USA/OR-UW135/2020|EPI_ISL_416673|2020-03-11
MGYINVFAFPFTIYSLLLCRMNSRNYIAQVDVVNFNLT

>hCoV-19/USA/WA-UW136/2020|EPI_ISL_416674|2020-03-11
MGYINVFAFPFTIYSLLLCRMNSRNYIAQVDVVNFNLT

>hCoV-19/USA/WA-UW137/2020|EPI_ISL_416675|2020-03-11
MGYINVFAFPFTIYSLLLCRMNSRNYIAQVDVVNFNLT

>hCoV-19/USA/WA-UW138/2020|EPI_ISL_416676|2020-03-11
MGYINVFAFPFTIYSLLLCRMNSRNYIAQVDVVNFNLT

>hCoV-19/USA/WA-UW139/2020|EPI_ISL_416677|2020-03-12
MGYINVFVFPFTIYSLLLCRMNSRNYIAQVDVVNFNLT

>hCoV-19/USA/WA-UW140/2020|EPI_ISL_416678|2020-03-11
MGYINVFAFPFTIYSLLLCRMNSRNYIAQVDVVNFNLT

>hCoV-19/USA/WA-UW141/2020|EPI_ISL_416679|2020-03-11
MGYINVFAFPFTIYSLLLCRMNSRNYIAQVDVVNFNLT

>hCoV-19/Scotland/EDB508/2020|EPI_ISL_426010|2020-03-31
MGYINVFAFPFTIYSLLLCRMNSRNYIAQVDVVNFNLT

>hCoV-19/Scotland/EDB513/2020|EPI_ISL_426011|2020-03-31
MGYINVFAFPFTIYSLLLCRMNSRNYIAQVDVVNFNLT

>hCoV-19/Scotland/EDB517/2020|EPI_ISL_426012|2020-04-01
MGYINVFAFPFTIYSLLLCRMNSRNYIAQVDVVNFNLT

>hCoV-19/Scotland/EDB530/2020|EPI_ISL_426013|2020-04-01
MGYINVFAFSFTIYSLLLCRMNSRNYIAQVDVVNFNLT

>hCoV-19/Scotland/EDB533/2020|EPI_ISL_426014|2020-04-01
MGYINVFAFSFTIYSLLLCRMNSRNYIAQVDVVNFNLT

>hCoV-19/Scotland/EDB551/2020|EPI_ISL_426015|2020-03-31
MGYINVFAFPFTIYSLLLCRMNSRNYIAQVDVVNFNLT

>hCoV-19/Scotland/EDB555/2020|EPI_ISL_426016|2020-03-31
MGYINVFAFPFTIYSLLLCRMNSRNYIAQVDVVNFNLT

>hCoV-19/Scotland/EDB557/2020|EPI_ISL_426017|2020-03-31
MGYINVFAFPFTIYSLLLCRMNSRNYIAQVDVVNFNLT

>hCoV-19/Scotland/EDB559/2020|EPI_ISL_426018|2020-03-31
MGYINVFAFPFTIYSLLLCRMNSRNYIAQVDVVNFNLT

>hCoV-19/Scotland/EDB560/2020|EPI_ISL_426019|2020-04-01
MGYINVFAFPFTIYSLLLCRMNSRNYIAQVDVVNFNLT

>hCoV-19/USA/NY-Wadsworth-11017-01/2020|EPI_ISL_426040|2020-03-05
MGYINVFAFPFTIYSLLLCRMNSRNYIAQVDVVNFNLT

>hCoV-19/USA/NY-Wadsworth-11180-01/2020|EPI_ISL_426041|2020-03-06
MGYINVFAFPFTIYSLLLCRMNSRNYIAQVDVVNFNLT

>hCoV-19/USA/NY-Wadsworth-11202-01/2020|EPI_ISL_426042|2020-03-06
MGYINVFAFPFTIYSLLLCRMNSRNYIAQVDVVNFNLT

>hCoV-19/USA/NY-Wadsworth-11284-01/2020|EPI_ISL_426043|2020-03-06
MGYINVFAFPFTIYSLLLCRMNSRNYIAQVDVVNFNLT

>hCoV-19/USA/NY-Wadsworth-11291-01/2020|EPI_ISL_426044|2020-03-06
MGYINVFAFPFTIYSLLLCRMNSRNYIAQVDVVNFNLT

>hCoV-19/USA/NY-Wadsworth-11344-01/2020|EPI_ISL_426045|2020-03-06
MGYINVFAFPFTIYSLLLCRMNSRNYIAQVDVVNFNLT

>hCoV-19/USA/NY-Wadsworth-11353-01/2020|EPI_ISL_426046|2020-03-06
MGYINVFAFPFTIYSLLLCRMNSRNYIAQVDVVNFNLT

>hCoV-19/USA/NY-Wadsworth-11354-01/2020|EPI_ISL_426047|2020-03-06
MGYINVFAFPFTIYSLLLCRMNSRNYIAQVDVVNFNLT

>hCoV-19/USA/NY-Wadsworth-11379-01/2020|EPI_ISL_426048|2020-03-06
MGYINVFAFPFTIYSLLLCRMNSRNYIAQVDVVNFNLT

>hCoV-19/USA/NY-Wadsworth-11380-01/2020|EPI_ISL_426049|2020-03-06
MGYINVFAFPFTIYSLLLCRMNSRNYIAQVDVVNFNLT

>hCoV-19/USA/NY-Wadsworth-11666-01/2020|EPI_ISL_426050|2020-03-08
MGYINVFAFPFTIYSLLLCRMNSRNYIAQVDVVNFNLT

>hCoV-19/Czech Republic/2282/2020|EPI_ISL_426051|2020-03-20
MGYINVFAFPFTIYSLLLCRMNSRNYIAQVDVVNFNLT

>hCoV-19/USA/CT-UW-4344/2020|EPI_ISL_426052|2020-03-30
MGYINVFAFPFTIYSLLLCRMNSRNYIAQVDVVNFNLT

>hCoV-19/USA/CT-UW-4346/2020|EPI_ISL_426053|2020-03-30
MGYINVFAFPFTIYSLLLCRMNSRNYIAQVDVVNFNLT

>hCoV-19/USA/CT-UW-4347/2020|EPI_ISL_426054|2020-03-30
MGYINVFAFPFTIYSLLLCRMNSRNYIAQVDVVNFNLT

>hCoV-19/USA/CT-UW-4366/2020|EPI_ISL_426055|2020-03-30
MGYINVFAFPFTIYSLLLCRMNSRNYIAQVDVVNFNLT

>hCoV-19/USA/CT-UW-4372/2020|EPI_ISL_426056|2020-03-30
MGYINVFAFPFTIYSLLLCRMNSRNYIAQVDVVNFNLT

>hCoV-19/USA/ID-UW-2127/2020|EPI_ISL_426057|2020-03-21
MGYINVFAFPFTIYSLLLCRMNSRNYIAQVDVVNFNLT

>hCoV-19/USA/ID-UW-2134/2020|EPI_ISL_426058|2020-03-24
MGYINVFAFPFTIYSLLLCRMNSRNYIAQVDVVNFNLT

>hCoV-19/USA/ID-UW-2159/2020|EPI_ISL_426059|2020-03-23
MGYINVFAFPFTIYSLLLCRMNSRNYIAQVDVVNFNLT

>hCoV-19/USA/ID-UW-2160/2020|EPI_ISL_426060|2020-03-23
MGYINVFAFPFTIYSLLLCRMNSRNYIAQVDVVNFNLT

>hCoV-19/USA/ID-UW-2174/2020|EPI_ISL_426061|2020-03-23
MGYINVFAFPFTIYSLLLCRMNSRNYIAQVDVVNFNLT

>hCoV-19/USA/ID-UW-2198/2020|EPI_ISL_426062|2020-03-24
MGYINVFAFPFTIYSLLLCRMNSRNYIAQVDVVNFNLT

>hCoV-19/USA/ID-UW-2255/2020|EPI_ISL_426063|2020-03-23
MGYINVFAFPFTIYSLLLCRMNSRNYIAQVDVVNFNLT

>hCoV-19/USA/ID-UW-4355/2020|EPI_ISL_426064|2020-03-27
MGYINVFAFPFTIYSLLLCRMNSRNYIAQVDVVNFNLT

>hCoV-19/USA/ID-UW-4357/2020|EPI_ISL_426065|2020-03-27
MGYINVFAFPFTIYSLLLCRMNSRNYIAQVDVVNFNLT

>hCoV-19/USA/ID-UW-4375/2020|EPI_ISL_426066|2020-03-28
MGYINVFAFPFTIYSLLLCRMNSRNYIAQVDVVNFNLT

>hCoV-19/USA/ID-UW-4378/2020|EPI_ISL_426067|2020-03-28
MGYINVFAFPFTIYSLLLCRMNSRNYIAQVDVVNFNLT

>hCoV-19/USA/ID-UW-4380/2020|EPI_ISL_426068|2020-03-27
MGYINVFAFPFTIYSLLLCRMNSRNYIAQVDVVNFNLT

>hCoV-19/USA/ID-UW-4396/2020|EPI_ISL_426069|2020-03-28
MGYINVFAFPFTIYSLLLCRMNSRNYIAQVDVVNFNLT

>hCoV-19/USA/ID-UW-4400/2020|EPI_ISL_426070|2020-03-28
MGYINVFAFPFTIYSLLLCRMNSRNYIAQVDVVNFNLT

>hCoV-19/USA/ID-UW-4424/2020|EPI_ISL_426071|2020-03-29
MGYINVFAFPFTIYSLLLCRMNSRNYIAQVDVVNFNLT

>hCoV-19/USA/ID-UW-4427/2020|EPI_ISL_426072|2020-03-30
MGYINVFAFPFTIYSLLLCRMNSRNYIAQVDVVNFNLT

>hCoV-19/USA/ID-UW-4433/2020|EPI_ISL_426073|2020-03-27
MGYINVFAFPFTIYSLLLCRMNSRNYIAQVDVVNFNLT

>hCoV-19/USA/ID-UW-4448/2020|EPI_ISL_426074|2020-03-29
MGYINVFAFPFTIYSLLLCRMNSRNYIAQVDVVNFNLT

>hCoV-19/USA/ID-UW-4461/2020|EPI_ISL_426075|2020-03-29
MGYINVFAFPFTIYSLLLCRMNSRNYIAQVDVVNFNLT

>hCoV-19/USA/OR-UW-4388/2020|EPI_ISL_426076|2020-03-29
MGYINVFAFPFTIYSLLLCRMNSRNYIAQVDVVNFNLT

>hCoV-19/USA/UN-UW-2069/2020|EPI_ISL_426077|2020-03-21
MGYINVFAFPFTIYSLLLCRMNSRNYIAQVDVVNFNLT

>hCoV-19/USA/UN-UW-2139/2020|EPI_ISL_426078|2020-03-23
MGYINVFAFPFTIYSLLLCRMNSRNYIAQVDVVNFNLT

>hCoV-19/USA/WA-UW-2072/2020|EPI_ISL_426079|2020-03-24
MGYINVFAFPFTIYSLLLCRMNSRNYIAQVDVVNFNLT

>hCoV-19/Sri Lanka/COV53/2020|EPI_ISL_428671|2020-03-10
MGYINVFAFPFTIYSLLLCRMNSRNYIAQVDVVNFNLT

>hCoV-19/Sri Lanka/COV91/2020|EPI_ISL_428672|2020-03-19
MGYINVFAFPFTIYSLLLCRMNSRNYIAQVDVVNFNLT

>hCoV-19/Sri Lanka/COV486/2020|EPI_ISL_428673|2020-03-31
MGYINVFAFPFTIYSLLLCRMNSRNYIAQVDVVNFNLT

>hCoV-19/Spain/Madrid_LP11_2271/2020|EPI_ISL_428674|2020-03-09
MGYINVFAFPFTIYSLLLCRMNSRNYIAQVDVVNFNLT

>hCoV-19/Spain/Madrid_LP16_6193/2020|EPI_ISL_428675|2020-03-09
MGYINVFAFPFTIYSLLLCRMNSRNYIAQVDVVNFNLT

>hCoV-19/Spain/Madrid_LP19_4952/2020|EPI_ISL_428676|2020-03-07
MGYINVFAFPFTIYSLLLCRMNSRNYIAQVDVVNFNLT

>hCoV-19/Spain/Madrid_LP20_2327/2020|EPI_ISL_428677|2020-03-11
MGYINVFAFPFTIYSLLLCRMNSRNYIAQVDVVNFNLT

>hCoV-19/Spain/Madrid_LP22_5885/2020|EPI_ISL_428678|2020-03-08
MGYINVFAFPFTIYSLLLCRMNSRNYIAQVDVVNFNLT

>hCoV-19/Spain/Madrid_LP23_5852/2020|EPI_ISL_428679|2020-03-08
MGYINVFAFPFTIYSLLLCRMNSRNYIAQVDVVNFNLT

>hCoV-19/Austria/CeMM0177/2020|EPI_ISL_438020|2020-03-08
MGYINVFAFPFTIYSLLLCRMNSRNYIAQVDVVNFNLT

>hCoV-19/Austria/CeMM0178/2020|EPI_ISL_438021|2020-03-08
MGYINVFAFPFTIYSLLLCRMNSRNYIAQVDVVNFNLT

>hCoV-19/Austria/CeMM0180/2020|EPI_ISL_438022|2020-03-09
MGYINVFAFPFTIYSLLLCRMNSRNYIAQVDVVNFNLT

>hCoV-19/Austria/CeMM0181/2020|EPI_ISL_438023|2020-03-09
MGYINVFAFPFTIYSLLLCRMNSRNYIAQVDVVNFNLT

>hCoV-19/Austria/CeMM0182/2020|EPI_ISL_438024|2020-03-09
MGYINVFAFPFTIYSLLLCRMNSRNYIAQVDVVNFNLT

>hCoV-19/Austria/CeMM0183/2020|EPI_ISL_438025|2020-03-10
MGYINVFAFPFTIYSLLLCRMNSRNYIAQVDVVNFNLT

>hCoV-19/Austria/CeMM0184/2020|EPI_ISL_438026|2020-03-11
MGYINVFAFPFTIYSLLLCRMNSRNYIAQVDVVNFNLT

>hCoV-19/Austria/CeMM0185/2020|EPI_ISL_438027|2020-03-11
MGYINVFAFPFTIYSLLLCRMNSRNYIAQVDVVNFNLT

>hCoV-19/Austria/CeMM0186/2020|EPI_ISL_438028|2020-03-11
MGYINVFAFPFTIYSLLLCRMNSRNYIAQVDVVNFNLT

>hCoV-19/Austria/CeMM0188/2020|EPI_ISL_438029|2020-03-13
MGYINVFAFPFTIYSLLLCRMNSRNYIAQVDVVNFNLT

>hCoV-19/Austria/CeMM0189/2020|EPI_ISL_438030|2020-03-13
MGYINVFAFPFTIYSLLLCRMNSRNYIAQVDVVNFNLT

>hCoV-19/Austria/CeMM0190/2020|EPI_ISL_438031|2020-03-13
MGYINVFAFPFTIYSLLLCRMNSRNYIAQVDVVNFNLT

>hCoV-19/Austria/CeMM0191/2020|EPI_ISL_438032|2020-03-13
MGYINVFAFPFTIYSLLLCRMNSRNYIAQVDVVNFNLT

>hCoV-19/Austria/CeMM0192/2020|EPI_ISL_438033|2020-03-13
MGYINVFAFPFTIYSLLLCRMNSRNYIAQVDVVNFNLT

>hCoV-19/Austria/CeMM0193/2020|EPI_ISL_438034|2020-03-14
MGYINVFAFPFTIYSLLLCRMNSRNYIAQVDVVNFNLT

>hCoV-19/Austria/CeMM0194/2020|EPI_ISL_438035|2020-03-14
MGYINVFAFPFTIYSLLLCRMNSRNYIAQVDVVNFNLT

>hCoV-19/Austria/CeMM0195/2020|EPI_ISL_438036|2020-03-14
MGYINVFAFPFTIYSLLLCRMNSRNYIAQVDVVNFNLT

>hCoV-19/Austria/CeMM0196/2020|EPI_ISL_438037|2020-03-14
MGYINVFAFPFTIYSLLLCRMNSRNYIAQVDVVNFNLT

>hCoV-19/Austria/CeMM0197/2020|EPI_ISL_438038|2020-03-14
MGYINVFAFPFTIYSLLLCRMNSRNYIAQVDVVNFNLT

>hCoV-19/Austria/CeMM0198/2020|EPI_ISL_438039|2020-03-14
MGYINVFAFPFTIYSLLLCRMNSRNYIAQVDVVNFNLT

>hCoV-19/Austria/CeMM0199/2020|EPI_ISL_438040|2020-03-15
MGYINVFAFPFTIYSLLLCRMNSRNYIAQVDVVNFNLT

>hCoV-19/Austria/CeMM0200/2020|EPI_ISL_438041|2020-03-15
MGYINVFAFPFTIYSLLLCRMNSRNYIAQVDVVNFNLT

>hCoV-19/Austria/CeMM0201/2020|EPI_ISL_438042|2020-03-15
MGYINVFAFPFTIYSLLLCRMNSRNYIAQVDVVNFNLT

>hCoV-19/Austria/CeMM0204/2020|EPI_ISL_438043|2020-03-15
MGYINVFAFPFTIYSLLLCRMNSRNYIAQVDVVNFNLT

>hCoV-19/Austria/CeMM0205/2020|EPI_ISL_438044|2020-03-15
MGYINVFAFPFTIYSLLLCRMNSRNYIAQVDVVNFNLT

>hCoV-19/Austria/CeMM0206/2020|EPI_ISL_438045|2020-03-15
MGYINVFAFPFTIYSLLLCRMNSRNYIAQVDVVNFNLT

>hCoV-19/Austria/CeMM0209/2020|EPI_ISL_438046|2020-03-16
MGYINVFAFPFTIYSLLLCRMNSRNYIAQVDVVNFNLT

>hCoV-19/Austria/CeMM0210/2020|EPI_ISL_438047|2020-03-16
MGYINVFAFPFTIYSLLLCRMNSRNYIAQVDVVNFNLT

>hCoV-19/Austria/CeMM0212/2020|EPI_ISL_438048|2020-03-16
MGYINVFAFPFTIYSLLLCRMNSRNYIAQVDVVNFNLT

>hCoV-19/Austria/CeMM0213/2020|EPI_ISL_438049|2020-03-16
MGYINVFAFPFTIYSLLLCRMNSRNYIAQVDVVNFNLT

>hCoV-19/Austria/CeMM0216/2020|EPI_ISL_438050|2020-03-16
MGYINVFAFPFTIYSLLLCRMNSRNYIAQVDVVNFNLT

>hCoV-19/Austria/CeMM0217/2020|EPI_ISL_438051|2020-03-16
MGYINVFAFPFTIYSLLLCRMNSRNYIAQVDVVNFNLT

>hCoV-19/Austria/CeMM0218/2020|EPI_ISL_438052|2020-03-16
MGYINVFAFPFTIYSLLLCRMNSRNYIAQVDVVNFNLT

>hCoV-19/Austria/CeMM0219/2020|EPI_ISL_438053|2020-03-16
MGYINVFAFPFTIYSLLLCRMNSRNYIAQVDVVNFNLT

>hCoV-19/Austria/CeMM0220/2020|EPI_ISL_438054|2020-03-16
MGYINVFAFPFTIYSLLLCRMNSRNYIAQVDVVNFNLT

>hCoV-19/Austria/CeMM0221/2020|EPI_ISL_438055|2020-03-16
MGYINVFAFPFTIYSLLLCRMNSRNYIAQVDVVNFNLT

>hCoV-19/Austria/CeMM0222/2020|EPI_ISL_438056|2020-03-17
MGYINVFAFPFTIYSLLLCRMNSRNYIAQVDVVNFNLT

>hCoV-19/Austria/CeMM0223/2020|EPI_ISL_438057|2020-03-17
MGYINVFAFPFTIYSLLLCRMNSRNYIAQVDVVNFNLT

>hCoV-19/Austria/CeMM0224/2020|EPI_ISL_438058|2020-03-17
MGYINVFAFPFTIYSLLLCRMNSRNYIAQVDVVNFNLT

>hCoV-19/Austria/CeMM0225/2020|EPI_ISL_438059|2020-03-17
MGYINVFAFPFTIYSLLLCRMNSRNYIAQVDVVNFNLT

>hCoV-19/England/CAMB-7CD71/2020|EPI_ISL_441600|2020-04-06
MGYINVFAFPFTIYSLLLCRMNSRNYIAQVDVVNFNLT

>hCoV-19/England/CAMB-7D402/2020|EPI_ISL_441601|2020-04-06
MGYINVFAFPFTIYSLLLCRMNSRNYIAQVDVVNFNLT

>hCoV-19/England/CAMB-7CEAB/2020|EPI_ISL_441603|2020-04-06
MGYINVFAFPFTIYSLLLCRMNSRNYIAQVDVVNFNLT

>hCoV-19/England/CAMB-7B9E7/2020|EPI_ISL_441604|2020-04-05
MGYINVFAFPFTIYSLLLCRMNSRNYIAQVDVVNFNLT

>hCoV-19/England/CAMB-7D0FF/2020|EPI_ISL_441605|2020-04-06
MGYINVFAFPFTIYSLLLCRMNSRNYIAQVDVVNFNLT

>hCoV-19/England/CAMB-7D314/2020|EPI_ISL_441606|2020-04-04
MGYINVFAFPFTIYSLLLCRMNSRNYIAQVDVVNFNLT

>hCoV-19/England/CAMB-7B941/2020|EPI_ISL_441607|2020-04-04
MGYINVFAFPFTIYSLLLCRMNSRNYIAQVDVVNFNLT

>hCoV-19/England/CAMB-7D095/2020|EPI_ISL_441608|2020-04-06
MGYINVFAFPFTIYSLLLCRMNSRNYIAQVDVVNFNLT

>hCoV-19/England/CAMB-7BA6C/2020|EPI_ISL_441609|2020-04-04
MGYINVFAFPFTIYSLLLCRMNSRNYIAQVDVVNFNLT

>hCoV-19/England/CAMB-7DFC5/2020|EPI_ISL_441610|2020-04-07
MGYINVFAFPFTIYSLLLCRMNSRNYIAQVDVVNFNLT

>hCoV-19/England/CAMB-7CCED/2020|EPI_ISL_441611|2020-04-06
MGYINVFAFPFTIYSLLLCRMNSRNYIAQVDVVNFNLT

>hCoV-19/England/CAMB-7B9AB/2020|EPI_ISL_441612|2020-04-05
MGYINVFAFPFTIYSLLLCRMNSRNYIAQVDVVNFNLT

>hCoV-19/England/CAMB-7C852/2020|EPI_ISL_441613|2020-04-05
MGYINVFAFPFTIYSLLLCRMNSRNYIAQVDVVNFNLT

>hCoV-19/England/CAMB-7D3C9/2020|EPI_ISL_441614|2020-04-06
MGYINVFAFPFTIYSLLLCRMNSRNYIAQVDVVNFNLT

>hCoV-19/England/CAMB-7D51E/2020|EPI_ISL_441615|2020-04-06
MGYINVFAFPFTIYSLLLCRMNSRNYIAQVDVVNFNLT

>hCoV-19/England/CAMB-7C63A/2020|EPI_ISL_441616|2020-04-04
MGYINVFAFPFTIYSLLLCRMNSRNYIAQVDVVNFNLT

>hCoV-19/England/CAMB-7DF6B/2020|EPI_ISL_441617|2020-04-07
MGYINVFAFPFTIYSLLLCRMNSRNYIAQVDVVNFNLT

>hCoV-19/England/CAMB-7C4C7/2020|EPI_ISL_441618|2020-04-05
MGYINVFAFPFTIYSLLLCRMNSRNYIAQVDVVNFNLT

>hCoV-19/England/CAMB-7C5F1/2020|EPI_ISL_441619|2020-04-04
MGYINVFAFPFTIYSLLLCRMNSRNYIAQVDVVNFNLT

>hCoV-19/England/CAMB-7B99C/2020|EPI_ISL_441630|2020-04-04
MGYINVFAFPFTIYSLLLCRMNSRNYIAQVDVVNFNLT

>hCoV-19/England/CAMB-7B9D8/2020|EPI_ISL_441631|2020-04-03
MGYINVFAFPFTIYSLLLCRMNSRNYIAQVDVVNFNLT

>hCoV-19/England/CAMB-7D3F6/2020|EPI_ISL_441632|2020-04-06
MGYINVFAFPFTIYSLLLCRMNSRNYIAQVDVVNFNLT

>hCoV-19/England/CAMB-7DF89/2020|EPI_ISL_441633|2020-04-07
MGYINVFAFPFTIYSLLLCRMNSRNYIAQVDVVNFNLT

>hCoV-19/England/CAMB-7D87F/2020|EPI_ISL_441634|2020-04-06
MGYINVFAFPFTIYSLLLCRMNSRNYIAQVDVVNFNLT

>hCoV-19/England/CAMB-7B835/2020|EPI_ISL_441635|2020-04-03
MGYINVFAFPFTIYSLLLCRMNSRNYIAQVDVVNFNLT

>hCoV-19/England/CAMB-7C6A3/2020|EPI_ISL_441636|2020-04-04
MGYINVFAFPFTIYSLLLCRMNSRNYIAQVDVVNFNLT

>hCoV-19/England/CAMB-7D9F4/2020|EPI_ISL_441637|2020-04-07
MGYINVFAFPFTIYSLLLCRMNSRNYIAQVDVVNFNLT

>hCoV-19/England/CAMB-7DC64/2020|EPI_ISL_441639|2020-04-06
MGYINVFAFPFTIYSLLLCRMNSRNYIAQVDVVNFNLT

>hCoV-19/Northern Ireland/NIRE-FA810/2020|EPI_ISL_441663|2020-03-30
MGYINVFAFPFTIYSLLLCRMNSRNYIAQVDVVNFNLT

>hCoV-19/England/CAMB-7D6DF/2020|EPI_ISL_441664|2020-04-07
MGYINVFAFPFTIYSLLLCRMNSRNYIAQVDVVNFNLT

>hCoV-19/England/CAMB-7D860/2020|EPI_ISL_441665|2020-04-06
MGYINVFAFPFTIYSLLLCRMNSRNYIAQVDVVNFNLT

>hCoV-19/England/CAMB-7DA3D/2020|EPI_ISL_441666|2020-04-06
MGYINVFAFPFTIYSLLLCRMNSRNYIAQVDVVNFNLT

>hCoV-19/England/CAMB-7D46C/2020|EPI_ISL_441667|2020-04-05
MGYINVFAFPFTIYSLLLCRMNSRNYIAQVDVVNFNLT

>hCoV-19/England/CAMB-7D903/2020|EPI_ISL_441668|2020-04-07
MGYINVFAFPFTIYSLLLCRMNSRNYIAQVDVVNFNLT

>hCoV-19/England/CAMB-7DD16/2020|EPI_ISL_441669|2020-04-06
MGYINVFAFPFTIYSLLLCRMNSRNYIAQVDVVNFNLT

>hCoV-19/Northern Ireland/NIRE-FA634/2020|EPI_ISL_441670|2020-03-31
MGYINVFAFPFTIYSLLLCRMNSRNYIAQVDVVNFNLT

>hCoV-19/England/CAMB-7D8BB/2020|EPI_ISL_441671|2020-04-06
MGYINVFAFPFTIYSLLLCRMNSRNYIAQVDVVNFNLT

>hCoV-19/England/CAMB-7D6FD/2020|EPI_ISL_441672|2020-04-06
MGYINVFAFPFTIYSLLLCRMNSRNYIAQVDVVNFNLT

>hCoV-19/England/CAMB-7DBD0/2020|EPI_ISL_441673|2020-04-06
MGYINVFAFPFTIYSLLLCRMNSRNYIAQVDVVNFNLT

>hCoV-19/England/CAMB-7DCFB/2020|EPI_ISL_441674|2020-04-06
MGYINVFAFPFTIYSLLLCRMNSRNYIAQVDVVNFNLT

>hCoV-19/Northern Ireland/NIRE-FA7D7/2020|EPI_ISL_441675|2020-03-30
MGYINVFAFPFTIYSLLLCRMNSRNYIAQVDVVNFNLT

>hCoV-19/Northern Ireland/NIRE-FA93B/2020|EPI_ISL_441676|2020-03-26
MGYINVFAFPFTIYSLLLCRMNSRNYIAQVDVVNFNLT

>hCoV-19/England/CAMB-7DA97/2020|EPI_ISL_441677|2020-04-06
MGYINVFAFPFTIYSLLLCRMNSRNYIAQVDVVNFNLT

>hCoV-19/England/CAMB-7DBB2/2020|EPI_ISL_441678|2020-04-06
MGYINVFAFPFTIYSLLLCRMNSRNYIAQVDVVNFNLT

>hCoV-19/England/CAMB-7DC55/2020|EPI_ISL_441679|2020-04-05
MGYINVFAFPFTIYSLLLCRMNSRNYIAQVDVVNFNLT

>hCoV-19/England/CAMB-7D5A5/2020|EPI_ISL_441680|2020-04-06
MGYINVFAFPFTIYSLLLCRMNSRNYIAQVDVVNFNLT

>hCoV-19/England/CAMB-7DCBF/2020|EPI_ISL_441681|2020-04-06
MGYINVFAFPFTIYSLLLCRMNSRNYIAQVDVVNFNLT

>hCoV-19/England/CAMB-7D47B/2020|EPI_ISL_441682|2020-04-02
MGYINVFAFPFTIYSLLLCRMNSRNYIAQVDVVNFNLT

>hCoV-19/England/CAMB-7D98B/2020|EPI_ISL_441683|2020-04-02
MGYINVFAFPFTIYSLLLCRMNSRNYIAQVDVVNFNLT

>hCoV-19/England/CAMB-7D824/2020|EPI_ISL_441684|2020-04-06
MGYINVFAFPFTIYSLLLCRMNSRNYIAQVDVVNFNLT

>hCoV-19/Northern Ireland/NIRE-FA9D1/2020|EPI_ISL_441685|2020-03-27
MGYINVFAFPFTIYSLLLCRMNSRNYIAQVDVVNFNLT

>hCoV-19/England/CAMB-7DC37/2020|EPI_ISL_441686|2020-04-06
MGYINVFAFPFTIYSLLLCRMNSRNYIAQVDVVNFNLT

>hCoV-19/England/CAMB-7DAE2/2020|EPI_ISL_441687|2020-04-07
MGYINVFAFPFTIYSLLLCRMNSRNYIAQVDVVNFNLT

>hCoV-19/England/CAMB-7D9E5/2020|EPI_ISL_441688|2020-04-06
MGYINVFAFPFTIYSLLLCRMNSRNYIAQVDVVNFNLT

>hCoV-19/England/CAMB-7D718/2020|EPI_ISL_441689|2020-04-06
MGYINVFAFPFTIYSLLLCRMNSRNYIAQVDVVNFNLT

>hCoV-19/Northern Ireland/NIRE-FAA56/2020|EPI_ISL_441690|2020-03-27
MGYINVFAFPFTIYSLLLCRMNSRNYIAQVDVVNFNLT

>hCoV-19/Northern Ireland/NIRE-FAA38/2020|EPI_ISL_441691|2020-03-27
MGYINVFAFPFTIYSLLLCRMNSRNYIAQVDVVNFNLT

>hCoV-19/England/CAMB-7DA2E/2020|EPI_ISL_441692|2020-04-07
MGYINVFAFPFTIYSLLLCRMNSRNYIAQVDVVNFNLT

>hCoV-19/Northern Ireland/NIRE-FA986/2020|EPI_ISL_441693|2020-04-06
MGYINVFAFPFTIYSLLLCRMNSRNYIAQVDVVNFNLT

>hCoV-19/Northern Ireland/NIRE-FAA65/2020|EPI_ISL_441694|2020-04-04
MGYINVFAFPFTIYSLLLCRMNSRNYIAQVDVVNFNLT

>hCoV-19/England/CAMB-7D5B4/2020|EPI_ISL_441695|2020-04-05
MGYINVFAFPFTIYSLLLCRMNSRNYIAQVDVVNFNLT

>hCoV-19/Northern Ireland/NIRE-FA79B/2020|EPI_ISL_441696|2020-03-30
MGYINVFAFPFTIYSLLLCRMNSRNYIAQVDVVNFNLT

>hCoV-19/Northern Ireland/NIRE-FA77D/2020|EPI_ISL_441697|2020-03-30
MGYINVFAFPFTIYSLLLCRMNSRNYIAQVDVVNFNLT

>hCoV-19/Northern Ireland/NIRE-FA968/2020|EPI_ISL_441698|2020-04-06
MGYINVFAFPFTIYSLLLCRMNSRNYIAQVDVVNFNLT

>hCoV-19/Northern Ireland/NIRE-FAA0B/2020|EPI_ISL_441699|2020-04-06
MGYINVFAFPFTIYSLLLCRMNSRNYIAQVDVVNFNLT

>hCoV-19/England/200990725/2020|EPI_ISL_414007|2020-02-28
MGYINVFAFPFTIYSLLLCRMNSRNYIAQVDVVNFNLT

>hCoV-19/USA/WA-UW129/2020|EPI_ISL_416667|2020-03-12
MGYINVFAFPFTIYSLLLCRMNSRNYIAQVDVVNFNLT

>hCoV-19/USA/WA-UW130/2020|EPI_ISL_416668|2020-03-11
MGYINVFAFPFTIYSLLLCRMNSRNYIAQVDVVNFNLT

>hCoV-19/USA/WA-UW177/2020|EPI_ISL_416715|2020-03-15
MGYINVFAFPFTIYSLLLCRMNSRNYIAQVDVVNFNLT

>hCoV-19/USA/WA-UW178/2020|EPI_ISL_416716|2020-03-13
MGYINVFAFPFTIYSLLLCRMNSRNYIAQVDVVNFNLT

>hCoV-19/USA/WA-UW179/2020|EPI_ISL_416717|2020-03-15
MGYINVFAFPFTIYSLLLCRMNSRNYIAQVDVVNFNLT

>hCoV-19/USA/WA-UW180/2020|EPI_ISL_416718|2020-03-14
MGYINVFAFPFTIYSLLLCRMNSRNYIAQVDVVNFNLT

>hCoV-19/USA/WA-UW181/2020|EPI_ISL_416719|2020-03-14
MGYINVFAFPFTIYSLLLCRMNSRNYIAQVDVVNFNLT

>hCoV-19/USA/WA-UW182/2020|EPI_ISL_416720|2020-03-13
MGYINVFAFPFTIYSLLLCRMNSRNYIAQVDVVNFNLT

>hCoV-19/USA/WA-UW183/2020|EPI_ISL_416721|2020-03-13
MGYINVFAFPFTIYSLLLCRMNSRNYIAQVDVVNFNLT

>hCoV-19/USA/WA-UW184/2020|EPI_ISL_416722|2020-03-12
MGYINVFAFPFTIYSLLLCRMNSRNYIAQVDVVNFNLT

>hCoV-19/USA/WA-UW185/2020|EPI_ISL_416723|2020-03-14
MGYINVFAFPFTIYSLLLCRMNSRNYIAQVDVVNFNLT

>hCoV-19/USA/WA-UW186/2020|EPI_ISL_416724|2020-03-13
MGYINVFAFPFTIYSLLLCRMNSRNYIAQVDVVNFNLT

>hCoV-19/USA/WA-UW187/2020|EPI_ISL_416725|2020-03-13
MGYINVFAFPFTIYSLLLCRMNSRNYIAQVDVVNFNLT

>hCoV-19/USA/WA-UW188/2020|EPI_ISL_416726|2020-03-13
MGYINVFAFPFTIYSLLLCRMNSRNYIAQVDVVNFNLT

>hCoV-19/USA/WA-UW189/2020|EPI_ISL_416727|2020-03-13
MGYINVFAFPFTIYSLLLCRMNSRNYIAQVDVVNFNLT

>hCoV-19/USA/WA-UW190/2020|EPI_ISL_416728|2020-03-13
MGYINVFAFPFTIYSLLLCRMNSRNYIAQVDVVNFNLT

>hCoV-19/USA/WA-UW191/2020|EPI_ISL_416729|2020-03-13
MGYINVFAFPFTIYSLLLCRMNSRNYIAQVDVVNFNLT

>hCoV-19/England/SHEF-BFCB1/2020|EPI_ISL_416730|2020-03-03
MGYINVFAFPFTIYSLLLCRMNSRNYIAQVDVVNFNLT

>hCoV-19/England/SHEF-BFCC0/2020|EPI_ISL_416731|2020-03-03
MGYINVFAFPFTIYSLLLCRMNSRNYIAQVDVVNFNLT

>hCoV-19/England/SHEF-BFCDF/2020|EPI_ISL_416732|2020-03-03
MGYINVFAFPFTIYSLLLCRMNSRNYIAQVDVVNFNLT

>hCoV-19/England/SHEF-BFCEE/2020|EPI_ISL_416733|2020-03-07
MGYINVFAFPFTIYSLLLCRMNSRNYIAQVDVVNFNLT

>hCoV-19/England/SHEF-BFCFD/2020|EPI_ISL_416734|2020-03-09
MGYINVFAFPFTIYSLLLCRMNSRNYIAQVDVVNFNLT

>hCoV-19/England/SHEF-BFD09/2020|EPI_ISL_416735|2020-03-09
MGYINVFAFPFTIYSLLLCRMNSRNYIAQVDVVNFNLT

>hCoV-19/England/SHEF-BFD18/2020|EPI_ISL_416736|2020-03-09
MGYINVFAFPFTIYSLLLCRMNSRNYIAQVDVVNFNLT

>hCoV-19/France/Lyon_683/2020|EPI_ISL_416750|2020-03-06
MGYINVFAFPFTIYSLLLCRMNSRNYIAQVDVVNFNLT

>hCoV-19/France/Clermont-Ferrand_651/2020|EPI_ISL_416751|2020-03-05
MGYINVFAFPFTIYSLLLCRMNSRNYIAQVDVVNFNLT

>hCoV-19/France/Clermont-Ferrand_650/2020|EPI_ISL_416752|2020-03-04
MGYINVFAFPFTIYSLLLCRMNSRNYIAQVDVVNFNLT

>hCoV-19/France/Lyon_06464 /2020|EPI_ISL_416753|2020-03-06
MGYINVFAFPFTIYSLLLCRMNSRNYIAQVDVVNFNLT

>hCoV-19/France/Lyon_06487/2020|EPI_ISL_416754|2020-03-06
MGYINVFAFPFTIYSLLLCRMNSRNYIAQVDVVNFNLT

>hCoV-19/France/Lyon_06531/2020|EPI_ISL_416756|2020-03-06
MGYINVFAFPFTIYSLLLCRMNSRNYIAQVDVVNFNLT

>hCoV-19/France/Bourg-en-Bresse_06678/2020|EPI_ISL_416757|2020-03-07
MGYINVFAFPFTIYSLLLCRMNSRNYIAQVDVVNFNLT

>hCoV-19/France/Lyon_0693/2020|EPI_ISL_416758|2020-03-08
MGYINVFAFPFTIYSLLLCRMNSRNYIAQVDVVNFNLT

>hCoV-19/USA/WA-UW-2230/2020|EPI_ISL_426120|2020-03-25
MGYINVFAFPFTIYSLLLCRMNSRNYIAQVDVVNFNLT

>hCoV-19/USA/WA-UW-2232/2020|EPI_ISL_426121|2020-03-25
MGYINVFAFPFTIYSLLLCRMNSRNYIAQVDVVNFNLT

>hCoV-19/USA/WA-UW-2234/2020|EPI_ISL_426122|2020-03-24
MGYINVFAFPFTIYSLLLCRMNSRNYIAQVDVVNFNLT

>hCoV-19/USA/WA-UW-2235/2020|EPI_ISL_426123|2020-03-24
MGYINVFAFPFTIYSLLLCRMNSRNYIAQVDVVNFNLT

>hCoV-19/USA/WA-UW-2236/2020|EPI_ISL_426124|2020-03-23
MGYINVFAFPFTIYSLLLCRMNSRNYIAQVDVVNFNLT

>hCoV-19/USA/WA-UW-2238/2020|EPI_ISL_426125|2020-03-24
MGYINVFAFPFTIYSLLLCRMNSRNYIAQVDVVNFNLT

>hCoV-19/USA/WA-UW-2240/2020|EPI_ISL_426126|2020-03-26
MGYINVFAFPFTIYSLLLCRMNSRNYIAQVDVVNFNLT

>hCoV-19/USA/WA-UW-2244/2020|EPI_ISL_426127|2020-03-25
MGYINVFAFPFTIYSLLLCRMNSRNYIAQVDVVNFNLT

>hCoV-19/USA/WA-UW-2245/2020|EPI_ISL_426128|2020-03-25
MGYINVFAFPFTIYSLLLCRMNSRNYIAQVDVVNFNLT

>hCoV-19/USA/WA-UW-2247/2020|EPI_ISL_426129|2020-03-24
MGYINVFAFPFTIYSLLLCRMNSRNYIAQVDVVNFNLT

>hCoV-19/USA/WA-UW-2249/2020|EPI_ISL_426130|2020-03-24
MGYINVFAFPFTIYSLLLCRMNSRNYIAQVDVVNFNLT

>hCoV-19/USA/WA-UW-2250/2020|EPI_ISL_426131|2020-03-24
MGYINVFAFPFTIYSLLLCRMNSRNYIAQVDVVNFNLT

>hCoV-19/USA/WA-UW-2253/2020|EPI_ISL_426132|2020-03-24
MGYINVFAFPFTIYSLLLCRMNSRNYIAQVDVVNFNLT

>hCoV-19/USA/WA-UW-2258/2020|EPI_ISL_426133|2020-03-23
MGYINVFAFPFTIYSLLLCRMNSRNYIAQVDVVNFNLT

>hCoV-19/USA/WA-UW-4370/2020|EPI_ISL_426134|2020-03-31
MGYINVFAFPFTIYSLLLCRMNSRNYIAQVDVVNFNLT

>hCoV-19/USA/WA-UW-4404/2020|EPI_ISL_426135|2020-03-30
MGYINVFAFPFTIYSLLLCRMNSRNYIAQVDVVNFNLT

>hCoV-19/USA/WA-UW-4406/2020|EPI_ISL_426136|2020-03-31
MGYINVFAFPFTIYSLLLCRMNSRNYIAQVDVVNFNLT

>hCoV-19/USA/WA-UW-4407/2020|EPI_ISL_426137|2020-03-31
MGYINVFAFPFTIYSLLLCRMNSRNYIAQVDVVNFNLT

>hCoV-19/USA/WI-GMF-00986/2020|EPI_ISL_426159|2020-04-06
MGYINVFAFPFTIYSLLLCRMNSRNYIAQVDVVNFNLT

>hCoV-19/USA/WI-GMF-00921/2020|EPI_ISL_426160|2020-04-03
MGYINVFAFPFTIYSLLLCRMNSRNYIAQVDVVNFNLT

>hCoV-19/USA/WI-GMF-00928/2020|EPI_ISL_426161|2020-04-06
MGYINVFAFPFTIYSLLLCRMNSRNYIAQVDVVNFNLT

>hCoV-19/Korea/KCDC2003/2020|EPI_ISL_426163|2020-02-23
MGYINVFAFPFTIYSLLLCRMNSRNYIAQVDVVNFNLT

>hCoV-19/Korea/KCDC2004/2020|EPI_ISL_426164|2020-02-02
MGYINVFAFPFTIYSLLLCRMNSRNYIAQVDVVNFNLT

>hCoV-19/Korea/KCDC2005/2020|EPI_ISL_426166|2020-02-04
MGYINVFAFPFTIYSLLLCRMNSRNYIAQVDVVNFNLT

>hCoV-19/Korea/KCDC2003/2020|EPI_ISL_426167|2020-02-23
MGYINVFAFPFTIYSLLLCRMNSRNYIAQVDVVNFNLT

>hCoV-19/Korea/KCDC2006/2020|EPI_ISL_426168|2020-02-02
MGYINVFAFPFTIYSLLLCRMNSRNYIAQVDVVNFNLT

>hCoV-19/Korea/KCDC2007/2020|EPI_ISL_426169|2020-02-05
MGYINVFAFPFTIYSLLLCRMNSRNYIAQVDVVNFNLT

>hCoV-19/Korea/KCDC2008/2020|EPI_ISL_426171|2020-02-05
MGYINVFAFPFTIYSLLLCRMNSRNYIAQVDVVNFNLT

>hCoV-19/Korea/KCDC2009/2020|EPI_ISL_426173|2020-02-07
MGYINVFAFPFTIYSLLLCRMNSRNYIAQVDVVNFNLT

>hCoV-19/India/c31/2020|EPI_ISL_426179|2020-03-02
MGYINVFAFPFTIYSLLLCRMNSRNYIAQVDVVNFNLT

>hCoV-19/Korea/KCDC2010/2020|EPI_ISL_426180|2020-02-05
MGYINVFAFPFTIYSLLLCRMNSRNYIAQVDVVNFNLT

>hCoV-19/Korea/KCDC2011/2020|EPI_ISL_426181|2020-02-23
MGYINVFAFPFTIYSLLLCRMNSRNYIAQVDVVNFNLT

>hCoV-19/Korea/KCDC2012/2020|EPI_ISL_426182|2020-02-09
MGYINVFAFPFTIYSLLLCRMNSRNYIAQVDVVNFNLT

>hCoV-19/Korea/KCDC2013/2020|EPI_ISL_426183|2020-02-23
MGYINVFAFPFTIYSLLLCRMNSRNYIAQVDVVNFNLT

>hCoV-19/Korea/KCDC2014/2020|EPI_ISL_426187|2020-02-12
MGYINVFAFPFTIYSLLLCRMNSRNYIAQVDVVNFNLT

>hCoV-19/Turkey/HSGM-5711/2020|EPI_ISL_428716|2020-03-18
MGYINVFAFPFTIYSLLLCRMNSRNYIAQVDVVNFNLT

>hCoV-19/Turkey/HSGM-5769/2020|EPI_ISL_428717|2020-03-19
MGYINVFAFPFTIYSLLLCRMNSRNYIAQVDVVNFNLT

>hCoV-19/Turkey/HSGM-5770/2020|EPI_ISL_428718|2020-03-19
MGYINVFAFPFTIYSLLLCRMNSRNYIAQVDVVNFNLT

>hCoV-19/Turkey/HSGM-7718/2020|EPI_ISL_428719|2020-03-21
MGYINVFAFPFTIYSLLLCRMNSRNYIAQVDVVNFNLT

>hCoV-19/Turkey/HSGM-8001/2020|EPI_ISL_428720|2020-03-21
MGYINVFAFPFTIYSLLLCRMNSRNYIAQVDVVNFNLT

>hCoV-19/Turkey/HSGM-8003/2020|EPI_ISL_428721|2020-03-21
MGYINVFAFPFTIYSLLLCRMNSRNYIAQVDVVNFNLT

>hCoV-19/Turkey/HSGM-8010/2020|EPI_ISL_428722|2020-03-22
MGYINVFAFPFTIYSLLLCRMNSRNYIAQVDVVNFNLT

>hCoV-19/Turkey/HSGM-8964/2020|EPI_ISL_428723|2020-03-22
MGYINVFAFPFTIYSLLLCRMNSRNYIAQVDVVNFNLT

>hCoV-19/USA/WI-250/2020|EPI_ISL_428724|2020-03-13
MGYINVFAFPFTIYSLLLCRMNSRNYIAQVDVVNFNLT

>hCoV-19/USA/WI-251/2020|EPI_ISL_428725|2020-03-14
MGYINVFAFPFTIYSLLLCRMNSRNYIAQVDVVNFNLT

>hCoV-19/USA/WI-252/2020|EPI_ISL_428726|2020-03-24
MGYINVFAFPFTIYSLLLCRMNSRNYIAQVDVVNFNLT

>hCoV-19/USA/WI-253/2020|EPI_ISL_428727|2020-03-26
MGYINVFAFPFTIYSLLLCRMNSRNYIAQVDVVNFNLT

>hCoV-19/USA/WI-254/2020|EPI_ISL_428728|2020-04-01
MGYINVFAFPFTIYSLLLCRMNSRNYIAQVDVVNFNLT

>hCoV-19/USA/WI-255/2020|EPI_ISL_428729|2020-04-02
MGYINVFAFPFTIYSLLLCRMNSRNYIAQVDVVNFNLT

>hCoV-19/USA/WI-257/2020|EPI_ISL_428731|2020-04-06
MGYINVFAFPFTIYSLLLCRMNSRNYIAQVDVVNFNLT

>hCoV-19/USA/WI-258/2020|EPI_ISL_428732|2020-04-06
MGYINVFAFPFTIYSLLLCRMNSRNYIAQVDVVNFNLT

>hCoV-19/USA/NY-NYUMC266/2020|EPI_ISL_428780|2020-04-06
MGYINVFAFPFTIYSLLLCRMNSRNYIAQVDVVNFNLT

>hCoV-19/USA/NY-NYUMC267/2020|EPI_ISL_428781|2020-04-06
MGYINVFAFPFTIYSLLLCRMNSRNYIAQVDVVNFNLT

>hCoV-19/USA/NY-NYUMC268/2020|EPI_ISL_428782|2020-04-06
MGYINVFAFPFTIYSLLLCRMNSRNYIAQVDVVNFNLT

>hCoV-19/USA/NY-NYUMC269/2020|EPI_ISL_428783|2020-04-06
MGYINVFAFPFTIYSLLLCRMNSRNYIAQVDVVNFNLT

>hCoV-19/USA/NY-NYUMC270/2020|EPI_ISL_428784|2020-04-06
MGYINVFAFPFTIYSLLLCRMNSRNYIAQVDVVNFNLT

>hCoV-19/USA/NY-NYUMC271/2020|EPI_ISL_428785|2020-04-06
MGYINVFAFPFTIYSLLLCRMNSRNYIAQVDVVNFNLT

>hCoV-19/USA/NY-NYUMC272/2020|EPI_ISL_428786|2020-04-06
MGYINVFAFPFTIYSLLLCRMNSRNYIAQVDVVNFNLT

>hCoV-19/USA/NY-NYUMC273/2020|EPI_ISL_428787|2020-04-06
MGYINVFAFPFTIYSLLLCRMNSRNYIAQVDVVNFNLT

>hCoV-19/USA/NY-NYUMC274/2020|EPI_ISL_428788|2020-04-06
MGYINVFAFPFTIYSLLLCRMNSRNYIAQVDVVNFNLT

>hCoV-19/USA/NY-NYUMC275/2020|EPI_ISL_428789|2020-04-06
MGYINVFAFPFTIYSLLLCRMNSRNYIAQVDVVNFNLT

>hCoV-19/USA/NY-NYUMC276/2020|EPI_ISL_428790|2020-04-06
MGYINVFAFPFTIYSLLLCRMNSRNYIAQVDVVNFNLT

>hCoV-19/USA/NY-NYUMC277/2020|EPI_ISL_428791|2020-04-04
MGYINVFAFPFTIYSLLLCRMNSRNYIAQVDVVNFNLT

>hCoV-19/USA/NY-NYUMC278/2020|EPI_ISL_428792|2020-04-04
MGYINVFAFPFTIYSLLLCRMNSRNYIAQVDVVNFNLT

>hCoV-19/USA/NY-NYUMC279/2020|EPI_ISL_428793|2020-04-05
MGYINVFAFPFTIYSLLLCRMNSRNYIAQVDVVNFNLT

>hCoV-19/USA/NY-NYUMC280/2020|EPI_ISL_428794|2020-04-05
MGYINVFAFPFTIYSLLLCRMNSRNYIAQVDVVNFNLT

>hCoV-19/USA/NY-NYUMC281/2020|EPI_ISL_428795|2020-04-05
MGYINVFAFPFTIYSLLLCRMNSRNYIAQVDVVNFNLT

>hCoV-19/USA/NY-NYUMC282/2020|EPI_ISL_428796|2020-04-06
MGYINVFAFPFTIYSLLLCRMNSRNYIAQVDVVNFNLT

>hCoV-19/USA/NY-NYUMC283/2020|EPI_ISL_428797|2020-04-05
MGYINVFAFPFTIYSLLLCRMNSRNYIAQVDVVNFNLT

>hCoV-19/USA/NY-NYUMC284/2020|EPI_ISL_428798|2020-04-05
MGYINVFAFPFTIYSLLLCRMNSRNYIAQVDVVNFNLT

>hCoV-19/USA/NY-NYUMC285/2020|EPI_ISL_428799|2020-04-05
MGYINVFAFPFTIYSLLLCRMNSRNYIAQVDVVNFNLT

>hCoV-19/Austria/CeMM0273/2020|EPI_ISL_438100|2020-03-24
MGYINVFAFPFTIYSLLLCRMNSRNYIAQVDVVNFNLT

>hCoV-19/Austria/CeMM0274/2020|EPI_ISL_438101|2020-03-24
MGYINVFAFPFTIYSLLLCRMNSRNYIAQVDVVNFNLT

>hCoV-19/Austria/CeMM0275/2020|EPI_ISL_438102|2020-03-24
MGYINVFAFPFTIYSLLLCRMNSRNYIAQVDVVNFNLT

>hCoV-19/Austria/CeMM0276/2020|EPI_ISL_438103|2020-03-25
MGYINVFAFPFTIYSLLLCRMNSRNYIAQVDVVNFNLT

>hCoV-19/Austria/CeMM0277/2020|EPI_ISL_438104|2020-03-25
MGYINVFAFPFTIYSLLLCRMNSRNYIAQVDVVNFNLT

>hCoV-19/Austria/CeMM0278/2020|EPI_ISL_438105|2020-03-25
MGYINVFAFPFTIYSLLLCRMNSRNYIAQVDVVNFNLT

>hCoV-19/Austria/CeMM0279/2020|EPI_ISL_438106|2020-03-25
MGYINVFAFPFTIYSLLLCRMNSRNYIAQVDVVNFNLT

>hCoV-19/Austria/CeMM0280/2020|EPI_ISL_438107|2020-03-25
MGYINVFAFPFTIYSLLLCRMNSRNYIAQVDVVNFNLT

>hCoV-19/Austria/CeMM0281/2020|EPI_ISL_438108|2020-03-25
MGYINVFAFPFTIYSLLLCRMNSRNYIAQVDVVNFNLT

>hCoV-19/Austria/CeMM0283/2020|EPI_ISL_438109|2020-03-25
MGYINVFAFPFTIYSLLLCRMNSRNYIAQVDVVNFNLT

>hCoV-19/Austria/CeMM0284/2020|EPI_ISL_438110|2020-03-26
MGYINVFAFPFTIYSLLLCRMNSRNYIAQVDVVNFNLT

>hCoV-19/Austria/CeMM0285/2020|EPI_ISL_438111|2020-03-26
MGYINVFAFPFTIYSLLLCRMNSRNYIAQVDVVNFNLT

>hCoV-19/Austria/CeMM0287/2020|EPI_ISL_438112|2020-03-26
MGYINVFAFPFTIYSLLLCRMNSRNYIAQVDVVNFNLT

>hCoV-19/Austria/CeMM0288/2020|EPI_ISL_438113|2020-03-26
MGYINVFAFPFTIYSLLLCRMNSRNYIAQVDVVNFNLT

>hCoV-19/Austria/CeMM0290/2020|EPI_ISL_438114|2020-03-27
MGYINVFAFPFTIYSLLLCRMNSRNYIAQVDVVNFNLT

>hCoV-19/Austria/CeMM0291/2020|EPI_ISL_438115|2020-03-27
MGYINVFAFPFTIYSLLLCRMNSRNYIAQVDVVNFNLT

>hCoV-19/Austria/CeMM0292/2020|EPI_ISL_438116|2020-03-27
MGYINVFAFPFTIYSLLLCRMNSRNYIAQVDVVNFNLT

>hCoV-19/Austria/CeMM0294/2020|EPI_ISL_438117|2020-03-27
MGYINVFAFPFTIYSLLLCRMNSRNYIAQVDVVNFNLT

>hCoV-19/Austria/CeMM0295/2020|EPI_ISL_438118|2020-03-27
MGYINVFAFPFTIYSLLLCRMNSRNYIAQVDVVNFNLT

>hCoV-19/Austria/CeMM0296/2020|EPI_ISL_438119|2020-03-27
MGYINVFAFPFTIYSLLLCRMNSRNYIAQVDVVNFNLT

>hCoV-19/Austria/CeMM0357/2020|EPI_ISL_438120|2020-03-19
MGYINVFAFPFTIYSLLLCRMNSRNYIAQVDVVNFNLT

>hCoV-19/Austria/CeMM0358/2020|EPI_ISL_438121|2020-03-31
MGYINVFAFPFTIYSLLLCRMNSRNYIAQVDVVNFNLT

>hCoV-19/Austria/CeMM0359/2020|EPI_ISL_438122|2020-04-02
MGYINVFAFPFTIYSLLLCRMNSRNYIAQVDVVNFNLT

>hCoV-19/Austria/CeMM0360/2020|EPI_ISL_438123|2020-04-05
MGYINVFAFPFTIYSLLLCRMNSRNYIAQVDVVNFNLT

>hCoV-19/Austria/CeMM0361/2020|EPI_ISL_438124|2020-03-22
MGYINVFAFPFTIYSLLLCRMNSRNYIAQVDVVNFNLT

>hCoV-19/Austria/CeMM0362/2020|EPI_ISL_438125|2020-03-30
MGYINVFAFPFTIYSLLLCRMNSRNYIAQVDVVNFNLT

>hCoV-19/Austria/CeMM0363/2020|EPI_ISL_438126|2020-04-02
MGYINVFAFPFTIYSLLLCRMNSRNYIAQVDVVNFNLT

>hCoV-19/Austria/CeMM0364/2020|EPI_ISL_438127|2020-04-05
MGYINVFAFPFTIYSLLLCRMNSRNYIAQVDVVNFNLT

>hCoV-19/Austria/CeMM0365/2020|EPI_ISL_438128|2020-04-07
MGYINVFAFPFTIYSLLLCRMNSRNYIAQVDVVNFNLT

>hCoV-19/India/GMC-RR1191/2020|EPI_ISL_438138|2020-03-25
MGYINVFAFPFTIYSLLLCRMNSRNYIAQVDVVNFNLT

>hCoV-19/India/GMC-RK1090/2020|EPI_ISL_438139|2020-03-25
MGYINVFAFPFTIYSLLLCRMNSRNYIAQVDVVNFNLT

>hCoV-19/USA/WA-S587/2020|EPI_ISL_438140|2020-04-01
MGYINVFAFPFTIYSLLLCRMNSRNYIAQVDVVNFNLT

>hCoV-19/USA/WA-S588/2020|EPI_ISL_438141|2020-04-02
MGYINVFAFPFTIYSLLLCRMNSRNYIAQVDVVNFNLT

>hCoV-19/USA/WA-S589/2020|EPI_ISL_438142|2020-04-04
MGYINVFAFPFTIYSLLLCRMNSRNYIAQVDVVNFNLT

>hCoV-19/USA/WA-S590/2020|EPI_ISL_438143|2020-04-04
MGYINVFAFPFTIYSLLLCRMNSRNYIAQVDVVNFNLT

>hCoV-19/USA/WA-S591/2020|EPI_ISL_438144|2020-04-04
MGYINVFAFPFTIYSLLLCRMNSRNYIAQVDVVNFNLT

>hCoV-19/USA/WA-S592/2020|EPI_ISL_438145|2020-04-04
MGYINVFAFPFTIYSLLLCRMNSRNYIAQVDVVNFNLT

>hCoV-19/USA/WA-S593/2020|EPI_ISL_438146|2020-04-04
MGYINVFAFPFTIYSLLLCRMNSRNYIAQVDVVNFNLT

>hCoV-19/USA/WA-S594/2020|EPI_ISL_438147|2020-04-12
MGYINVFAFPFTIYSLLLCRMNSRNYIAQVDVVNFNLT

>hCoV-19/USA/WA-S595/2020|EPI_ISL_438148|2020-04-12
MGYINVFAFPFTIYSLLLCRMNSRNYIAQVDVVNFNLT

>hCoV-19/USA/WA-S596/2020|EPI_ISL_438149|2020-04-13
MGYINVFAFPFTIYSLLLCRMNSRNYIAQVDVVNFNLT

>hCoV-19/USA/WA-S597/2020|EPI_ISL_438150|2020-04-13
MGYINVFAFPFTIYSLLLCRMNSRNYIAQVDVVNFNLT

>hCoV-19/USA/WA-S598/2020|EPI_ISL_438151|2020-04-13
MGYINVFAFPFTIYSLLLCRMNSRNYIAQVDVVNFNLT

>hCoV-19/USA/WA-S599/2020|EPI_ISL_438152|2020-03-26
MGYINVFAFPFTIYSLLLCRMNSRNYIAQVDVVNFNLT

>hCoV-19/USA/WA-S600/2020|EPI_ISL_438153|2020-04-15
MGYINVFAFPFTIYSLLLCRMNSRNYIAQVDVVNFNLT

>hCoV-19/USA/WA-S601/2020|EPI_ISL_438154|2020-03-20
MGYINVFAFPFTIYSLLLCRMNSRNYIAQVDVVNFNLT

>hCoV-19/USA/WA-S602/2020|EPI_ISL_438155|2020-03-23
MGYINVFAFPFTIYSLLLCRMNSRNYIAQVDVVNFNLT

>hCoV-19/USA/WA-S603/2020|EPI_ISL_438156|2020-04-15
MGYINVFAFPFTIYSLLLCRMNSRNYIAQVDVVNFNLT

>hCoV-19/USA/WA-S604/2020|EPI_ISL_438157|2020-04-19
MGYINVFAFPFTIYSLLLCRMNSRNYIAQVDVVNFNLT

>hCoV-19/USA/WA-S605/2020|EPI_ISL_438158|2020-04-18
MGYINVFAFPFTIYSLLLCRMNSRNYIAQVDVVNFNLT

>hCoV-19/USA/WA-S606/2020|EPI_ISL_438159|2020-04-20
MGYINVFAFPFTIYSLLLCRMNSRNYIAQVDVVNFNLT

>hCoV-19/USA/WA-S607/2020|EPI_ISL_438160|2020-04-20
MGYINVFAFPFTIYSLLLCRMNSRNYIAQVDVVNFNLT

>hCoV-19/USA/WA-S608/2020|EPI_ISL_438161|2020-04-19
MGYINVFAFPFTIYSLLLCRMNSRNYIAQVDVVNFNLT

>hCoV-19/USA/WA-S609/2020|EPI_ISL_438162|2020-04-23
MGYINVFAFPFTIYSLLLCRMNSRNYIAQVDVVNFNLT

>hCoV-19/USA/WA-S610/2020|EPI_ISL_438163|2020-04-23
MGYINVFAFPFTIYSLLLCRMNSRNYIAQVDVVNFNLT

>hCoV-19/USA/WA-S611/2020|EPI_ISL_438164|2020-04-23
MGYINVFAFPFTIYSLLLCRMNSRNYIAQVDVVNFNLT

>hCoV-19/USA/WA-S612/2020|EPI_ISL_438165|2020-04-23
MGYINVFAFPFTIYSLLLCRMNSRNYIAQVDVVNFNLT

>hCoV-19/USA/WA-S613/2020|EPI_ISL_438166|2020-04-23
MGYINVFAFPFTIYSLLLCRMNSRNYIAQVDVVNFNLT

>hCoV-19/USA/WA-S614/2020|EPI_ISL_438167|2020-04-23
MGYINVFAFPFTIYSLLLCRMNSRNYIAQVDVVNFNLT

>hCoV-19/USA/WA-S615/2020|EPI_ISL_438168|2020-04-23
MGYINVFAFPFTIYSLLLCRMNSRNYIAQVDVVNFNLT

>hCoV-19/USA/WA-S616/2020|EPI_ISL_438169|2020-04-23
MGYINVFAFPFTIYSLLLCRMNSRNYIAQVDVVNFNLT

>hCoV-19/USA/WA-S617/2020|EPI_ISL_438170|2020-04-25
MGYINVFAFPFTIYSLLLCRMNSRNYIAQVDVVNFNLT

>hCoV-19/USA/WA-S618/2020|EPI_ISL_438171|2020-04-26
MGYINVFAFPFTIYSLLLCRMNSRNYIAQVDVVNFNLT

>hCoV-19/USA/WA-S619/2020|EPI_ISL_438172|2020-04-26
MGYINVFAFPFTIYSLLLCRMNSRNYIAQVDVVNFNLT

>hCoV-19/USA/WA-S620/2020|EPI_ISL_438173|2020-04-26
MGYINVFAFPFTIYSLLLCRMNSRNYIAQVDVVNFNLT

>hCoV-19/USA/WA-S621/2020|EPI_ISL_438174|2020-04-27
MGYINVFAFPFTIYSLLLCRMNSRNYIAQVDVVNFNLT

>hCoV-19/USA/WA-S622/2020|EPI_ISL_438175|2020-04-29
MGYINVFAFPFTIYSLLLCRMNSRNYIAQVDVVNFNLT

>hCoV-19/USA/WA-S623/2020|EPI_ISL_438176|2020-04-18
MGYINVFAFPFTIYSLLLCRMNSRNYIAQVDVVNFNLT

>hCoV-19/USA/WA-S624/2020|EPI_ISL_438177|2020-04-18
MGYINVFAFPFTIYSLLLCRMNSRNYIAQVDVVNFNLT

>hCoV-19/USA/WA-S625/2020|EPI_ISL_438178|2020-04-19
MGYINVFAFPFTIYSLLLCRMNSRNYIAQVDVVNFNLT

>hCoV-19/USA/WA-S626/2020|EPI_ISL_438179|2020-04-18
MGYINVFAFPFTIYSLLLCRMNSRNYIAQVDVVNFNLT

>hCoV-19/USA/WA-S627/2020|EPI_ISL_438180|2020-04-18
MGYINVFAFPFTIYSLLLCRMNSRNYIAQVDVVNFNLT

>hCoV-19/USA/WA-S628/2020|EPI_ISL_438181|2020-04-18
MGYINVFAFPFTIYSLLLCRMNSRNYIAQVDVVNFNLT

>hCoV-19/USA/WA-S629/2020|EPI_ISL_438182|2020-04-18
MGYINVFAFPFTIYSLLLCRMNSRNYIAQVDVVNFNLT

>hCoV-19/USA/WA-S630/2020|EPI_ISL_438183|2020-04-18
MGYINVFAFPFTIYSLLLCRMNSRNYIAQVDVVNFNLT

>hCoV-19/USA/WA-S631/2020|EPI_ISL_438184|2020-04-17
MGYINVFAFPFTIYSLLLCRMNSRNYIAQVDVVNFNLT

>hCoV-19/USA/WA-S632/2020|EPI_ISL_438185|2020-04-17
MGYINVFAFPFTIYSLLLCRMNSRNYIAQVDVVNFNLT

>hCoV-19/USA/WA-S633/2020|EPI_ISL_438186|2020-04-17
MGYINVFAFPFTIYSLLLCRMNSRNYIAQVDVVNFNLT

>hCoV-19/USA/WA-S634/2020|EPI_ISL_438187|2020-04-17
MGYINVFAFPFTIYSLLLCRMNSRNYIAQVDVVNFNLT

>hCoV-19/USA/WA-S635/2020|EPI_ISL_438188|2020-04-17
MGYINVFAFPFTIYSLLLCRMNSRNYIAQVDVVNFNLT

>hCoV-19/USA/WA-S636/2020|EPI_ISL_438189|2020-04-17
MGYINVFAFPFTIYSLLLCRMNSRNYIAQVDVVNFNLT

>hCoV-19/USA/WA-S637/2020|EPI_ISL_438190|2020-04-17
MGYINVFAFPFTIYSLLLCRMNSRNYIAQVDVVNFNLT

>hCoV-19/USA/WA-S638/2020|EPI_ISL_438191|2020-04-17
MGYINVFAFPFTIYSLLLCRMNSRNYIAQVDVVNFNLT

>hCoV-19/USA/WA-S639/2020|EPI_ISL_438192|2020-04-16
MGYINVFAFPFTIYSLLLCRMNSRNYIAQVDVVNFNLT

>hCoV-19/USA/WA-S640/2020|EPI_ISL_438193|2020-04-18
MGYINVFAFPFTIYSLLLCRMNSRNYIAQVDVVNFNLT

>hCoV-19/USA/WA-S641/2020|EPI_ISL_438194|2020-04-18
MGYINVFAFPFTIYSLLLCRMNSRNYIAQVDVVNFNLT

>hCoV-19/USA/WA-S642/2020|EPI_ISL_438195|2020-04-19
MGYINVFAFPFTIYSLLLCRMNSRNYIAQVDVVNFNLT

>hCoV-19/USA/WA-S643/2020|EPI_ISL_438196|2020-04-17
MGYINVFAFPFTIYSLLLCRMNSRNYIAQVDVVNFNLT

>hCoV-19/USA/WA-S644/2020|EPI_ISL_438197|2020-04-17
MGYINVFAFPFTIYSLLLCRMNSRNYIAQVDVVNFNLT

>hCoV-19/USA/WA-S645/2020|EPI_ISL_438198|2020-04-17
MGYINVFAFPFTIYSLLLCRMNSRNYIAQVDVVNFNLT

>hCoV-19/USA/WA-S646/2020|EPI_ISL_438199|2020-04-19
MGYINVFAFPFTIYSLLLCRMNSRNYIAQVDVVNFNLT

>hCoV-19/England/CAMB-7D4B7/2020|EPI_ISL_441740|2020-04-06
MGYINVFAFPFTIYSLLLCRMNSRNYIAQVDVVNFNLT

>hCoV-19/England/CAMB-7DB85/2020|EPI_ISL_441741|2020-04-07
MGYINVFAFPFTIYSLLLCRMNSRNYIAQVDVVNFNLT

>hCoV-19/England/CAMB-7DB67/2020|EPI_ISL_441742|2020-04-07
MGYINVFAFPFTIYSLLLCRMNSRNYIAQVDVVNFNLT

>hCoV-19/England/CAMB-7D44E/2020|EPI_ISL_441743|2020-04-05
MGYINVFAFPFTIYSLLLCRMNSRNYIAQVDVVNFNLT

>hCoV-19/England/CAMB-7D727/2020|EPI_ISL_441744|2020-04-06
MGYINVFAFPFTIYSLLLCRMNSRNYIAQVDVVNFNLT

>hCoV-19/England/CAMB-7DAB5/2020|EPI_ISL_441745|2020-04-06
MGYINVFAFPFTIYSLLLCRMNSRNYIAQVDVVNFNLT

>hCoV-19/England/CAMB-7DB94/2020|EPI_ISL_441746|2020-04-06
MGYINVFAFPFTIYSLLLCRMNSRNYIAQVDVVNFNLT

>hCoV-19/Northern Ireland/NIRE-FA9C2/2020|EPI_ISL_441747|2020-04-06
MGYINVFAFPFTIYSLLLCRMNSRNYIAQVDVVNFNLT

>hCoV-19/England/CAMB-7D657/2020|EPI_ISL_441748|2020-04-06
MGYINVFAFPFTIYSLLLCRMNSRNYIAQVDVVNFNLT

>hCoV-19/England/CAMB-7D94F/2020|EPI_ISL_441749|2020-04-05
MGYINVFAFPFTIYSLLLCRMNSRNYIAQVDVVNFNLT

>hCoV-19/England/CAMB-7D99A/2020|EPI_ISL_441750|2020-04-07
MGYINVFAFPFTIYSLLLCRMNSRNYIAQVDVVNFNLT

>hCoV-19/Northern Ireland/NIRE-FA94A/2020|EPI_ISL_441751|2020-04-06
MGYINVFAFPFTIYSLLLCRMNSRNYIAQVDVVNFNLT

>hCoV-19/England/CAMB-7DCDD/2020|EPI_ISL_441752|2020-04-06
MGYINVFAFPFTIYSLLLCRMNSRNYIAQVDVVNFNLT

>hCoV-19/Northern Ireland/NIRE-FA995/2020|EPI_ISL_441753|2020-03-26
MGYINVFAFPFTIYSLLLCRMNSRNYIAQVDVVNFNLT

>hCoV-19/England/CAMB-7D9A9/2020|EPI_ISL_441754|2020-04-06
MGYINVFAFPFTIYSLLLCRMNSRNYIAQVDVVNFNLT

>hCoV-19/England/CAMB-7D5D2/2020|EPI_ISL_441755|2020-04-06
MGYINVFAFPFTIYSLLLCRMNSRNYIAQVDVVNFNLT

>hCoV-19/England/CAMB-7D499/2020|EPI_ISL_441756|2020-04-05
MGYINVFAFPFTIYSLLLCRMNSRNYIAQVDVVNFNLT

>hCoV-19/England/CAMB-7DC73/2020|EPI_ISL_441757|2020-04-06
MGYINVFAFPFTIYSLLLCRMNSRNYIAQVDVVNFNLT

>hCoV-19/England/CAMB-7D8E8/2020|EPI_ISL_441758|2020-04-06
MGYINVFAFPFTIYSLLLCRMNSRNYIAQVDVVNFNLT

>hCoV-19/England/CAMB-7D763/2020|EPI_ISL_441759|2020-04-06
MGYINVFAFPFTIYSLLLCRMNSRNYIAQVDVVNFNLT

>hCoV-19/England/CAMB-7DC19/2020|EPI_ISL_441760|2020-04-06
MGYINVFAFPFTIYSLLLCRMNSRNYIAQVDVVNFNLT

>hCoV-19/Northern Ireland/NIRE-FAAA1/2020|EPI_ISL_441761|2020-04-02
MGYINVFAFPFTIYSLLLCRMNSRNYIAQVDVVNFNLT

>hCoV-19/England/CAMB-7D639/2020|EPI_ISL_441762|2020-04-07
MGYINVFAFPFTIYSLLLCRMNSRNYIAQVDVVNFNLT

>hCoV-19/England/CAMB-7D88E/2020|EPI_ISL_441763|2020-04-06
MGYINVFAFPFTIYSLLLCRMNSRNYIAQVDVVNFNLT

>hCoV-19/England/CAMB-7D4C6/2020|EPI_ISL_441764|2020-04-06
MGYINVFAFPFTIYSLLLCRMNSRNYIAQVDVVNFNLT

>hCoV-19/Northern Ireland/NIRE-FAC8D/2020|EPI_ISL_441765|2020-03-26
MGYINVFAFPFTIYSLLLCRMNSRNYIAQVDVVNFNLT

>hCoV-19/Northern Ireland/NIRE-FA652/2020|EPI_ISL_441766|2020-03-31
MGYINVFAFPFTIYSLLLCRMNSRNYIAQVDVVNFNLT

>hCoV-19/England/CAMB-7DB1C/2020|EPI_ISL_441767|2020-04-07
MGYINVFAFPFTIYSLLLCRMNSRNYIAQVDVVNFNLT

>hCoV-19/England/CAMB-7DB0D/2020|EPI_ISL_441768|2020-04-06
MGYINVFAFPFTIYSLLLCRMNSRNYIAQVDVVNFNLT

>hCoV-19/England/CAMB-7D693/2020|EPI_ISL_441769|2020-04-07
MGYINVFAFPFTIYSLLLCRMNSRNYIAQVDVVNFNLT

>hCoV-19/Northern Ireland/NIRE-FAC6F/2020|EPI_ISL_441770|2020-03-26
MGYINVFAFPFTIYSLLLCRMNSRNYIAQVDVVNFNLT

>hCoV-19/Northern Ireland/NIRE-FA91D/2020|EPI_ISL_441771|2020-03-26
MGYINVFAFPFTIYSLLLCRMNSRNYIAQVDVVNFNLT

>hCoV-19/England/CAMB-7D7AF/2020|EPI_ISL_441772|2020-04-06
MGYINVFAFPFTIYSLLLCRMNSRNYIAQVDVVNFNLT

>hCoV-19/England/CAMB-7D97C/2020|EPI_ISL_441773|2020-04-06
MGYINVFAFPFTIYSLLLCRMNSRNYIAQVDVVNFNLT

>hCoV-19/England/CAMB-7DAF1/2020|EPI_ISL_441774|2020-04-06
MGYINVFAFPFTIYSLLLCRMNSRNYIAQVDVVNFNLT

>hCoV-19/Northern Ireland/NIRE-FA670/2020|EPI_ISL_441775|2020-03-31
MGYINVFAFPFTIYSLLLCRMNSRNYIAQVDVVNFNLT

>hCoV-19/Northern Ireland/NIRE-FA977/2020|EPI_ISL_441776|2020-03-26
MGYINVFAFPFTIYSLLLCRMNSRNYIAQVDVVNFNLT

>hCoV-19/England/CAMB-7DA5B/2020|EPI_ISL_441777|2020-04-06
MGYINVFAFPFTIYSLLLCRMNSRNYIAQVDVVNFNLT

>hCoV-19/England/CAMB-7DA00/2020|EPI_ISL_441778|2020-04-06
MGYINVFAFPFTIYSLLLCRMNSRNYIAQVDVVNFNLT

>hCoV-19/England/CAMB-7DBFE/2020|EPI_ISL_441779|2020-04-06
MGYINVFAFPFTIYSLLLCRMNSRNYIAQVDVVNFNLT

>hCoV-19/England/CAMB-7DAC4/2020|EPI_ISL_441780|2020-04-06
MGYINVFAFPFTIYSLLLCRMNSRNYIAQVDVVNFNLT

>hCoV-19/Northern Ireland/NIRE-FA9B3/2020|EPI_ISL_441781|2020-03-26
MGYINVFAFPFTIYSLLLCRMNSRNYIAQVDVVNFNLT

>hCoV-19/England/CAMB-7D587/2020|EPI_ISL_441782|2020-04-07
MGYINVFAFPFTIYSLLLCRMNSRNYIAQVDVVNFNLT

>hCoV-19/England/CAMB-7A450/2020|EPI_ISL_441783|2020-04-01
MGYINVFAFPFTIYSLLLCRMNSRNYIAQVDVVNFNLT

>hCoV-19/England/CAMB-7A60F/2020|EPI_ISL_441784|2020-04-03
MGYINVFAFPFTIYSLLLCRMNSRNYIAQVDVVNFNLT

>hCoV-19/England/CAMB-7903F/2020|EPI_ISL_441785|2020-04-03
MGYINVFAFPFTIYSLLLCRMNSRNYIAQVDVVNFNLT

>hCoV-19/England/CAMB-78AF6/2020|EPI_ISL_441786|2020-04-03
MGYINVFAFPFTIYSLLLCRMNSRNYIAQVDVVNFNLT

>hCoV-19/England/CAMB-7A3DB/2020|EPI_ISL_441787|2020-04-02
MGYINVFAFPFTIYSLLLCRMNSRNYIAQVDVVNFNLT

>hCoV-19/England/CAMB-79873/2020|EPI_ISL_441788|2020-04-01
MGYINVFAFPFTIYSLLLCRMNSRNYIAQVDVVNFNLT

>hCoV-19/England/CAMB-77FAD/2020|EPI_ISL_441789|2020-04-01
MGYINVFAFPFTIYSLLLCRMNSRNYIAQVDVVNFNLT

>hCoV-19/England/CAMB-7A2B0/2020|EPI_ISL_441790|2020-04-01
MGYINVFAFPFTIYSLLLCRMNSRNYIAQVDVVNFNLT

>hCoV-19/England/CAMB-790C6/2020|EPI_ISL_441791|2020-04-03
MGYINVFAFPFTIYSLLLCRMNSRNYIAQVDVVNFNLT

>hCoV-19/England/CAMB-79503/2020|EPI_ISL_441792|2020-04-03
MGYINVFAFPFTIYSLLLCRMNSRNYIAQVDVVNFNLT

>hCoV-19/England/CAMB-7922A/2020|EPI_ISL_441793|2020-04-03
MGYINVFAFPFTIYSLLLCRMNSRNYIAQVDVVNFNLT

>hCoV-19/England/CAMB-7956D/2020|EPI_ISL_441794|2020-04-03
MGYINVFAFPFTIYSLLLCRMNSRNYIAQVDVVNFNLT

>hCoV-19/England/CAMB-77FCB/2020|EPI_ISL_441795|2020-04-01
MGYINVFAFPFTIYSLLLCRMNSRNYIAQVDVVNFNLT

>hCoV-19/England/CAMB-798CE/2020|EPI_ISL_441796|2020-04-01
MGYINVFAFPFTIYSLLLCRMNSRNYIAQVDVVNFNLT

>hCoV-19/England/CAMB-79819/2020|EPI_ISL_441797|2020-04-01
MGYINVFAFPFTIYSLLLCRMNSRNYIAQVDVVNFNLT

>hCoV-19/England/CAMB-78FD9/2020|EPI_ISL_441798|2020-04-03
MGYINVFAFPFTIYSLLLCRMNSRNYIAQVDVVNFNLT

>hCoV-19/England/CAMB-79530/2020|EPI_ISL_441799|2020-04-03
MGYINVFAFPFTIYSLLLCRMNSRNYIAQVDVVNFNLT

>hCoV-19/Wuhan/IVDC-HB-01/2019|EPI_ISL_402119|2019-12-30
MGYINVFAFPFTIYSLLLCRMNSRNYIAQVDVVNFNLT

>hCoV-19/Wuhan/IVDC-HB-04/2020|EPI_ISL_402120|2020-01-01
MGYINVFAFPFTIYSLLLCRMNSRNYIAQVDVVNFNLT

>hCoV-19/Wuhan/IVDC-HB-05/2019|EPI_ISL_402121|2019-12-30
MGYINVFAFPFTIYSLLLCRMNSRNYIAQVDVVNFNLT

>hCoV-19/Wuhan/IPBCAMS-WH-01/2019|EPI_ISL_402123|2019-12-24
MGYINVFAFPFTIYSLLLCRMNSRNYIAQVDVVNFNLT

>hCoV-19/Wuhan/WIV04/2019|EPI_ISL_402124|2019-12-30
MGYINVFAFPFTIYSLLLCRMNSRNYIAQVDVVNFNLT

>hCoV-19/Wuhan-Hu-1/2019|EPI_ISL_402125|2019-12-31
MGYINVFAFPFTIYSLLLCRMNSRNYIAQVDVVNFNLT

>hCoV-19/Wuhan/WIV02/2019|EPI_ISL_402127|2019-12-30
MGYINVFAFPFTIYSLLLCRMNSRNYIAQVDVVNFNLT

>hCoV-19/Wuhan/WIV05/2019|EPI_ISL_402128|2019-12-30
MGYINVFAFPFTIYSLLLCRMNSRNYIAQVDVVNFNLT

>hCoV-19/Wuhan/WIV06/2019|EPI_ISL_402129|2019-12-30
MGYINVFAFPFTIYSLLLCRMNSRNYIAQVDVVNFNLT

>hCoV-19/Wuhan/WIV07/2019|EPI_ISL_402130|2019-12-30
MGYINVFAFPFTIYSLLLCRMNSRNYIAQVDVVNFNLT

>hCoV-19/bat/Yunnan/RaTG13/2013|EPI_ISL_402131|2013-07-24
MGYINVFAFPFTIYSLLLCRMNSRNYIAQVDVVNLNLT

>hCoV-19/Wuhan/HBCDC-HB-01/2019|EPI_ISL_402132|2019-12-30
MGYINVFAFPFTIYSLLLCRMNSRNYIAQVDVVNFNLT

>hCoV-19/USA/WA-UW84/2020|EPI_ISL_416440|2020-03-10
MGYINVFAFPFTIYSLLLCRMNSRNYIAQVDVVNFNLT

>hCoV-19/USA/WA-UW85/2020|EPI_ISL_416441|2020-03-10
MGYINVFAFPFTIYSLLLCRMNSRNYIAQVDVVNFNLT

>hCoV-19/USA/WA-UW86/2020|EPI_ISL_416442|2020-03-10
MGYINVFAFPFTIYSLLLCRMNSRNYIAQVDVVNFNLT

>hCoV-19/USA/WA-UW87/2020|EPI_ISL_416443|2020-03-10
MGYINVFAFPFTIYSLLLCRMNSRNYIAQVDVVNFNLT

>hCoV-19/USA/WA-UW88/2020|EPI_ISL_416444|2020-03-10
MGYINVFAFPFTIYSLLLCRMNSRNYIAQVDVVNFNLT

>hCoV-19/USA/WA-UW89/2020|EPI_ISL_416445|2020-03-10
MGYINVFAFPFTIYSLLLCRMNSRNYIAQVDVVNFNLT

>hCoV-19/USA/WA-UW90/2020|EPI_ISL_416446|2020-03-10
MGYINVFAFPFTIYSLLLCRMNSRNYIAQVDVVNFNLT

>hCoV-19/USA/WA-UW91/2020|EPI_ISL_416447|2020-03-10
MGYINVFAFPFTIYSLLLCRMNSRNYIAQVDVVNFNLT

>hCoV-19/USA/WA-UW92/2020|EPI_ISL_416448|2020-03-11
MGYINVFAFPFTIYSLLLCRMNSRNYIAQVDVVNFNLT

>hCoV-19/USA/WA-UW93/2020|EPI_ISL_416449|2020-03-11
MGYINVFAFPFTIYSLLLCRMNSRNYIAQVDVVNFNLT

>hCoV-19/USA/WA-UW94/2020|EPI_ISL_416450|2020-03-11
MGYINVFAFPFTIYSLLLCRMNSRNYIAQVDVVNFNLT

>hCoV-19/USA/WA-UW95/2020|EPI_ISL_416451|2020-03-10
MGYINVFAFPFTIYSLLLCRMNSRNYIAQVDVVNFNLT

>hCoV-19/USA/WA-UW96/2020|EPI_ISL_416452|2020-03-10
MGYINVFAFPFTIYSLLLCRMNSRNYIAQVDVVNFNLT

>hCoV-19/USA/WA-UW36/2020|EPI_ISL_416453|2020-03-07
MGYINVFAFPFTIYSLLLCRMNSRNYIAQVDVVNFNLT

>hCoV-19/USA/WA-UW37/2020|EPI_ISL_416454|2020-03-06
MGYINVFAFPFTIYSLLLCRMNSRNYIAQVDVVNFNLT

>hCoV-19/USA/WA-UW38/2020|EPI_ISL_416455|2020-03-07
MGYINVFAFPFTIYSLLLCRMNSRNYIAQVDVVNFNLT

>hCoV-19/USA/WA-UW39/2020|EPI_ISL_416456|2020-03-06
MGYINVFAFPFTIYSLLLCRMNSRNYIAQVDVVNFNLT

>hCoV-19/USA/CA-MG0987/2020|EPI_ISL_416457|2020-03-18
MGYINVFAFPFTIYSLLLCRMNSRNYIAQVDVVNFNLT

>hCoV-19/Kuwait/KU12/2020|EPI_ISL_416458|2020-03-02
MGYINVFAFPFTIYSLLLCRMNSRNYIAQVDVVNFNLT

>hCoV-19/USA/WA-S4/2020|EPI_ISL_416459|2020-03-01
MGYINVFAFPFTIYSLLLCRMNSRNYIAQVDVVNFNLT

>hCoV-19/USA/WA-S5/2020|EPI_ISL_416460|2020-02-29
MGYINVFAFPFTIYSLLLCRMNSRNYIAQVDVVNFNLT

>hCoV-19/Belgium/DB-03023/2020|EPI_ISL_416470|2020-03-02
MGYINVFAFPFTIYSLLLCRMNSRNYIAQVDVVNFNLT

>hCoV-19/Belgium/DBD-03024/2020|EPI_ISL_416471|2020-03-02
MGYINVFAFPFTIYSLLLCRMNSRNYIAQVDVVNFNLT

>hCoV-19/Belgium/UMF-03025/2020|EPI_ISL_416472|2020-03-02
MGYINVFAFPFTIYSLLLCRMNSRNYIAQVDVVNFNLT

>hCoV-19/Hangzhou/ZJU-08/2020|EPI_ISL_416473|2020-01-26
MGYINVFAFPFTIYSLLLCRMNSRNYIAQVDVVNFNLT

>hCoV-19/Hangzhou/ZJU-09/2020|EPI_ISL_416474|2020-01-28
MGYINVFAFPFTIYSLLLCRMNSRNYIAQVDVVNFNLT

>hCoV-19/Belgium/DBA-03032/2020|EPI_ISL_416475|2020-03-03
MGYINVFAFPFTIYSLLLCRMNSRNYIAQVDVVNFNLT

>hCoV-19/Belgium/MTR-03026/2020|EPI_ISL_416476|2020-03-02
MGYINVFAFPFTIYSLLLCRMNSRNYIAQVDVVNFNLT

>hCoV-19/Georgia/Tb-390/2020|EPI_ISL_416477|2020-03-08
MGYINVFAFPFTIYSLLLCRMNSRNYIAQVDVVNFNLT

>hCoV-19/Georgia/Tb-673/2020|EPI_ISL_416478|2020-03-14
MGYINVFAFPFTIYSLLLCRMNSRNYIAQVDVVNFNLT

>hCoV-19/Georgia/Tb-273/2020|EPI_ISL_416479|2020-03-05
MGYINVFAFPFTIYSLLLCRMNSRNYIAQVDVVNFNLT

>hCoV-19/USA/WA-UW162/2020|EPI_ISL_416700|2020-03-13
MGYINVFAFPFTIYSLLLCRMNSRNYIAQVDVVNFNLT

>hCoV-19/USA/WA-UW163/2020|EPI_ISL_416701|2020-03-13
MGYINVFAFPFTIYSLLLCRMNSRNYIAQVDVVNFNLT

>hCoV-19/USA/WA-UW164/2020|EPI_ISL_416702|2020-03-13
MGYINVFAFPFTIYSLLLCRMNSRNYIAQVDVVNFNLT

>hCoV-19/USA/WA-UW165/2020|EPI_ISL_416703|2020-03-13
MGYINVFAFPFTIYSLLLCRMNSRNYIAQVDVVNFNLT

>hCoV-19/USA/WA-UW166/2020|EPI_ISL_416704|2020-03-15
MGYINVFAFPFTIYSLLLCRMNSRNYIAQVDVVNFNLT

>hCoV-19/USA/WA-UW167/2020|EPI_ISL_416705|2020-03-13
MGYINVFAFPFTIYSLLLCRMNSRNYIAQVDVVNFNLT

>hCoV-19/USA/WA-UW168/2020|EPI_ISL_416706|2020-03-13
MGYINVFAFPFTIYSLLLCRMNSRNYIAQVDVVNFNLT

>hCoV-19/USA/WA-UW169/2020|EPI_ISL_416707|2020-03-14
MGYINVFAFPFTIYSLLLCRMNSRNYIAQVDVVNFNLT

>hCoV-19/USA/WA-UW170/2020|EPI_ISL_416708|2020-03-14
MGYINVFAFPFTIYSLLLCRMNSRNYIAQVDVVNFNLT

>hCoV-19/USA/WA-UW171/2020|EPI_ISL_416709|2020-03-13
MGYINVFAFPFTIYSLLLCRMNSRNYIAQVDVVNFNLT

>hCoV-19/USA/WA-UW172/2020|EPI_ISL_416710|2020-03-13
MGYINVFAFPFTIYSLLLCRMNSRNYIAQVDVVNFNLT

>hCoV-19/USA/WA-UW173/2020|EPI_ISL_416711|2020-03-15
MGYINVFAFPFTIYSLLLCRMNSRNYIAQVDVVNFNLT

>hCoV-19/USA/WA-UW174/2020|EPI_ISL_416712|2020-03-14
MGYINVFAFPFTIYSLLLCRMNSRNYIAQVDVVNFNLT

>hCoV-19/USA/WA-UW175/2020|EPI_ISL_416713|2020-03-15
MGYINVFAFPFTIYSLLLCRMNSRNYIAQVDVVNFNLT

>hCoV-19/USA/WA-UW176/2020|EPI_ISL_416714|2020-03-14
MGYINVFAFPFTIYSLLLCRMNSRNYIAQVDVVNFNLT

>hCoV-19/England/SHEF-BFD27/2020|EPI_ISL_416737|2020-03-03
MGYINVFAFPFTIYSLLLCRMNSRNYIAQVDVVNFNLT

>hCoV-19/England/SHEF-BFD36/2020|EPI_ISL_416738|2020-03-09
MGYINVFAFPFTIYSLLLCRMNSRNYIAQVDVVNFNLT

>hCoV-19/England/SHEF-BFD45/2020|EPI_ISL_416739|2020-03-09
MGYINVFAFPFTIYSLLLCRMNSRNYIAQVDVVNFNLT

>hCoV-19/England/SHEF-BFD54/2020|EPI_ISL_416740|2020-03-03
MGYINVFAFPFTIYSLLLCRMNSRNYIAQVDVVNFNLT

>hCoV-19/Lithuania/ChVir1632/2020|EPI_ISL_416741|2020-02
MGYINVFAFPFTIYSLLLCRMNSRNYIAQVDVVNFNLT

>hCoV-19/Czech Republic/ChVir1630/2020|EPI_ISL_416742|2020-02
MGYINVFAFPFTIYSLLLCRMNSRNYIAQVDVVNFNLT

>hCoV-19/Czech Republic/ChVir1912/2020|EPI_ISL_416743|2020-03
MGYINVFAFPFTIYSLLLCRMNSRNYIAQVDVVNFNLT

>hCoV-19/Hungary/mbl49/2020|EPI_ISL_416744|2020-03-20
MGYINVFAFPFTIYSLLLCRMNSRNYIAQVDVVNFNLT

>hCoV-19/France/Pollionay_1733/2020|EPI_ISL_416745|2020-03-10
MGYINVFAFPFTIYSLLLCRMNSRNYIAQVDVVNFNLT

>hCoV-19/France/Valence_425/2020|EPI_ISL_416746|2020-03-03
MGYINVFAFPFTIYSLLLCRMNSRNYIAQVDVVNFNLT

>hCoV-19/France/Lyon_487/2020|EPI_ISL_416747|2020-03-04
MGYINVFAFPFTIYSLLLCRMNSRNYIAQVDVVNFNLT

>hCoV-19/France/Lyon_508/2020|EPI_ISL_416748|2020-03-04
MGYINVFAFPFTIYSLLLCRMNSRNYIAQVDVVNFNLT

>hCoV-19/France/Valence_532/2020|EPI_ISL_416749|2020-03-04
MGYINVFAFPFTIYSLLLCRMNSRNYIAQVDVVNFNLT

>hCoV-19/USA/WA-UW-2146/2020|EPI_ISL_426100|2020-03-25
MGYINVFAFPFTIYSLLLCRMNSRNYIAQVDVVNFNLT

>hCoV-19/USA/WA-UW-2149/2020|EPI_ISL_426101|2020-03-25
MGYINVFAFPFTIYSLLLCRMNSRNYIAQVDVVNFNLT

>hCoV-19/USA/WA-UW-2164/2020|EPI_ISL_426102|2020-03-25
MGYINVFAFPFTIYSLLLCRMNSRNYIAQVDVVNFNLT

>hCoV-19/USA/WA-UW-2169/2020|EPI_ISL_426103|2020-03-23
MGYINVFAFPFTIYSLLLCRMNSRNYIAQVDVVNFNLT

>hCoV-19/USA/WA-UW-2177/2020|EPI_ISL_426104|2020-03-24
MGYINVFAFPFTIYSLLLCRMNSRNYIAQVDVVNFNLT

>hCoV-19/USA/WA-UW-2179/2020|EPI_ISL_426105|2020-03-24
MGYINVFAFPFTIYSLLLCRMNSRNYIAQVDVVNFNLT

>hCoV-19/USA/WA-UW-2180/2020|EPI_ISL_426106|2020-03-24
MGYINVFAFPFTIYSLLLCRMNSRNYIAQVDVVNFNLT

>hCoV-19/USA/WA-UW-2181/2020|EPI_ISL_426107|2020-03-25
MGYINVFAFPFTIYSLLLCRMNSRNYIAQVDVVNFNLT

>hCoV-19/USA/WA-UW-2186/2020|EPI_ISL_426108|2020-03-25
MGYINVFAFPFTIYSLLLCRMNSRNYIAQVDVVNFNLT

>hCoV-19/USA/WA-UW-2192/2020|EPI_ISL_426109|2020-03-25
MGYINVFAFPFTIYSLLLCRMNSRNYIAQVDVVNFNLT

>hCoV-19/USA/WA-UW-2193/2020|EPI_ISL_426110|2020-03-24
MGYINVFAFPFTIYSLLLCRMNSRNYIAQVDVVNFNLT

>hCoV-19/USA/WA-UW-2203/2020|EPI_ISL_426111|2020-03-25
MGYINVFAFPFTIYSLLLCRMNSRNYIAQVDVVNFNLT

>hCoV-19/USA/WA-UW-2208/2020|EPI_ISL_426112|2020-03-25
MGYINVFAFPFTIYSLLLCRMNSRNYIAQVDVVNFNLT

>hCoV-19/USA/WA-UW-2212/2020|EPI_ISL_426113|2020-03-25
MGYINVFAFPFTIYSLLLCRMNSRNYIAQVDVVNFNLT

>hCoV-19/USA/WA-UW-2213/2020|EPI_ISL_426114|2020-03-25
MGYINVFAFPFTIYSLLLCRMNSRNYIAQVDVVNFNLT

>hCoV-19/USA/WA-UW-2214/2020|EPI_ISL_426115|2020-03-25
MGYINVFAFPFTIYSLLLCRMNSRNYIAQVDVVNFNLT

>hCoV-19/USA/WA-UW-2215/2020|EPI_ISL_426116|2020-03-25
MGYINVFAFPFTIYSLLLCRMNSRNYIAQVDVVNFNLT

>hCoV-19/USA/WA-UW-2218/2020|EPI_ISL_426117|2020-03-25
MGYINVFAFPFTIYSLLLCRMNSRNYIAQVDVVNFNLT

>hCoV-19/USA/WA-UW-2219/2020|EPI_ISL_426118|2020-03-25
MGYINVFAFPFTIYSLLLCRMNSRNYIAQVDVVNFNLT

>hCoV-19/USA/WA-UW-2228/2020|EPI_ISL_426119|2020-03-23
MGYINVFAFPFTIYSLLLCRMNSRNYIAQVDVVNFNLT

>hCoV-19/Guangdong/20SF043/2020|EPI_ISL_428440|2020-01-18
MGYINVFAFPFTIYSLLLCRMNSRNYIAQVDVVNFNLT

>hCoV-19/Guangdong/20SF1107/2020|EPI_ISL_428441|2020-01-29
MGYINVFAFPFTIYSLLLCRMNSRNYIAQVDVVNFNLT

>hCoV-19/Guangdong/20SF1136/2020|EPI_ISL_428442|2020-01-30
MGYINVFAFPFTIYSLLLCRMNSRNYIAQVDVVNFNLT

>hCoV-19/Guangdong/20SF115/2020|EPI_ISL_428443|2020-01-21
MGYINVFAFPFTIYSLLLCRMNSRNYIAQVDVVNFNLT

>hCoV-19/Guangdong/20SF1152/2020|EPI_ISL_428444|2020-01-30
MGYINVFAFPFTIYSLLLCRMNSRNYIAQVDVVNFNLT

>hCoV-19/Guangdong/20SF1153/2020|EPI_ISL_428445|2020-01-30
MGYINVFAFPFTIYSLLLCRMNSRNYIAQVDVVNFNLT

>hCoV-19/Guangdong/20SF1159/2020|EPI_ISL_428446|2020-01-31
MGYINVFAFPFTIYSLLLCRMNSRNYIAQVDVVNFNLT

>hCoV-19/Guangdong/20SF117/2020|EPI_ISL_428447|2020-01-21
MGYINVFAFPFTIYSLLLCRMNSRNYIAQVDVVNFNLT

>hCoV-19/Guangdong/20SF118/2020|EPI_ISL_428448|2020-01-21
MGYINVFAFPFTIYSLLLCRMNSRNYIAQVDVVNFNLT

>hCoV-19/Guangdong/20SF123/2020|EPI_ISL_428449|2020-01-20
MGYINVFAFPFTIYSLLLCRMNSRNYIAQVDVVNFNLT

>hCoV-19/Guangdong/20SF179/2020|EPI_ISL_428451|2020-01-22
MGYINVFAFPFTIYSLLLCRMNSRNYIAQVDVVNFNLT

>hCoV-19/Guangdong/20SF195/2020|EPI_ISL_428453|2020-01-22
MGYINVFAFPFTIYSLLLCRMNSRNYIAQVDVVNFNLT

>hCoV-19/Guangdong/20SF200/2020|EPI_ISL_428455|2020-01-23
MGYINVFAFPFTIYSLLLCRMNSRNYIAQVDVVNFNLT

>hCoV-19/Guangdong/20SF254/2020|EPI_ISL_428457|2020-01-23
MGYINVFAFPFTIYSLLLCRMNSRNYIAQVDVVNFNLT

>hCoV-19/Guangdong/20SF2546/2020|EPI_ISL_428458|2020-02-06
MGYINVFAFPFTIYSLLLCRMNSRNYIAQVDVVNFNLT

>hCoV-19/Guangdong/20SF262/2020|EPI_ISL_428459|2020-01-23
MGYINVFAFPFTIYSLLLCRMNSRNYIAQVDVVNFNLT

>hCoV-19/Spain/Madrid_H12_2501/2020|EPI_ISL_428700|2020-03-27
MGYINVFAFPFTIYSLLLCRMNSRNYIAQVDVVNFNLT

>hCoV-19/Spain/Madrid_H12_2902/2020|EPI_ISL_428701|2020-03-27
MGYINVFAFPFTIYSLLLCRMNSRNYIVQVDVVNFNLT

>hCoV-19/Spain/Madrid_H12_3304/2020|EPI_ISL_428703|2020-03-11
MGYINVFAFPFTIYSLLLCRMNSRNYIAQVDVVNFNLT

>hCoV-19/Spain/Madrid_H12_3405/2020|EPI_ISL_428704|2020-03-11
MGYINVFAFPFTIYSLLLCRMNSRNYIAQVDVVNFNLT

>hCoV-19/Spain/Madrid_H12_3506/2020|EPI_ISL_428705|2020-03-21
MGYINVFAFPFTIYSLLLCRMNSRNYIAQVDVVNFNLT

>hCoV-19/Spain/Madrid_H12_3607/2020|EPI_ISL_428706|2020-03-21
MGYINVFAFPFTIYSLLLCRMNSRNYIAQVDVVNFNLT

>hCoV-19/Spain/Madrid_H12_3708/2020|EPI_ISL_428707|2020-03-26
MGYINVFAFPFTIYSLLLCRMNSRNYIAQVDVVNFNLT

>hCoV-19/Spain/Madrid_H12_3809/2020|EPI_ISL_428708|2020-03-21
MGYINVFAFPFTIYSLLLCRMNSRNYIAQVDVVNFNLT

>hCoV-19/Spain/Madrid_H12_3910/2020|EPI_ISL_428709|2020-03-21
MGYINVFAFPFTIYSLLLCRMNSRNYIAQVDVVNFNLT

>hCoV-19/Spain/Madrid_H12_4011/2020|EPI_ISL_428710|2020-03-22
MGYINVFAFPFTIYSLLLCRMNSRNYIAQVDVVNFNLT

>hCoV-19/Spain/Madrid_H12_4112/2020|EPI_ISL_428711|2020-03-22
MGYINVFAFPFTIYSLLLCRMNSRNYIAQVDVVNFNLT

>hCoV-19/Turkey/HSGM-4706/2020|EPI_ISL_428712|2020-03-17
MGYINVFAFPFTIYSLLLCRMNSRNYIAQVDVVNFNLT

>hCoV-19/Turkey/HSGM-5516/2020|EPI_ISL_428713|2020-03-18
MGYINVFAFPFTIYSLLLCRMNSRNYIAQVDVVNFNLT

>hCoV-19/Turkey/HSGM-5602/2020|EPI_ISL_428714|2020-03-18
MGYINVFAFPFTIYSLLLCRMNSRNYIAQVDVVNFNLT

>hCoV-19/Turkey/HSGM-5624/2020|EPI_ISL_428715|2020-03-18
MGYINVFAFPFTIYSLLLCRMNSRNYIAQVDVVNFNLT

>hCoV-19/USA/CT-Yale-019/2020|EPI_ISL_428740|2020-03-19
MGYINVFAFPFTIYSLLLCRMNSRNYIAQVDVVNFNLT

>hCoV-19/USA/CT-Yale-070/2020|EPI_ISL_428745|2020-03-26
MGYINVFAFPFTIYSLLLCRMNSRNYIAQVDVVNFNLT

>hCoV-19/USA/CT-Yale-082/2020|EPI_ISL_428746|2020-04-07
MGYINVFAFPFTIYSLLLCRMNSRNYIAQVDVVNFNLT

>hCoV-19/USA/CT-Yale-088/2020|EPI_ISL_428747|2020-04-06
MGYINVFAFPFTIYSLLLCRMNSRNYIAQVDVVNFNLT

>hCoV-19/USA/CT-Yale-099/2020|EPI_ISL_428750|2020-04-07
MGYINVFAFPFTIYSLLLCRMNSRNYIAQVDVVNFNLT

>hCoV-19/USA/CT-Yale-110/2020|EPI_ISL_428751|2020-04-09
MGYINVFAFPFTIYSLLLCRMNSRNYIAQVDVVNFNLT

>hCoV-19/USA/CT-Yale-113/2020|EPI_ISL_428752|2020-04-09
MGYINVFAFPFTIYSLLLCRMNSRNYIAQVDVVNFNLT

>hCoV-19/USA/NY-NYUMC243/2020|EPI_ISL_428757|2020-03-30
MGYINVFAFPFTIYSLLLCRMNSRNYIAQVDVVNFNLT

>hCoV-19/USA/NY-NYUMC244/2020|EPI_ISL_428758|2020-04-03
MGYINVFAFPFTIYSLLLCRMNSRNYIAQVDVVNFNLT

>hCoV-19/USA/NY-NYUMC245/2020|EPI_ISL_428759|2020-04-03
MGYINVFAFPFTIYSLLLCRMNSRNYIAQVDVVNFNLT

>hCoV-19/USA/NY-NYUMC246/2020|EPI_ISL_428760|2020-04-03
MGYINVFAFPFTIYSLLLCRMNSRNYIAQVDVVNFNLT

>hCoV-19/USA/NY-NYUMC247/2020|EPI_ISL_428761|2020-04-03
MGYINVFAFPFTIYSLLLCRMNSRNYIAQVDVVNFNLT

>hCoV-19/USA/NY-NYUMC248/2020|EPI_ISL_428762|2020-04-03
MGYINVFAFPFTIYSLLLCRMNSRNYIAQVDVVNFNLT

>hCoV-19/USA/NY-NYUMC249/2020|EPI_ISL_428763|2020-04-03
MGYINVFAFPFTIYSLLLCRMNSRNYIAQVDVVNFNLT

>hCoV-19/USA/NY-NYUMC250/2020|EPI_ISL_428764|2020-04-02
MGYINVFAFPFTIYSLLLCRMNSRNYIAQVDVVNFNLT

>hCoV-19/USA/NY-NYUMC251/2020|EPI_ISL_428765|2020-04-03
MGYINVFAFPFTIYSLLLCRMNSRNYIAQVDVVNFNLT

>hCoV-19/USA/NY-NYUMC252/2020|EPI_ISL_428766|2020-04-03
MGYINVFAFPFTIYSLLLCRMNSRNYIAQVDVVNFNLT

>hCoV-19/USA/NY-NYUMC253/2020|EPI_ISL_428767|2020-04-05
MGYINVFAFPFTIYSLLLCRMNSRNYIAQVDVVNFNLT

>hCoV-19/USA/NY-NYUMC254/2020|EPI_ISL_428768|2020-04-05
MGYINVFAFPFTIYSLLLCRMNSRNYIAQVDVVNFNLT

>hCoV-19/USA/NY-NYUMC255/2020|EPI_ISL_428769|2020-04-05
MGYINVFAFPFTIYSLLLCRMNSRNYIAQVDVVNFNLT

>hCoV-19/USA/NY-NYUMC256/2020|EPI_ISL_428770|2020-04-05
MGYINVFAFPFTIYSLLLCRMNSRNYIAQVDVVNFNLT

>hCoV-19/USA/NY-NYUMC257/2020|EPI_ISL_428771|2020-04-05
MGYINVFAFPFTIYSLLLCRMNSRNYIAQVDVVNFNLT

>hCoV-19/USA/NY-NYUMC258/2020|EPI_ISL_428772|2020-04-05
MGYINVFAFPFTIYSLLLCRMNSRNYIAQVDVVNFNLT

>hCoV-19/USA/NY-NYUMC259/2020|EPI_ISL_428773|2020-04-05
MGYINVFAFPFTIYSLLLCRMNSRNYIAQVDVVNFNLT

>hCoV-19/USA/NY-NYUMC260/2020|EPI_ISL_428774|2020-04-05
MGYINVFAFPFTIYSLLLCRMNSRNYIAQVDVVNFNLT

>hCoV-19/USA/NY-NYUMC261/2020|EPI_ISL_428775|2020-04-05
MGYINVFAFPFTIYSLLLCRMNSRNYIAQVDVVNFNLT

>hCoV-19/USA/NY-NYUMC262/2020|EPI_ISL_428776|2020-04-05
MGYINVFAFPFTIYSLLLCRMNSRNYIAQVDVVNFNLT

>hCoV-19/USA/NY-NYUMC263/2020|EPI_ISL_428777|2020-04-06
MGYINVFAFPFTIYSLLLCRMNSRNYIAQVDVVNFNLT

>hCoV-19/USA/NY-NYUMC264/2020|EPI_ISL_428778|2020-04-06
MGYINVFAFPFTIYSLLLCRMNSRNYIAQVDVVNFNLT

>hCoV-19/USA/NY-NYUMC265/2020|EPI_ISL_428779|2020-04-06
MGYINVFAFPFTIYSLLLCRMNSRNYIAQVDVVNFNLT

>hCoV-19/Northern Ireland/NIRE-1022F8/2020|EPI_ISL_441400|2020-03-23
MGYINVFAFPFTIYSLLLCRMNSRNYIAQVDVVNFNLT

>hCoV-19/Northern Ireland/NIRE-102304/2020|EPI_ISL_441401|2020-03-23
MGYINVFAFPFTIYSLLLCRMNSRNYIAQVDVVNFNLT

>hCoV-19/Northern Ireland/NIRE-102313/2020|EPI_ISL_441402|2020-03-23
MGYINVFAFPFTIYSLLLCRMNSRNYIAQVDVVNFNLT

>hCoV-19/Northern Ireland/NIRE-102322/2020|EPI_ISL_441403|2020-03-23
MGYINVFAFPFTIYSLLLCRMNSRNYIAQVDVVNFNLT

>hCoV-19/Northern Ireland/NIRE-10235F/2020|EPI_ISL_441404|2020-03-22
MGYINVFAFPFTIYSLLLCRMNSRNYIAQVDVVNFNLT

>hCoV-19/Northern Ireland/NIRE-10236E/2020|EPI_ISL_441405|2020-03-21
MGYINVFAFPFTIYSLLLCRMNSRNYIAQVDVVNFNLT

>hCoV-19/Northern Ireland/NIRE-10237D/2020|EPI_ISL_441406|2020-03-21
MGYINVFAFPFTIYSLLLCRMNSRNYIAQVDVVNFNLT

>hCoV-19/Northern Ireland/NIRE-10239B/2020|EPI_ISL_441407|2020-03-21
MGYINVFAFPFTIYSLLLCRMNSRNYIAQVDVVNFNLT

>hCoV-19/Northern Ireland/NIRE-1023AA/2020|EPI_ISL_441408|2020-03-21
MGYINVFAFPFTIYSLLLCRMNSRNYIAQVDVVNFNLT

>hCoV-19/Northern Ireland/NIRE-1023C8/2020|EPI_ISL_441409|2020-03-18
MGYINVFAFPFTIYSLLLCRMNSRNYIAQVDVVNFNLT

>hCoV-19/Northern Ireland/NIRE-1023D7/2020|EPI_ISL_441410|2020-03-10
MGYINVFAFPFTIYSLLLCRMNSRNYIAQVDVVNFNLT

>hCoV-19/Northern Ireland/NIRE-1023E6/2020|EPI_ISL_441411|2020-03-14
MGYINVFAFPFTIYSLLLCRMNSRNYIAQVDVVNFNLT

>hCoV-19/Northern Ireland/NIRE-1023F5/2020|EPI_ISL_441412|2020-03-11
MGYINVFAFPFTIYSLLLCRMNSRNYIAQVDVVNFNLT

>hCoV-19/Northern Ireland/NIRE-FB35A/2020|EPI_ISL_441413|2020-03-17
MGYINVFAFPFTIYSLLLCRMNSRNYIAQVDVVNFNLT

>hCoV-19/Northern Ireland/NIRE-FB378/2020|EPI_ISL_441414|2020-03-18
MGYINVFAFPFTIYSLLLCRMNSRNYIAQVDVVNFNLT

>hCoV-19/Northern Ireland/NIRE-FB396/2020|EPI_ISL_441415|2020-03-19
MGYINVFAFPFTIYSLLLCRMNSRNYIAQVDVVNFNLT

>hCoV-19/Northern Ireland/NIRE-FB3B4/2020|EPI_ISL_441416|2020-03-24
MGYINVFAFPFTIYSLLLCRMNSRNYIAQVDVVNFNLT

>hCoV-19/Northern Ireland/NIRE-FB3D2/2020|EPI_ISL_441417|2020-03-20
MGYINVFAFPFTIYSLLLCRMNSRNYIAQVDVVNFNLT

>hCoV-19/Northern Ireland/NIRE-FB3E1/2020|EPI_ISL_441418|2020-03-20
MGYINVFAFPFTIYSLLLCRMNSRNYIAQVDVVNFNLT

>hCoV-19/Northern Ireland/NIRE-FB3F0/2020|EPI_ISL_441419|2020-03-16
MGYINVFAFPFTIYSLLLCRMNSRNYIAQVDVVNFNLT

>hCoV-19/Northern Ireland/NIRE-FB40C/2020|EPI_ISL_441420|2020-03-17
MGYINVFAFPFTIYSLLLCRMNSRNYIAQVDVVNFNLT

>hCoV-19/England/NOTT-110084/2020|EPI_ISL_441465|2020-04-15
MGYINVFAFPFTIYSLLLCRMNSRNYIAQVDVVNFNLT

>hCoV-19/England/NOTT-1100C0/2020|EPI_ISL_441468|2020-04-10
MGYINVFAFPFTIYSLLLCRMNSRNYIAQVDVVNFNLT

>hCoV-19/England/NOTT-1100DF/2020|EPI_ISL_441469|2020-04-10
MGYINVFAFPFTIYSLLLCRMNSRNYIAQVDVVNFNLT

>hCoV-19/England/NOTT-1100EE/2020|EPI_ISL_441470|2020-04-10
MGYINVFAFPFTIYSLLLCRMNSRNYIAQVDVVNFNLT

>hCoV-19/England/NOTT-1100FD/2020|EPI_ISL_441471|2020-04-10
MGYINVFAFPFTIYSLLLCRMNSRNYIAQVDVVNFNLT

>hCoV-19/England/NOTT-110109/2020|EPI_ISL_441472|2020-04-10
MGYINVFAFPFTIYSLLLCRMNSRNYIAQVDVVNFNLT

>hCoV-19/England/NOTT-110118/2020|EPI_ISL_441473|2020-04-10
MGYINVFAFPFTIYSLLLCRMNSRNYIAQVDVVNFNLT

>hCoV-19/England/NOTT-110127/2020|EPI_ISL_441474|2020-04-11
MGYINVFAFPFTIYSLLLCRMNSRNYIAQVDVVNFNLT

>hCoV-19/England/NOTT-110136/2020|EPI_ISL_441475|2020-04-11
MGYINVFAFPFTIYSLLLCRMNSRNYIAQVDVVNFNLT

>hCoV-19/England/NOTT-110145/2020|EPI_ISL_441476|2020-04-11
MGYINVFAFPFTIYSLLLCRMNSRNYIAQVDVVNFNLT

>hCoV-19/England/NOTT-110154/2020|EPI_ISL_441477|2020-04-12
MGYINVFAFPFTIYSLLLCRMNSRNYIAQVDVVNFNLT

>hCoV-19/England/NOTT-110163/2020|EPI_ISL_441478|2020-04-12
MGYINVFAFPFTIYSLLLCRMNSRNYIAQVDVVNFNLT

>hCoV-19/England/NOTT-110172/2020|EPI_ISL_441479|2020-04-12
MGYINVFAFPFTIYSLLLCRMNSRNYIAQVDVVNFNLT

>hCoV-19/England/NOTT-1101DC/2020|EPI_ISL_441480|2020-04-10
MGYINVFAFPFTIYSLLLCRMNSRNYIAQVDVVNFNLT

>hCoV-19/England/NOTT-1101EB/2020|EPI_ISL_441481|2020-04-10
MGYINVFAFPFTIYSLLLCRMNSRNYIAQVDVVNFNLT

>hCoV-19/England/NOTT-110206/2020|EPI_ISL_441483|2020-04-10
MGYINVFAFPFTIYSLLLCRMNSRNYIAQVDVVNFNLT

>hCoV-19/England/NOTT-110215/2020|EPI_ISL_441484|2020-04-11
MGYINVFAFPFTIYSLLLCRMNSRNYIAQVDVVNFNLT

>hCoV-19/England/NOTT-110224/2020|EPI_ISL_441485|2020-04-11
MGYINVFAFPFTIYSLLLCRMNSRNYIAQVDVVNFNLT

>hCoV-19/England/NOTT-110233/2020|EPI_ISL_441486|2020-04-11
MGYINVFAFPFTIYSLLLCRMNSRNYIAQVDVVNFNLT

>hCoV-19/England/NOTT-110242/2020|EPI_ISL_441487|2020-04-11
MGYINVFAFPFTIYSLLLCRMNSRNYIAQVDVVNFNLT

>hCoV-19/England/NOTT-110251/2020|EPI_ISL_441488|2020-04-11
MGYINVFAFPFTIYSLLLCRMNSRNYIAQVDVVNFNLT

>hCoV-19/England/NOTT-110260/2020|EPI_ISL_441489|2020-04-11
MGYINVFAFPFTIYSLLLCRMNSRNYIAQVDVVNFNLT

>hCoV-19/England/NOTT-11028E/2020|EPI_ISL_441491|2020-04-11
MGYINVFAFPFTIYSLLLCRMNSRNYIAQVDVVNFNLT

>hCoV-19/England/NOTT-11029D/2020|EPI_ISL_441492|2020-04-11
MGYINVFAFPFTIYSLLLCRMNSRNYIAQVDVVNFNLT

>hCoV-19/England/NOTT-1102AC/2020|EPI_ISL_441493|2020-04-11
MGYINVFAFPFTIYSLLLCRMNSRNYIAQVDVVNFNLT

>hCoV-19/England/NOTT-1102CA/2020|EPI_ISL_441494|2020-04-11
MGYINVFAFPFTIYSLLLCRMNSRNYIAQVDVVNFNLT

>hCoV-19/England/NOTT-1102D9/2020|EPI_ISL_441495|2020-04-11
MGYINVFAFPFTIYSLLLCRMNSRNYIAQVDVVNFNLT

>hCoV-19/England/NOTT-1102E8/2020|EPI_ISL_441496|2020-04-11
MGYINVFAFPFTIYSLLLCRMNSRNYIAQVDVVNFNLT

>hCoV-19/England/CAMB-7DBA3/2020|EPI_ISL_441700|2020-04-06
MGYINVFAFPFTIYSLLLCRMNSRNYIAQVDVVNFNLT

>hCoV-19/England/CAMB-7D912/2020|EPI_ISL_441701|2020-04-06
MGYINVFAFPFTIYSLLLCRMNSRNYIAQVDVVNFNLT

>hCoV-19/England/CAMB-7D930/2020|EPI_ISL_441702|2020-04-06
MGYINVFAFPFTIYSLLLCRMNSRNYIAQVDVVNFNLT

>hCoV-19/England/CAMB-7DB76/2020|EPI_ISL_441703|2020-04-06
MGYINVFAFPFTIYSLLLCRMNSRNYIAQVDVVNFNLT

>hCoV-19/Northern Ireland/NIRE-FA87A/2020|EPI_ISL_441704|2020-03-31
MGYINVFAFPFTIYSLLLCRMNSRNYIAQVDVVNFNLT

>hCoV-19/England/CAMB-7D4A8/2020|EPI_ISL_441705|2020-04-07
MGYINVFAFPFTIYSLLLCRMNSRNYIAQVDVVNFNLT

>hCoV-19/England/CAMB-7D8CA/2020|EPI_ISL_441706|2020-04-06
MGYINVFAFPFTIYSLLLCRMNSRNYIAQVDVVNFNLT

>hCoV-19/England/CAMB-7D8D9/2020|EPI_ISL_441707|2020-04-06
MGYINVFAFPFTIYSLLLCRMNSRNYIAQVDVVNFNLT

>hCoV-19/Northern Ireland/NIRE-FAA83/2020|EPI_ISL_441708|2020-04-02
MGYINVFAFPFTIYSLLLCRMNSRNYIAQVDVVNFNLT

>hCoV-19/England/CAMB-7D45D/2020|EPI_ISL_441709|2020-04-06
MGYINVFAFPFTIYSLLLCRMNSRNYIAQVDVVNFNLT

>hCoV-19/England/CAMB-7D96D/2020|EPI_ISL_441710|2020-04-06
MGYINVFAFPFTIYSLLLCRMNSRNYIAQVDVVNFNLT

>hCoV-19/England/CAMB-7D745/2020|EPI_ISL_441711|2020-04-06
MGYINVFAFPFTIYSLLLCRMNSRNYIAQVDVVNFNLT

>hCoV-19/Northern Ireland/NIRE-FA7B9/2020|EPI_ISL_441712|2020-03-30
MGYINVFAFPFTIYSLLLCRMNSRNYIAQVDVVNFNLT

>hCoV-19/England/CAMB-7D842/2020|EPI_ISL_441713|2020-04-06
MGYINVFAFPFTIYSLLLCRMNSRNYIAQVDVVNFNLT

>hCoV-19/Northern Ireland/NIRE-FAACF/2020|EPI_ISL_441714|2020-03-27
MGYINVFAFPFTIYSLLLCRMNSRNYIAQVDVVNFNLT

>hCoV-19/England/CAMB-7DC91/2020|EPI_ISL_441715|2020-04-05
MGYINVFAFPFTIYSLLLCRMNSRNYIAQVDVVNFNLT

>hCoV-19/Northern Ireland/NIRE-FA83E/2020|EPI_ISL_441716|2020-03-30
MGYINVFAFPFTIYSLLLCRMNSRNYIAQVDVVNFNLT

>hCoV-19/Northern Ireland/NIRE-FA616/2020|EPI_ISL_441717|2020-03-31
MGYINVFAFPFTIYSLLLCRMNSRNYIAQVDVVNFNLT

>hCoV-19/England/CAMB-7D4E4/2020|EPI_ISL_441718|2020-04-06
MGYINVFAFPFTIYSLLLCRMNSRNYIAQVDVVNFNLT

>hCoV-19/Northern Ireland/NIRE-FA959/2020|EPI_ISL_441719|2020-03-26
MGYINVFAFPFTIYSLLLCRMNSRNYIAQVDVVNFNLT

>hCoV-19/England/CAMB-7D675/2020|EPI_ISL_441720|2020-04-06
MGYINVFAFPFTIYSLLLCRMNSRNYIAQVDVVNFNLT

>hCoV-19/England/CAMB-7D52D/2020|EPI_ISL_441721|2020-04-03
MGYINVFAFPFTIYSLLLCRMNSRNYIAQVDVVNFNLT

>hCoV-19/England/CAMB-7DAD3/2020|EPI_ISL_441722|2020-04-06
MGYINVFAFPFTIYSLLLCRMNSRNYIAQVDVVNFNLT

>hCoV-19/England/CAMB-7D7EB/2020|EPI_ISL_441723|2020-04-06
MGYINVFAFPFTIYSLLLCRMNSRNYIAQVDVVNFNLT

>hCoV-19/England/CAMB-7DB58/2020|EPI_ISL_441724|2020-04-06
MGYINVFAFPFTIYSLLLCRMNSRNYIAQVDVVNFNLT

>hCoV-19/England/CAMB-7DA79/2020|EPI_ISL_441725|2020-04-06
MGYINVFAFPFTIYSLLLCRMNSRNYIAQVDVVNFNLT

>hCoV-19/England/CAMB-7DB2B/2020|EPI_ISL_441726|2020-04-05
MGYINVFAFPFTIYSLLLCRMNSRNYIAQVDVVNFNLT

>hCoV-19/England/CAMB-7DB3A/2020|EPI_ISL_441727|2020-04-06
MGYINVFAFPFTIYSLLLCRMNSRNYIAQVDVVNFNLT

>hCoV-19/England/CAMB-7D54B/2020|EPI_ISL_441728|2020-04-07
MGYINVFAFPFTIYSLLLCRMNSRNYIAQVDVVNFNLT

>hCoV-19/England/CAMB-7D5F0/2020|EPI_ISL_441729|2020-04-06
MGYINVFAFPFTIYSLLLCRMNSRNYIAQVDVVNFNLT

>hCoV-19/Northern Ireland/NIRE-FAB08/2020|EPI_ISL_441730|2020-03-27
MGYINVFAFPFTIYSLLLCRMNSRNYIAQVDVVNFNLT

>hCoV-19/England/CAMB-7D48A/2020|EPI_ISL_441731|2020-04-05
MGYINVFAFPFTIYSLLLCRMNSRNYIAQVDVVNFNLT

>hCoV-19/England/CAMB-7D7CD/2020|EPI_ISL_441732|2020-04-06
MGYINVFAFPFTIYSLLLCRMNSRNYIAQVDVVNFNLT

>hCoV-19/Northern Ireland/NIRE-FA69E/2020|EPI_ISL_441733|2020-03-31
MGYINVFAFPFTIYSLLLCRMNSRNYIAQVDVVNFNLT

>hCoV-19/England/CAMB-7DB49/2020|EPI_ISL_441734|2020-04-07
MGYINVFAFPFTIYSLLLCRMNSRNYIAQVDVVNFNLT

>hCoV-19/England/CAMB-7D9C7/2020|EPI_ISL_441735|2020-04-05
MGYINVFAFPFTIYSLLLCRMNSRNYIAQVDVVNFNLT

>hCoV-19/England/CAMB-7D781/2020|EPI_ISL_441736|2020-04-06
MGYINVFAFPFTIYSLLLCRMNSRNYIAQVDVVNFNLT

>hCoV-19/Northern Ireland/NIRE-FAAED/2020|EPI_ISL_441737|2020-03-27
MGYINVFAFPFTIYSLLLCRMNSRNYIAQVDVVNFNLT

>hCoV-19/England/CAMB-7D6B1/2020|EPI_ISL_441738|2020-04-06
MGYINVFAFPFTIYSLLLCRMNSRNYIAQVDVVNFNLT

>hCoV-19/England/CAMB-7D806/2020|EPI_ISL_441739|2020-04-06
MGYINVFAFPFTIYSLLLCRMNSRNYIAQVDVVNFNLT

>hCoV-19/Shanghai/SH0112/2020|EPI_ISL_416400|2020-02-02
MGYINVFAFPFTIYSLLLCRMNSRNYIAQVDVVNFNLT

>hCoV-19/Shanghai/SH0114/2020|EPI_ISL_416401|2020-02-02
MGYINVFAFPFTIYSLLLCRMNSRNYIAQVDVVNFNLT

>hCoV-19/Shanghai/SH0115/2020|EPI_ISL_416402|2020-02-11
MGYINVFAFPFTIYSLLLCRMNSRNYIAQVDVVNFNLT

>hCoV-19/Shanghai/SH0117/2020|EPI_ISL_416403|2020-02-02
MGYINVFAFPFTIYSLLLCRMNSRNYIAQVDVVNFNLT

>hCoV-19/Shanghai/SH0119/2020|EPI_ISL_416404|2020-02-09
MGYINVFAFPFTIYSLLLCRMNSRNYIAQVDVVNFNLT

>hCoV-19/Shanghai/SH0121/2020|EPI_ISL_416405|2020-02-02
MGYINVFAFPFTIYSLLLCRMNSRNYIAQVDVVNFNLT

>hCoV-19/Shanghai/SH0125/2020|EPI_ISL_416406|2020-02-15
MGYINVFAFPFTIYSLLLCRMNSRNYIAQVDVVNFNLT

>hCoV-19/Shanghai/SH0126/2020|EPI_ISL_416407|2020-02-15
MGYINVFAFPFTIYSLLLCRMNSRNYIAQVDVVNFNLT

>hCoV-19/Shanghai/SH0127/2020|EPI_ISL_416408|2020-02-12
MGYINVFAFPFTIYSLLLCRMNSRNYIAQVDVVNFNLT

>hCoV-19/Shanghai/SH0128/2020|EPI_ISL_416409|2020-02-02
MGYINVFAFPFTIYSLLLCRMNSRNYIAQVDVVNFNLT

>hCoV-19/Australia/VIC02/2020|EPI_ISL_416410|2020-01-24
MGYINVFAFPFTIYSLLLCRMNSRNYIAQVDVVNFNLT

>hCoV-19/Australia/VIC03/2020|EPI_ISL_416411|2020-01-25
MGYINVFAFPFTIYSLLLCRMNSRNYIAQVDVVNFNLT

>hCoV-19/Australia/VIC04/2020|EPI_ISL_416412|2020-03-02
MGYINVFAFPFTIYSLLLCRMNSRNYIAQVDVVNFNLT

>hCoV-19/Australia/VIC05/2020|EPI_ISL_416413|2020-03-05
MGYINVFAFPFTIYSLLLCRMNSRNYIAQVDVVNFNLT

>hCoV-19/Australia/VIC06/2020|EPI_ISL_416414|2020-03-06
MGYINVFAFPFTIYSLLLCRMNFRNYIAQVDVVNFNLT

>hCoV-19/Australia/VIC07/2020|EPI_ISL_416415|2020-02-08
MGYINVFAFPFTIYSLLLCRMNSRNYIAQVDVVNFNLT

>hCoV-19/USA/CT-Yale-001/2020|EPI_ISL_416416|2020-03-06
MGYINVFAFPFTIYSLLLCRMNSRNYIAQVDVVNFNLT

>hCoV-19/USA/CT-Yale-002/2020|EPI_ISL_416417|2020-03-10
MGYINVFAFPFTIYSLLLCRMNSRNYIAQVDVVNFNLT

>hCoV-19/USA/CT-Yale-003/2020|EPI_ISL_416418|2020-03-08
MGYINVFAFPFTIYSLLLCRMNSRNYIAQVDVVNFNLT

>hCoV-19/USA/CT-Yale-005/2020|EPI_ISL_416419|2020-03-09
MGYINVFAFPFTIYSLLLCRMNSRNYIAQVDVVNFNLT

>hCoV-19/USA/CT-Yale-006/2020|EPI_ISL_416420|2020-03-13
MGYINVFAFPFTIYSLLLCRMNSRNYIAQVDVVNFNLT

>hCoV-19/USA/CT-Yale-007/2020|EPI_ISL_416421|2020-03-13
MGYINVFAFPFTIYSLLLCRMNSRNYIAQVDVVNFNLT

>hCoV-19/USA/CT-Yale-008/2020|EPI_ISL_416422|2020-03-13
MGYINVFAFPFTIYSLLLCRMNSRNYIAQVDVVNFNLT

>hCoV-19/USA/CT-Yale-009/2020|EPI_ISL_416423|2020-03-12
MGYINVFAFPFTIYSLLLCRMNSRNYIAQVDVVNFNLT

>hCoV-19/USA/CT-Yale-010/2020|EPI_ISL_416424|2020-03-14
MGYINVFAFPFTIYSLLLCRMNSRNYIAQVDVVNFNLT

>hCoV-19/Hangzhou/ZJU-07/2020|EPI_ISL_416425|2020-02-03
MGYINVFAFPFTIYSLLLCRMNSRNYIAQVDVVNFNLT

>hCoV-19/Hungary/mbl1/2020|EPI_ISL_416426|2020-03-17
MGYINVFAFPFTIYSLLLCRMNSRNYIAQVDVVNFNLT

>hCoV-19/Vietnam/38142/2020|EPI_ISL_416427|2020-01-24
MGYINVFAFPFTIYSLLLCRMNSRNYIAQVDVVNFNLT

>hCoV-19/Vietnam/39607/2020|EPI_ISL_416428|2020-03-07
MGYINVFAFPFTIYSLLLCRMNSRNYIAQVDVVNFNLT

>hCoV-19/Vietnam/CM99/2020|EPI_ISL_416429|2020-02-11
MGYINVFAFPFTIYSLLLCRMNSRNYIAQVDVVNFNLT

>hCoV-19/Vietnam/CM295/2020|EPI_ISL_416430|2020-03-06
MGYINVFAFPFTIYSLLLCRMNSRNYIAQVDVVNFNLT

>hCoV-19/Vietnam/CM296/2020|EPI_ISL_416431|2020-03-06
MGYINVFAFPFTIYSLLLCRMNSRNYIAQVDVVNFNLT

>hCoV-19/Saudi Arabia/KAIMRC-Alghoribi/2020|EPI_ISL_416432|2020-03-07
MGYINVFAFPFTIYSLLLCRMNSRNYIAQVDVVNFNLT

>hCoV-19/USA/WA-UW77/2020|EPI_ISL_416433|2020-03-10
MGYINVFAFPFTIYSLLLCRMNSRNYIAQVDVVNFNLT

>hCoV-19/USA/WA-UW78/2020|EPI_ISL_416434|2020-03-10
MGYINVFAFPFTIYSLLLCRMNSRNYIAQVDVVNFNLT

>hCoV-19/USA/WA-UW79/2020|EPI_ISL_416435|2020-03-10
MGYINVFAFPFTIYSLLLCRMNSRNYIAQVDVVNFNLT

>hCoV-19/USA/WA-UW80/2020|EPI_ISL_416436|2020-03-10
MGYINVFAFPFTIYSLLLCRMNSRNYIAQVDVVNFNLT

>hCoV-19/USA/WA-UW81/2020|EPI_ISL_416437|2020-03-10
MGYINVFAFPFTIYSLLLCRMNSRNYIAQVDVVNFNLT

>hCoV-19/USA/WA-UW82/2020|EPI_ISL_416438|2020-03-10
MGYINVFAFPFTIYSLLLCRMNSRNYIAQVDVVNFNLT

>hCoV-19/USA/WA-UW83/2020|EPI_ISL_416439|2020-03-10
MGYINVFAFPFTIYSLLLCRMNSRNYIAQVDVVNFNLT

>hCoV-19/USA/WA-S6/2020|EPI_ISL_416461|2020-02-29
MGYINVFAFPFTIYSLLLCRMNSRNYIAQVDVVNFNLT

>hCoV-19/USA/WA-S7/2020|EPI_ISL_416462|2020-02-24
MGYINVFAFPFTIYSLLLCRMNSRNYIAQVDVVNFNLT

>hCoV-19/USA/WA-S8/2020|EPI_ISL_416463|2020-02-24
MGYINVFAFPFTIYSLLLCRMNSRNYIAQVDVVNFNLT

>hCoV-19/USA/WA-S10/2020|EPI_ISL_416465|2020-02-29
MGYINVFAFPFTIYSLLLCRMNSRNYIAQVDVVNFNLT

>hCoV-19/USA/WA-S11/2020|EPI_ISL_416466|2020-03-03
MGYINVFAFPFTIYSLLLCRMNSRNYIAQVDVVNFNLT

>hCoV-19/Belgium/MTR-03021/2020|EPI_ISL_416467|2020-03-02
MGYINVFAFPFTIYSLLLCRMNSRNYIAQVDVVNFNLT

>hCoV-19/Belgium/GMH-03022/2020|EPI_ISL_416468|2020-03-02
MGYINVFAFPFTIYSLLLCRMNSRNYIAQVDVVNFNLT

>hCoV-19/Belgium/SN-03031/2020|EPI_ISL_416469|2020-03-03
MGYINVFAFPFTIYSLLLCRMNSRNYIAQVDVVNFNLT

>hCoV-19/Georgia/Tb-537/2020|EPI_ISL_416480|2020-03-11
MGYINVFAFPFTIYSLLLCRMNSRNYIAQVDVVNFNLT

>hCoV-19/Georgia/Tb-712/2020|EPI_ISL_416481|2020-03-16
MGYINVFAFPFTIYSLLLCRMNSRNYIAQVDVVNFNLT

>hCoV-19/Georgia/Tb/2020|EPI_ISL_416482|2020-03-13
MGYINVFAFPFTIYSLLLCRMNSRNYIAQVDVVNFNLT

>hCoV-19/Spain/Valencia4/2020|EPI_ISL_416483|2020-02-26
MGYINVFAFPFTIYSLLLCRMNSRNYIAQVDVVNFNLT

>hCoV-19/Spain/Valencia5/2020|EPI_ISL_416484|2020-02-27
MGYINVFAFPFTIYSLLLCRMNSRNYIAQVDVVNFNLT

>hCoV-19/Spain/Valencia6/2020|EPI_ISL_416485|2020-02-27
MGYINVFAFPFTIYSLLLCRMNSRNYIAQVDVVNFNLT

>hCoV-19/Spain/Valencia7/2020|EPI_ISL_416486|2020-03-02
MGYINVFAFPFTIYSLLLCRMNSRNYIAQVDVVNFNLT

>hCoV-19/Spain/Valencia8/2020|EPI_ISL_416487|2020-03-04
MGYINVFAFPFTIYSLLLCRMNSRNYIAQVDVVNFNLT

>hCoV-19/Poland/PL_P1/2020|EPI_ISL_416488|2020-03-03
MGYINVFAFPFTIYSLLLCRMNSRNYIAQVDVVNFNLT

>hCoV-19/USA/WI-02/2020|EPI_ISL_416489|2020-03-15
MGYINVFAFPFTIYSLLLCRMNSRNYIVQVDVVNFNLT

>hCoV-19/USA/WI-04/2020|EPI_ISL_416491|2020-03-15
MGYINVFAFPFTIYSLLLCRMNSRNYIAQVDVVNFNLT

>hCoV-19/USA/WI-05/2020|EPI_ISL_416492|2020-03-15
MGYINVFAFPFTIYSLLLCRMNSRNYIAQVDVVNFNLT

>hCoV-19/France/HF2196/2020|EPI_ISL_416493|2020-03-08
MGYINVFAFPFTIYSLLLCRMNSRNYIAQVDVVNFNLT

>hCoV-19/France/N2223/2020|EPI_ISL_416494|2020-03-04
MGYINVFAFPFTIYSLLLCRMNSRNYIAQVDVVNFNLT

>hCoV-19/France/HF2234/2020|EPI_ISL_416495|2020-03-10
MGYINVFAFPFTIYSLLLCRMNSRNYIAQVDVVNFNLT

>hCoV-19/France/HF2237/2020|EPI_ISL_416496|2020-03-10
MGYINVFAFPFTIYSLLLCRMNSRNYIAQVDVVNFNLT

>hCoV-19/France/HF2239/2020|EPI_ISL_416497|2020-03-10
MGYINVFAFPFTIYSLLLCRMNSRNYIAQVDVVNFNLT

>hCoV-19/France/IDF2256/2020|EPI_ISL_416498|2020-03-11
MGYINVFAFPFTIYSLLLCRMNSRNYIAQVDVVNFNLT

>hCoV-19/France/IDF2278/2020|EPI_ISL_416499|2020-03-11
MGYINVFAFPFTIYSLLLCRMNSRNYIAQVDVVNFNLT

>hCoV-19/Japan/DP0005/2020|EPI_ISL_416565|2020-02-15
MGYINVFAFPFTIYSLLLCRMNSRNYIAQVDVVNFNLT

>hCoV-19/Japan/DP0027/2020|EPI_ISL_416566|2020-02-15
MGYINVFAFPFTIYSLLLCRMNSRNYIAQVDVVNFNLT

>hCoV-19/Japan/DP0058/2020|EPI_ISL_416568|2020-02-15
MGYINVFAFPFTIYSLLLCRMNSRNYIAQVDVVNFNLT

>hCoV-19/Japan/DP0059/2020|EPI_ISL_416569|2020-02-15
MGYINVFAFPFTIYSLLLCRMNSRNYIAQVDVVNFNLT

>hCoV-19/Japan/DP0065/2020|EPI_ISL_416570|2020-02-15
MGYINVFAFPFTIYSLLLCRMNSRNYIAQVDVVNFNLT

>hCoV-19/Japan/DP0077/2020|EPI_ISL_416571|2020-02-15
MGYINVFAFPFTIYSLLLCRMNSRNYIAQVDVVNFNLT

>hCoV-19/Japan/DP0078/2020|EPI_ISL_416572|2020-02-15
MGYINVFAFPFTIYSLLLCRMNSRNYIAQVDVVNFNLT

>hCoV-19/Japan/DP0104/2020|EPI_ISL_416573|2020-02-15
MGYINVFAFPFTIYSLLLCRMNSRNYIAQVDVVNFNLT

>hCoV-19/Japan/DP0107/2020|EPI_ISL_416574|2020-02-15
MGYINVFAFPFTIYSLLLCRMNSRNYIAQVDVVNFNLT

>hCoV-19/Japan/DP0121/2020|EPI_ISL_416575|2020-02-15
MGYINVFAFPFTIYSLLLCRMNSRNYIAQVDVVNFNLT

>hCoV-19/Japan/DP0133/2020|EPI_ISL_416576|2020-02-15
MGYINVFAFPFTIYSLLLCRMNSRNYIAQVDVVNFNLT

>hCoV-19/Japan/DP0134/2020|EPI_ISL_416577|2020-02-15
MGYINVFAFPFTIYSLLLCRMNSRNYIAQVDVVNFNLT

>hCoV-19/Japan/DP0152/2020|EPI_ISL_416578|2020-02-15
MGYINVFAFPFTIYSLLLCRMNSRNYIAQVDVVNFNLT

>hCoV-19/Japan/DP0158/2020|EPI_ISL_416579|2020-02-15
MGYINVFAFPFTIYSLLLCRMNSRNYIAQVDVVNFNLT

>hCoV-19/Japan/DP0184/2020|EPI_ISL_416580|2020-02-15
MGYINVFAFPFTIYSLLLCRMNSRNYIAQVDVVNFNLT

>hCoV-19/Japan/DP0190/2020|EPI_ISL_416581|2020-02-15
MGYINVFAFPFTIYSLLLCRMNSRNYIAQVDVVNFNLT

>hCoV-19/Japan/DP0191/2020|EPI_ISL_416582|2020-02-15
MGYINVFAFPFTIYSLLLCRMNSRNYIAQVDVVNFNLT

>hCoV-19/Japan/DP0196/2020|EPI_ISL_416583|2020-02-15
MGYINVFAFPFTIYSLLLCRMNSRNYIAQVDVVNFNLT

>hCoV-19/Japan/DP0200/2020|EPI_ISL_416584|2020-02-15
MGYINVFAFPFTIYSLLLCRMNSRNYIAQVDVVNFNLT

>hCoV-19/Japan/DP0236/2020|EPI_ISL_416585|2020-02-16
MGYINVFAFPFTIYSLLLCRMNSRNYIAQVDVVNFNLT

>hCoV-19/Japan/DP0274/2020|EPI_ISL_416586|2020-02-16
MGYINVFAFPFTIYSLLLCRMNSRNYIAQVDVVNFNLT

>hCoV-19/Japan/DP0278/2020|EPI_ISL_416587|2020-02-16
MGYINVFAFPFTIYSLLLCRMNSRNYIAQVDVVNFNLT

>hCoV-19/Japan/DP0286/2020|EPI_ISL_416588|2020-02-16
MGYINVFAFPFTIYSLLLCRMNSRNYIAQVDVVNFNLT

>hCoV-19/Japan/DP0289/2020|EPI_ISL_416590|2020-02-16
MGYINVFAFPFTIYSLLLCRMNSRNYIAQVDVVNFNLT

>hCoV-19/Japan/DP0290/2020|EPI_ISL_416591|2020-02-16
MGYINVFAFPFTIYSLLLCRMNSRNYIAQVDVVNFNLT

>hCoV-19/Japan/DP0294/2020|EPI_ISL_416592|2020-02-16
MGYINVFAFPFTIYSLLLCRMNSRNYIAQVDVVNFNLT

>hCoV-19/Japan/DP0311/2020|EPI_ISL_416593|2020-02-16
MGYINVFAFPFTIYSLLLCRMNSRNYIAQVDVVNFNLT

>hCoV-19/Japan/DP0319/2020|EPI_ISL_416594|2020-02-16
MGYINVFAFPFTIYSLLLCRMNSRNYIAQVDVVNFNLT

>hCoV-19/Japan/DP0328/2020|EPI_ISL_416595|2020-02-16
MGYINVFAFPFTIYSLLLCRMNSRNYIAQVDVVNFNLT

>hCoV-19/Japan/DP0344/2020|EPI_ISL_416596|2020-02-16
MGYINVFAFPFTIYSLLLCRMNSRNYIAQVDVVNFNLT

>hCoV-19/Japan/DP0346/2020|EPI_ISL_416597|2020-02-16
MGYINVFAFPFTIYSLLLCRMNSRNYIAQVDVVNFNLT

>hCoV-19/Japan/DP0357/2020|EPI_ISL_416598|2020-02-16
MGYINVFAFPFTIYSLLLCRMNSRNYIAQVDVVNFNLT

>hCoV-19/Japan/DP0361/2020|EPI_ISL_416599|2020-02-16
MGYINVFAFPFTIYSLLLCRMNSRNYIAQVDVVNFNLT

>hCoV-19/USA/CT-Yale-072/2020|EPI_ISL_428400|2020-03-30
MGYINVFAFPFTIYSLLLCRMNSRNYIAQVDVVNFNLT

>hCoV-19/USA/CT-Yale-073/2020|EPI_ISL_428401|2020-04-02
MGYINVFAFPFTIYSLLLCRMNSRNYIAQVDVVNFNLT

>hCoV-19/USA/CT-Yale-080/2020|EPI_ISL_428402|2020-04-06
MGYINVFAFPFTIYSLLLCRMNSRNYIAQVDVVNFNLT

>hCoV-19/USA/CT-Yale-107/2020|EPI_ISL_428403|2020-04-07
MGYINVFAFPFTIYSLLLCRMNSRNYIAQVDVVNFNLT

>hCoV-19/USA/CT-Yale-115/2020|EPI_ISL_428404|2020-04-11
MGYINVFAFPFTIYSLLLCRMNSRNYIAQVDVVNFNLT

>hCoV-19/USA/CT-Yale-117/2020|EPI_ISL_428405|2020-04-11
MGYINVFAFPFTIYSLLLCRMNSRNYIAQVDVVNFNLT

>hCoV-19/Guangdong/20SF273/2020|EPI_ISL_428460|2020-01-23
MGYINVFAFPFTIYSLLLCRMNSRNYIAQVDVVNFNLT

>hCoV-19/Guangdong/20SF316/2020|EPI_ISL_428461|2020-01-24
MGYINVFAFPFTIYSLLLCRMNSRNYIAQVDVVNFNLT

>hCoV-19/Guangdong/20SF4047/2020|EPI_ISL_428462|2020-02-17
MGYINVFAFPFTIYSLLLCRMNSRNYIAQVDVVNFNLT

>hCoV-19/Guangdong/20SF4051/2020|EPI_ISL_428463|2020-02-17
MGYINVFAFPFTIYSLLLCRMNSRNYIAQVDVVNFNLT

>hCoV-19/Guangdong/20SF602/2020|EPI_ISL_428464|2020-01-25
MGYINVFAFPFTIYSLLLCRMNSRNYIAQVDVVNFNLT

>hCoV-19/Guangdong/20SF616/2020|EPI_ISL_428465|2020-01-24
MGYINVFAFPFTIYSLLLCRMNSRNYIAQVDVVNFNLT

>hCoV-19/Guangdong/20SF629/2020|EPI_ISL_428466|2020-01-26
MGYINVFAFPFTIYSLLLCRMNSRNYIAQVDVVNFNLT

>hCoV-19/Guangdong/20SF630/2020|EPI_ISL_428467|2020-01-26
MGYINVFAFPFTIYSLLLCRMNSRNYIAQVDVVNFNLT

>hCoV-19/Guangdong/20SF632/2020|EPI_ISL_428468|2020-01-26
MGYINVFAFPFTIYSLLLCRMNSRNYIAQVDVVNFNLT

>hCoV-19/Guangdong/20SF665/2020|EPI_ISL_428469|2020-01-27
MGYINVFAFPFTIYSLLLCRMNSRNYIAQVDVVNFNLT

>hCoV-19/Guangdong/20SF684/2020|EPI_ISL_428470|2020-01-27
MGYINVFAFPFTIYSLLLCRMNSRNYIAQVDVVNFNLT

>hCoV-19/Guangdong/20SF685/2020|EPI_ISL_428471|2020-01-27
MGYINVFAFPFTIYSLLLCRMNSRNYIAQVDVVNFNLT

>hCoV-19/Guangdong/20SF753/2020|EPI_ISL_428472|2020-01-28
MGYINVFAFPFTIYSLLLCRMNSRNYIAQVDVVNFNLT

>hCoV-19/Guangdong/20SF758/2020|EPI_ISL_428473|2020-01-27
MGYINVFAFPFTIYSLLLCRMNSRNYIAQVDVVNFNLT

>hCoV-19/Guangdong/20SF808/2020|EPI_ISL_428474|2020-01-28
MGYINVFAFPFTIYSLLLCRMNSRNYIAQVDVVNFNLT

>hCoV-19/Guangdong/20SF812/2020|EPI_ISL_428475|2020-01-28
MGYINVFAFPFTIYSLLLCRMNSRNYIAQVDVVNFNLT

>hCoV-19/Guangdong/20SF813/2020|EPI_ISL_428476|2020-01-28
MGYINVFAFPFTIYSLLLCRMNSRNYIAQVDVVNFNLT

>hCoV-19/Guangdong/20SF822/2020|EPI_ISL_428477|2020-01-28
MGYINVFAFPFTIYSLLLCRMNSRNYIAQVDVVNFNLT

>hCoV-19/India/nimh-0113/2020|EPI_ISL_428479|2020-04-06
MGYINVFAFPFTIYSLLLCRMNSRNYIAQVDVVNFNLT

>hCoV-19/India/nimh-0116/2020|EPI_ISL_428480|2020-04-06
MGYINVFAFPFTIYSLLLCRMNSRNYIAQVDVVNFNLT

>hCoV-19/India/nimh-0130/2020|EPI_ISL_428481|2020-04-06
MGYINVFAFPFTIYSLLLCRMNSRNYIAQVDVVNFNLT

>hCoV-19/India/nimh-0182/2020|EPI_ISL_428482|2020-04-08
MGYINVFAFPFTIYSLLLCRMNSRNYIAQVDVVNFNLT

>hCoV-19/India/nimh-0318/2020|EPI_ISL_428483|2020-04-10
MGYINVFAFPFTIYSLLLCRMNSRNYIAQVDVVNFNLT

>hCoV-19/India/nimh-0351/2020|EPI_ISL_428484|2020-04-10
MGYINVFAFPFTIYSLLLCRMNSRNYIAQVDVVNFNLT

>hCoV-19/India/nimh-0834/2020|EPI_ISL_428485|2020-04-12
MGYINVFAFPFTIYSLLLCRMNSRNYIAQVDVVNFNLT

>hCoV-19/India/nimh-0996/2020|EPI_ISL_428486|2020-04-14
MGYINVFAFPFTIYSLLLCRMNSRNYIAQVDVVNFNLT

>hCoV-19/India/nimh-1071/2020|EPI_ISL_428487|2020-04-14
MGYINVFAFPFTIYSLLLCRMNSRNYIAQVDVVNFNLT

>hCoV-19/Taiwan/8/2020|EPI_ISL_428488|2020-01-31
MGYINVFAFPFTIYSLLLCRMNSRNYIAQVDVVNFNLT

>hCoV-19/Taiwan/5/2020|EPI_ISL_428489|2020-01-31
MGYINVFAFPFTIYSLLLCRMNSRNYIAQVDVVNFNLT

>hCoV-19/Taiwan/78/2020|EPI_ISL_428490|2020-03-16
MGYINVFAFPFTIYSLLLCRMNSRNYIAQVDVVNFNLT

>hCoV-19/Taiwan/58/2020|EPI_ISL_428491|2020-03-15
MGYINVFAFPFTIYSLLLCRMNSRNYIAQVDVVNFNLT

>hCoV-19/Northern Ireland/NIRE-FB41B/2020|EPI_ISL_441421|2020-03-16
MGYINVFAFPFTIYSLLLCRMNSRNYIAQVDVVNFNLT

>hCoV-19/Northern Ireland/NIRE-FB42A/2020|EPI_ISL_441422|2020-03-18
MGYINVFAFPFTIYSLLLCRMNSRNYIAQVDVVNFNLT

>hCoV-19/Northern Ireland/NIRE-FB439/2020|EPI_ISL_441423|2020-03-17
MGYINVFAFPFTIYSLLLCRMNSRNYIAQVDVVNFNLT

>hCoV-19/Northern Ireland/NIRE-FB448/2020|EPI_ISL_441424|2020-03-20
MGYINVFAFPFTIYSLLLCRMNSRNYIAQVDVVNFNLT

>hCoV-19/Northern Ireland/NIRE-FB457/2020|EPI_ISL_441425|2020-03-16
MGYINVFAFPFTIYSLLLCRMNSRNYIAQVDVVNFNLT

>hCoV-19/Northern Ireland/NIRE-FB466/2020|EPI_ISL_441426|2020-03-17
MGYINVFAFPFTIYSLLLCRMNSRNYIAQVDVVNFNLT

>hCoV-19/Northern Ireland/NIRE-FB475/2020|EPI_ISL_441427|2020-03-24
MGYINVFAFPFTIYSLLLCRMNSRNYIAQVDVVNFNLT

>hCoV-19/Northern Ireland/NIRE-FB484/2020|EPI_ISL_441428|2020-03-18
MGYINVFAFPFTIYSLLLCRMNSRNYIAQVDVVNFNLT

>hCoV-19/Northern Ireland/NIRE-FB493/2020|EPI_ISL_441429|2020-03-16
MGYINVFAFPFTIYSLLLCRMNSRNYIAQVDVVNFNLT

>hCoV-19/Northern Ireland/NIRE-FB4A2/2020|EPI_ISL_441430|2020-03-18
MGYINVFAFPFTIYSLLLCRMNSRNYIAQVDVVNFNLT

>hCoV-19/Northern Ireland/NIRE-FB4B1/2020|EPI_ISL_441431|2020-03-17
MGYINVFAFPFTIYSLLLCRMNSRNYIAQVDVVNFNLT

>hCoV-19/Northern Ireland/NIRE-FB4C0/2020|EPI_ISL_441432|2020-03-17
MGYINVFAFPFTIYSLLLCRMNSRNYIAQVDVVNFNLT

>hCoV-19/Northern Ireland/NIRE-FB4DF/2020|EPI_ISL_441433|2020-03-18
MGYINVFAFPFTIYSLLLCRMNSRNYIAQVDVVNFNLT

>hCoV-19/Northern Ireland/NIRE-FB4EE/2020|EPI_ISL_441434|2020-03-16
MGYINVFAFPFTIYSLLLCRMNSRNYIAQVDVVNFNLT

>hCoV-19/Northern Ireland/NIRE-FB4FD/2020|EPI_ISL_441435|2020-03-17
MGYINVFAFPFTIYSLLLCRMNSRNYIAQVDVVNFNLT

>hCoV-19/Northern Ireland/NIRE-FB509/2020|EPI_ISL_441436|2020-03-17
MGYINVFAFPFTIYSLLLCRMNSRNYIAQVDVVNFNLT

>hCoV-19/England/NOTT-10FD09/2020|EPI_ISL_441438|2020-04-08
MGYINVFAFPFTIYSLLLCRMNSRNYIAQVDVVNFNLT

>hCoV-19/England/NOTT-10FD45/2020|EPI_ISL_441439|2020-04-08
MGYINVFAFPFTIYSLLLCRMNSRNYIAQVDVVNFNLT

>hCoV-19/England/NOTT-10FD63/2020|EPI_ISL_441440|2020-04-08
MGYINVFAFPFTIYSLLLCRMNSRNYIAQVDVVNFNLT

>hCoV-19/England/NOTT-10FDAF/2020|EPI_ISL_441442|2020-04-08
MGYINVFAFPFTIYSLLLCRMNSRNYIAQVDVVNFNLT

>hCoV-19/England/NOTT-10FDBE/2020|EPI_ISL_441443|2020-04-09
MGYINVFAFPFTIYSLLLCRMNSRNYIAQVDVVNFNLT

>hCoV-19/England/NOTT-10FDDC/2020|EPI_ISL_441444|2020-04-09
MGYINVFAFPFTIYSLLLCRMNSRNYIAQVDVVNFNLT

>hCoV-19/England/NOTT-10FDEB/2020|EPI_ISL_441445|2020-04-09
MGYINVFAFPFTIYSLLLCRMNSRNYIAQVDVVNFNLT

>hCoV-19/England/NOTT-10FDFA/2020|EPI_ISL_441446|2020-04-09
MGYINVFAFPFTIYSLLLCRMNSRNYIAQVDVVNFNLT

>hCoV-19/England/NOTT-10FE15/2020|EPI_ISL_441448|2020-04-09
MGYINVFAFPFTIYSLLLCRMNSRNYIAQVDVVNFNLT

>hCoV-19/England/NOTT-10FE24/2020|EPI_ISL_441449|2020-04-09
MGYINVFAFPFTIYSLLLCRMNSRNYIAQVDVVNFNLT

>hCoV-19/England/NOTT-10FE51/2020|EPI_ISL_441450|2020-04-09
MGYINVFAFPFTIYSLLLCRMNSRNYIAQVDVVNFNLT

>hCoV-19/England/NOTT-10FE60/2020|EPI_ISL_441451|2020-04-09
MGYINVFAFPFTIYSLLLCRMNSRNYIAQVDVVNFNLT

>hCoV-19/England/NOTT-10FF03/2020|EPI_ISL_441454|2020-04-09
MGYINVFAFPFTIYSLLLCRMNSRNYIAQVDVVNFNLT

>hCoV-19/England/NOTT-10FF8B/2020|EPI_ISL_441457|2020-04-09
MGYINVFAFPFTIYSLLLCRMNSRNYIAQVDVVNFNLT

>hCoV-19/England/NOTT-10FFA9/2020|EPI_ISL_441459|2020-04-10
MGYINVFAFPFTIYSLLLCRMNSRNYIAQVDVVNFNLT

>hCoV-19/England/NOTT-10FFB8/2020|EPI_ISL_441460|2020-04-06
MGYINVFAFPFTIYSLLLCRMNSRNYIAQVDVVNFNLT

>hCoV-19/England/NOTT-10FFE5/2020|EPI_ISL_441462|2020-04-14
MGYINVFAFPFTIYSLLLCRMNSRNYIAQVDVVNFNLT

>hCoV-19/England/NOTT-110321/2020|EPI_ISL_441500|2020-04-11
MGYINVFAFPFTIYSLLLCRMNSRNYIAQVDVVNFNLT

>hCoV-19/England/NOTT-110330/2020|EPI_ISL_441501|2020-04-12
MGYINVFAFPFTIYSLLLCRMNSRNYIAQVDVVNFNLT

>hCoV-19/England/NOTT-11034F/2020|EPI_ISL_441502|2020-04-12
MGYINVFAFPFTIYSLLLCRMNSRNYIAQVDVVNFNLT

>hCoV-19/England/NOTT-11035E/2020|EPI_ISL_441503|2020-04-12
MGYINVFAFPFTIYSLLLCRMNSRNYIAQVDVVNFNLT

>hCoV-19/England/NOTT-1103A9/2020|EPI_ISL_441508|2020-04-16
MGYINVFAFPFTIYSLLLCRMNSRNYIAQVDVVNFNLT

>hCoV-19/England/NOTT-1103B8/2020|EPI_ISL_441509|2020-04-16
MGYINVFAFPFTIYSLLLCRMNSRNYIAQVDVVNFNLT

>hCoV-19/England/NOTT-1103C7/2020|EPI_ISL_441510|2020-04-17
MGYINVFAFPFTIYSLLLCRMNSRNYIAQVDVVNFNLT

>hCoV-19/England/NOTT-1103F4/2020|EPI_ISL_441511|2020-04-17
MGYINVFAFPFTIYSLLLCRMNSRNYIAQVDVVNFNLT

>hCoV-19/England/NOTT-11043D/2020|EPI_ISL_441515|2020-04-18
MGYINVFAFPFTIYSLLLCRMNSRNYIAQVDVVNFNLT

>hCoV-19/England/NOTT-110479/2020|EPI_ISL_441517|2020-04-22
MGYINVFAFPFTIYSLLLCRMNSRNYIAQVDVVNFNLT

>hCoV-19/England/NOTT-110488/2020|EPI_ISL_441518|2020-04-22
MGYINVFAFPFTIYSLLLCRMNSRNYIAQVDVVNFNLT

>hCoV-19/England/NOTT-110497/2020|EPI_ISL_441519|2020-04-22
MGYINVFAFPFTIYSLLLCRMNSRNYIAQVDVVNFNLT

>hCoV-19/England/NOTT-1104A6/2020|EPI_ISL_441520|2020-04-23
MGYINVFAFPFTIYSLLLCRMNSRNYIAQVDVVNFNLT

>hCoV-19/England/NOTT-1104C4/2020|EPI_ISL_441522|2020-04-20
MGYINVFAFPFTIYSLLLCRMNSRNYIAQVDVVNFNLT

>hCoV-19/England/NOTT-1104E2/2020|EPI_ISL_441523|2020-04-21
MGYINVFAFPFTIYSLLLCRMNSRNYIAQVDVVNFNLT

>hCoV-19/England/NOTT-1104F1/2020|EPI_ISL_441524|2020-04-23
MGYINVFAFPFTIYSLLLCRMNSRNYIAQVDVVNFNLT

>hCoV-19/England/NOTT-11050D/2020|EPI_ISL_441525|2020-04-23
MGYINVFAFPFTIYSLLLCRMNSRNYIAQVDVVNFNLT

>hCoV-19/England/NOTT-11052B/2020|EPI_ISL_441527|2020-04-23
MGYINVFAFPFTIYSLLLCRMNSRNYIAQVDVVNFNLT

>hCoV-19/England/NOTT-110549/2020|EPI_ISL_441528|2020-04-24
MGYINVFAFPFTIYSLLLCRMNSRNYIAQVDVVNFNLT

>hCoV-19/England/NOTT-110567/2020|EPI_ISL_441529|2020-04-24
MGYINVFAFPFTIYSLLLCRMNSRNYIAQVDVVNFNLT

>hCoV-19/England/NOTT-110585/2020|EPI_ISL_441531|2020-04-24
MGYINVFAFPFTIYSLLLCRMNSRNYIAQVDVVNFNLT

>hCoV-19/England/NOTT-1105A3/2020|EPI_ISL_441532|2020-04-24
MGYINVFAFPFTIYSLLLCRMNSRNYIAQVDVVNFNLT

>hCoV-19/England/NOTT-1105C1/2020|EPI_ISL_441533|2020-04-25
MGYINVFAFPFTIYSLLLCRMNSRNYIAQVDVVNFNLT

>hCoV-19/England/NOTT-1105D0/2020|EPI_ISL_441534|2020-04-26
MGYINVFAFPFTIYSLLLCRMNSRNYIAQVDVVNFNLT

>hCoV-19/England/NOTT-1105EF/2020|EPI_ISL_441535|2020-04-26
MGYINVFAFPFTIYSLLLCRMNSRNYIAQVDVVNFNLT

>hCoV-19/England/NOTT-1105FE/2020|EPI_ISL_441536|2020-04-27
MGYINVFAFPFTIYSLLLCRMNSRNYIAQVDVVNFNLT

>hCoV-19/England/NOTT-110619/2020|EPI_ISL_441538|2020-04-27
MGYINVFAFPFTIYSLLLCRMNSRNYIAQVDVVNFNLT

>hCoV-19/England/NOTT-110655/2020|EPI_ISL_441541|2020-04-17
MGYINVFAFPFTIYSLLLCRMNSRNYIAQVDVVNFNLT

>hCoV-19/England/CAMB-7CEBA/2020|EPI_ISL_441564|2020-04-06
MGYINVFAFPFTIYSLLLCRMNSRNYIAQVDVVNFNLT

>hCoV-19/England/CAMB-7D3AB/2020|EPI_ISL_441565|2020-04-06
MGYINVFAFPFTIYSLLLCRMNSRNYIAQVDVVNFNLT

>hCoV-19/England/CAMB-7D833/2020|EPI_ISL_441566|2020-04-07
MGYINVFAFPFTIYSLLLCRMNSRNYIAQVDVVNFNLT

>hCoV-19/England/CAMB-7CE41/2020|EPI_ISL_441567|2020-04-06
MGYINVFAFPFTIYSLLLCRMNSRNYIAQVDVVNFNLT

>hCoV-19/England/CAMB-7BAE4/2020|EPI_ISL_441568|2020-04-04
MGYINVFAFPFTIYSLLLCRMNSRNYIAQVDVVNFNLT

>hCoV-19/England/CAMB-7B97E/2020|EPI_ISL_441569|2020-04-05
MGYINVFAFPFTIYSLLLCRMNSRNYIAQVDVVNFNLT

>hCoV-19/England/CAMB-7C55B/2020|EPI_ISL_441570|2020-04-06
MGYINVFAFPFTIYSLLLCRMNSRNYIAQVDVVNFNLT

>hCoV-19/England/CAMB-7C7FB/2020|EPI_ISL_441571|2020-04-04
MGYINVFAFPFTIYSLLLCRMNSRNYIAQVDVVNFNLT

>hCoV-19/England/CAMB-7E00D/2020|EPI_ISL_441572|2020-04-05
MGYINVFAFPFTIYSLLLCRMNSRNYIAQVDVVNFNLT

>hCoV-19/England/CAMB-7C676/2020|EPI_ISL_441573|2020-04-04
MGYINVFAFPFTIYSLLLCRMNSRNYIAQVDVVNFNLT

>hCoV-19/England/CAMB-7B844/2020|EPI_ISL_441574|2020-04-03
MGYINVFAFPFTIYSLLLCRMNSRNYIAQVDVVNFNLT

>hCoV-19/England/CAMB-7D851/2020|EPI_ISL_441580|2020-04-06
MGYINVFAFPFTIYSLLLCRMNSRNYIAQVDVVNFNLT

>hCoV-19/England/CAMB-7DA1F/2020|EPI_ISL_441581|2020-04-05
MGYINVFAFPFTIYSLLLCRMNSRNYIAQVDVVNFNLT

>hCoV-19/England/CAMB-7C412/2020|EPI_ISL_441584|2020-04-04
MGYINVFAFPFTIYSLLLCRMNSRNYIAQVDVVNFNLT

>hCoV-19/England/CAMB-7D341/2020|EPI_ISL_441585|2020-04-05
MGYINVFAFPFTIYSLLLCRMNSRNYIAQVDVVNFNLT

>hCoV-19/England/CAMB-7B8CC/2020|EPI_ISL_441586|2020-04-04
MGYINVFAFPFTIYSLLLCRMNSRNYIAQVDVVNFNLT

>hCoV-19/England/CAMB-7D596/2020|EPI_ISL_441587|2020-04-06
MGYINVFAFPFTIYSLLLCRMNSRNYIAQVDVVNFNLT

>hCoV-19/England/CAMB-7C7DD/2020|EPI_ISL_441588|2020-04-03
MGYINVFAFPFTIYSLLLCRMNSRNYIAQVDVVNFNLT

>hCoV-19/England/CAMB-7DF2F/2020|EPI_ISL_441589|2020-04-05
MGYINVFAFPFTIYSLLLCRMNSRNYIAQVDVVNFNLT

>hCoV-19/England/CAMB-7D2EA/2020|EPI_ISL_441590|2020-04-06
MGYINVFAFPFTIYSLLLCRMNSRNYIAQVDVVNFNLT

>hCoV-19/England/CAMB-7B7ED/2020|EPI_ISL_441591|2020-04-02
MGYINVFAFPFTIYSLLLCRMNSRNYIAQVDVVNFNLT

>hCoV-19/England/CAMB-7DCCE/2020|EPI_ISL_441592|2020-04-07
MGYINVFAFPFTIYSLLLCRMNSRNYIAQVDVVNFNLT

>hCoV-19/England/CAMB-7BB1E/2020|EPI_ISL_441593|2020-04-03
MGYINVFAFPFTIYSLLLCRMNSRNYIAQVDVVNFNLT

>hCoV-19/England/CAMB-7C861/2020|EPI_ISL_441594|2020-04-06
MGYINVFAFPFTIYSLLLCRMNSRNYIAQVDVVNFNLT

>hCoV-19/England/CAMB-7B817/2020|EPI_ISL_441595|2020-04-05
MGYINVFAFPFTIYSLLLCRMNSRNYIAQVDVVNFNLT

>hCoV-19/England/CAMB-7B7A1/2020|EPI_ISL_441596|2020-04-04
MGYINVFAFPFTIYSLLLCRMNSRNYIAQVDVVNFNLT

>hCoV-19/England/CAMB-7CE7E/2020|EPI_ISL_441597|2020-04-06
MGYINVFAFPFTIYSLLLCRMNSRNYIAQVDVVNFNLT

>hCoV-19/England/CAMB-7B862/2020|EPI_ISL_441598|2020-04-04
MGYINVFAFPFTIYSLLLCRMNSRNYIAQVDVVNFNLT

>hCoV-19/England/CAMB-7B7B0/2020|EPI_ISL_441599|2020-04-03
MGYINVFAFPFTIYSLLLCRMNSRNYIAQVDVVNFNLT

>hCoV-19/Netherlands/Gelderland_1/2020|EPI_ISL_414423|2020-03-02
MGYINVFAFPFTIYSLLLCRMNSRNYIAQVDVVNFNLT

>hCoV-19/Netherlands/Limburg_2/2020|EPI_ISL_414424|2020-03-03
MGYINVFAFPFTIYSLLLCRMNSRNYIAQVDVVNFNLT

>hCoV-19/Netherlands/Limburg_3/2020|EPI_ISL_414425|2020-03-03
MGYINVFAFPFTIYSLLLCRMNSRNYIAQVDVVNFNLT

>hCoV-19/Netherlands/Limburg_4/2020|EPI_ISL_414426|2020-03-03
MGYINVFAFPFTIYSLLLCRMNSRNYIAQVDVVNFNLT

>hCoV-19/Netherlands/Limburg_6/2020|EPI_ISL_414427|2020-03-03
MGYINVFAFPFTIYSLLLCRMNSRNYIAQVDVVNFNLT

>hCoV-19/Netherlands/NoordBrabant_1/2020|EPI_ISL_414428|2020-03-02
MGYINVFAFPFTIYSLLLCRMNSRNYIAQVDVVNFNLT

>hCoV-19/Netherlands/NoordBrabant_3/2020|EPI_ISL_414429|2020-03-02
MGYINVFAFPFTIYSLLLCRMNSRNYIAQVDVVNFNLT

>hCoV-19/Netherlands/NoordBrabant_5/2020|EPI_ISL_414430|2020-03-05
MGYINVFAFPFTIYSLLLCRMNSRNYIAQVDVVNFNLT

>hCoV-19/Netherlands/NoordBrabant_10/2020|EPI_ISL_414431|2020-03-02
MGYINVFAFPFTIYSLLLCRMNSRNYIAQVDVVNFNLT

>hCoV-19/Netherlands/NoordBrabant_11/2020|EPI_ISL_414432|2020-03-02
MGYINVFAFPFTIYSLLLCRMNSRNYIAQVDVVNFNLT

>hCoV-19/Netherlands/NoordHolland_1/2020|EPI_ISL_414433|2020-03-03
MGYINVFAFPFTIYSLLLCRMNSRNYIAQVDVVNFNLT

>hCoV-19/Netherlands/Overijssel_1/2020|EPI_ISL_414434|2020-03-03
MGYINVFAFPFTIYSLLLCRMNSRNYIAQVDVVNFNLT

>hCoV-19/Netherlands/Utrecht_1/2020|EPI_ISL_414435|2020-03-03
MGYINVFAFPFTIYSLLLCRMNSRNYIAQVDVVNFNLT

>hCoV-19/Netherlands/Utrecht_2/2020|EPI_ISL_414436|2020-03-03
MGYINVFAFPFTIYSLLLCRMNSRNYIAQVDVVNFNLT

>hCoV-19/Netherlands/Utrecht_3/2020|EPI_ISL_414437|2020-03-03
MGYINVFAFPFTIYSLLLCRMNSRNYIAQVDVVNFNLT

>hCoV-19/Netherlands/Utrecht_4/2020|EPI_ISL_414438|2020-03-03
MGYINVFAFPFTIYSLLLCRMNSRNYIAQVDVVNFNLT

>hCoV-19/Netherlands/Utrecht_5/2020|EPI_ISL_414439|2020-03-02
MGYINVFAFPFTIYSLLLCRMNSRNYIAQVDVVNFNLT

>hCoV-19/Netherlands/Utrecht_7/2020|EPI_ISL_414440|2020-03-03
MGYINVFAFPFTIYSLLLCRMNSRNYIAQVDVVNFNLT

>hCoV-19/Netherlands/Utrecht_8/2020|EPI_ISL_414441|2020-03-03
MGYINVFAFPFTIYSLLLCRMNSRNYIAQVDVVNFNLT

>hCoV-19/Netherlands/Utrecht_10/2020|EPI_ISL_414442|2020-03-03
MGYINVFAFPFTIYSLLLCRMNSRNYIAQVDVVNFNLT

>hCoV-19/Netherlands/Utrecht_11/2020|EPI_ISL_414443|2020-03-03
MGYINVFAFPFTIYSLLLCRMNSRNYIAQVDVVNFNLT

>hCoV-19/Netherlands/ZuidHolland_1/2020|EPI_ISL_414444|2020-03-02
MGYINVFAFPFTIYSLLLCRMNSRNYIAQVDVVNFNLT

>hCoV-19/Netherlands/ZuidHolland_9/2020|EPI_ISL_414445|2020-03-03
MGYINVFAFPFTIYSLLLCRMNSRNYIAQVDVVNFNLT

>hCoV-19/Netherlands/ZuidHolland_10/2020|EPI_ISL_414446|2020-03-03
MGYINVFAFPFTIYSLLLCRMNSRNYIAQVDVVNFNLT

>hCoV-19/Netherlands/Limburg_5/2020|EPI_ISL_414448|2020-03-04
MGYINVFAFPFTIYSLLLCRMNSRNYIAQVDVVNFNLT

>hCoV-19/Netherlands/NoordBrabant_2/2020|EPI_ISL_414449|2020-03-03
MGYINVFAFPFTIYSLLLCRMNSRNYIAQVDVVNFNLT

>hCoV-19/Netherlands/NoordBrabant_4/2020|EPI_ISL_414450|2020-03-06
MGYINVFAFPFTIYSLLLCRMNSRNYIAQVDVVNFNLT

>hCoV-19/Netherlands/NoordBrabant_6/2020|EPI_ISL_414451|2020-03-06
MGYINVFAFPFTIYSLLLCRMNSRNYIAQVDVVNFNLT

>hCoV-19/Netherlands/NoordBrabant_12/2020|EPI_ISL_414452|2020-03-06
MGYINVFAFPFTIYSLLLCRMNSRNYIAQVDVVNFNLT

>hCoV-19/Netherlands/NoordBrabant_13/2020|EPI_ISL_414453|2020-03-06
MGYINVFAFPFTIYSLLLCRMNSRNYIAQVDVVNFNLT

>hCoV-19/Netherlands/NoordBrabant_14/2020|EPI_ISL_414454|2020-03-05
MGYINVFAFPFTIYSLLLCRMNSRNYIAQVDVVNFNLT

>hCoV-19/Netherlands/NoordBrabant_15/2020|EPI_ISL_414455|2020-03-06
MGYINVFAFPFTIYSLLLCRMNSRNYIAQVDVVNFNLT

>hCoV-19/Netherlands/NoordBrabant_16/2020|EPI_ISL_414456|2020-03-04
MGYINVFAFPFTIYSLLLCRMNSRNYIAQVDVVNFNLT

>hCoV-19/Netherlands/NoordBrabant_17/2020|EPI_ISL_414457|2020-03-06
MGYINVFAFPFTIYSLLLCRMNSRNYIAQVDVVNFNLT

>hCoV-19/Netherlands/NoordBrabant_18/2020|EPI_ISL_414458|2020-03-05
MGYINVFAFPFTIYSLLLCRMNSRNYIAQVDVVNFNLT

>hCoV-19/Netherlands/NoordBrabant_19/2020|EPI_ISL_414459|2020-03-06
MGYINVFAFPFTIYSLLLCRMNSRNYIAQVDVVNFNLT

>hCoV-19/Netherlands/Overijssel_2/2020|EPI_ISL_414460|2020-03-03
MGYINVFAFPFTIYSLLLCRMNSRNYIAQVDVVNFNLT

>hCoV-19/Netherlands/Utrecht_6/2020|EPI_ISL_414461|2020-03-04
MGYINVFAFPFTIYSLLLCRMNSRNYIAQVDVVNFNLT

>hCoV-19/Netherlands/Utrecht_12/2020|EPI_ISL_414462|2020-03-04
MGYINVFAFPFTIYSLLLCRMNSRNYIAQVDVVNFNLT

>hCoV-19/Netherlands/Utrecht_13/2020|EPI_ISL_414463|2020-03-04
MGYINVFAFPFTIYSLLLCRMNSRNYIAQVDVVNFNLT

>hCoV-19/Netherlands/Utrecht_14/2020|EPI_ISL_414464|2020-03-04
MGYINVFAFPFTIYSLLLCRMNSRNYIAQVDVVNFNLT

>hCoV-19/Netherlands/ZuidHolland_5/2020|EPI_ISL_414465|2020-03-04
MGYINVFAFPFTIYSLLLCRMNSRNYIAQVDVVNFNLT

>hCoV-19/Netherlands/ZuidHolland_6/2020|EPI_ISL_414466|2020-03-04
MGYINVFAFPFTIYSLLLCRMNSRNYIAQVDVVNFNLT

>hCoV-19/Netherlands/ZuidHolland_7/2020|EPI_ISL_414467|2020-03-05
MGYINVFAFPFTIYSLLLCRMNSRNYIAQVDVVNFNLT

>hCoV-19/Netherlands/ZuidHolland_8/2020|EPI_ISL_414468|2020-03-06
MGYINVFAFPFTIYSLLLCRMNSRNYIAQVDVVNFNLT

>hCoV-19/Netherlands/ZuidHolland_11/2020|EPI_ISL_414469|2020-03-04
MGYINVFAFPFTIYSLLLCRMNSRNYIAQVDVVNFNLT

>hCoV-19/Netherlands/ZuidHolland_13/2020|EPI_ISL_414470|2020-03-06
MGYINVFAFPFTIYSLLLCRMNSRNYIAQVDVVNFNLT

>hCoV-19/Netherlands/ZuidHolland_14/2020|EPI_ISL_414471|2020-03-05
MGYINVFAFPFTIYSLLLCRMNSRNYIAQVDVVNFNLT

>hCoV-19/USA/NY1-PV08001/2020|EPI_ISL_414476|2020-02-29
MGYINVFAFPFTIYSLLLCRMNSRNYIAQVDVVNFNLT

>hCoV-19/Czech Republic/951/2020|EPI_ISL_414477|2020-03-01
MGYINVFAFPFTIYSLLLCRMNSRNYIAQVDVVNFNLT

>hCoV-19/USA/CruiseA-19/2020|EPI_ISL_414479|2020-02-18
MGYINVFAFPFTIYSLLLCRMNSRNYIAQVDVVNFNLT

>hCoV-19/France/IDF2279/2020|EPI_ISL_416500|2020-03-11
MGYINVFAFPFTIYSLLLCRMNSRNYIAQVDVVNFNLT

>hCoV-19/France/IDF2284/2020|EPI_ISL_416501|2020-03-10
MGYINVFAFPFTIYSLLLCRMNSRNYIAQVDVVNFNLT

>hCoV-19/France/B2330/2020|EPI_ISL_416502|2020-02-26
MGYINVFAFPFTIYSLLLCRMNSRNYIAQVDVVNFNLT

>hCoV-19/France/B2334/2020|EPI_ISL_416503|2020-03-01
MGYINVFAFPFTIYSLLLCRMNSRNYIAQVDVVNFNLT

>hCoV-19/France/B2335/2020|EPI_ISL_416504|2020-03-02
MGYINVFAFPFTIYSLLLCRMNSRNYIAQVDVVNFNLT

>hCoV-19/France/B2336/2020|EPI_ISL_416505|2020-03-02
MGYINVFAFPFTIYSLLLCRMNSRNYIAQVDVVNFNLT

>hCoV-19/France/B2337/2020|EPI_ISL_416506|2020-03-03
MGYINVFAFPFTIYSLLLCRMNSRNYIAQVDVVNFNLT

>hCoV-19/France/B2340/2020|EPI_ISL_416507|2020-03-05
MGYINVFAFPFTIYSLLLCRMNSRNYIAQVDVVNFNLT

>hCoV-19/France/B2343/2020|EPI_ISL_416508|2020-03-06
MGYINVFAFPFTIYSLLLCRMNSRNYIAQVDVVNFNLT

>hCoV-19/France/B2344/2020|EPI_ISL_416509|2020-03-06
MGYINVFAFPFTIYSLLLCRMNSRNYIAQVDVVNFNLT

>hCoV-19/France/B2346/2020|EPI_ISL_416510|2020-03-06
MGYINVFAFPFTIYSLLLCRMNSRNYIAQVDVVNFNLT

>hCoV-19/France/B2348/2020|EPI_ISL_416511|2020-03-07
MGYINVFAFPFTIYSLLLCRMNSRNYIAQVDVVNFNLT

>hCoV-19/France/B2349/2020|EPI_ISL_416512|2020-03-07
MGYINVFAFPFTIYSLLLCRMNSRNYIAQVDVVNFNLT

>hCoV-19/France/B2351/2020|EPI_ISL_416513|2020-03-07
MGYINVFAFPFTIYSLLLCRMNSRNYIAQVDVVNFNLT

>hCoV-19/Australia/VIC08/2020|EPI_ISL_416514|2020-03-15
MGYINVFAFPFTIYSLLLCRMNSRNYIAQVDVVNFNLT

>hCoV-19/Australia/VIC09/2020|EPI_ISL_416515|2020-03-15
MGYINVFAFPFTIYSLLLCRMNSRNYIAQVDVVNFNLT

>hCoV-19/Australia/VIC10/2020|EPI_ISL_416516|2020-03-16
MGYINVFAFPFTIYSLLLCRMNSRNYIAQVDVVNFNLT

>hCoV-19/Australia/VIC11/2020|EPI_ISL_416517|2020-03-16
MGYINVFAFPFTIYSLLLCRMNSRNYIAQVDVVNFNLT

>hCoV-19/Australia/VIC12/2020|EPI_ISL_416518|2020-03-16
MGYINVFAFPFTIYSLLLCRMNSRNYIAQVDVVNFNLT

>hCoV-19/New Zealand/20VR0189/2020|EPI_ISL_416519|2020-03-02
MGYINVFAFPFTIYSLLLCRMNSRNYIAQVDVVNFNLT

>hCoV-19/New Zealand/20VR019/2020|EPI_ISL_416520|2020-03-04
MGYINVFAFPFTIYSLLLCRMNSRNYIAQVDVVNFNLT

>hCoV-19/Saudi Arabia/SCDC-3321/2020|EPI_ISL_416521|2020-03-10
MGYINVFAFPFTIYSLLLCRMNSRNYIAQVDVVNFNLT

>hCoV-19/Saudi Arabia/SCDC-3324/2020|EPI_ISL_416522|2020-03-10
MGYINVFAFPFTIYSLLLCRMNSRNYIAQVDVVNFNLT

>hCoV-19/USA/WI-03/2020|EPI_ISL_416523|2020-03-14
MGYINVFAFPFTIYSLLLCRMNSRNYIAQVDVVNFNLT

>hCoV-19/Japan/SMU-0311S2/2020|EPI_ISL_416524|2020-03-11
MGYINVFAFPFTIYSLLLCRMNSRNYIAQVDVVNFNLT

>hCoV-19/Japan/SMU-0311S3/2020|EPI_ISL_416525|2020-03-11
MGYINVFAFPFTIYSLLLCRMNSRNYIAQVDVVNFNLT

>hCoV-19/New Zealand/20VR0206/2020|EPI_ISL_416526|2020-03-05
MGYINVFAFPFTIYSLLLCRMNSRNYIAQVDVVNFNLT

>hCoV-19/New Zealand/20VR0275/2020|EPI_ISL_416538|2020-03-15
MGYINVFAFPFTIYSLLLCRMNSRNYIAQVDVVNFNLT

>hCoV-19/New Zealand/20VR0276/2020|EPI_ISL_416539|2020-03-15
MGYINVFAFPFTIYSLLLCRMNSRNYIAQVDVVNFNLT

>hCoV-19/Kuwait/KU09/2020|EPI_ISL_416541|2020-03-02
MGYINVFAFPFTIYSLLLCRMNSRNYIAQVDVVNFNLT

>hCoV-19/Kuwait/KU17/2020|EPI_ISL_416542|2020-03-02
MGYINVFAFPFTIYSLLLCRMNSRNYIAQVDVVNFNLT

>hCoV-19/Kuwait/KU18/2020|EPI_ISL_416543|2020-03-02
MGYINVFAFPFTIYSLLLCRMNSRNYIAQVDVVNFNLT

>hCoV-19/India/GBRC1/2020|EPI_ISL_426414|2020-04-05
MGYINVFAFPFTIYSLLLCRMNSRNYIAQVDVVNFNLT

>hCoV-19/India/GBRC1s/2020|EPI_ISL_426415|2020-04-05
MGYINVFAFPFTIYSLLLCRMNSRNYIAQVDVVNFNLT

>hCoV-19/USA/CT_9849/2020|EPI_ISL_426416|2020-03-08
MGYINVFAFPFTIYSLLLCRMNSRNYIAQVDVVNFNLT

>hCoV-19/USA/GA_2070/2020|EPI_ISL_426417|2020-03-07
MGYINVFAFPFTIYSLLLCRMNSRNYIAQVDVVNFNLT

>hCoV-19/USA/GA_2147/2020|EPI_ISL_426418|2020-03
MGYINVFAFPFTIYSLLLCRMNSRNYIAQVDVVNFNLT

>hCoV-19/USA/GA_2275/2020|EPI_ISL_426419|2020-03
MGYINVFAFPFTIYSLLLCRMNSRNYIAQVDVVNFNLT

>hCoV-19/USA/HI_4970/2020|EPI_ISL_426420|2020-03-05
MGYINVFAFPFTIYSLLLCRMNSRNYIAQVDVVNFNLT

>hCoV-19/USA/HI_7881/2020|EPI_ISL_426421|2020-03-07
MGYINVFAFPFTIYSLLLCRMNSRNYIAQVDVVNFNLT

>hCoV-19/USA/IN_72003/2020|EPI_ISL_426422|2020-03-07
MGYINVFAFPFTIYSLLLCRMNSRNYIAQVDVVNFNLT

>hCoV-19/USA/IN_82003/2020|EPI_ISL_426423|2020-03-08
MGYINVFAFPFTIYSLLLCRMNSRNYIAQVDVVNFNLT

>hCoV-19/USA/IN_92003/2020|EPI_ISL_426424|2020-03-09
MGYINVFAFPFTIYSLLLCRMNSRNYIAQVDVVNFNLT

>hCoV-19/USA/MD_0027/2020|EPI_ISL_426425|2020-03-04
MGYINVFAFPFTIYSLLLCRMNSRNYIAQVDVVNFNLT

>hCoV-19/USA/MN_0100/2020|EPI_ISL_426426|2020-03-05
MGYINVFAFPFTIYSLLLCRMNSRNYIAQVDVVNFNLT

>hCoV-19/USA/MN_0101/2020|EPI_ISL_426427|2020-03-07
MGYINVFAFPFTIYSLLLCRMNSRNYIAQVDVVNFNLT

>hCoV-19/USA/NC_0025/2020|EPI_ISL_426428|2020-03-08
MGYINVFAFPFTIYSLLLCRMNSRNYIAQVDVVNFNLT

>hCoV-19/USA/NV_0016/2020|EPI_ISL_426429|2020-03-07
MGYINVFAFPFTIYSLLLCRMNSRNYIAQVDVVNFNLT

>hCoV-19/USA/OH_0019/2020|EPI_ISL_426430|2020-03-08
MGYINVFAFPFTIYSLLLCRMNSRNYIAQVDVVNFNLT

>hCoV-19/USA/OH_0020/2020|EPI_ISL_426431|2020-03-07
MGYINVFAFPFTIYSLLLCRMNSRNYIAQVDVVNFNLT

>hCoV-19/USA/PA_2734/2020|EPI_ISL_426432|2020-03-07
MGYINVFAFPFTIYSLLLCRMNSRNYIAQVDVVNFNLT

>hCoV-19/USA/PA_2735/2020|EPI_ISL_426433|2020-03-07
MGYINVFAFPFTIYSLLLCRMNSRNYIAQVDVVNFNLT

>hCoV-19/USA/PA_2887/2020|EPI_ISL_426434|2020-03-08
MGYINVFAFPFTIYSLLLCRMNSRNYIAQVDVVNFNLT

>hCoV-19/USA/RI_0882/2020|EPI_ISL_426435|2020-03-09
MGYINVFAFPFTIYSLLLCRMNSRNYIAQVDVVNFNLT

>hCoV-19/USA/WA_0418/2020|EPI_ISL_426436|2020-03-19
MGYINVFAFPFTIYSLLLCRMNSRNYIAQVDVVNFNLT

>hCoV-19/USA/WA_0422/2020|EPI_ISL_426437|2020-03-19
MGYINVFAFPFTIYSLLLCRMNSRNYIAQVDVVNFNLT

>hCoV-19/USA/WA_0427/2020|EPI_ISL_426438|2020-03-19
MGYINVFAFPFTIYSLLLCRMNSRNYIAQVDVVNFNLT

>hCoV-19/USA/VA-DCLS-052/2020|EPI_ISL_426460|2020-03-28
MGYINVFAFPFTIYSLLLCRMNSRNYIAQVDVVNFNLT

>hCoV-19/USA/VA-DCLS-053/2020|EPI_ISL_426461|2020-03-27
MGYINVFAFPFTIYSLLLCRMNSRNYIAQVDVVNFNLT

>hCoV-19/USA/VA-DCLS-054/2020|EPI_ISL_426462|2020-03-29
MGYINVFAFPFTIYSLLLCRMNSRNYIAQVDVVNFNLT

>hCoV-19/USA/VA-DCLS-055/2020|EPI_ISL_426463|2020-03-29
MGYINVFAFPFTIYSLLLCRMNSRNYIAQVDVVNFNLT

>hCoV-19/USA/VA-DCLS-056/2020|EPI_ISL_426464|2020-04-01
MGYINVFAFPFTIYSLLLCRMNSRNYIAQVDVVNFNLT

>hCoV-19/USA/VA-DCLS-057/2020|EPI_ISL_426465|2020-03-31
MGYINVFAFPFTIYSLLLCRMNSRNYIAQVDVVNFNLT

>hCoV-19/USA/VA-DCLS-058/2020|EPI_ISL_426466|2020-03-31
MGYINVFAFPFTIYSLLLCRMNSRNYIAQVDVVNFNLT

>hCoV-19/USA/VA-DCLS-059/2020|EPI_ISL_426467|2020-03-31
MGYINVFAFPFTIYSLLLCRMNSRNYIAQVDVVNFNLT

>hCoV-19/USA/VA-DCLS-060/2020|EPI_ISL_426468|2020-03-31
MGYINVFAFPFTIYSLLLCRMNSRNYIAQVDVVNFNLT

>hCoV-19/USA/VA-DCLS-061/2020|EPI_ISL_426469|2020-03-30
MGYINVFAFPFTIYSLLLCRMNSRNYIAQVDVVNFNLT

>hCoV-19/USA/VA-DCLS-063/2020|EPI_ISL_426470|2020-03-31
MGYINVFAFPFTIYSLLLCRMNSRNYIAQVDVVNFNLT

>hCoV-19/USA/VA-DCLS-064/2020|EPI_ISL_426471|2020-04-02
MGYINVFAFPFTIYSLLLCRMNSRNYIAQVDVVNFNLT

>hCoV-19/USA/VA-DCLS-065/2020|EPI_ISL_426472|2020-04-03
MGYINVFAFPFTIYSLLLCRMNSRNYIAQVDVVNFNLT

>hCoV-19/USA/VA-DCLS-066/2020|EPI_ISL_426473|2020-04-03
MGYINVFAFPFTIYSLLLCRMNSRNYIAQVDVVNFNLT

>hCoV-19/USA/VA-DCLS-067/2020|EPI_ISL_426474|2020-04-03
MGYINVFAFPFTIYSLLLCRMNSRNYIAQVDVVNFNLT

>hCoV-19/USA/VA-DCLS-068/2020|EPI_ISL_426475|2020-04-04
MGYINVFAFPFTIYSLLLCRMNSRNYIAQVDVVNFNLT

>hCoV-19/Uruguay/UY-1/2020|EPI_ISL_426476|2020-03-16
MGYINVFAFPFTIYSLLLCRMNSRNYIAQVDVVNFNLT

>hCoV-19/Uruguay/UY-2/2020|EPI_ISL_426477|2020-03-16
MGYINVFAFPFTIYSLLLCRMNSRNYIAQVDVVNFNLT

>hCoV-19/Uruguay/UY-3/2020|EPI_ISL_426478|2020-04-17
MGYINVFAFPFTIYSLLLCRMNSRNYIAQVDVVNFNLT

>hCoV-19/Uruguay/UY-5/2020|EPI_ISL_426480|2020-03-17
MGYINVFAFPFTIYSLLLCRMNSRNYIAQVDVVNFNLT

>hCoV-19/Uruguay/UY-6/2020|EPI_ISL_426481|2020-03-17
MGYINVFAFPFTIYSLLLCRMNSRNYIAQVDVVNFNLT

>hCoV-19/Uruguay/UY-6-2/2020|EPI_ISL_426482|2020-03-17
MGYINVFAFPFTIYSLLLCRMNSRNYIAQVDVVNFNLT

>hCoV-19/USA/AZ-TG271862/2020|EPI_ISL_426483|2020-03-22
MGYINVFAFPFTIYSLLLCRMNSRNYIAQVDVVNFNLT

>hCoV-19/USA/AZ-WL171/2020|EPI_ISL_426484|2020-03-19
MGYINVFAFPFTIYSLLLCRMNSRNYIAQVDVVNFNLT

>hCoV-19/USA/AZ-TG271872/2020|EPI_ISL_426485|2020-03-24
MGYINVFAFPFTIYSLLLCRMNSRNYIAQVDVVNFNLT

>hCoV-19/USA/AZ-TG268002/2020|EPI_ISL_426499|2020-03-16
MGYINVFAFPFTIYSLLLCRMNSRNYIAQVDVVNFNLT

>hCoV-19/England/CAMB-763A2/2020|EPI_ISL_438400|2020-03-30
MGYINVFAFPFTIYSLLLCRMNSRNYIAQVDVVNFNLT

>hCoV-19/England/CAMB-76CA7/2020|EPI_ISL_438402|2020-03-28
MGYINVFAFPFTIYSLLLCRMNSRNYIAQVDVVNFNLT

>hCoV-19/England/CAMB-76366/2020|EPI_ISL_438403|2020-03-30
MGYINVFAFPFTIYSLLLCRMNSRNYIAQVDVVNFNLT

>hCoV-19/England/CAMB-71DC7/2020|EPI_ISL_438404|2020-03-30
MGYINVFAFPFTIYSLLLCRMNSRNYIAQVDVVNFNLT

>hCoV-19/England/CAMB-7609C/2020|EPI_ISL_438405|2020-03-30
MGYINVFAFPFTIYSLLLCRMNSRNYIAQVDVVNFNLT

>hCoV-19/England/CAMB-75A17/2020|EPI_ISL_438406|2020-03-28
MGYINVFAFPFTIYSLLLCRMNSRNYIAQVDVVNFNLT

>hCoV-19/England/CAMB-76C2F/2020|EPI_ISL_438407|2020-03-30
MGYINVFAFPFTIYSLLLCRMNSRNYIAQVDVVNFNLT

>hCoV-19/England/CAMB-76524/2020|EPI_ISL_438408|2020-03-29
MGYINVFAFPFTIYSLLLCRMNSRNYIAQVDVVNFNLT

>hCoV-19/England/CAMB-76CB6/2020|EPI_ISL_438409|2020-03-30
MGYINVFAFPFTIYSLLLCRMNSRNYIAQVDVVNFNLT

>hCoV-19/England/CAMB-75F81/2020|EPI_ISL_438410|2020-03-29
MGYINVFAFPFTIYSLLLCRMNSRNYIAQVDVVNFNLT

>hCoV-19/England/CAMB-761E4/2020|EPI_ISL_438411|2020-03-30
MGYINVFAFPFTIYSLLLCRMNSRNYIAQVDVVNFNLT

>hCoV-19/England/CAMB-7620F/2020|EPI_ISL_438412|2020-03-30
MGYINVFAFPFTIYSLLLCRMNSRNYIAQVDVVNFNLT

>hCoV-19/England/CAMB-762E1/2020|EPI_ISL_438413|2020-03-30
MGYINVFAFPFTIYSLLLCRMNSRNYIAQVDVVNFNLT

>hCoV-19/England/CAMB-75FBE/2020|EPI_ISL_438414|2020-03-28
MGYINVFAFPFTIYSLLLCRMNSRNYIAQVDVVNFNLT

>hCoV-19/England/CAMB-76005/2020|EPI_ISL_438415|2020-03-28
MGYINVFAFPFTIYSLLLCRMNSRNYIAQVDVVNFNLT

>hCoV-19/England/CAMB-75D0F/2020|EPI_ISL_438416|2020-03-29
MGYINVFAFPFTIYSLLLCRMNSRNYIAQVDVVNFNLT

>hCoV-19/England/CAMB-766F4/2020|EPI_ISL_438417|2020-03-30
MGYINVFAFPFTIYSLLLCRMNSRNYIAQVDVVNFNLT

>hCoV-19/England/CAMB-76409/2020|EPI_ISL_438440|2020-03-30
MGYINVFAFPFTIYSLLLCRMNSRNYIAQVDVVNFNLT

>hCoV-19/England/CAMB-7624B/2020|EPI_ISL_438441|2020-03-30
MGYINVFAFPFTIYSLLLCRMNSRNYIAQVDVVNFNLT

>hCoV-19/England/CAMB-76023/2020|EPI_ISL_438442|2020-03-28
MGYINVFAFPFTIYSLLLCRMNSRNYIAQVDVVNFNLT

>hCoV-19/England/CAMB-768C1/2020|EPI_ISL_438443|2020-03-30
MGYINVFAFPFTIYSLLLCRMNSRNYIAQVDVVNFNLT

>hCoV-19/England/CAMB-75FFA/2020|EPI_ISL_438444|2020-03-28
MGYINVFAFPFTIYSLLLCRMNSRNYIAQVDVVNFNLT

>hCoV-19/England/CAMB-76BE6/2020|EPI_ISL_438445|2020-03-29
MGYINVFAFPFTIYSLLLCRMNSRNYIAQVDVVNFNLT

>hCoV-19/England/CAMB-76779/2020|EPI_ISL_438446|2020-03-30
MGYINVFAFPFTIYSLLLCRMNSRNYIAQVDVVNFNLT

>hCoV-19/England/CAMB-765E8/2020|EPI_ISL_438447|2020-03-30
MGYINVFAFPFTIYSLLLCRMNSRNYIAQVDVVNFNLT

>hCoV-19/England/CAMB-75ADB/2020|EPI_ISL_438448|2020-03-29
MGYINVFAFPFTIYSLLLCRMNSRNYIAQVDVVNFNLT

>hCoV-19/England/CAMB-76973/2020|EPI_ISL_438449|2020-03-29
MGYINVFAFPFTIYSLLLCRMNSRNYIAQVDVVNFNLT

>hCoV-19/England/CAMB-76CE3/2020|EPI_ISL_438450|2020-03-31
MGYINVFAFPFTIYSLLLCRMNSRNYIAQVDVVNFNLT

>hCoV-19/England/CAMB-75CF3/2020|EPI_ISL_438451|2020-03-30
MGYINVFAFPFTIYSLLLCRMNSRNYIAQVDVVNFNLT

>hCoV-19/England/CAMB-761D5/2020|EPI_ISL_438452|2020-03-30
MGYINVFAFPFTIYSLLLCRMNSRNYIAQVDVVNFNLT

>hCoV-19/England/CAMB-764FA/2020|EPI_ISL_438453|2020-03-29
MGYINVFAFPFTIYSLLLCRMNSRNYIAQVDVVNFNLT

>hCoV-19/England/CAMB-76A16/2020|EPI_ISL_438454|2020-03-30
MGYINVFAFPFTIYSLLLCRMNSRNYIAQVDVVNFNLT

>hCoV-19/England/CAMB-75E1B/2020|EPI_ISL_438455|2020-03-28
MGYINVFAFPFTIYSLLLCRMNSRNYIAQVDVVNFNLT

>hCoV-19/England/CAMB-76A25/2020|EPI_ISL_438456|2020-03-30
MGYINVFAFPFTIYSLLLCRMNSRNYIAQVDVVNFNLT

>hCoV-19/England/CAMB-7680D/2020|EPI_ISL_438457|2020-03-30
MGYINVFAFPFTIYSLLLCRMNSRNYIAQVDVVNFNLT

>hCoV-19/England/CAMB-71DB8/2020|EPI_ISL_438458|2020-03-30
MGYINVFAFPFTIYSLLLCRMNSRNYIAQVDVVNFNLT

>hCoV-19/England/CAMB-76C7A/2020|EPI_ISL_438459|2020-03-31
MGYINVFAFPFTIYSLLLCRMNSRNYIAQVDVVNFNLT

>hCoV-19/England/CAMB-76427/2020|EPI_ISL_438460|2020-03-30
MGYINVFAFPFTIYSLLLCRMNSRNYIAQVDVVNFNLT

>hCoV-19/England/CAMB-75D87/2020|EPI_ISL_438461|2020-03-29
MGYINVFAFPFTIYSLLLCRMNSRNYIAQVDVVNFNLT

>hCoV-19/England/CAMB-768FE/2020|EPI_ISL_438462|2020-03-29
MGYINVFAFPFTIYSLLLCRMNSRNYIAQVDVVNFNLT

>hCoV-19/England/CAMB-75C6C/2020|EPI_ISL_438463|2020-03-28
MGYINVFAFPFTIYSLLLCRMNSRNYIAQVDVVNFNLT

>hCoV-19/England/CAMB-7617B/2020|EPI_ISL_438464|2020-03-30
MGYINVFAFPFTIYSLLLCRMNSRNYIAQVDVVNFNLT

>hCoV-19/England/CAMB-76AE9/2020|EPI_ISL_438465|2020-03-30
MGYINVFAFPFTIYSLLLCRMNSRNYIAQVDVVNFNLT

>hCoV-19/England/CAMB-766C7/2020|EPI_ISL_438466|2020-03-30
MGYINVFAFPFTIYSLLLCRMNSRNYIAQVDVVNFNLT

>hCoV-19/England/CAMB-75A26/2020|EPI_ISL_438467|2020-03-29
MGYINVFAFPFTIYSLLLCRMNSRNYIAQVDVVNFNLT

>hCoV-19/England/CAMB-76858/2020|EPI_ISL_438468|2020-03-29
MGYINVFAFPFTIYSLLLCRMNSRNYIAQVDVVNFNLT

>hCoV-19/England/CAMB-76876/2020|EPI_ISL_438469|2020-03-29
MGYINVFAFPFTIYSLLLCRMNSRNYIAQVDVVNFNLT

>hCoV-19/England/CAMB-75983/2020|EPI_ISL_438470|2020-03-31
MGYINVFAFPFTIYSLLLCRMNSRNYIAQVDVVNFNLT

>hCoV-19/England/CAMB-75EB1/2020|EPI_ISL_438471|2020-03-29
MGYINVFAFPFTIYSLLLCRMNSRNYIAQVDVVNFNLT

>hCoV-19/England/CAMB-75B6F/2020|EPI_ISL_438472|2020-03-29
MGYINVFAFPFTIYSLLLCRMNSRNYIAQVDVVNFNLT

>hCoV-19/England/CAMB-76AF8/2020|EPI_ISL_438473|2020-03-31
MGYINVFAFPFTIYSLLLCRMNSRNYIAQVDVVNFNLT

>hCoV-19/England/CAMB-75A08/2020|EPI_ISL_438474|2020-03-29
MGYINVFAFPFTIYSLLLCRMNSRNYIAQVDVVNFNLT

>hCoV-19/England/CAMB-76515/2020|EPI_ISL_438475|2020-03-29
MGYINVFAFPFTIYSLLLCRMNSRNYIAQVDVVNFNLT

>hCoV-19/England/CAMB-759ED/2020|EPI_ISL_438476|2020-03-31
MGYINVFAFPFTIYSLLLCRMNSRNYIAQVDVVNFNLT

>hCoV-19/England/CAMB-75EFD/2020|EPI_ISL_438477|2020-03-30
MGYINVFAFPFTIYSLLLCRMNSRNYIAQVDVVNFNLT

>hCoV-19/England/CAMB-76ACB/2020|EPI_ISL_438478|2020-03-30
MGYINVFAFPFTIYSLLLCRMNSRNYIAQVDVVNFNLT

>hCoV-19/England/CAMB-76D0E/2020|EPI_ISL_438479|2020-03-30
MGYINVFAFPFTIYSLLLCRMNSRNYIAQVDVVNFNLT

>hCoV-19/England/CAMB-75FDC/2020|EPI_ISL_438480|2020-03-28
MGYINVFAFPFTIYSLLLCRMNSRNYIAQVDVVNFNLT

>hCoV-19/England/CAMB-75CC6/2020|EPI_ISL_438481|2020-03-28
MGYINVFAFPFTIYSLLLCRMNSRNYIAQVDVVNFNLT

>hCoV-19/England/CAMB-75947/2020|EPI_ISL_438482|2020-03-30
MGYINVFAFPFTIYSLLLCRMNSRNYIAQVDVVNFNLT

>hCoV-19/England/CAMB-75956/2020|EPI_ISL_438483|2020-03-31
MGYINVFAFPFTIYSLLLCRMNSRNYIAQVDVVNFNLT

>hCoV-19/England/CAMB-76BC8/2020|EPI_ISL_438484|2020-03-29
MGYINVFAFPFTIYSLLLCRMNSRNYIAQVDVVNFNLT

>hCoV-19/England/CAMB-76A9E/2020|EPI_ISL_438485|2020-03-29
MGYINVFAFPFTIYSLLLCRMNSRNYIAQVDVVNFNLT

>hCoV-19/England/CAMB-76C01/2020|EPI_ISL_438486|2020-03-29
MGYINVFAFPFTIYSLLLCRMNSRNYIAQVDVVNFNLT

>hCoV-19/England/CAMB-7681C/2020|EPI_ISL_438487|2020-03-30
MGYINVFAFPFTIYSLLLCRMNSRNYIAQVDVVNFNLT

>hCoV-19/England/CAMB-769A0/2020|EPI_ISL_438488|2020-03-30
MGYINVFAFPFTIYSLLLCRMNSRNYIAQVDVVNFNLT

>hCoV-19/England/CAMB-759DE/2020|EPI_ISL_438489|2020-03-31
MGYINVFAFPFTIYSLLLCRMNSRNYIAQVDVVNFNLT

>hCoV-19/England/CAMB-7668B/2020|EPI_ISL_438490|2020-03-30
MGYINVFAFPFTIYSLLLCRMNSRNYIAQVDVVNFNLT

>hCoV-19/England/CAMB-75DF0/2020|EPI_ISL_438491|2020-03-29
MGYINVFAFPFTIYSLLLCRMNSRNYIAQVDVVNFNLT

>hCoV-19/England/CAMB-762C3/2020|EPI_ISL_438492|2020-03-30
MGYINVFAFPFTIYSLLLCRMNSRNYIAQVDVVNFNLT

>hCoV-19/England/CAMB-765F7/2020|EPI_ISL_438493|2020-03-30
MGYINVFAFPFTIYSLLLCRMNSRNYIAQVDVVNFNLT

>hCoV-19/England/CAMB-75EEE/2020|EPI_ISL_438494|2020-03-29
MGYINVFAFPFTIYSLLLCRMNSRNYIAQVDVVNFNLT

>hCoV-19/England/CAMB-76542/2020|EPI_ISL_438495|2020-03-29
MGYINVFAFPFTIYSLLLCRMNSRNYIAQVDVVNFNLT

>hCoV-19/England/CAMB-767F1/2020|EPI_ISL_438496|2020-03-29
MGYINVFAFPFTIYSLLLCRMNSRNYIAQVDVVNFNLT

>hCoV-19/England/CAMB-75E57/2020|EPI_ISL_438497|2020-03-28
MGYINVFAFPFTIYSLLLCRMNSRNYIAQVDVVNFNLT

>hCoV-19/England/CAMB-75DB4/2020|EPI_ISL_438498|2020-03-29
MGYINVFAFPFTIYSLLLCRMNSRNYIAQVDVVNFNLT

>hCoV-19/England/CAMB-76BB9/2020|EPI_ISL_438499|2020-03-30
MGYINVFAFPFTIYSLLLCRMNSRNYIAQVDVVNFNLT

>hCoV-19/England/NOTT-110664/2020|EPI_ISL_441542|2020-04-17
MGYINVFAFPFTIYSLLLCRMNSRNYIAQVDVVNFNLT

>hCoV-19/England/CAMB-7C685/2020|EPI_ISL_441547|2020-04-06
MGYINVFAFPFTIYSLLLCRMNSRNYIAQVDVVNFNLT

>hCoV-19/England/CAMB-7CCA1/2020|EPI_ISL_441548|2020-04-06
MGYINVFAFPFTIYSLLLCRMNSRNYIAQVDVVNFNLT

>hCoV-19/England/CAMB-7D0E0/2020|EPI_ISL_441549|2020-04-06
MGYINVFAFPFTIYSLLLCRMNSRNYIAQVDVVNFNLT

>hCoV-19/England/CAMB-7D165/2020|EPI_ISL_441550|2020-04-06
MGYINVFAFPFTIYSLLLCRMNSRNYIAQVDVVNFNLT

>hCoV-19/England/CAMB-7C500/2020|EPI_ISL_441551|2020-04-05
MGYINVFAFPFTIYSLLLCRMNSRNYIAQVDVVNFNLT

>hCoV-19/England/CAMB-7D6EE/2020|EPI_ISL_441552|2020-04-06
MGYINVFAFPFTIYSLLLCRMNSRNYIAQVDVVNFNLT

>hCoV-19/England/CAMB-7DA6A/2020|EPI_ISL_441553|2020-04-06
MGYINVFAFPFTIYSLLLCRMNSRNYIAQVDVVNFNLT

>hCoV-19/England/CAMB-7CCDE/2020|EPI_ISL_441554|2020-04-06
MGYINVFAFPFTIYSLLLCRMNSRNYIAQVDVVNFNLT

>hCoV-19/England/CAMB-7CA5C/2020|EPI_ISL_441555|2020-04-05
MGYINVFAFPFTIYSLLLCRMNSRNYIAQVDVVNFNLT

>hCoV-19/England/CAMB-7D2BD/2020|EPI_ISL_441556|2020-04-04
MGYINVFAFPFTIYSLLLCRMNSRNYIAQVDVVNFNLT

>hCoV-19/England/CAMB-7BAC6/2020|EPI_ISL_441557|2020-04-04
MGYINVFAFPFTIYSLLLCRMNSRNYIAQVDVVNFNLT

>hCoV-19/England/CAMB-7CC83/2020|EPI_ISL_441558|2020-04-05
MGYINVFAFPFTIYSLLLCRMNSRNYIAQVDVVNFNLT

>hCoV-19/England/CAMB-7CF11/2020|EPI_ISL_441559|2020-04-06
MGYINVFAFPFTIYSLLLCRMNSRNYIAQVDVVNFNLT

>hCoV-19/England/CAMB-7D305/2020|EPI_ISL_441560|2020-04-05
MGYINVFAFPFTIYSLLLCRMNSRNYIAQVDVVNFNLT

>hCoV-19/England/CAMB-7DBC1/2020|EPI_ISL_441561|2020-04-05
MGYINVFAFPFTIYSLLLCRMNSRNYIAQVDVVNFNLT

>hCoV-19/England/CAMB-7C667/2020|EPI_ISL_441562|2020-04-05
MGYINVFAFPFTIYSLLLCRMNSRNYIAQVDVVNFNLT

>hCoV-19/England/CAMB-7D684/2020|EPI_ISL_441563|2020-04-06
MGYINVFAFPFTIYSLLLCRMNSRNYIAQVDVVNFNLT

>hCoV-19/England/CAMB-7CD53/2020|EPI_ISL_441575|2020-04-05
MGYINVFAFPFTIYSLLLCRMNSRNYIAQVDVVNFNLT

>hCoV-19/England/CAMB-7DC46/2020|EPI_ISL_441576|2020-04-07
MGYINVFAFPFTIYSLLLCRMNSRNYIAQVDVVNFNLT

>hCoV-19/England/CAMB-7C6EF/2020|EPI_ISL_441577|2020-04-05
MGYINVFAFPFTIYSLLLCRMNSRNYIAQVDVVNFNLT

>hCoV-19/England/CAMB-7CD17/2020|EPI_ISL_441578|2020-04-05
MGYINVFAFPFTIYSLLLCRMNSRNYIAQVDVVNFNLT

>hCoV-19/England/CAMB-7C588/2020|EPI_ISL_441579|2020-04-06
MGYINVFAFPFTIYSLLLCRMNSRNYIAQVDVVNFNLT

>hCoV-19/England/CAMB-7DA4C/2020|EPI_ISL_441582|2020-04-07
MGYINVFAFPFTIYSLLLCRMNSRNYIAQVDVVNFNLT

>hCoV-19/England/CAMB-7B923/2020|EPI_ISL_441583|2020-04-04
MGYINVFAFPFTIYSLLLCRMNSRNYIAQVDVVNFNLT

>hCoV-19/Australia/QLD09/2020|EPI_ISL_414414|2020-02-29
MGYINVFAFPFTIYSLLLCRMNSRNYIAQVDVVNFNLT

>hCoV-19/USA/CruiseA-22/2020|EPI_ISL_414481|2020-02-21
MGYINVFAFPFTIYSLLLCRMNSRNYIAQVDVVNFNLT

>hCoV-19/USA/CruiseA-23/2020|EPI_ISL_414482|2020-02-18
MGYINVFAFPFTIYSLLLCRMNSRNYIAQVDVVNFNLT

>hCoV-19/USA/CruiseA-24/2020|EPI_ISL_414483|2020-02-17
MGYINVFAFPFTIYSLLLCRMNSRNYIAQVDVVNFNLT

>hCoV-19/USA/CruiseA-25/2020|EPI_ISL_414484|2020-02-17
MGYINVFAFPFTIYSLLLCRMNSRNYIAQVDVVNFNLT

>hCoV-19/USA/CruiseA-26/2020|EPI_ISL_414485|2020-02-24
MGYINVFAFPFTIYSLLLCRMNSRNYIAQVDVVNFNLT

>hCoV-19/Wales/PHW03/2020|EPI_ISL_414486|2020-03-07
MGYINVFAFPFTIYSLLLCRMNSRNYIAQVDVVNFNLT

>hCoV-19/Ireland/COR-20134/2020|EPI_ISL_414487|2020-03-04
MGYINVFAFPFTIYSLLLCRMNSRNYIAQVDVVNFNLT

>hCoV-19/Germany/NRW-02-1/2020|EPI_ISL_414497|2020-02-25
MGYINVFAFPFTIYSLLLCRMNSRNYIAQVDVVNFNLT

>hCoV-19/Germany/NRW-03/2020|EPI_ISL_414498|2020-02-26
MGYINVFAFPFTIYSLLLCRMNSRNYIAQVDVVNFNLT

>hCoV-19/Germany/NRW-04/2020|EPI_ISL_414499|2020-02-26
MGYINVFAFPFTIYSLLLCRMNSRNYIAQVDVVNFNLT

>hCoV-19/Netherlands/NoordBrabant_28/2020|EPI_ISL_414537|2020-03-08
MGYINVFAFPFTIYSLLLCRMNSRNYIAQVDVVNFNLT

>hCoV-19/Netherlands/NoordBrabant_29/2020|EPI_ISL_414538|2020-03-08
MGYINVFAFPFTIYSLLLCRMNSRNYIAQVDVVNFNLT

>hCoV-19/Netherlands/NoordBrabant_30/2020|EPI_ISL_414539|2020-03-08
MGYINVFAFPFTIYSLLLCRMNSRNYIAQVDVVNFNLT

>hCoV-19/Netherlands/NoordBrabant_31/2020|EPI_ISL_414540|2020-03-08
MGYINVFAFPFTIYSLLLCRMNSRNYIAQVDVVNFNLT

>hCoV-19/Netherlands/NoordBrabant_32/2020|EPI_ISL_414541|2020-03-08
MGYINVFAFPFTIYSLLLCRMNSRNYIAQVDVVNFNLT

>hCoV-19/Netherlands/NoordBrabant_33/2020|EPI_ISL_414542|2020-03
MGYINVFAFPFTIYSLLLCRMNSRNYIAQVDVVNFNLT

>hCoV-19/Netherlands/NoordBrabant_34/2020|EPI_ISL_414543|2020-03
MGYINVFAFPFTIYSLLLCRMNSRNYIAQVDVVNFNLT

>hCoV-19/Netherlands/NoordBrabant_35/2020|EPI_ISL_414544|2020-03-09
MGYINVFAFPFTIYSLLLCRMNSRNYIAQVDVVNFNLT

>hCoV-19/Netherlands/NoordBrabant_36/2020|EPI_ISL_414545|2020-03-03
MGYINVFAFPFTIYSLLLCRMNSRNYIAQVDVVNFNLT

>hCoV-19/Netherlands/NoordBrabant_38/2020|EPI_ISL_414547|2020-03-06
MGYINVFAFPFTIYSLLLCRMNSRNYIAQVDVVNFNLT

>hCoV-19/Netherlands/NoordBrabant_39/2020|EPI_ISL_414548|2020-03-04
MGYINVFAFPFTIYSLLLCRMNSRNYIAQVDVVNFNLT

>hCoV-19/Netherlands/NoordHolland_2/2020|EPI_ISL_414549|2020-03-03
MGYINVFAFPFTIYSLLLCRMNSRNYIAQVDVVNFNLT

>hCoV-19/Netherlands/Overijssel_2/2020|EPI_ISL_414550|2020-03-06
MGYINVFAFPFTIYSLLLCRMNSRNYIAQVDVVNFNLT

>hCoV-19/Netherlands/Utrecht_12/2020|EPI_ISL_414551|2020-03-07
MGYINVFAFPFTIYSLLLCRMNSRNYIAQVDVVNFNLT

>hCoV-19/Netherlands/Utrecht_13/2020|EPI_ISL_414552|2020-03-07
MGYINVFAFPFTIYSLLLCRMNSRNYIAQVDVVNFNLT

>hCoV-19/Netherlands/Utrecht_14/2020|EPI_ISL_414553|2020-03-09
MGYINVFAFPFTIYSLLLCRMNSRNYIAQVDVVNFNLT

>hCoV-19/Netherlands/Utrecht_15/2020|EPI_ISL_414554|2020-03-08
MGYINVFAFPFTIYSLLLCRMNSRNYIAQVDVVNFNLT

>hCoV-19/Netherlands/Utrecht_16/2020|EPI_ISL_414555|2020-03-08
MGYINVFAFPFTIYSLLLCRMNSRNYIAQVDVVNFNLT

>hCoV-19/Netherlands/ZuidHolland_2/2020|EPI_ISL_414556|2020-03-06
MGYINVFAFPFTIYSLLLCRMNSRNYIAQVDVVNFNLT

>hCoV-19/Netherlands/ZuidHolland_15/2020|EPI_ISL_414557|2020-03-08
MGYINVFAFPFTIYSLLLCRMNSRNYIAQVDVVNFNLT

>hCoV-19/Netherlands/ZuidHolland_16/2020|EPI_ISL_414558|2020-03-06
MGYINVFAFPFTIYSLLLCRMNSRNYIAQVDVVNFNLT

>hCoV-19/Netherlands/ZuidHolland_17/2020|EPI_ISL_414559|2020-03-07
MGYINVFAFPFTIYSLLLCRMNSRNYIAQVDVVNFNLT

>hCoV-19/Netherlands/ZuidHolland_18/2020|EPI_ISL_414560|2020-03-03
MGYINVFAFPFTIYSLLLCRMNSRNYIAQVDVVNFNLT

>hCoV-19/Netherlands/ZuidHolland_19/2020|EPI_ISL_414561|2020-03-05
MGYINVFAFPFTIYSLLLCRMNSRNYIAQVDVVNFNLT

>hCoV-19/Netherlands/ZuidHolland_20/2020|EPI_ISL_414562|2020-03-03
MGYINVFAFPFTIYSLLLCRMNSRNYIAQVDVVNFNLT

>hCoV-19/Netherlands/ZuidHolland_21/2020|EPI_ISL_414563|2020-03-03
MGYINVFAFPFTIYSLLLCRMNSRNYIAQVDVVNFNLT

>hCoV-19/Netherlands/ZuidHolland_22/2020|EPI_ISL_414564|2020-03-08
MGYINVFAFPFTIYSLLLCRMNSRNYIAQVDVVNFNLT

>hCoV-19/Netherlands/ZuidHolland_23/2020|EPI_ISL_414565|2020-03-09
MGYINVFAFPFTIYSLLLCRMNSRNYIAQVDVVNFNLT

>hCoV-19/Netherlands/ZuidHolland_24/2020|EPI_ISL_414566|2020-03-06
MGYINVFAFPFTIYSLLLCRMNSRNYIAQVDVVNFNLT

>hCoV-19/Hong Kong/VM20002508/2020|EPI_ISL_414567|2020-02-10
MGYINVFAFPFTIYSLLLCRMNSRNYIAQVDVVNFNLT

>hCoV-19/Hong Kong/VM20002582/2020|EPI_ISL_414569|2020-02-12
MGYINVFAFPFTIYSLLLCRMNSRNYIAQVDVVNFNLT

>hCoV-19/Hong Kong/VM20002849/2020|EPI_ISL_414571|2020-02-22
MGYINVFAFPFTIYSLLLCRMNSRNYIAQVDVVNFNLT

>hCoV-19/Germany/NRW-10/2020|EPI_ISL_414574|2020-02-28
MGYINVFAFPFTIYSLLLCRMNSRNYIAQVDVVNFNLT

>hCoV-19/Chile/Talca-1/2020|EPI_ISL_414577|2020-03-02
MGYINVFAFPFTIYSLLLCRMNSRNYIAQVDVVNFNLT

>hCoV-19/Chile/Talca-2/2020|EPI_ISL_414578|2020-03-04
MGYINVFAFPFTIYSLLLCRMNSRNYIAQVDVVNFNLT

>hCoV-19/Chile/Santiago-1/2020|EPI_ISL_414579|2020-03-03
MGYINVFAFPFTIYSLLLCRMNSRNYIAQVDVVNFNLT

>hCoV-19/Chile/Santiago-2/2020|EPI_ISL_414580|2020-03-05
MGYINVFAFPFTIYSLLLCRMNSRNYIAQVDVVNFNLT

>hCoV-19/Ireland/Dublin-19072/2020|EPI_ISL_414584|2020-03-02
MGYINVFAFPFTIYSLLLCRMNSRNYIAQVDVVNFNLT

>hCoV-19/Ireland/Limerick-19933/2020|EPI_ISL_414585|2020-03-03
MGYINVFAFPFTIYSLLLCRMNSRNYIAQVDVVNFNLT

>hCoV-19/Ireland/Limerick-19934/2020|EPI_ISL_414586|2020-03-03
MGYINVFAFPFTIYSLLLCRMNSRNYIAQVDVVNFNLT

>hCoV-19/Ireland/Limerick-19935/2020|EPI_ISL_414587|2020-03-03
MGYINVFAFPFTIYSLLLCRMNSRNYIAQVDVVNFNLT

>hCoV-19/USA/MN1-MDH1/2020|EPI_ISL_414588|2020-03-05
MGYINVFAFPFTIYSLLLCRMNSRNYIAQVDVVNFNLT

>hCoV-19/USA/MN2-MDH2/2020|EPI_ISL_414589|2020-03-07
MGYINVFAFPFTIYSLLLCRMNSRNYIAQVDVVNFNLT

>hCoV-19/USA/MN3-MDH3/2020|EPI_ISL_414590|2020-03-09
MGYINVFAFPFTIYSLLLCRMNSRNYIAQVDVVNFNLT

>hCoV-19/USA/WA-UW22/2020|EPI_ISL_414591|2020-03-06
MGYINVFAFPFTIYSLLLCRMNSRNYIAQVDVVNFNLT

>hCoV-19/USA/WA-UW23/2020|EPI_ISL_414592|2020-03-06
MGYINVFAFPFTIYSLLLCRMNSRNYIAQVDVVNFNLT

>hCoV-19/USA/WA-UW24/2020|EPI_ISL_414593|2020-03-05
MGYINVFAFPFTIYSLLLCRMNSRNYIAQVDVVNFNLT

>hCoV-19/USA/WA-UW25/2020|EPI_ISL_414594|2020-03-05
MGYINVFAFPFTIYSLLLCRMNSRNYIAQVDVVNFNLT

>hCoV-19/USA/WA-UW26/2020|EPI_ISL_414595|2020-03-05
MGYINVFAFPFTIYSLLLCRMNSRNYIAQVDVVNFNLT

>hCoV-19/USA/WA-UW27/2020|EPI_ISL_414596|2020-03-04
MGYINVFAFPFTIYSLLLCRMNSRNYIAQVDVVNFNLT

>hCoV-19/USA/WA-UW28/2020|EPI_ISL_414597|2020-03-04
MGYINVFAFPFTIYSLLLCRMNSRNYIAQVDVVNFNLT

>hCoV-19/Spain/Valencia3/2020|EPI_ISL_414598|2020-03-05
MGYINVFAFPFTIYSLLLCRMNSRNYIAQVDVVNFNLT

>hCoV-19/USA/WA_0428/2020|EPI_ISL_426439|2020-03-19
MGYINVFAFPFTIYSLLLCRMNSRNYIAQVDVVNFNLT

>hCoV-19/USA/WA_0429/2020|EPI_ISL_426440|2020-03-19
MGYINVFAFPFTIYSLLLCRMNSRNYIAQVDVVNFNLT

>hCoV-19/USA/WA_0432/2020|EPI_ISL_426441|2020-03-19
MGYINVFAFPFTIYSLLLCRMNSRNYIAQVDVVNFNLT

>hCoV-19/USA/WA_0434/2020|EPI_ISL_426442|2020-03-19
MGYINVFAFPFTIYSLLLCRMNSRNYIAQVDVVNFNLT

>hCoV-19/USA/WA_0440/2020|EPI_ISL_426443|2020-03-19
MGYINVFAFPFTIYSLLLCRMNSRNYIAQVDVVNFNLT

>hCoV-19/USA/WA_0441/2020|EPI_ISL_426444|2020-03-19
MGYINVFAFPFTIYSLLLCRMNSRNYIAQVDVVNFNLT

>hCoV-19/USA/WA_0442/2020|EPI_ISL_426445|2020-03-19
MGYINVFAFPFTIYSLLLCRMNSRNYIAQVDVVNFNLT

>hCoV-19/USA/WA_0447/2020|EPI_ISL_426446|2020-03-19
MGYINVFAFPFTIYSLLLCRMNSRNYIAQVDVVNFNLT

>hCoV-19/USA/WA_0448/2020|EPI_ISL_426447|2020-03-19
MGYINVFAFPFTIYSLLLCRMNSRNYIAQVDVVNFNLT

>hCoV-19/USA/WA_0457/2020|EPI_ISL_426448|2020-03-20
MGYINVFAFPFTIYSLLLCRMNSRNYIAQVDVVNFNLT

>hCoV-19/USA/WA_0478/2020|EPI_ISL_426449|2020-03-19
MGYINVFAFPFTIYSLLLCRMNSRNYIAQVDVVNFNLT

>hCoV-19/USA/WA_0480/2020|EPI_ISL_426450|2020-03-19
MGYINVFAFPFTIYSLLLCRMNSRNYIAQVDVVNFNLT

>hCoV-19/USA/WA_0484/2020|EPI_ISL_426451|2020-03-19
MGYINVFAFPFTIYSLLLCRMNSRNYIAQVDVVNFNLT

>hCoV-19/USA/WA_0711/2020|EPI_ISL_426452|2020-03-19
MGYINVFAFPFTIYSLLLCRMNSRNYIAQVDVVNFNLT

>hCoV-19/USA/WA_0797/2020|EPI_ISL_426453|2020-03-20
MGYINVFAFPFTIYSLLLCRMNSRNYIAQVDVVNFNLT

>hCoV-19/USA/VA-DCLS-041/2020|EPI_ISL_426454|2020-03-23
MGYINVFAFPFTIYSLLLCRMNSRNYIAQVDVVNFNLT

>hCoV-19/USA/VA-DCLS-047/2020|EPI_ISL_426455|2020-03-27
MGYINVFAFPFTIYSLLLCRMNSRNYIAQVDVVNFNLT

>hCoV-19/USA/VA-DCLS-048/2020|EPI_ISL_426456|2020-03-30
MGYINVFAFPFTIYSLLLCRMNSRNYIAQVDVVNFNLT

>hCoV-19/USA/VA-DCLS-049/2020|EPI_ISL_426457|2020-03-30
MGYINVFAFPFTIYSLLLCRMNSRNYIAQVDVVNFNLT

>hCoV-19/USA/VA-DCLS-050/2020|EPI_ISL_426458|2020-03-30
MGYINVFAFPFTIYSLLLCRMNSRNYIAQVDVVNFNLT

>hCoV-19/USA/VA-DCLS-051/2020|EPI_ISL_426459|2020-03-28
MGYINVFAFPFTIYSLLLCRMNSRNYIAQVDVVNFNLT

>hCoV-19/Uruguay/UY-4/2020|EPI_ISL_426479|2020-03-17
MGYINVFAFPFTIYSLLLCRMNSRNYIAQVDVVNFNLT

>hCoV-19/USA/AZ-TG268911/2020|EPI_ISL_426516|2020-03-13
MGYINVFAFPFTIYSLLLCRMNSRNYIAQVDVVNFNLT

>hCoV-19/USA/AZ-TG268913/2020|EPI_ISL_426517|2020-03-14
MGYINVFAFPFTIYSLLLCRMNSRNYIAQVDVVNFNLT

>hCoV-19/USA/AZ-TG268915/2020|EPI_ISL_426518|2020-03-12
MGYINVFAFPFTIYSLLLCRMNSRNYIAQVDVVNFNLT

>hCoV-19/USA/AZ-TG268917/2020|EPI_ISL_426519|2020-03-14
MGYINVFAFPFTIYSLLLCRMNSRNYIAQVDVVNFNLT

>hCoV-19/USA/AZ-TG269027/2020|EPI_ISL_426520|2020-03-20
MGYINVFAFPFTIYSLLLCRMNSRNYIAQVDVVNFNLT

>hCoV-19/USA/AZ-TG269238/2020|EPI_ISL_426521|2020-03-20
MGYINVFAFPFTIYSLLLCRMNSRNYIAQVDVVNFNLT

>hCoV-19/USA/AZ-TG269290/2020|EPI_ISL_426522|2020-03-20
MGYINVFAFPFTIYSLLLCRMNSRNYIAQVDVVNFNLT

>hCoV-19/USA/AZ-TG269358/2020|EPI_ISL_426523|2020-03-20
MGYINVFAFPFTIYSLLLCRMNSRNYIAQVDVVNFNLT

>hCoV-19/USA/AZ-TG269439/2020|EPI_ISL_426524|2020-03-20
MGYINVFAFPFTIYSLLLCRMNSRNYIAQVDVVNFNLT

>hCoV-19/USA/AZ-TG269440/2020|EPI_ISL_426525|2020-03-19
MGYINVFAFPFTIYSLLLCRMNSRNYIAQVDVVNFNLT

>hCoV-19/USA/AZ-TG269824/2020|EPI_ISL_426526|2020-03-23
MGYINVFAFPFTIYSLLLCRMNSRNYIAQVDVVNFNLT

>hCoV-19/USA/AZ-TG269848/2020|EPI_ISL_426527|2020-03-17
MGYINVFAFPFTIYSLLLCRMNSRNYIAQVDVVNFNLT

>hCoV-19/USA/AZ-TG269856/2020|EPI_ISL_426528|2020-03-14
MGYINVFAFPFTIYSLLLCRMNSRNYIAQVDVVNFNLT

>hCoV-19/USA/AZ-TG269863/2020|EPI_ISL_426529|2020-03-16
MGYINVFAFPFTIYSLLLCRMNSRNYIAQVDVVNFNLT

>hCoV-19/USA/AZ-TG269875/2020|EPI_ISL_426530|2020-03-17
MGYINVFAFPFTIYSLLLCRMNSRNYIAQVDVVNFNLT

>hCoV-19/USA/AZ-TG269883/2020|EPI_ISL_426531|2020-03-12
MGYINVFAFPFTIYSLLLCRMNSRNYIAQVDVVNFNLT

>hCoV-19/USA/AZ-TG270152/2020|EPI_ISL_426532|2020-03-25
MGYINVFAFPFTIYSLLLCRMNSRNYIAQVDVVNFNLT

>hCoV-19/USA/AZ-TG270200/2020|EPI_ISL_426533|2020-03-26
MGYINVFAFPFTIYSLLLCRMNSRNYIAQVDVVNFNLT

>hCoV-19/USA/AZ-TG271435/2020|EPI_ISL_426534|2020-03-27
MGYINVFAFPFTIYSLLLCRMNSRNYIAQVDVVNFNLT

>hCoV-19/USA/AZ-TG271578/2020|EPI_ISL_426535|2020-03-17
MGYINVFAFPFTIYSLLLCRMNSRNYIAQVDVVNFNLT

>hCoV-19/USA/AZ-TG271591/2020|EPI_ISL_426536|2020-03-25
MGYINVFAFPFTIYSLLLCRMNSRNYIAQVDVVNFNLT

>hCoV-19/USA/AZ-TG271854/2020|EPI_ISL_426537|2020-03-17
MGYINVFAFPFTIYSLLLCRMNSRNYIAQVDVVNFNLT

>hCoV-19/USA/AZ-TG271856/2020|EPI_ISL_426538|2020-03-19
MGYINVFAFPFTIYSLLLCRMNSRNYIAQVDVVNFNLT

>hCoV-19/USA/AZ-TG271860/2020|EPI_ISL_426539|2020-03-23
MGYINVFAFPFTIYSLLLCRMNSRNYIAQVDVVNFNLT

>hCoV-19/USA/AZ-TG271864/2020|EPI_ISL_426540|2020-03-23
MGYINVFAFPFTIYSLLLCRMNSRNYIAQVDVVNFNLT

>hCoV-19/USA/AZ-TG271870/2020|EPI_ISL_426541|2020-03-24
MGYINVFAFPFTIYSLLLCRMNSRNYIAQVDVVNFNLT

>hCoV-19/USA/AZ-TG271878/2020|EPI_ISL_426542|2020-03-20
MGYINVFAFPFTIYSLLLCRMNSRNYIAQVDVVNFNLT

>hCoV-19/USA/AZ-TG271880/2020|EPI_ISL_426543|2020-03-24
MGYINVFAFPFTIYSLLLCRMNSRNYIAQVDVVNFNLT

>hCoV-19/USA/AZ-TG271882/2020|EPI_ISL_426544|2020-03-20
MGYINVFAFPFTIYSLLLCRMNSRNYIAQVDVVNFNLT

>hCoV-19/USA/AZ-TG271884/2020|EPI_ISL_426545|2020-03-25
MGYINVFAFPFTIYSLLLCRMNSRNYIAQVDVVNFNLT

>hCoV-19/USA/AZ-TG271886/2020|EPI_ISL_426546|2020-03-26
MGYINVFAFPFTIYSLLLCRMNSRNYIAQVDVVNFNLT

>hCoV-19/USA/AZ-TG271888/2020|EPI_ISL_426547|2020-03-26
MGYINVFAFPFTIYSLLLCRMNSRNYIAQVDVVNFNLT

>hCoV-19/USA/AZ-TG271890/2020|EPI_ISL_426548|2020-03-26
MGYINVFAFPFTIYSLLLCRMNSRNYIAQVDVVNFNLT

>hCoV-19/USA/AZ-TG271892/2020|EPI_ISL_426549|2020-03-26
MGYINVFAFPFTIYSLLLCRMNSRNYIAQVDVVNFNLT

>hCoV-19/USA/AZ-TG271894/2020|EPI_ISL_426550|2020-03-26
MGYINVFAFPFTIYSLLLCRMNSRNYIAQVDVVNFNLT

>hCoV-19/USA/AZ-TG271896/2020|EPI_ISL_426551|2020-03-27
MGYINVFAFPFTIYSLLLCRMNSRNYIAQVDVVNFNLT

>hCoV-19/USA/AZ-TG271898/2020|EPI_ISL_426552|2020-03-27
MGYINVFAFPFTIYSLLLCRMNSRNYIAQVDVVNFNLT

>hCoV-19/USA/AZ-TG271900/2020|EPI_ISL_426553|2020-03-27
MGYINVFAFPFTIYSLLLCRMNSRNYIAQVDVVNFNLT

>hCoV-19/USA/AZ-TG271902/2020|EPI_ISL_426554|2020-03-26
MGYINVFAFPFTIYSLLLCRMNSRNYIAQVDVVNFNLT

>hCoV-19/USA/AZ-TG271922/2020|EPI_ISL_426555|2020-03-26
MGYINVFAFPFTIYSLLLCRMNSRNYIAQVDVVNFNLT

>hCoV-19/USA/AZ-TG272213/2020|EPI_ISL_426556|2020-04-01
MGYINVFAFPFTIYSLLLCRMNSRNYIAQVDVVNFNLT

>hCoV-19/USA/AZ-TG272215/2020|EPI_ISL_426557|2020-04-01
MGYINVFAFPFTIYSLLLCRMNSRNYIAQVDVVNFNLT

>hCoV-19/USA/AZ-TG273280/2020|EPI_ISL_426558|2020-03-25
MGYINVFAFPFTIYSLLLCRMNSRNYIAQVDVVNFNLT

>hCoV-19/USA/AZ-TG273282/2020|EPI_ISL_426559|2020-03-25
MGYINVFAFPFTIYSLLLCRMNSRNYIAQVDVVNFNLT

>hCoV-19/USA/AZ-TG273286/2020|EPI_ISL_426560|2020-03-30
MGYINVFAFPFTIYSLLLCRMNSRNYIAQVDVVNFNLT

>hCoV-19/USA/AZ-TG273294/2020|EPI_ISL_426561|2020-03-31
MGYINVFAFPFTIYSLLLCRMNSRNYIAQVDVVNFNLT

>hCoV-19/USA/AZ-TG273300/2020|EPI_ISL_426562|2020-03-31
MGYINVFAFPFTIYSLLLCRMNSRNYIAQVDVVNFNLT

>hCoV-19/Brazil/DFBR-0001/2020|EPI_ISL_426580|2020-03-13
MGYINVFAFPFTIYSLLLCRMNSRNYIAQVDVVNFNLT

>hCoV-19/Czech Republic/IAB20-006-16/2020|EPI_ISL_426581|2020
MGYINVFAFPFTIYSLLLCRMNSRNYIAQVDVVNFNLT

>hCoV-19/Uruguay/UY-8/2020|EPI_ISL_426583|2020-03-17
MGYINVFAFPFTIYSLLLCRMNSRNYIAQVDVVNFNLT

>hCoV-19/Uruguay/UY-9/2020|EPI_ISL_426584|2020-03-19
MGYINVFAFPFTIYSLLLCRMNSRNYIAQVDVVNFNLT

>hCoV-19/England/CAMB-761F3/2020|EPI_ISL_438418|2020-03-30
MGYINVFAFPFTIYSLLLCRMNSRNYIAQVDVVNFNLT

>hCoV-19/England/CAMB-75938/2020|EPI_ISL_438419|2020-03-31
MGYINVFAFPFTIYSLLLCRMNSRNYIAQVDVVNFNLT

>hCoV-19/England/CAMB-75D4B/2020|EPI_ISL_438420|2020-03-29
MGYINVFAFPFTIYSLLLCRMNSRNYIAQVDVVNFNLT

>hCoV-19/England/CAMB-766D6/2020|EPI_ISL_438421|2020-03-30
MGYINVFAFPFTIYSLLLCRMNSRNYIAQVDVVNFNLT

>hCoV-19/England/CAMB-76B6E/2020|EPI_ISL_438422|2020-03-29
MGYINVFAFPFTIYSLLLCRMNSRNYIAQVDVVNFNLT

>hCoV-19/England/CAMB-75D2D/2020|EPI_ISL_438423|2020-03-29
MGYINVFAFPFTIYSLLLCRMNSRNYIAQVDVVNFNLT

>hCoV-19/England/CAMB-76991/2020|EPI_ISL_438424|2020-03-30
MGYINVFAFPFTIYSLLLCRMNSRNYIAQVDVVNFNLT

>hCoV-19/England/CAMB-7673D/2020|EPI_ISL_438425|2020-03-30
MGYINVFAFPFTIYSLLLCRMNSRNYIAQVDVVNFNLT

>hCoV-19/England/CAMB-76C98/2020|EPI_ISL_438426|2020-03-30
MGYINVFAFPFTIYSLLLCRMNSRNYIAQVDVVNFNLT

>hCoV-19/England/CAMB-767C4/2020|EPI_ISL_438427|2020-03-30
MGYINVFAFPFTIYSLLLCRMNSRNYIAQVDVVNFNLT

>hCoV-19/England/CAMB-76A70/2020|EPI_ISL_438428|2020-03-30
MGYINVFAFPFTIYSLLLCRMNSRNYIAQVDVVNFNLT

>hCoV-19/England/CAMB-764CD/2020|EPI_ISL_438429|2020-03-29
MGYINVFAFPFTIYSLLLCRMNSRNYIAQVDVVNFNLT

>hCoV-19/England/CAMB-75CB7/2020|EPI_ISL_438430|2020-03-30
MGYINVFAFPFTIYSLLLCRMNSRNYIAQVDVVNFNLT

>hCoV-19/England/CAMB-76BD7/2020|EPI_ISL_438431|2020-03-31
MGYINVFAFPFTIYSLLLCRMNSRNYIAQVDVVNFNLT

>hCoV-19/England/CAMB-761C6/2020|EPI_ISL_438432|2020-03-29
MGYINVFAFPFTIYSLLLCRMNSRNYIAQVDVVNFNLT

>hCoV-19/England/CAMB-76964/2020|EPI_ISL_438433|2020-03-27
MGYINVFAFPFTIYSLLLCRMNSRNYIAQVDVVNFNLT

>hCoV-19/England/CAMB-76B04/2020|EPI_ISL_438434|2020-03-30
MGYINVFAFPFTIYSLLLCRMNSRNYIAQVDVVNFNLT

>hCoV-19/England/CAMB-71E2E/2020|EPI_ISL_438435|2020-03-29
MGYINVFAFPFTIYSLLLCRMNSRNYIAQVDVVNFNLT

>hCoV-19/England/CAMB-7664F/2020|EPI_ISL_438436|2020-03-29
MGYINVFAFPFTIYSLLLCRMNSRNYIAQVDVVNFNLT

>hCoV-19/England/CAMB-762A5/2020|EPI_ISL_438437|2020-03-29
MGYINVFAFPFTIYSLLLCRMNSRNYIAQVDVVNFNLT

>hCoV-19/England/CAMB-75C02/2020|EPI_ISL_438438|2020-03-28
MGYINVFAFPFTIYSLLLCRMNSRNYIAQVDVVNFNLT

>hCoV-19/England/CAMB-75B9C/2020|EPI_ISL_438439|2020-03-28
MGYINVFAFPFTIYSLLLCRMNSRNYIAQVDVVNFNLT

>hCoV-19/England/CAMB-71DE5/2020|EPI_ISL_438500|2020-03-30
MGYINVFAFPFTIYSLLLCRMNSRNYIAQVDVVNFNLT

>hCoV-19/England/CAMB-75A9F/2020|EPI_ISL_438501|2020-03-28
MGYINVFAFPFTIYSLLLCRMNSRNYIAQVDVVNFNLT

>hCoV-19/England/CAMB-7683A/2020|EPI_ISL_438502|2020-03-30
MGYINVFAFPFTIYSLLLCRMNSRNYIAQVDVVNFNLT

>hCoV-19/England/CAMB-75C20/2020|EPI_ISL_438503|2020-03-28
MGYINVFAFPFTIYSLLLCRMNSRNYIAQVDVVNFNLT

>hCoV-19/England/CAMB-75A44/2020|EPI_ISL_438504|2020-03-29
MGYINVFAFPFTIYSLLLCRMNSRNYIAQVDVVNFNLT

>hCoV-19/England/CAMB-75BD8/2020|EPI_ISL_438505|2020-03-29
MGYINVFAFPFTIYSLLLCRMNSRNYIAQVDVVNFNLT

>hCoV-19/England/CAMB-766E5/2020|EPI_ISL_438506|2020-03-30
MGYINVFAFPFTIYSLLLCRMNSRNYIAQVDVVNFNLT

>hCoV-19/England/CAMB-759A1/2020|EPI_ISL_438507|2020-03-31
MGYINVFAFPFTIYSLLLCRMNSRNYIAQVDVVNFNLT

>hCoV-19/England/CAMB-75DC3/2020|EPI_ISL_438508|2020-03-29
MGYINVFAFPFTIYSLLLCRMNSRNYIAQVDVVNFNLT

>hCoV-19/England/CAMB-77277/2020|EPI_ISL_438509|2020-03-31
MGYINVFAFPFTIYSLLLCRMNSRNYIAQVDVVNFNLT

>hCoV-19/England/CAMB-775F6/2020|EPI_ISL_438510|2020-03-31
MGYINVFAFPFTIYSLLLCRMNSRNYIAQVDVVNFNLT

>hCoV-19/England/CAMB-771C5/2020|EPI_ISL_438511|2020-04-01
MGYINVFAFPFTIYSLLLCRMNSRNYIAQVDVVNFNLT

>hCoV-19/England/CAMB-766A9/2020|EPI_ISL_438512|2020-03-29
MGYINVFAFPFTIYSLLLCRMNSRNYIAQVDVVNFNLT

>hCoV-19/England/CAMB-7757E/2020|EPI_ISL_438513|2020-03-30
MGYINVFAFPFTIYSLLLCRMNSRNYIAQVDVVNFNLT

>hCoV-19/England/CAMB-777F0/2020|EPI_ISL_438514|2020-04-01
MGYINVFAFPFTIYSLLLCRMNSRNYIAQVDVVNFNLT

>hCoV-19/England/CAMB-7712F/2020|EPI_ISL_438515|2020-04-01
MGYINVFAFPFTIYSLLLCRMNSRNYIAQVDVVNFNLT

>hCoV-19/England/CAMB-76BF5/2020|EPI_ISL_438516|2020-03-30
MGYINVFAFPFTIYSLLLCRMNSRNYIAQVDVVNFNLT

>hCoV-19/England/CAMB-77514/2020|EPI_ISL_438517|2020-03-31
MGYINVFAFPFTIYSLLLCRMNSRNYIAQVDVVNFNLT

>hCoV-19/England/CAMB-7669A/2020|EPI_ISL_438518|2020-03-30
MGYINVFAFPFTIYSLLLCRMNSRNYIAQVDVVNFNLT

>hCoV-19/England/CAMB-76E83/2020|EPI_ISL_438519|2020-04-01
MGYINVFAFPFTIYSLLLCRMNSRNYIAQVDVVNFNLT

>hCoV-19/England/CAMB-77541/2020|EPI_ISL_438520|2020-04-01
MGYINVFAFPFTIYSLLLCRMNSRNYIAQVDVVNFNLT

>hCoV-19/England/CAMB-763DF/2020|EPI_ISL_438521|2020-03-30
MGYINVFAFPFTIYSLLLCRMNSRNYIAQVDVVNFNLT

>hCoV-19/England/CAMB-76418/2020|EPI_ISL_438522|2020-03-29
MGYINVFAFPFTIYSLLLCRMNSRNYIAQVDVVNFNLT

>hCoV-19/England/CAMB-77505/2020|EPI_ISL_438523|2020-04-01
MGYINVFAFPFTIYSLLLCRMNSRNYIAQVDVVNFNLT

>hCoV-19/England/CAMB-76DE0/2020|EPI_ISL_438524|2020-04-01
MGYINVFAFPFTIYSLLLCRMNSRNYIAQVDVVNFNLT

>hCoV-19/England/CAMB-77954/2020|EPI_ISL_438525|2020-03-31
MGYINVFAFPFTIYSLLLCRMNSRNYIAQVDVVNFNLT

>hCoV-19/England/CAMB-76472/2020|EPI_ISL_438526|2020-03-30
MGYINVFAFPFTIYSLLLCRMNSRNYIAQVDVVNFNLT

>hCoV-19/England/CAMB-773A1/2020|EPI_ISL_438527|2020-03-31
MGYINVFAFPFTIYSLLLCRMNSRNYIAQVDVVNFNLT

>hCoV-19/England/CAMB-775BA/2020|EPI_ISL_438528|2020-03-31
MGYINVFAFPFTIYSLLLCRMNSRNYIAQVDVVNFNLT

>hCoV-19/England/CAMB-7606F/2020|EPI_ISL_438529|2020-03-30
MGYINVFAFPFTIYSLLLCRMNSRNYIAQVDVVNFNLT

>hCoV-19/England/CAMB-76D86/2020|EPI_ISL_438530|2020-03-31
MGYINVFAFPFTIYSLLLCRMNSRNYIAQVDVVNFNLT

>hCoV-19/England/CAMB-77620/2020|EPI_ISL_438531|2020-04-01
MGYINVFAFPFTIYSLLLCRMNSRNYIAQVDVVNFNLT

>hCoV-19/England/CAMB-772C2/2020|EPI_ISL_438532|2020-03-31
MGYINVFAFPFTIYSLLLCRMNSRNYIAQVDVVNFNLT

>hCoV-19/England/CAMB-77101/2020|EPI_ISL_438533|2020-04-01
MGYINVFAFPFTIYSLLLCRMNSRNYIAQVDVVNFNLT

>hCoV-19/England/CAMB-779BE/2020|EPI_ISL_438534|2020-03-31
MGYINVFAFPFTIYSLLLCRMNSRNYIAQVDVVNFNLT

>hCoV-19/England/CAMB-77471/2020|EPI_ISL_438535|2020-03-31
MGYINVFAFPFTIYSLLLCRMNSRNYIAQVDVVNFNLT

>hCoV-19/England/CAMB-77198/2020|EPI_ISL_438536|2020-04-01
MGYINVFAFPFTIYSLLLCRMNSRNYIAQVDVVNFNLT

>hCoV-19/England/CAMB-7765D/2020|EPI_ISL_438537|2020-03-31
MGYINVFAFPFTIYSLLLCRMNSRNYIAQVDVVNFNLT

>hCoV-19/England/CAMB-765BB/2020|EPI_ISL_438538|2020-03-30
MGYINVFAFPFTIYSLLLCRMNSRNYIAQVDVVNFNLT

>hCoV-19/England/CAMB-775E7/2020|EPI_ISL_438539|2020-04-01
MGYINVFAFPFTIYSLLLCRMNSRNYIAQVDVVNFNLT

>hCoV-19/England/CAMB-77444/2020|EPI_ISL_438542|2020-04-01
MGYINVFAFPFTIYSLLLCRMNSRNYIAQVDVVNFNLT

>hCoV-19/England/CAMB-776F3/2020|EPI_ISL_438543|2020-03-30
MGYINVFAFPFTIYSLLLCRMNSRNYIAQVDVVNFNLT

>hCoV-19/England/CAMB-77383/2020|EPI_ISL_438544|2020-03-31
MGYINVFAFPFTIYSLLLCRMNSRNYIAQVDVVNFNLT

>hCoV-19/England/CAMB-77453/2020|EPI_ISL_438545|2020-03-31
MGYINVFAFPFTIYSLLLCRMNSRNYIAQVDVVNFNLT

>hCoV-19/England/CAMB-81061/2020|EPI_ISL_438560|2020-04-19
MGYINVFAFPFTIYSLLLCRMNSRNYIAQVDVVNFNLT

>hCoV-19/England/CAMB-81070/2020|EPI_ISL_438561|2020-04-20
MGYINVFAFPFTIYSLLLCRMNSRNYIAQVDVVNFNLT

>hCoV-19/England/CAMB-8108F/2020|EPI_ISL_438562|2020-04-21
MGYINVFAFPFTIYSLLLCRMNSRNYIAQVDVVNFNLT

>hCoV-19/England/CAMB-8109E/2020|EPI_ISL_438563|2020-04-20
MGYINVFAFPFTIYSLLLCRMNSRNYIAQVDVVNFNLT

>hCoV-19/England/CAMB-810AD/2020|EPI_ISL_438564|2020-04-20
MGYINVFAFPFTIYSLLLCRMNSRNYIAQVDVVNFNLT

>hCoV-19/England/CAMB-810BC/2020|EPI_ISL_438565|2020-04-19
MGYINVFAFPFTIYSLLLCRMNSRNYIAQVDVVNFNLT

>hCoV-19/England/CAMB-810CB/2020|EPI_ISL_438566|2020-04-20
MGYINVFAFPFTIYSLLLCRMNSRNYIAQVDVVNFNLT

>hCoV-19/England/CAMB-810E9/2020|EPI_ISL_438567|2020-04-19
MGYINVFAFPFTIYSLLLCRMNSRNYIAQVDVVNFNLT

>hCoV-19/England/CAMB-81104/2020|EPI_ISL_438568|2020-04-20
MGYINVFAFPFTIYSLLLCRMNSRNYIAQVDVVNFNLT

>hCoV-19/England/CAMB-81113/2020|EPI_ISL_438569|2020-04-19
MGYINVFAFPFTIYSLLLCRMNSRNYIAQVDVVNFNLT

>hCoV-19/England/CAMB-81122/2020|EPI_ISL_438570|2020-04-20
MGYINVFAFPFTIYSLLLCRMNSRNYIAQVDVVNFNLT

>hCoV-19/England/CAMB-81131/2020|EPI_ISL_438571|2020-04-16
MGYINVFAFPFTIYSLLLCRMNSRNYIAQVDVVNFNLT

>hCoV-19/England/CAMB-81140/2020|EPI_ISL_438572|2020
MGYINVFAFPFTIYSLLLCRMNSRNYIAQVDVVNFNLT

>hCoV-19/England/CAMB-8115F/2020|EPI_ISL_438573|2020-04-18
MGYINVFAFPFTIYSLLLCRMNSRNYIAQVDVVNFNLT

>hCoV-19/England/CAMB-8117D/2020|EPI_ISL_438574|2020-04-20
MGYINVFAFPFTIYSLLLCRMNSRNYIAQVDVVNFNLT

>hCoV-19/England/CAMB-8118C/2020|EPI_ISL_438575|2020-04-20
MGYINVFAFPFTIYSLLLCRMNSRNYIAQVDVVNFNLT

>hCoV-19/England/CAMB-8119B/2020|EPI_ISL_438576|2020-04-20
MGYINVFAFPFTIYSLLLCRMNSRNYIAQVDVVNFNLT

>hCoV-19/England/CAMB-811AA/2020|EPI_ISL_438577|2020-04-20
MGYINVFAFPFTIYSLLLCRMNSRNYIAQVDVVNFNLT

>hCoV-19/England/CAMB-811B9/2020|EPI_ISL_438578|2020-04-20
MGYINVFAFPFTIYSLLLCRMNSRNYIAQVDVVNFNLT

>hCoV-19/England/CAMB-811C8/2020|EPI_ISL_438579|2020-04-19
MGYINVFAFPFTIYSLLLCRMNSRNYIAQVDVVNFNLT

>hCoV-19/England/CAMB-811E6/2020|EPI_ISL_438580|2020-04-20
MGYINVFAFPFTIYSLLLCRMNSRNYIAQVDVVNFNLT

>hCoV-19/England/CAMB-81E1C/2020|EPI_ISL_438581|2020-04-21
MGYINVFAFPFTIYSLLLCRMNSRNYIAQVDVVNFNLT

>hCoV-19/England/CAMB-81E2B/2020|EPI_ISL_438582|2020-04-22
MGYINVFAFPFTIYSLLLCRMNSRNYIAQVDVVNFNLT

>hCoV-19/England/CAMB-81E3A/2020|EPI_ISL_438583|2020-04-21
MGYINVFAFPFTIYSLLLCRMNSRNYIAQVDVVNFNLT

>hCoV-19/England/CAMB-81E49/2020|EPI_ISL_438584|2020-04-22
MGYINVFAFPFTIYSLLLCRMNSRNYIAQVDVVNFNLT

>hCoV-19/England/CAMB-81E58/2020|EPI_ISL_438585|2020-04-21
MGYINVFAFPFTIYSLLLCRMNSRNYIAQVDVVNFNLT

>hCoV-19/England/CAMB-81E76/2020|EPI_ISL_438586|2020-04-22
MGYINVFAFPFTIYSLLLCRMNSRNYIAQVDVVNFNLT

>hCoV-19/England/CAMB-81E85/2020|EPI_ISL_438587|2020-04-22
MGYINVFAFPFTIYSLLLCRMNSRNYIAQVDVVNFNLT

>hCoV-19/England/CAMB-81E94/2020|EPI_ISL_438588|2020-04-22
MGYINVFAFPFTIYSLLLCRMNSRNYIAQVDVVNFNLT

>hCoV-19/England/CAMB-81EA3/2020|EPI_ISL_438589|2020-04-22
MGYINVFAFPFTIYSLLLCRMNSRNYIAQVDVVNFNLT

>hCoV-19/England/CAMB-81EB2/2020|EPI_ISL_438590|2020-04-22
MGYINVFAFPFTIYSLLLCRMNSRNYIAQVDVVNFNLT

>hCoV-19/England/CAMB-81EC1/2020|EPI_ISL_438591|2020-04-22
MGYINVFAFPFTIYSLLLCRMNSRNYIAQVDVVNFNLT

>hCoV-19/England/CAMB-81ED0/2020|EPI_ISL_438592|2020-04-22
MGYINVFAFPFTIYSLLLCRMNSRNYIAQVDVVNFNLT

>hCoV-19/England/CAMB-81EEF/2020|EPI_ISL_438593|2020-04-22
MGYINVFAFPFTIYSLLLCRMNSRNYIAQVDVVNFNLT

>hCoV-19/England/CAMB-81F0A/2020|EPI_ISL_438594|2020-04-23
MGYINVFAFPFTIYSLLLCRMNSRNYIAQVDVVNFNLT

>hCoV-19/England/CAMB-81F28/2020|EPI_ISL_438595|2020-04-23
[truncated: 1,995,297 more chars]
