# Supplementary material for: Deciphering the Subtype Differentiation History of SARS-CoV-2 Based on a New Breadth-First Searching Optimized Alignment Method Over a Global Data Set of 24,768 Sequences
Source: Front Genet. 2021 Jan 11;11:591833. doi: 10.3389/fgene.2020.591833 (PMC7831388; doi:10.3389/fgene.2020.591833)
Supplement: Supplementary file 2 [file Data_Sheet_2.ZIP › aligned seq/ORF6_DNA.fasta]

>hCoV-19/USA/WA-UW-1682/2020|EPI_ISL_424218|2020-03-20
ATGTTTCATCTCGTTGACTTTCAGGTTACTATAGCAGAGATATTACTAATTATTATGAGGACTTTTAAAG
TTTCCATTTGGAATCTTGATTACATCATAAACCTCATAATTAAAAATTTATCTAAGTCACTAACTGAGAA
TAAATATTCTCAATTAGATGAAGAGCAACCAATGGAGATTGAT

>hCoV-19/USA/WA-UW-1695/2020|EPI_ISL_424219|2020-03-20
ATGTTTCATCTCGTTGACTTTCAGGTTACTATAGCAGAGATATTACTAATTATTATGAGGACTTTTAAAG
TTTCCATTTGGAATCTTGATTACATCATAAACCTCATAATTAAAAATTTATCTAAGTCACTAACTGAGAA
TAAATATTCTCAATTAGATGAAGAGCAACCAATGGAGATTGAT

>hCoV-19/USA/WA-UW-1729/2020|EPI_ISL_424220|2020-03-21
ATGTTTCATCTCGTTGACTTTCAGGTTACTATAGCAGAGATATTACTAATTATTATGAGGACTTTTAAAG
TTTCCATTTGGAATCTTGATTACATCATAAACCTCATAATTAAAAATTTATCTAAGTCACTAACTGAGAA
TAAATATTCTCAATTAGATGAAGAGCAACCAATGGAGATTGAT

>hCoV-19/USA/WA-UW-1748/2020|EPI_ISL_424221|2020-03-21
ATGTTTCATCTCGTTGACTTTCAGGTTACTATAGCAGAGATATTACTAATTATTATGAGGACTTTTAAAG
TTTCCATTTGGAATCTTGATTACATCATAAACCTCATAATTAAAAATTTATCTAAGTCACTAACTGAGAA
TAAATATTCTCAATTAGATGAAGAGCAACCAATGGAGATTGAT

>hCoV-19/USA/WA-UW-1700/2020|EPI_ISL_424222|2020-03-20
ATGTTTCATCTCGTTGACTTTCAGGTTACTATAGCAGAGATATTACTAATTATTATGAGGACTTTTAAAG
TTTCCATTTGGAATCTTGATTACATCATAAACCTCATAATTAAAAATTTATCTAAGTCACTAACTGAGAA
TAAATATTCTCAATTAGATGAAGAGCAACCAATGGAGATTGAT

>hCoV-19/USA/WA-UW-1744/2020|EPI_ISL_424223|2020-03-21
ATGTTTCATCTCGTTGACTTTCAGGTTACTATAGCAGAGATATTACTAATTATTATGAGGACTTTTAAAG
TTTCCATTTGGAATCTTGATTACATCATAAACCTCATAATTAAAAATTTATCTAAGTCACTAACTGAGAA
TAAATATTCTCAATTAGATGAAGAGCAACCAATGGAGATTGAT

>hCoV-19/USA/WA-UW-1745/2020|EPI_ISL_424224|2020-03-21
ATGTTTCATCTCGTTGACTTTCAGGTTACTATAGCAGAGATATTACTAATTATTATGAGGACTTTTAAAG
TTTCCATTTGGAATCTTGATTACATCATAAACCTCATAATTAAAAATTTATCTAAGTCACTAACTGAGAA
TAAATATTCTCAATTAGATGAAGAGCAACCAATGGAGATTGAT

>hCoV-19/USA/WA-UW-1707/2020|EPI_ISL_424225|2020-03-21
ATGTTTCATCTCGTTGACTTTCAGGTTACTATAGCAGAGATATTACTAATTATTATGAGGACTTTTAAAG
TTTCCATTTGGAATCTTGATTACATCATAAACCTCATAATTAAAAATTTATCTAAGTCACTAACTGAGAA
TAAATATTCTCAATTAGATGAAGAGCAACCAATGGAGATTGAT

>hCoV-19/USA/WA-UW-1705/2020|EPI_ISL_424226|2020-03-21
ATGTTTCATCTCGTTGACTTTCAGGTTACTATAGCAGAGATATTACTAATTATTATGAGGACTTTTAAAG
TTTCCATTTGGAATCTTGATTACATCATAAACCTCATAATTAAAAATTTATCTAAGTCACTAACTGAGAA
TAAATATTCTCAATTAGATGAAGAGCAACCAATGGAGATTGAT

>hCoV-19/USA/WA-UW-1706/2020|EPI_ISL_424227|2020-03-21
ATGTTTCATCTCGTTGACTTTCAGGTTACTATAGCAGAGATATTACTAATTATTATGAGGACTTTTAAAG
TTTCCATTTGGAATCTTGATTACATCATAAACCTCATAATTAAAAATTTATCTAAGTCACTAACTGAGAA
TAAATATTCTCAATTAGATGAAGAGCAACCAATGGAGATTGAT

>hCoV-19/USA/WA-UW-1702/2020|EPI_ISL_424228|2020-03-21
ATGTTTCATCTCGTTGACTTTCAGGTTACTATAGCAGAGATATTACTAATTATTATGAGGACTTTTAAAG
TTTCCATTTGGAATCTTGATTACATCATAAACCTCATAATTAAAAATTTATCTAAGTCACTAACTGAGAA
TAAATATTCTCAATTAGATGAAGAGCAACCAATGGAGATTGAT

>hCoV-19/USA/WA-UW-1724/2020|EPI_ISL_424229|2020-03-21
ATGTTTCATCTCGTTGACTTTCAGGTTACTATAGCAGAGATATTACTAATTATTATGAGGACTTTTAAAG
TTTCCATTTGGAATCTTGATTACATCATAAACCTCATAATTAAAAATTTATCTAAGTCACTAACTGAGAA
TAAATATTCTCAATTAGATGAAGAGCAACCAATGGAGATTGAT

>hCoV-19/USA/WA-UW-1709/2020|EPI_ISL_424230|2020-03-21
ATGTTTCATCTCGTTGACTTTCAGGTTACTATAGCAGAGATATTACTAATTATTATGAGGACTTTTAAAG
TTTCCATTTGGAATCTTGATTACATCATAAACCTCATAATTAAAAATTTATCTAAGTCACTAACTGAGAA
TAAATATTCTCAATTAGATGAAGAGCAACCAATGGAGATTGAT

>hCoV-19/USA/WA-UW-1731/2020|EPI_ISL_424231|2020-03-21
ATGTTTCATCTCGTTGACTTTCAGGTTACTATAGCAGAGATATTACTAATTATTATGAGGACTTTTAAAG
TTTCCATTTGGAATCTTGATTACATCATAAACCTCATAATTAAAAATTTATCTAAGTCACTAACTGAGAA
TAAATATTCTCAATTAGATGAAGAGCAACCAATGGAGATTGAT

>hCoV-19/USA/WA-UW-1708/2020|EPI_ISL_424232|2020-03-21
ATGTTTCATCTCGTTGACTTTCAGGTTACTATAGCAGAGATATTACTAATTATTATGAGGACTTTTAAAG
TTTCCATTTGGAATCTTGATTACATCATAAACCTCATAATTAAAAATTTATCTAAGTCACTAACTGAGAA
TAAATATTCTCAATTAGATGAAGAGCAACCAATGGAGATTGAT

>hCoV-19/USA/WA-UW-1772/2020|EPI_ISL_424233|2020-03-21
ATGTTTCATCTCGTTGACTTTCAGGTTACTATAGCAGAGATATTACTAATTATTATGAGGACTTTTAAAG
TTTCCATTTGGAATCTTGATTACATCATAAACCTCATAATTAAAAATTTATCTAAGTCACTAACTGAGAA
TAAATATTCTCAATTAGATGAAGAGCAACCAATGGAGATTGAT

>hCoV-19/USA/WA-UW-1722/2020|EPI_ISL_424234|2020-03-21
ATGTTTCATCTCGTTGACTTTCAGGTTACTATAGCAGAGATATTACTAATTATTATGAGGACTTTTAAAG
TTTCCATTTGGAATCTTGATTACATCATAAACCTCATAATTAAAAATTTATCTAAGTCACTAACTGAGAA
TAAATATTCTCAATTAGATGAAGAGCAACCAATGGAGATTGAT

>hCoV-19/USA/WA-UW-1733/2020|EPI_ISL_424235|2020-03-21
ATGTTTCATCTCGTTGACTTTCAGGTTACTATAGCAGAGATATTACTAATTATTATGAGGACTTTTAAAG
TTTCCATTTGGAATCTTGATTACATCATAAACCTCATAATTAAAAATTTATCTAAGTCACTAACTGAGAA
TAAATATTCTCAATTAGATGAAGAGCAACCAATGGAGATTGAT

>hCoV-19/USA/WA-UW-1732/2020|EPI_ISL_424236|2020-03-21
ATGTTTCATCTCGTTGACTTTCAGGTTACTATAGCAGAGATATTACTAATTATTATGAGGACTTTTAAAG
TTTCCATTTGGAATCTTGATTACATCATAAACCTCATAATTAAAAATTTATCTAAGTCACTAACTGAGAA
TAAATATTCTCAATTAGATGAAGAGCAACCAATGGAGATTGAT

>hCoV-19/USA/WA-UW-1739/2020|EPI_ISL_424237|2020-03-21
ATGTTTCATCTCGTTGACTTTCAGGTTACTATAGCAGAGATATTACTAATTATTATGAGGACTTTTAAAG
TTTCCATTTGGAATCTTGATTACATCATAAACCTCATAATTAAAAATTTATCTAAGTCACTAACTGAGAA
TAAATATTCTCAATTAGATGAAGAGCAACCAATGGAGATTGAT

>hCoV-19/USA/WA-UW-1741/2020|EPI_ISL_424238|2020-03-21
ATGTTTCATCTCGTTGACTTTCAGGTTACTATAGCAGAGATATTACTAATTATTATGAGGACTTTTAAAG
TTTCCATTTGGAATCTTGATTACATCATAAACCTCATAATTAAAAATTTATCTAAGTCACTAACTGAGAA
TAAATATTCTCAATTAGATGAAGAGCAACCAATGGAGATTGAT

>hCoV-19/USA/WA-UW-1750/2020|EPI_ISL_424239|2020-03-21
ATGTTTCATCTCGTTGACTTTCAGGTTACTATAGCAGAGATATTACTAATTATTATGAGGACTTTTAAAG
TTTCCATTTGGAATCTTGATTACATCATAAACCTCATAATTAAAAATTTATCTAAGTCACTAACTGAGAA
TAAATATTCTCAATTAGATGAAGAGCAACCAATGGAGATTGAT

>hCoV-19/USA/WA-UW-1730/2020|EPI_ISL_424240|2020-03-21
ATGTTTCATCTCGTTGACTTTCAGGTTACTATAGCAGAGATATTACTAATTATTATGAGGACTTTTAAAG
TTTCCATTTGGAATCTTGATTACATCATAAACCTCATAATTAAAAATTTATCTAAGTCACTAACTGAGAA
TAAATATTCTCAATTAGATGAAGAGCAACCAATGGAGATTGAT

>hCoV-19/USA/WA-UW-1735/2020|EPI_ISL_424241|2020-03-21
ATGTTTCATCTCGTTGACTTTCAGGTTACTATAGCAGAGATATTACTAATTATTATGAGGACTTTTAAAG
TTTCCATTTGGAATCTTGATTACATCATAAACCTCATAATTAAAAATTTATCTAAGTCACTAACTGAGAA
TAAATATTCTCAATTAGATGAAGAGCAACCAATGGAGATTGAT

>hCoV-19/USA/WA-UW-1753/2020|EPI_ISL_424242|2020-03-21
ATGTTTCATCTCGTTGACTTTCAGGTTACTATAGCAGAGATATTACTAATTATTATGAGGACTTTTAAAG
TTTCCATTTGGAATCTTGATTACATCATAAACCTCATAATTAAAAATTTATCTAAGTCACTAACTGAGAA
TAAATATTCTCAATTAGATGAAGAGCAACCAATGGAGATTGAT

>hCoV-19/USA/WA-UW-1756/2020|EPI_ISL_424243|2020-03-21
ATGTTTCATCTCGTTGACTTTCAGGTTACTATAGCAGAGATATTACTAATTATTATGAGGACTTTTAAAG
TTTCCATTTGGAATCTTGATTACATCATAAACCTCATAATTAAAAATTTATCTAAGTCACTAACTGAGAA
TAAATATTCTCAATTAGATGAAGAGCAACCAATGGAGATTGAT

>hCoV-19/USA/WA-UW-1770/2020|EPI_ISL_424244|2020-03-22
ATGTTTCATCTCGTTGACTTTCAGGTTACTATAGCAGAGATATTACTAATTATTATGAGGACTTTTAAAG
TTTCCATTTGGAATCTTGATTACATCATAAACCTCATAATTAAAAATTTATCTAAGTCACTAACTGAGAA
TAAATATTCTCAATTAGATGAAGAGCAACCAATGGAGATTGAT

>hCoV-19/USA/WA-UW-1762/2020|EPI_ISL_424245|2020-03-21
ATGTTTCATCTCGTTGACTTTCAGGTTACTATAGCAGAGATATTACTAATTATTATGAGGACTTTTAAAG
TTTCCATTTGGAATCTTGATTACATCATAAACCTCATAATTAAAAATTTATCTAAGTCACTAACTGAGAA
TAAATATTCTCAATTAGATGAAGAGCAACCAATGGAGATTGAT

>hCoV-19/USA/WA-UW-1758/2020|EPI_ISL_424246|2020-03-21
ATGTTTCATCTCGTTGACTTTCAGGTTACTATAGCAGAGATATTACTAATTATTATGAGGACTTTTAAAG
TTTCCATTTGGAATCTTGATTACATCATAAACCTCATAATTAAAAATTTATCTAAGTCACTAACTGAGAA
TAAATATTCTCAATTAGATGAAGAGCAACCAATGGAGATTGAT

>hCoV-19/USA/WA-UW-1760/2020|EPI_ISL_424247|2020-03-21
ATGTTTCATCTCGTTGACTTTCAGGTTACTATAGCAGAGATATTACTAATTATTATGAGGACTTTTAAAG
TTTCCATTTGGAATCTTGATTACATCATAAACCTCATAATTAAAAATTTATCTAAGTCACTAACTGAGAA
TAAATATTCTCAATTAGATGAAGAGCAACCAATGGAGATTGAT

>hCoV-19/USA/UN-UW-1773/2020|EPI_ISL_424248|2020-03
ATGTTTCATCTCGTTGACTTTCAGGTTACTATAGCAGAGATATTACTAATTATTATGAGGACTTTTAAAG
TTTCCATTTGGAATCTTGATTACATCATAAACCTCATAATTAAAAATTTATCTAAGTCACTAACTGAGAA
TAAATATTCTCAATTAGATGAAGAGCAACCAATGGAGATTGAT

>hCoV-19/USA/UN-UW-1791/2020|EPI_ISL_424249|2020-03-20
ATGTTTCATCTCGTTGACTTTCAGGTTACTATAGCAGAGATATTACTAATTATTATGAGGACTTTTAAAG
TTTCCATTTGGAATCTTGATTACATCATAAACCTCATAATTAAAAATTTATCTAAGTCACTAACTGAGAA
TAAATATTCTCAATTAGATGAAGAGCAACCAATGGAGATTGAT

>hCoV-19/USA/WA-UW-1785/2020|EPI_ISL_424250|2020-03-19
ATGTTTCATCTCGTTGACTTTCAGGTTACTATAGCAGAGATATTACTAATTATTATGAGGACTTTTAAAG
TTTCCATTTGGAATCTTGATTACATCATAAACCTCATAATTAAAAATTTATCTAAGTCACTAACTGAGAA
TAAATATTCTCAATTAGATGAAGAGCAACCAATGGAGATTGAT

>hCoV-19/USA/WA-UW-1801/2020|EPI_ISL_424251|2020-03-23
ATGTTTCATCTCGTTGACTTTCAGGTTACTATAGCAGAGATATTACTAATTATTATGAGGACTTTTAAAG
TTTCCATTTGGAATCTTGATTACATCATAAACCTCATAATTAAAAATTTATCTAAGTCACTAACTGAGAA
TAAATATTCTCAATTAGATGAAGAGCAACCAATGGAGATTGAT

>hCoV-19/USA/WA-UW-1840/2020|EPI_ISL_424252|2020-03-23
ATGTTTCATCTCGTTGACTTTCAGGTTACTATAGCAGAGATATTACTAATTATTATGAGGACTTTTAAAG
TTTCCATTTGGAATCTTGATTACATCATAAACCTCATAATTAAAAATTTATCTAAGTCACTAACTGAGAA
TAAATATTCTCAATTAGATGAAGAGCAACCAATGGAGATTGAT

>hCoV-19/USA/WA-UW-1792/2020|EPI_ISL_424253|2020-03-21
ATGTTTCATCTCGTTGACTTTCAGGTTACTATAGCAGAGATATTACTAATTATTATGAGGACTTTTAAAG
TTTCCATTTGGAATCTTGATTACATCATAAACCTCATAATTAAAAATTTATCTAAGTCACTAACTGAGAA
TAAATATTCTCAATTAGATGAAGAGCAACCAATGGAGATTGAT

>hCoV-19/USA/WA-UW-1796/2020|EPI_ISL_424254|2020-03-21
ATGTTTCATCTCGTTGACTTTCAGGTTACTATAGCAGAGATATTACTAATTATTATGAGGACTTTTAAAG
TTTCCATTTGGAATCTTGATTACATCATAAACCTCATAATTAAAAATTTATCTAAGTCACTAACTGAGAA
TAAATATTCTCAATTAGATGAAGAGCAACCAATGGAGATTGAT

>hCoV-19/USA/UN-UW-1832/2020|EPI_ISL_424255|2020-03-16
ATGTTTCATCTCGTTGACTTTCAGGTTACTATAGCAGAGATATTACTAATTATTATGAGGACTTTTAAAG
TTTCCATTTGGAATCTTGATTACATCATAAACCTCATAATTAAAAATTTATCTAAGTCACTAACTGAGAA
TAAATATTCTCAATTAGATGAAGAGCAACCAATGGAGATTGAT

>hCoV-19/USA/WA-UW-1774/2020|EPI_ISL_424256|2020-03-22
ATGTTTCATCTCGTTGACTTTCAGGTTACTATAGCAGAGATATTACTAATTATTATGAGGACTTTTAAAG
TTTCCATTTGGAATCTTGATTACATCATAAACCTCATAATTAAAAATTTATCTAAGTCACTAACTGAGAA
TAAATATTCTCAATTAGATGAAGAGCAACCAATGGAGATTGAT

>hCoV-19/USA/WA-UW-1775/2020|EPI_ISL_424257|2020-03-22
ATGTTTCATCTCGTTGACTTTCAGGTTACTATAGCAGAGATATTACTAATTATTATGAGGACTTTTAAAG
TTTCCATTTGGAATCTTGATTACATCATAAACCTCATAATTAAAAATTTATCTAAGTCACTAACTGAGAA
TAAATATTCTCAATTAGATGAAGAGCAACCAATGGAGATTGAT

>hCoV-19/USA/WA-UW-1778/2020|EPI_ISL_424258|2020-03-22
ATGTTTCATCTCGTTGACTTTCAGGTTACTATAGCAGAGATATTACTAATTATTATGAGGACTTTTAAAG
TTTCCATTTGGAATCTTGATTACATCATAAACCTCATAATTAAAAATTTATCTAAGTCACTAACTGAGAA
TAAATATTCTCAATTAGATGAAGAGCAACCAATGGAGATTGAT

>hCoV-19/USA/WA-UW-1797/2020|EPI_ISL_424259|2020-03-22
ATGTTTCATCTCGTTGACTTTCAGGTTACTATAGCAGAGATATTACTAATTATTATGAGGACTTTTAAAG
TTTCCATTTGGAATCTTGATTACATCATAAACCTCATAATTAAAAATTTATCTAAGTCACTAACTGAGAA
TAAATATTCTCAATTAGATGAAGAGCAACCAATGGAGATTGAT

>hCoV-19/USA/WA-UW-1779/2020|EPI_ISL_424260|2020-03-22
ATGTTTCATCTCGTTGACTTTCAGGTTACTATAGCAGAGATATTACTAATTATTATGAGGACTTTTAAAG
TTTCCATTTGGAATCTTGATTACATCATAAACCTCATAATTAAAAATTTATCTAAGTCACTAACTGAGAA
TAAATATTCTCAATTAGATGAAGAGCAACCAATGGAGATTGAT

>hCoV-19/USA/WA-UW-1784/2020|EPI_ISL_424261|2020-03-21
ATGTTTCATCTCGTTGACTTTCAGGTTACTATAGCAGAGATATTACTAATTATTATGAGGACTTTTAAAG
TTTCCATTTGGAATCTTGATTACATCATAAACCTCATAATTAAAAATTTATCTAAGTCACTAACTGAGAA
TAAATATTCTCAATTAGATGAAGAGCAACCAATGGAGATTGAC

>hCoV-19/USA/WA-UW-1782/2020|EPI_ISL_424262|2020-03-22
ATGTTTCATCTCGTTGACTTTCAGGTTACTATAGCAGAGATATTACTAATTATTATGAGGACTTTTAAAG
TTTCCATTTGGAATCTTGATTACATCATAAACCTCATAATTAAAAATTTATCTAAGTCACTAACTGAGAA
TAAATATTCTCAATTAGATGAAGAGCAACCAATGGAGATTGAC

>hCoV-19/USA/WA-UW-1799/2020|EPI_ISL_424263|2020-03-22
ATGTTTCATCTCGTTGACTTTCAGGTTACTATAGCAGAGATATTACTAATTATTATGAGGACTTTTAAAG
TTTCCATTTGGAATCTTGATTACATCATAAACCTCATAATTAAAAATTTATCTAAGTCACTAACTGAGAA
TAAATATTCTCAATTAGATGAAGAGCAACCAATGGAGATTGAT

>hCoV-19/USA/WA-UW-1805/2020|EPI_ISL_424264|2020-03-22
ATGTTTCATCTCGTTGACTTTCAGGTTACTATAGCAGAGATATTACTAATTATTATGAGGACTTTTAAAG
TTTCCATTTGGAATCTTGATTACATCATAAACCTCATAATTAAAAATTTATCTAAGTCACTAACTGAGAA
TAAATATTCTCAATTAGATGAAGAGCAACCAATGGAGATTGAT

>hCoV-19/USA/UN-UW-1834/2020|EPI_ISL_424265|2020-03-22
ATGTTTCATCTCGTTGACTTTCAGGTTACTATAGCAGAGATATTACTAATTATTATGAGGACTTTTAAAG
TTTCCATTTGGAATCTTGATTACATCATAAACCTCATAATTAAAAATTTATCTAAGTCACTAACTGAGAA
TAAATATTCTCAATTAGATGAAGAGCAACCAATGGAGATTGAT

>hCoV-19/USA/UN-UW-1818/2020|EPI_ISL_424266|2020-03-22
ATGTTTCATCTCGTTGACTTTCAGGTTACTATAGCAGAGATATTACTAATTATTATGAGGACTTTTAAAG
TTTCCATTTGGAATCTTGATTACATCATAAACCTCATAATTAAAAATTTATCTAAGTCACTAACTGAGAA
TAAATATTCTCAATTAGATGAAGAGCAACCAATGGAGATTGAT

>hCoV-19/USA/UN-UW-1817/2020|EPI_ISL_424267|2020-03-22
ATGTTTCATCTCGTTGACTTTCAGGTTACTATAGCAGAGATATTACTAATTATTATGAGGACTTTTAAAG
TTTCCATTTGGAATCTTGATTACATCATAAACCTCATAATTAAAAATTTATCTAAGTCACTAACTGAGAA
TAAATATTCTCAATTAGATGAAGAGCAACCAATGGAGATTGAT

>hCoV-19/USA/UN-UW-1816/2020|EPI_ISL_424268|2020-03-22
ATGTTTCATCTCGTTGACTTTCAGGTTACTATAGCAGAGATATTACTAATTATTATGAGGACTTTTAAAG
TTTCCATTTGGAATCTTGATTACATCATAAACCTCATAATTAAAAATTTATCTAAGTCACTAACTGAGAA
TAAATATTCTCAATTAGATGAAGAGCAACCAATGGAGATTGAT

>hCoV-19/USA/WA-UW-1828/2020|EPI_ISL_424269|2020-03-22
ATGTTTCATCTCGTTGACTTTCAGGTTACTATAGCAGAGATATTACTAATTATTATGAGGACTTTTAAAG
TTTCCATTTGGAATCTTGATTACATCATAAACCTCATAATTAAAAATTTATCTAAGTCACTAACTGAGAA
TAAATATTCTCAATTAGATGAAGAGCAACCAATGGAGATTGAT

>hCoV-19/USA/WA-UW-1831/2020|EPI_ISL_424270|2020-03-22
ATGTTTCATCTCGTTGACTTTCAGGTTACTATAGCAGAGATATTACTAATTATTATGAGGACTTTTAAAG
TTTCCATTTGGAATCTTGATTACATCATAAACCTCATAATTAAAAATTTATCTAAGTCACTAACTGAGAA
TAAATATTCTCAATTAGATGAAGAGCAACCAATGGAGATTGAT

>hCoV-19/USA/WA-UW-1827/2020|EPI_ISL_424271|2020-03-22
ATGTTTCATCTCGTTGACTTTCAGGTTACTATAGCAGAGATATTACTAATTATTATGAGGACTTTTAAAG
TTTCCATTTGGAATCTTGATTACATCATAAACCTCATAATTAAAAATTTATCTAAGTCACTAACTGAGAA
TAAATATTCTCAATTAGATGAAGAGCAACCAATGGAGATTGAT

>hCoV-19/USA/WA-UW-1825/2020|EPI_ISL_424272|2020-03-22
ATGTTTCATCTCGTTGACTTTCAGGTTACTATAGCAGAGATATTACTAATTATTATGAGGACTTTTAAAG
TTTCCATTTGGAATCTTGATTACATCATAAACCTCATAATTAAAAATTTATCTAAGTCACTAACTGAGAA
TAAATATTCTCAATTAGATGAAGAGCAACCAATGGAGATTGAT

>hCoV-19/USA/WA-UW-1826/2020|EPI_ISL_424273|2020-03-22
ATGTTTCATCTCGTTGACTTTCAGGTTACTATAGCAGAGATATTACTAATTATTATGAGGACTTTTAAAG
TTTCCATTTGGAATCTTGATTACATCATAAACCTCATAATTAAAAATTTATCTAAGTCACTAACTGAGAA
TAAATATTCTCAATTAGATGAAGAGCAACCAATGGAGATTGAT

>hCoV-19/USA/WA-UW-1824/2020|EPI_ISL_424274|2020-03-22
ATGTTTCATCTCGTTGACTTTCAGGTTACTATAGCAGAGATATTACTAATTATTATGAGGACTTTTAAAG
TTTCCATTTGGAATCTTGATTACATCATAAACCTCATAATTAAAAATTTATCTAAGTCACTAACTGAGAA
TAAATATTCTCAATTAGATGAAGAGCAACCAATGGAGATTGAT

>hCoV-19/USA/WA-UW-1821/2020|EPI_ISL_424275|2020-03-22
ATGTTTCATCTCGTTGACTTTCAGGTTACTATAGCAGAGATATTACTAATTATTATGAGGACTTTTAAAG
TTTCCATTTGGAATCTTGATTACATCATAAACCTCATAATTAAAAATTTATCTAAGTCACTAACTGAGAA
TAAATATTCTCAATTAGATGAAGAGCAACCAATGGAGATTGAT

>hCoV-19/USA/WA-UW-1822/2020|EPI_ISL_424276|2020-03-22
ATGTTTCATCTCGTTGACTTTCAGGTTACTATAGCAGAGATATTACTAATTATTATGAGGACTTTTAAAG
TTTCCATTTGGAATCTTGATTACATCATAAACCTCATAATTAAAAATTTATCTAAGTCACTAACTGAGAA
TAAATATTCTCAATTAGATGAAGAGCAACCAATGGAGATTGAT

>hCoV-19/USA/WA-UW-1858/2020|EPI_ISL_424277|2020-03-23
ATGTTTCATCTCGTTGACTTTCAGGTTACTATAGCAGAGATATTACTAATTATTATGAGGACTTTTAAAG
TTTCCATTTGGAATCTTGATTACATCATAAACCTCATAATTAAAAATTTATCTAAGTCACTAACTGAGAA
TAAATATTCTCAATTAGATGAAGAGCAACCAATGGAGATTGAT

>hCoV-19/USA/WA-UW-1866/2020|EPI_ISL_424278|2020-03-23
ATGTTTCATCTCGTTGACTTTCAGGTTACTATAGCAGAGATATTACTAATTATTATGAGGACTTTTAAAG
TTTCCATTTGGAATCTTGATTACATCATAAACCTCATAATTAAAAATTTATCTAAGTCACTAACTGAGAA
TAAATATTCTCAATTAGATGAAGAGCAACCAATGGAGATTGAT

>hCoV-19/USA/WA-UW-1850/2020|EPI_ISL_424279|2020-03-23
ATGTTTCATCTCGTTGACTTTCAGGTTACTATAGCAGAGATATTACTAATTATTATGAGGACTTTTAAAG
TTTCCATTTGGAATCTTGATTACATCATAAACCTCATAATTAAAAATTTATCTAAGTCACTAACTGAGAA
TAAATATTCTCAATTAGATGAAGAGCAACCAATGGAGATTGAT

>hCoV-19/USA/WA-UW-1868/2020|EPI_ISL_424280|2020-03-23
ATGTTTCATCTCGTTGACTTTCAGGTTACTATAGCAGAGATATTACTAATTATTATGAGGACTTTTAAAG
TTTCCATTTGGAATCTTGATTACATCATAAACCTCATAATTAAAAATTTATCTAAGTCACTAACTGAGAA
TAAATATTCTCAATTAGATGAAGAGCAACCAATGGAGATTGAC

>hCoV-19/USA/WA-UW-1864/2020|EPI_ISL_424281|2020-03-23
ATGTTTCATCTCGTTGACTTTCAGGTTACTATAGCAGAGATATTACTAATTATTATGAGGACTTTTAAAG
TTTCCATTTGGAATCTTGATTACATCATAAACCTCATAATTAAAAATTTATCTAAGTCACTAACTGAGAA
TAAATATTCTCAATTAGATGAAGAGCAACCAATGGAGATTGAT

>hCoV-19/USA/WA-UW-1863/2020|EPI_ISL_424284|2020-03-23
ATGTTTCATCTCGTTGACTTTCAGGTTACTATAGCAGAGATATTACTAATTATTATGAGGACTTTTAAAG
TTTCCATTTGGAATCTTGATTACATCATAAACCTCATAATTAAAAATTTATCTAAGTCACTAACTGAGAA
TAAATATTCTCAATTAGATGAAGAGCAACCAATGGAGATTGAT

>hCoV-19/USA/OR-UW-1851/2020|EPI_ISL_424285|2020-03-21
ATGTTTCATCTCGTTGACTTTCAGGTTACTATAGCAGAGATATTACTAATTATTATGAGGACTTTTAAAG
TTTCCATTTGGAATCTTGATTACATCATAAACCTCATAATTAAAAATTTATCTAAGTCACTAACTGAGAA
TAAATATTCTCAATTAGATGAAGAGCAACCAATGGAGATTGAT

>hCoV-19/USA/OR-UW-1849/2020|EPI_ISL_424286|2020-03-20
ATGTTTCATCTCGTTGACTTTCAGGTTACTATAGCAGAGATATTACTAATTATTATGAGGACTTTTAAAG
TTTCCATTTGGAATCTTGATTACATCATAAACCTCATAATTAAAAATTTATCTAAGTCACTAACTGAGAA
TAAATATTCTCAATTAGATGAAGAGCAACCAATGGAGATTGAT

>hCoV-19/USA/WA-UW-1843/2020|EPI_ISL_424287|2020-03-23
ATGTTTCATCTCGTTGACTTTCAGGTTACTATAGCAGAGATATTACTAATTATTATGAGGACTTTTAAAG
TTTCCATTTGGAATCTTGATTACATCATAAACCTCATAATTAAAAATTTATCTAAGTCACTAACTGAGAA
TAAATATTCTCAATTAGATGAAGAGCAACCAATGGAGATTGAT

>hCoV-19/USA/WA-UW-1846/2020|EPI_ISL_424288|2020-03-22
ATGTTTCATCTCGTTGACTTTCAGGTTACTATAGCAGAGATATTACTAATTATTATGAGGACTTTTAAAG
TTTCCATTTGGAATCTTGATTACATCATAAACCTCATAATTAAAAATTTATCTAAGTCACTAACTGAGAA
TAAATATTCTCAATTAGATGAAGAGCAACCAATGGAGATTGAT

>hCoV-19/USA/WA-UW-1860/2020|EPI_ISL_424289|2020-03-23
ATGTTTCATCTCGTTGACTTTCAGGTTACTATAGCAGAGATATTACTAATTATTATGAGGACTTTTAAAG
TTTCCATTTGGAATCTTGATTACATCATAAACCTCATAATTAAAAATTTATCTAAGTCACTAACTGAGAA
TAAATATTCTCAATTAGATGAAGAGCAACCAATGGAGATTGAT

>hCoV-19/USA/WA-UW-1853/2020|EPI_ISL_424290|2020-03-23
ATGTTTCATCTCGTTGACTTTCAGGTTACTATAGCAGAGATATTACTAATTATTATGAGGACTTTTAAAG
TTTCCATTTGGAATCTTGATTACATCATAAACCTCATAATTAAAAATTTATCTAAGTCACTAACTGAGAA
TAAATATTCTCAATTAGATGAAGAGCAACCAATGGAGATTGAT

>hCoV-19/USA/WA-UW-1854/2020|EPI_ISL_424291|2020-03-23
ATGTTTCATCTCGTTGACTTTCAGGTTACTATAGCAGAGATATTACTAATTATTATGAGGACTTTTAAAG
TTTCCATTTGGAATCTTGATTACATCATAAACCTCATAATTAAAAATTTATCTAAGTCACTAACTGAGAA
TAAATATTCTCAATTAGATGAAGAGCAACCAATGGAGATTGAT

>hCoV-19/USA/WA-UW-1855/2020|EPI_ISL_424292|2020-03-23
ATGTTTCATCTCGTTGACTTTCAGGTTACTATAGCAGAGATATTACTAATTATTATGAGGACTTTTAAAG
TTTCCATTTGGAATCTTGATTACATCATAAACCTCATAATTAAAAATTTATCTAAGTCACTAACTGAGAA
TAAATATTCTCAATTAGATGAAGAGCAACCAATGGAGATTGAT

>hCoV-19/USA/WA-UW-1870/2020|EPI_ISL_424293|2020-03-23
ATGTTTCATCTCGTTGACTTTCAGGTTACTATAGCAGAGATATTACTAATTATTATGAGGACTTTTAAAG
TTTCCATTTGGAATCTTGATTACATCATAAACCTCATAATTAAAAATTTATCTAAGTCACTAACTGAGAA
TAAATATTCTCAATTAGATGAAGAGCAACCAATGGAGATTGAT

>hCoV-19/USA/WA-UW-1872/2020|EPI_ISL_424294|2020-03-23
ATGTTTCATCTCGTTGACTTTCAGGTTACTATAGCAGAGATATTACTAATTATTATGAGGACTTTTAAAG
TTTCCATTTGGAATCTTGATTACATCATAAACCTCATAATTAAAAATTTATCTAAGTCACTAACTGAGAA
TAAATATTCTCAATTAGATGAAGAGCAACCAATGGAGATTGAT

>hCoV-19/USA/WA-UW-1905/2020|EPI_ISL_424295|2020-03-23
ATGTTTCATCTCGTTGACTTTCAGGTTACTATAGCAGAGATATTACTAATTATTATGAGGACTTTTAAAG
TTTCCATTTGGAATCTTGATTACATCATAAACCTCATAATTAAAAATTTATCTAAGTCACTAACTGAGAA
TAAATATTCTCAATTAGATGAAGAGCAACCAATGGAGATTGAT

>hCoV-19/USA/WA-UW-1919/2020|EPI_ISL_424296|2020-03-23
ATGTTTCATCTCGTTGACTTTCAGGTTACTATAGCAGAGATATTACTAATTATTATGAGGACTTTTAAAG
TTTCCATTTGGAATCTTGATTACATCATAAACCTCATAATTAAAAATTTATCTAAGTCACTAACTGAGAA
TAAATATTCTCAATTAGATGAAGAGCAACCAATGGAGATTGAT

>hCoV-19/USA/WA-UW-1913/2020|EPI_ISL_424297|2020-03-23
ATGTTTCATCTCGTTGACTTTCAGGTTACTATAGCAGAGATATTACTAATTATTATGAGGACTTTTAAAG
TTTCCATTTGGAATCTTGATTACATCATAAACCTCATAATTAAAAATTTATCTAAGTCACTAACTGAGAA
TAAATATTCTCAATTAGATGAAGAGCAACCAATGGAGATTGAT

>hCoV-19/USA/WA-UW-1920/2020|EPI_ISL_424298|2020-03-23
ATGTTTCATCTCGTTGACTTTCAGGTTACTATAGCAGAGATATTACTAATTATTATGAGGACTTTTAAAG
TTTCCATTTGGAATCTTGATTACATCATAAACCTCATAATTAAAAATTTATCTAAGTCACTAACTGAGAA
TAAATATTCTCAATTAGATGAAGAGCAACCAATGGAGATTGAT

>hCoV-19/USA/WA-UW-1904/2020|EPI_ISL_424299|2020-03-23
ATGTTTCATCTCGTTGACTTTCAGGTTACTATAGCAGAGATATTACTAATTATTATGAGGACTTTTAAAG
TTTCCATTTGGAATCTTGATTACATCATAAACCTCATAATTAAAAATTTATCTAAGTCACTAACTGAGAA
TAAATATTCTCAATTAGATGAAGAGCAACCAATGGAGATTGAT

>hCoV-19/Australia/VIC908/2020|EPI_ISL_426879|2020-03-23
ATGTTTCATCTCGTTGACTTTCAGGTTACTATAGCAGAGATATTACTAATTATTATGAGGACTTTTAAAG
TTTCCATTTGGAATCTTGATTACATCATAAACCTCATAATTAAAAATTTATCTAAGTCACTAACTGAGAA
TAAATATTCTCAATTAGATGAAGAGCAACCAATGGAGATTGAT

>hCoV-19/Australia/VIC909/2020|EPI_ISL_426880|2020-03-23
ATGTTTCATCTCGTTGACTTTCAGGTTACTATAGCAGAGATATTACTAATTATTATGAGGACTTTTAAAG
TTTCCATTTGGAATCTTTATTACATCATAAACCTCATAATTAAAAATTTATCTAAGTCACTAACTGAGAA
TAAATATTCTCAATTAGATGAAGAGCAACCAATGGAGATTGAT

>hCoV-19/Australia/VIC912/2020|EPI_ISL_426881|2020-03-24
ATGTTTCATCTCGTTGACTTTCAGGTTACTATAGCAGAGATATTACTAATTATTATGAGGACTTTTAAAG
TTTCCATTTGGAATCTTGATTACATCATAAACCTCATAATTAAAAATTTATCTAAGTCACTAACTGAGAA
TAAATATTCTCAATTAGATGAAGAGCAACCAATGGAGATTGAT

>hCoV-19/Australia/VIC913/2020|EPI_ISL_426882|2020-03-24
ATGTTTCATCTCGTTGACTTTCAGGTTACTATAGCAGAGATATTACTAATTATTATGAGGACTTTTAAAG
TTTCCATTTGGAATCTTGATTACATCATAAACCTCATAATTAAAAATTTATCTAAGTCACTAACTGAGAA
TAAATATTCTCAATTAGATGAAGAGCAACCAATGGAGATTGAT

>hCoV-19/Czech Republic/IAB_1/2020|EPI_ISL_426883|2020-03-27
ATGTTTCATCTCGTTGACTTTCAGGTTACTATAGCAGAGATATTACTAATTATTATGAGGACTTTTAAAG
TTTCCATTTGGAATCTTGATTACATCATAAACCTCATAATTAAAAATTTATCTAAGTCACTAACTGAGAA
TAAATATTCTCAATTAGATGAAGAGCAACCAATGGAGATTGAT

>hCoV-19/Czech Republic/IAB_4/2020|EPI_ISL_426884|2020-03-27
ATGTTTCATCTCGTTGACTTTCAGGTTACTATAGCAGAGATATTACTAATTATTATGAGGACTTTTAAAG
TTTCCATTTGGAATCTTGATTACATCATAAACCTCATAATTAAAAATTTATCTAAGTCACTAACTGAGAA
TAAATATTCTCAATTAGATGAAGAGCAACCAATGGAGATTGAT

>hCoV-19/Czech Republic/IAB_8/2020|EPI_ISL_426885|2020-03-27
ATGTTTCATCTCGTTGACTTTCAGGTTACTATAGCAGAGATATTACTAATTATTATGAGGACTTTTAAAG
TTTCCATTTGGAATCTTGATTACATCATAAACCTCATAATTAAAAATTTATCTAAGTCACTAACTGAGAA
TAAATATTCTCAATTAGATGAAGAGCAACCAATGGAGATTGAT

>hCoV-19/Czech Republic/IAB_9/2020|EPI_ISL_426886|2020-03-28
ATGTTTCATCTCGTTGACTTTCAGGTTACTATAGCAGAGATATTACTAATTATTATGAGGACTTTTAAAG
TTTCCATTTGGAATCTTGATTACATCATAAACCTCATAATTAAAAATTTATCTAAGTCACTAACTGAGAA
TAAATATTCTCAATTAGATGAAGAGCAACCAATGGAGATTGAT

>hCoV-19/Czech Republic/IAB_10/2020|EPI_ISL_426887|2020-03-31
ATGTTTCATCTCGTTGACTTTCAGGTTACTATAGCAGAGATATTACTAATTATTATGAGGACTTTTAAAG
TTTCCATTTGGAATCTTGATTACATCATAAACCTCATAATTAAAAATTTATCTAAGTCACTAACTGAGAA
TAAATATTCTCAATTAGATGAAGAGCAACCAATGGAGATTGAT

>hCoV-19/Czech Republic/IAB_12/2020|EPI_ISL_426888|2020-03-31
ATGTTTCATCTCGTTGACTTTCAGGTTACTATAGCAGAGATATTACTAATTATTATGAGGACTTTTAAAG
TTTCCATTTGGAATCTTGATTACATCATAAACCTCATAATTAAAAATTTATCTAAGTCACTAACTGAGAA
TAAATATTCTCAATTAGATGAAGAGCAACCAATGGAGATTGAT

>hCoV-19/Czech Republic/IAB_14/2020|EPI_ISL_426889|2020-04-02
ATGTTTCATCTCGTTGACTTTCAGGTTACTATAGCAGAGATATTACTAATTATTATGAGGACTTTTAAAG
TTTCCATTTGGAATCTTGATTACATCATAAACCTCATAATTAAAAATTTATCTAAGTCACTAACTGAGAA
TAAATATTCTCAATTAGATGAAGAGCAACCAATGGAGATTGAT

>hCoV-19/Czech Republic/IAB_15/2020|EPI_ISL_426890|2020-03-26
ATGTTTCATCTCGTTGACTTTCAGGTTACTATAGCAGAGATATTACTAATTATTATGAGGACTTTTAAAG
TTTCCATTTGGAATCTTGATTACATCATAAACCTCATAATTAAAAATTTATCTAAGTCACTAACTGAGAA
TAAATATTCTCAATTAGATGAAGAGCAACCAATGGAGATTGAT

>hCoV-19/Czech Republic/IAB_16/2020|EPI_ISL_426891|2020-03-26
ATGTTTCATCTCGTTGACTTTCAGGTTACTATAGCAGAGATATTACTAATTATTATGAGGACTTTTAAAG
TTTCCATTTGGAATCTTGATTACATCATAAACCTCATAATTAAAAATTTATCTAAGTCACTAACTGAGAA
TAAATATTCTCAATTAGATGAAGAGCAACCAATGGAGATTGAT

>hCoV-19/Czech Republic/IAB_17/2020|EPI_ISL_426892|2020-03-27
ATGTTTCATCTCGTTGACTTTCAGGTTACTATAGCAGAGATATTACTAATTATTATGAGGACTTTTAAAG
TTTCCATTTGGAATCTTGATTACATCATAAACCTCATAATTAAAAATTTATCTAAGTCACTAACTGAGAA
TAAATATTCTCAATTAGATGAAGAGCAACCAATGGAGATTGAT

>hCoV-19/Czech Republic/IAB_18/2020|EPI_ISL_426893|2020-03-27
ATGTTTCATCTCGTTGACTTTCAGGTTACTATAGCAGAGATATTACTAATTATTATGAGGACTTTTAAAG
TTTCCATTTGGAATCTTGATTACATCATAAACCTCATAATTAAAAATTTATCTAAGTCACTAACTGAGAA
TAAATATTCTCAATTAGATGAAGAGCAACCAATGGAGATTGAT

>hCoV-19/Czech Republic/IAB_20/2020|EPI_ISL_426894|2020-03-27
ATGTTTCATCTCGTTGACTTTCAGGTTACTATAGCAGAGATATTACTAATTATTATGAGGACTTTTAAAG
TTTCCATTTGGAATCTTGATTACATCATAAACCTCATAATTAAAAATTTATCTAAGTCACTAACTGAGAA
TAAATATTCTCAATTAGATGAAGAGCAACCAATGGAGATTGAT

>hCoV-19/Czech Republic/IAB_21/2020|EPI_ISL_426895|2020-03-27
ATGTTTCATCTCGTTGACTTTCAGGTTACTATAGCAGAGATATTACTAATTATTATGAGGACTTTTAAAG
TTTCCATTTGGAATCTTGATTACATCATAAACCTCATAATTAAAAATTTATCTAAGTCACTAACTGAGAA
TAAATATTCTCAATTAGATGAAGAGCAACCAATGGAGATTGAT

>hCoV-19/Czech Republic/IAB_22/2020|EPI_ISL_426896|2020-03-28
ATGTTTCATCTCGTTGACTTTCAGGTTACTATAGCAGAGATATTACTAATTATTATGAGGACTTTTAAAG
TTTCCATTTGGAATCTTGATTACATCATAAACCTCATAATTAAAAATTTATCTAAGTCACTAACTGAGAA
TAAATATTCTCAATTAGATGAAGAGCAACCAATGGAGATTGAT

>hCoV-19/Czech Republic/IAB_23/2020|EPI_ISL_426897|2020-03-29
ATGTTTCATCTCGTTGACTTTCAGGTTACTATAGCAGAGATATTACTAATTATTATGAGGACTTTTAAAG
TTTCCATTTGGAATCTTGATTACATCATAAACCTCATAATTAAAAATTTATCTAAGTCACTAACTGAGAA
TAAATATTCTCAATTAGATGAAGAGCAACCAATGGAGATTGAT

>hCoV-19/Australia/NT10/2020|EPI_ISL_426898|2020-03-26
ATGTTTCATCTCGTTGACTTTCAGGTTACTATAGCAGAGATATTACTAATTATTATGAGGACTTTTAAAG
TTTCCATTTGGAATCTTGATTACATCATAAACCTCATAATTAAAAATTTATCTAAGTCACTAACTGAGAA
TAAATATTCTCAATTAGATGAAGAGCAACCAATGGAGATTGAT

>hCoV-19/Australia/NT11/2020|EPI_ISL_426899|2020-03-27
ATGTTTCATCTCGTTGACTTTCAGGTTACTATAGCAGAGATATTACTAATTATTATGAGGACTTTTAAAG
TTTCCATTTGGAATCTTGATTACATCACAAACCTCATAATTAAAAATTTATCTAAGTCACTAACTGAGAA
TAAATATTCTCAATTAGATGAAGAGCAACCAATGGAGATTGAT

>hCoV-19/Australia/NT12/2020|EPI_ISL_426900|2020-03-25
ATGTTTCATCTCGTTGACTTTCAGGTTACTATAGCAGAGATATTACTAATTATTATGAGGACTTTTAAAG
TTTCCATTTGGAATCTTGATTACATCATAAACCTCATAATTAAAAATTTATCTAAGTCACTAACTGAGAA
TAAATATTCTCAATTAGATGAAGAGCAACCAATGGAGATTGAT

>hCoV-19/Australia/NT13/2020|EPI_ISL_426901|2020-03-25
ATGTTTCATCTCGTTGACTTTCAGGTTACTATAGCAGAGATATTACTAATTATTATGAGGACTTTTAAAG
TTTCCATTTGGAATCTTGATTACATCATAAACCTCATAATTAAAAATTTATCTAAGTCACTAACTGAGAA
TAAATATTCTCAATTAGATGAAGAGCAACCAATGGAGATTGAT

>hCoV-19/Australia/NT14/2020|EPI_ISL_426902|2020-03-26
ATGTTTCATCTCGTTGACTTTCAGGTTACTATAGCAGAGATATTACTAATTATTATGAGGACTTTTAAAG
TTTCCATTTGGAATCTTGATTACATCATAAACCTCATAATTAAAAATTTATCTAAGTCACTAACTGAGAA
TAAATATTCTCAATTAGATGAAGAGCAACCAATGGAGATTGAT

>hCoV-19/Australia/NT16/2020|EPI_ISL_426903|2020-03-24
ATGTTTCATCTCGTTGACTTTCAGGTTACTATAGCAGAGATATTACTAATTATTATGAGGACTTTTAAAG
TTTCCATTTGGAATCTTGATTACATCATAAACCTCATAATTAAAAATTTATCTAAGTCACTAACTGAGAA
TAAATATTCTCAATTAGATGAAGAGCAACCAATGGAGATTGAT

>hCoV-19/Australia/NT17/2020|EPI_ISL_426904|2020-03-24
ATGTTTCATCTCGTTGACTTTCAGGTTACTATAGCAGAGATATTACTAATTATTATGAGGACTTTTAAAG
TTTCCATTTGGAATCTTGATTACATCATAAACCTCATAATTAAAAATTTATCTAAGTCACTAACTGAGAA
TAAATATTCTCAATTAGATGAAGAGCAACCAATGGAGATTGAT

>hCoV-19/Australia/VIC390/2020|EPI_ISL_426905|2020-03-23
ATGTTTCATCTCGTTGACTTTCAGGTTACTATAGCAGAGATATTACTAATTATTATGAGGACTTTTAAAG
TTTCCATTTGGAATCTTGATTACATCATAAACCTCATAATTAAAAATTTATCTAAGTCACTAACTGAGAA
TAAATATTCTCAATTAGATGAAGAGCAACCAATGGAGATTGAT

>hCoV-19/Australia/VIC473/2020|EPI_ISL_426906|2020-03-28
ATGTTTCATCTCGTTGACTTTCAGGTTACTATAGCAGAGATATTACTAATTATTATGAGGACTTTTAAAG
TTTCCATTTGGAATCTTGATTACATCATAAACCTCATAATTAAAAATTTATCTAAGTCACTAACTGAGAA
TAAATATTCTCAATTAGATGAAGAGCAACCAATGGAGATTGAT

>hCoV-19/Australia/VIC475/2020|EPI_ISL_426907|2020-03-28
ATGTTTCATCTCGTTGACTTTCAGGTTACTATAGCAGAGATATTACTAATTATTATGAGGACTTTTAAAG
TTTCCATTTGGAATCTTGATTACATCATAAACCTCATAATTAAAAATTTATCTAAGTCACTAACTGAGAA
TAAATATTCTCAATTAGATGAAGAGCAACCAATGGAGATTGAT

>hCoV-19/Australia/VIC476/2020|EPI_ISL_426908|2020-03-28
ATGTTTCATCTCGTTGACTTTCAGGTTACTATAGCAGAGATATTACTAATTATTATGAGGACTTTTAAAG
TTTCCATTTGGAATCTTGATTACATCATAAACCTCATAATTAAAAATTTATCTAAGTCACTAACTGAGAA
TAAATATTCTCAATTAGATGAAGAGCAACCAATGGAGATTGAT

>hCoV-19/Australia/VIC477/2020|EPI_ISL_426909|2020-03-28
ATGTTTCATCTCGTTGACTTTCAGGTTACTATAGCAGAGATATTACTAATTATTATGAGGACTTTTAAAG
TTTCCATTTGGAATCTTGATTACATCATAAACCTCATAATTAAAAATTTATCTAAGTCACTAACTGAGAA
TAAATATTCTCAATTAGATGAAGAGCAACCAATGGAGATTGAT

>hCoV-19/Australia/VIC478/2020|EPI_ISL_426910|2020-03-28
ATGTTTCATCTCGTTGACTTTCAGGTTACTATAGCAGAGATATTACTAATTATTATGAGGACTTTTAAAG
TTTCCATTTGGAATCTTGATTACATCATAAACCTCATAATTAAAAATTTATCTAAGTCACTAACTGAGAA
TAAATATTCTCAATTAGATGAAGAGCAACCAATGGAGATTGAT

>hCoV-19/Australia/VIC479/2020|EPI_ISL_426911|2020-03-28
ATGTTTCATCTCGTTGACTTTCAGGTTACTATAGCAGAGATATTACTAATTATTATGAGGACTTTTAAAG
TTTCCATTTGGAATCTTGATTACATCATAAACCTCATAATTAAAAATTTATCTAAGTCACTAACTGAGAA
TAAATATTCTCAATTAGATGAAGAGCAACCAATGGAGATTGAT

>hCoV-19/Spain/Valencia105/2020|EPI_ISL_436200|2020-03-18
ATGTTTCATCTCGTTGACTTTCAGGTTACTATAGCAGAGATATTACTAATTATTATGAGGACTTTTAAAG
TTTCCATTTGGAATCTTGATTACATCATAAACCTCATAATTAAAAATTTATCTAAGTCACTAACTGAGAA
TAAATATTCTCAATTAGATGAAGAGCAACCAATGGAGATTGAT

>hCoV-19/Spain/Valencia106/2020|EPI_ISL_436201|2020-03-18
ATGTTTCATCTCGTTGACTTTCAGGTTACTATAGCAGAGATATTACTAATTATTATGAGGACTTTTAAAG
TTTCCATTTGGAATCTTGATTACATCATAAACCTCATAATTAAAAATTTATCTAAGTCACTAACTGAGAA
TAAATATTCTCAATTAGATGAAGAGCAACCAATGGAGATTGAT

>hCoV-19/Spain/Valencia107/2020|EPI_ISL_436202|2020-03-18
ATGTTTCATCTCGTTGACTTTCAGGTTACTATAGCAGAGATATTACTAATTATTATGAGGACTTTTAAAG
TTTCCATTTGGAATCTTGATTACATCATAAACCTCATAATTAAAAATTTATCTAAGTCACTAACTGAGAA
TAAATATTCTCAATTAGATGAAGAGCAACCAATGGAGATTGAT

>hCoV-19/Spain/Valencia108/2020|EPI_ISL_436203|2020-03-18
ATGTTTCATCTCGTTGACTTTCAGGTTACTATAGCAGAGATATTACTAATTATTATGAGGACTTTTAAAG
TTTCCATTTGGAATCTTGATTACATCATAAACCTCATAATTAAAAATTTATCTAAGTCACTAACTGAGAA
TAAATATTCTCAATTAGATGAAGAGCAACCAATGGAGATTGAT

>hCoV-19/Spain/Valencia109/2020|EPI_ISL_436204|2020-03-19
ATGTTTCATCTCGTTGACTTTCAGGTTACTATAGCAGAGATATTACTAATTATTATGAGGACTTTTAAAG
TTTCCATTTGGAATCTTGATTACATCATAAACCTCATAATTAAAAATTTATCTAAGTCACTAACTGAGAA
TAAATATTCTCAATTAGATGAAGAGCAACCAATGGAGATTGAT

>hCoV-19/Spain/Valencia110/2020|EPI_ISL_436205|2020-03-22
ATGTTTCATCTCGTTGACTTTCAGGTTACTATAGCAGAGATATTACTAATTATTATGAGGACTTTTAAAG
TTTCCATTTGGAATCTTGATTACATCATAAACCTCATAATTAAAAATTTATCTAAGTCACTAACTGAGAA
TAAATATTCTCAATTAGATGAAGAGCAACCAATGGAGATTGAT

>hCoV-19/Spain/Valencia111/2020|EPI_ISL_436206|2020-03-22
ATGTTTCATCTCGTTGACTTTCAGGTTACTATAGCAGAGATATTACTAATTATTATGAGGACTTTTAAAG
TTTCCATTTGGAATCTTGATTACATCATAAACCTCATAATTAAAAATTTATCTAAGTCACTAACTGAGAA
TAAATATTCTCAATTAGATGAAGAGCAACCAATGGAGATTGAT

>hCoV-19/Spain/Valencia112/2020|EPI_ISL_436207|2020-03-22
ATGTTTCATCTCGTTGACTTTCAGGTTACTATAGCAGAGATATTACTAATTATTATGAGGACTTTTAAAG
TTTCCATTTGGAATCTTGATTACATCATAAACCTCATAATTAAAAATTTATCTAAGTCACTAACTGAGAA
TAAATATTCTCAATTAGATGAAGAGCAACCAATGGAGATTGAT

>hCoV-19/Spain/Valencia113/2020|EPI_ISL_436208|2020-03-22
ATGTTTCATCTCGTTGACTTTCAGGTTACTATAGCAGAGATATTACTAATTATTATGAGGACTTTTAAAG
TTTCCATTTGGAATCTTGATTACATCATAAACCTCATAATTAAAAATTTATCTAAGTCACTAACTGAGAA
TAAATATTCTCAATTAGATGAAGAGCAACCAATGGAGATTGAT

>hCoV-19/Spain/Valencia114/2020|EPI_ISL_436209|2020-03-22
ATGTTTCATCTCGTTGACTTTCAGGTTACTATAGCAGAGATATTACTAATTATTATGAGGACTTTTAAAG
TTTCCATTTGGAATCTTGATTACATCATAAACCTCATAATTAAAAATTTATCTAAGTCACTAACTGAGAA
TAAATATTCTCAATTAGATGAAGAGCAACCAATGGAGATTGAT

>hCoV-19/Spain/Valencia115/2020|EPI_ISL_436210|2020-03-12
ATGTTTCATCTCGTTGACTTTCAGGTTACTATAGCAGAGATATTACTAATTATTATGAGGACTTTTAAAG
TTTCCATTTGGAATCTTGATTACATCATAAACCTCATAATTAAAAATTTATCTAAGTCACTAACTGAGAA
TAAATATTCTCAATTAGATGAAGAGCAACCAATGGAGATTGAT

>hCoV-19/Spain/Valencia116/2020|EPI_ISL_436211|2020-03-12
ATGTTTCATCTCGTTGACTTTCAGGTTACTATAGCAGAGATATTACTAATTATTATGAGGACTTTTAAAG
TTTCCATTTGGAATCTTGATTACATCATAAACCTCATAATTAAAAATTTATCTAAGTCACTAACTGAGAA
TAAATATTCTCAATTAGATGAAGAGCAACCAATGGAGATTGAT

>hCoV-19/Spain/Valencia117/2020|EPI_ISL_436212|2020-03-13
ATGTTTCATCTCGTTGACTTTCAGGTTACTATAGCAGAGATATTACTAATTATTATGAGGACTTTTAAAG
TTTCCATTTGGAATCTTGATTACATCATAAACCTCATAATTAAAAATTTATCTAAGTCACTAACTGAGAA
TAAATATTCTCAATTAGATGAAGAGCAACCAATGGAGATTGAT

>hCoV-19/Spain/Valencia118/2020|EPI_ISL_436213|2020-03-13
ATGTTTCATCTCGTTGACTTTCAGGTTACTATAGCAGAGATATTACTAATTATTATGAGGACTTTTAAAG
TTTCCATTTGGAATCTTGATTACATCATAAACCTCATAATTAAAAATTTATCTAAGTCACTAACTGAGAA
TAAATATTCTCAATTAGATGAAGAGCAACCAATGGAGATTGAT

>hCoV-19/Spain/Valencia119/2020|EPI_ISL_436214|2020-03-13
ATGTTTCATCTCGTTGACTTTCAGGTTACTATAGCAGAGATATTACTAATTATTATGAGGACTTTTAAAG
TTTCCATTTGGAATCTTGATTACATCATAAACCTCATAATTAAAAATTTATCTAAGTCACTAACTGAGAA
TAAATATTCTCAATTAGATGAAGAGCAACCAATGGAGATTGAT

>hCoV-19/Spain/Valencia120/2020|EPI_ISL_436215|2020-03-13
ATGTTTCATCTCGTTGACTTTCAGGTTACTATAGCAGAGATATTACTAATTATTATGAGGACTTTTAAAG
TTTCCATTTGGAATCTTGATTACATCATAAACCTCATAATTAAAAATTTATCTAAGTCACTAACTGAGAA
TAAATATTCTCAATTAGATGAAGAGCAACCAATGGAGATTGAT

>hCoV-19/Spain/Valencia121/2020|EPI_ISL_436216|2020-03-13
ATGTTTCATCTCGTTGACTTTCAGGTTACTATAGCAGAGATATTACTAATTATTATGAGGACTTTTAAAG
TTTCCATTTGGAATCTTGATTACATCATAAACCTCATAATTAAAAATTTATCTAAGTCACTAACTGAGAA
TAAATATTCTCAATTAGATGAAGAGCAACCAATGGAGATTGAT

>hCoV-19/Spain/Valencia122/2020|EPI_ISL_436217|2020-03-13
ATGTTTCATCTCGTTGACTTTCAGGTTACTATAGCAGAGATATTACTAATTATTATGAGGACTTTTAAAG
TTTCCATTTGGAATCTTGATTACATCATAAACCTCATAATTAAAAATTTATCTAAGTCACTAACTGAGAA
TAAATATTCTCAATTAGATGAAGAGCAACCAATGGAGATTGAT

>hCoV-19/Spain/Valencia123/2020|EPI_ISL_436218|2020-03-14
ATGTTTCATCTCGTTGACTTTCAGGTTACTATAGCAGAGATATTACTAATTATTATGAGGACTTTTAAAG
TTTCCATTTGGAATCTTGATTACATCATAAACCTCATAATTAAAAATTTATCTAAGTCACTAACTGAGAA
TAAATATTCTCAATTAGATGAAGAGCAACCAATGGAGATTGAT

>hCoV-19/Spain/Valencia124/2020|EPI_ISL_436219|2020-03-14
ATGTTTCATCTCGTTGACTTTCAGGTTACTATAGCAGAGATATTACTAATTATTATGAGGACTTTTAAAG
TTTCCATTTGGAATCTTGATTACATCATAAACCTCATAATTAAAAATTTATCTAAGTCACTAACTGAGAA
TAAATATTCTCAATTAGATGAAGAGCAACCAATGGAGATTGAT

>hCoV-19/Spain/Valencia125/2020|EPI_ISL_436220|2020-03-14
ATGTTTCATCTCGTTGACTTTCAGGTTACTATAGCAGAGATATTACTAATTATTATGAGGACTTTTAAAG
TTTCCATTTGGAATCTTGATTACATCATAAACCTCATAATTAAAAATTTATCTAAGTCACTAACTGAGAA
TAAATATTCTCAATTAGATGAAGAGCAACCAATGGAGATTGAT

>hCoV-19/Spain/Valencia126/2020|EPI_ISL_436221|2020-03-14
ATGTTTCATCTCGTTGACTTTCAGGTTACTATAGCAGAGATATTACTAATTATTATGAGGACTTTTAAAG
TTTCCATTTGGAATCTTGATTACATCATAAACCTCATAATTAAAAATTTATCTAAGTCACTAACTGAGAA
TAAATATTCTCAATTAGATGAAGAGCAACCAATGGAGATTGAT

>hCoV-19/Spain/Valencia127/2020|EPI_ISL_436222|2020-03-14
ATGTTTCATCTCGTTGACTTTCAGGTTACTATAGCAGAGATATTACTAATTATTATGAGGACTTTTAAAG
TTTCCATTTGGAATCTTGATTACATCATAAACCTCATAATTAAAAATTTATCTAAGTCACTAACTGAGAA
TAAATATTCTCAATTAGATGAAGAGCAACCAATGGAGATTGAT

>hCoV-19/Spain/Valencia128/2020|EPI_ISL_436223|2020-03-14
ATGTTTCATCTCGTTGACTTTCAGGTTACTATAGCAGAGATATTACTAATTATTATGAGGACTTTTAAAG
TTTCCATTTGGAATCTTGATTACATCATAAACCTCATAATTAAAAATTTATCTAAGTCACTAACTGAGAA
TAAATATTCTCAATTAGATGAAGAGCAACCAATGGAGATTGAT

>hCoV-19/Spain/Valencia129/2020|EPI_ISL_436224|2020-03-15
ATGTTTCATCTCGTTGACTTTCAGGTTACTATAGCAGAGATATTACTAATTATTATGAGGACTTTTAAAG
TTTCCATTTGGAATCTTGATTACATCATAAACCTCATAATTAAAAATTTATCTAAGTCACTAACTGAGAA
TAAATATTCTCAATTAGATGAAGAGCAACCAATGGAGATTGAT

>hCoV-19/Spain/Valencia130/2020|EPI_ISL_436225|2020-03-16
ATGTTTCATCTCGTTGACTTTCAGGTTACTATAGCAGAGATATTACTAATTATTATGAGGACTTTTAAAG
TTTCCATTTGGAATCTTGATTACATCATAAACCTCATAATTAAAAATTTATCTAAGTCACTAACTGAGAA
TAAATATTCTCAATTAGATGAAGAGCAACCAATGGAGATTGAT

>hCoV-19/Spain/Valencia131/2020|EPI_ISL_436226|2020-03-17
ATGTTTCATCTCGTTGACTTTCAGGTTACTATAGCAGAGATATTACTAATTATTATGAGGACTTTTAAAG
TTTCCATTTGGAATCTTGATTACATCATAAACCTCATAATTAAAAATTTATCTAAGTCACTAACTGAGAA
TAAATATTCTCAATTAGATGAAGAGCAACCAATGGAGATTGAT

>hCoV-19/Spain/Valencia132/2020|EPI_ISL_436227|2020-03-18
ATGTTTCATCTCGTTGACTTTCAGGTTACTATAGCAGAGATATTACTAATTATTATGAGGACTTTTAAAG
TTTCCATTTGGAATCTTGATTACATCATAAACCTCATAATTAAAAATTTATCTAAGTCACTAACTGAGAA
TAAATATTCTCAATTAGATGAAGAGCAACCAATGGAGATTGAT

>hCoV-19/Spain/Valencia133/2020|EPI_ISL_436228|2020-03-18
ATGTTTCATCTCGTTGACTTTCAGGTTACTATAGCAGAGATATTACTAATTATTATGAGGACTTTTAAAG
TTTCCATTTGGAATCTTGATTACATCATAAACCTCATAATTAAAAATTTATCTAAGTCACTAACTGAGAA
TAAATATTCTCAATTAGATGAAGAGCAACCAATGGAGATTGAT

>hCoV-19/Spain/Valencia134/2020|EPI_ISL_436229|2020-03-18
ATGTTTCATCTCGTTGACTTTCAGGTTACTATAGCAGAGATATTACTAATTATTATGAGGACTTTTAAAG
TTTCCATTTGGAATCTTGATTACATCATAAACCTCATAATTAAAAATTTATCTAAGTCACTAACTGAGAA
TAAATATTCTCAATTAGATGAAGAGCAACCAATGGAGATTGAT

>hCoV-19/Spain/Valencia135/2020|EPI_ISL_436230|2020-03-18
ATGTTTCATCTCGTTGACTTTCAGGTTACTATAGCAGAGATATTACTAATTATTATGAGGACTTTTAAAG
TTTCCATTTGGAATCTTGATTACATCATAAACCTCATAATTAAAAATTTATCTAAGTCACTAACTGAGAA
TAAATATTCTCAATTAGATGAAGAGCAACCAATGGAGATTGAT

>hCoV-19/Spain/Valencia136/2020|EPI_ISL_436231|2020-03-18
ATGTTTCATCTCGTTGACTTTCAGGTTACTATAGCAGAGATATTACTAATTATTATGAGGACTTTTAAAG
TTTCCATTTGGAATCTTGATTACATCATAAACCTCATAATTAAAAATTTATCTAAGTCACTAACTGAGAA
TAAATATTCTCAATTAGATGAAGAGCAACCAATGGAGATTGAT

>hCoV-19/Spain/Valencia137/2020|EPI_ISL_436232|2020-03-18
ATGTTTCATCTCGTTGACTTTCAGGTTACTATAGCAGAGATATTACTAATTATTATGAGGACTTTTAAAG
TTTCCATTTGGAATCTTGATTACATCATAAACCTCATAATTAAAAATTTATCTAAGTCACTAACTGAGAA
TAAATATTCTCAATTAGATGAAGAGCAACCAATGGAGATTGAT

>hCoV-19/Spain/Valencia138/2020|EPI_ISL_436233|2020-03-18
ATGTTTCATCTCGTTGACTTTCAGGTTACTATAGCAGAGATATTACTAATTATTATGAGGACTTTTAAAG
TTTCCATTTGGAATCTTGATTACATCATAAACCTCATAATTAAAAATTTATCTAAGTCACTAACTGAGAA
TAAATATTCTCAATTAGATGAAGAGCAACCAATGGAGATTGAT

>hCoV-19/Spain/Valencia139/2020|EPI_ISL_436234|2020-03-18
ATGTTTCATCTCGTTGACTTTCAGGTTACTATAGCAGAGATATTACTAATTATTATGAGGACTTTTAAAG
TTTCCATTTGGAATCTTGATTACATCATAAACCTCATAATTAAAAATTTATCTAAGTCACTAACTGAGAA
TAAATATTCTCAATTAGATGAAGAGCAACCAATGGAGATTGAT

>hCoV-19/Spain/Valencia140/2020|EPI_ISL_436235|2020-03-18
ATGTTTCATCTCGTTGACTTTCAGGTTACTATAGCAGAGATATTACTAATTATTATGAGGACTTTTAAAG
TTTCCATTTGGAATCTTGATTACATCATAAACCTCATAATTAAAAATTTATCTAAGTCACTAACTGAGAA
TAAATATTCTCAATTAGATGAAGAGCAACCAATGGAGATTGAT

>hCoV-19/Spain/Valencia141/2020|EPI_ISL_436236|2020-03-18
ATGTTTCATCTCGTTGACTTTCAGGTTACTATAGCAGAGATATTACTAATTATTATGAGGACTTTTAAAG
TTTCCATTTGGAATCTTGATTACATCATAAACCTCATAATTAAAAATTTATCTAAGTCACTAACTGAGAA
TAAATATTCTCAATTAGATGAAGAGCAACCAATGGAGATTGAT

>hCoV-19/Spain/Valencia142/2020|EPI_ISL_436237|2020-03-18
ATGTTTCATCTCGTTGACTTTCAGGTTACTATAGCAGAGATATTACTAATTATTATGAGGACTTTTAAAG
TTTCCATTTGGAATCTTGATTACATCATAAACCTCATAATTAAAAATTTATCTAAGTCACTAACTGAGAA
TAAATATTCTCAATTAGATGAAGAGCAACCAATGGAGATTGAT

>hCoV-19/Spain/Valencia143/2020|EPI_ISL_436238|2020-03-18
ATGTTTCATCTCGTTGACTTTCAGGTTACTATAGCAGAGATATTACTAATTATTATGAGGACTTTTAAAG
TTTCCATTTGGAATCTTGATTACATCATAAACCTCATAATTAAAAATTTATCTAAGTCACTAACTGAGAA
TAAATATTCTCAATTAGATGAAGAGCAACCAATGGAGATTGAT

>hCoV-19/Spain/Valencia144/2020|EPI_ISL_436239|2020-03-18
ATGTTTCATCTCGTTGACTTTCAGGTTACTATAGCAGAGATATTACTAATTATTATGAGGACTTTTAAAG
TTTCCATTTGGAATCTTGATTACATCATAAACCTCATAATTAAAAATTTATCTAAGTCACTAACTGAGAA
TAAATATTCTCAATTAGATGAAGAGCAACCAATGGAGATTGAT

>hCoV-19/Spain/Valencia145/2020|EPI_ISL_436240|2020-03-18
ATGTTTCATCTCGTTGACTTTCAGGTTACTATAGCAGAGATATTACTAATTATTATGAGGACTTTTAAAG
TTTCCATTTGGAATCTTGATTACATCATAAACCTCATAATTAAAAATTTATCTAAGTCACTAACTGAGAA
TAAATATTCTCAATTAGATGAAGAGCAACCAATGGAGATTGAT

>hCoV-19/Spain/Valencia146/2020|EPI_ISL_436241|2020-03-18
ATGTTTCATCTCGTTGACTTTCAGGTTACTATAGCAGAGATATTACTAATTATTATGAGGACTTTTAAAG
TTTCCATTTGGAATCTTGATTACATCATAAACCTCATAATTAAAAATTTATCTAAGTCACTAACTGAGAA
TAAATATTCTCAATTAGATGAAGAGCAACCAATGGAGATTGAT

>hCoV-19/Spain/Valencia147/2020|EPI_ISL_436242|2020-03-18
ATGTTTCATCTCGTTGACTTTCAGGTTACTATAGCAGAGATATTACTAATTATTATGAGGACTTTTAAAG
TTTCCATTTGGAATCTTGATTACATCATAAACCTCATAATTAAAAATTTATCTAAGTCACTAACTGAGAA
TAAATATTCTCAATTAGATGAAGAGCAACCAATGGAGATTGAT

>hCoV-19/Spain/Valencia148/2020|EPI_ISL_436243|2020-03-18
ATGTTTCATCTCGTTGACTTTCAGGTTACTATAGCAGAGATATTACTAATTATTATGAGGACTTTTAAAG
TTTCCATTTGGAATCTTGATTACATCATAAACCTCATAATTAAAAATTTATCTAAGTCACTAACTGAGAA
TAAATATTCTCAATTAGATGAAGAGCAACCAATGGAGATTGAT

>hCoV-19/Spain/Valencia149/2020|EPI_ISL_436244|2020-03-19
ATGTTTCATCTCGTTGACTTTCAGGTTACTATAGCAGAGATATTACTAATTATTATGAGGACTTTTAAAG
TTTCCATTTGGAATCTTGATTACATCATAAACCTCATAATTAAAAATTTATCTAAGTCACTAACTGAGAA
TAAATATTCTCAATTAGATGAAGAGCAACCAATGGAGATTGAT

>hCoV-19/Spain/Valencia150/2020|EPI_ISL_436245|2020-03-19
ATGTTTCATCTCGTTGACTTTCAGGTTACTATAGCAGAGATATTACTAATTATTATGAGGACTTTTAAAG
TTTCCATTTGGAATCTTGATTACATCATAAACCTCATAATTAAAAATTTATCTAAGTCACTAACTGAGAA
TAAATATTCTCAATTAGATGAAGAGCAACCAATGGAGATTGAT

>hCoV-19/Spain/Valencia151/2020|EPI_ISL_436246|2020-03-19
ATGTTTCATCTCGTTGACTTTCAGGTTACTATAGCAGAGATATTACTAATTATTATGAGGACTTTTAAAG
TTTCCATTTGGAATCTTGATTACATCATAAACCTCATAATTAAAAATTTATCTAAGTCACTAACTGAGAA
TAAATATTCTCAATTAGATGAAGAGCAACCAATGGAGATTGAT

>hCoV-19/Spain/Valencia152/2020|EPI_ISL_436247|2020-03-19
ATGTTTCATCTCGTTGACTTTCAGGTTACTATAGCAGAGATATTACTAATTATTATGAGGACTTTTAAAG
TTTCCATTTGGAATCTTGATTACATCATAAACCTCATAATTAAAAATTTATCTAAGTCACTAACTGAGAA
TAAATATTCTCAATTAGATGAAGAGCAACCAATGGAGATTGAT

>hCoV-19/Spain/Valencia153/2020|EPI_ISL_436248|2020-03-19
ATGTTTCATCTCGTTGACTTTCAGGTTACTATAGCAGAGATATTACTAATTATTATGAGGACTTTTAAAG
TTTCCATTTGGAATCTTGATTACATCATAAACCTCATAATTAAAAATTTATCTAAGTCACTAACTGAGAA
TAAATATTCTCAATTAGATGAAGAGCAACCAATGGAGATTGAT

>hCoV-19/Spain/Valencia154/2020|EPI_ISL_436249|2020-03-19
ATGTTTCATCTCGTTGACTTTCAGGTTACTATAGCAGAGATATTACTAATTATTATGAGGACTTTTAAAG
TTTCCATTTGGAATCTTGATTACATCATAAACCTCATAATTAAAAATTTATCTAAGTCACTAACTGAGAA
TAAATATTCTCAATTAGATGAAGAGCAACCAATGGAGATTGAT

>hCoV-19/Spain/Valencia157/2020|EPI_ISL_436252|2020-03-19
ATGTTTCATCTCGTTGACTTTCAGGTTACTATAGCAGAGATATTACTAATTATTATGAGGACTTTTAAAG
TTTCCATTTGGAATCTTGATTACATCATAAACCTCATAATTAAAAATTTATCTAAGTCACTAACTGAGAA
TAAATATTCTCAATTAGATGAAGAGCAACCAATGGAGATTGAT

>hCoV-19/Spain/Valencia158/2020|EPI_ISL_436253|2020-03-19
ATGTTTCATCTCGTTGACTTTCAGGTTACTATAGCAGAGATATTACTAATTATTATGAGGACTTTTAAAG
TTTCCATTTGGAATCTTGATTACATCATAAACCTCATAATTAAAAATTTATCTAAGTCACTAACTGAGAA
TAAATATTCTCAATTAGATGAAGAGCAACCAATGGAGATTGAT

>hCoV-19/Spain/Valencia159/2020|EPI_ISL_436254|2020-03-19
ATGTTTCATCTCGTTGACTTTCAGGTTACTATAGCAGAGATATTACTAATTATTATGAGGACTTTTAAAG
TTTCCATTTGGAATCTTGATTACATCATAAACCTCATAATTAAAAATTTATCTAAGTCACTAACTGAGAA
TAAATATTCTCAATTAGATGAAGAGCAACCAATGGAGATTGAT

>hCoV-19/Spain/Valencia160/2020|EPI_ISL_436255|2020-03-19
ATGTTTCATCTCGTTGACTTTCAGGTTACTATAGCAGAGATATTACTAATTATTATGAGGACTTTTAAAG
TTTCCATTTGGAATCTTGATTACATCATAAACCTCATAATTAAAAATTTATCTAAGTCACTAACTGAGAA
TAAATATTCTCAATTAGATGAAGAGCAACCAATGGAGATTGAT

>hCoV-19/Spain/Valencia161/2020|EPI_ISL_436256|2020-03-19
ATGTTTCATCTCGTTGACTTTCAGGTTACTATAGCAGAGATATTACTAATTATTATGAGGACTTTTAAAG
TTTCCATTTGGAATCTTGATTACATCATAAACCTCATAATTAAAAATTTATCTAAGTCACTAACTGAGAA
TAAATATTCTCAATTAGATGAAGAGCAACCAATGGAGATTGAT

>hCoV-19/Spain/Valencia162/2020|EPI_ISL_436257|2020-03-19
ATGTTTCATCTCGTTGACTTTCAGGTTACTATAGCAGAGATATTACTAATTATTATGAGGACTTTTAAAG
TTTCCATTTGGAATCTTGATTACATCATAAACCTCATAATTAAAAATTTATCTAAGTCACTAACTGAGAA
TAAATATTCTCAATTAGATGAAGAGCAACCAATGGAGATTGAT

>hCoV-19/Spain/Valencia163/2020|EPI_ISL_436258|2020-03-19
ATGTTTCATCTCGTTGACTTTCAGGTTACTATAGCAGAGATATTACTAATTATTATGAGGACTTTTAAAG
TTTCCATTTGGAATCTTGATTACATCATAAACCTCATAATTAAAAATTTATCTAAGTCACTAACTGAGAA
TAAATATTCTCAATTAGATGAAGAGCAACCAATGGAGATTGAT

>hCoV-19/Spain/Valencia164/2020|EPI_ISL_436259|2020-03-19
ATGTTTCATCTCGTTGACTTTCAGGTTACTATAGCAGAGATATTACTAATTATTATGAGGACTTTTAAAG
TTTCCATTTGGAATCTTGATTACATCATAAACCTCATAATTAAAAATTTATCTAAGTCACTAACTGAGAA
TAAATATTCTCAATTAGATGAAGAGCAACCAATGGAGATTGAT

>hCoV-19/Spain/Valencia165/2020|EPI_ISL_436260|2020-03-19
ATGTTTCATCTCGTTGACTTTCAGGTTACTATAGCAGAGATATTACTAATTATTATGAGGACTTTTAAAG
TTTCCATTTGGAATCTTGATTACATCATAAACCTCATAATTAAAAATTTATCTAAGTCACTAACTGAGAA
TAAATATTCTCAATTAGATGAAGAGCAACCAATGGAGATTGAT

>hCoV-19/Spain/Valencia166/2020|EPI_ISL_436261|2020-03-19
ATGTTTCATCTCGTTGACTTTCAGGTTACTATAGCAGAGATATTACTAATTATTATGAGGACTTTTAAAG
TTTCCATTTGGAATCTTGATTACATCATAAACCTCATAATTAAAAATTTATCTAAGTCACTAACTGAGAA
TAAATATTCTCAATTAGATGAAGAGCAACCAATGGAGATTGAT

>hCoV-19/Spain/Valencia167/2020|EPI_ISL_436262|2020-03-19
ATGTTTCATCTCGTTGACTTTCAGGTTACTATAGCAGAGATATTACTAATTATTATGAGGACTTTTAAAG
TTTCCATTTGGAATCTTGATTACATCATAAACCTCATAATTAAAAATTTATCTAAGTCACTAACTGAGAA
TAAATATTCTCAATTAGATGAAGAGCAACCAATGGAGATTGAT

>hCoV-19/Spain/Valencia168/2020|EPI_ISL_436263|2020-03-20
ATGTTTCATCTCGTTGACTTTCAGGTTACTATAGCAGAGATATTACTAATTATTATGAGGACTTTTAAAG
TTTCCATTTGGAATCTTGATTACATCATAAACCTCATAATTAAAAATTTATCTAAGTCACTAACTGAGAA
TAAATATTCTCAATTAGATGAAGAGCAACCAATGGAGATTGAT

>hCoV-19/Spain/Valencia169/2020|EPI_ISL_436264|2020-03-20
ATGTTTCATCTCGTTGACTTTCAGGTTACTATAGCAGAGATATTACTAATTATTATGAGGACTTTTAAAG
TTTCCATTTGGAATCTTGATTACATCATAAACCTCATAATTAAAAATTTATCTAAGTCACTAACTGAGAA
TAAATATTCTCAATTAGATGAAGAGCAACCAATGGAGATTGAT

>hCoV-19/Spain/Valencia170/2020|EPI_ISL_436265|2020-03-20
ATGTTTCATCTCGTTGACTTTCAGGTTACTATAGCAGAGATATTACTAATTATTATGAGGACTTTTAAAG
TTTCCATTTGGAATCTTGATTACATCATAAACCTCATAATTAAAAATTTATCTAAGTCACTAACTGAGAA
TAAATATTCTCAATTAGATGAAGAGCAACCAATGGAGATTGAT

>hCoV-19/Spain/Valencia171/2020|EPI_ISL_436266|2020-03-20
ATGTTTCATCTCGTTGACTTTCAGGTTACTATAGCAGAGATATTACTAATTATTATGAGGACTTTTAAAG
TTTCCATTTGGAATCTTGATTACATCATAAACCTCATAATTAAAAATTTATCTAAGTCACTAACTGAGAA
TAAATATTCTCAATTAGATGAAGAGCAACCAATGGAGATTGAT

>hCoV-19/Spain/Valencia172/2020|EPI_ISL_436267|2020-03-20
ATGTTTCATCTCGTTGACTTTCAGGTTACTATAGCAGAGATATTACTAATTATTATGAGGACTTTTAAAG
TTTCCATTTGGAATCTTGATTACATCATAAACCTCATAATTAAAAATTTATCTAAGTCACTAACTGAGAA
TAAATATTCTCAATTAGATGAAGAGCAACCAATGGAGATTGAT

>hCoV-19/Spain/Valencia173/2020|EPI_ISL_436268|2020-03-20
ATGTTTCATCTCGTTGACTTTCAGGTTACTATAGCAGAGATATTACTAATTATTATGAGGACTTTTAAAG
TTTCCATTTGGAATCTTGATTACATCATAAACCTCATAATTAAAAATTTATCTAAGTCACTAACTGAGAA
TAAATATTCTCAATTAGATGAAGAGCAACCAATGGAGATTGAT

>hCoV-19/Spain/Valencia174/2020|EPI_ISL_436269|2020-03-20
ATGTTTCATCTCGTTGACTTTCAGGTTACTATAGCAGAGATATTACTAATTATTATGAGGACTTTTAAAG
TTTCCATTTGGAATCTTGATTACATCATAAACCTCATAATTAAAAATTTATCTAAGTCACTAACTGAGAA
TAAATATTCTCAATTAGATGAAGAGCAACCAATGGAGATTGAT

>hCoV-19/Spain/Valencia175/2020|EPI_ISL_436270|2020-03-20
ATGTTTCATCTCGTTGACTTTCAGGTTACTATAGCAGAGATATTACTAATTATTATGAGGACTTTTAAAG
TTTCCATTTGGAATCTTGATTACATCATAAACCTCATAATTAAAAATTTATCTAAGTCACTAACTGAGAA
TAAATATTCTCAATTAGATGAAGAGCAACCAATGGAGATTGAT

>hCoV-19/Spain/Valencia176/2020|EPI_ISL_436271|2020-03-19
ATGTTTCATCTCGTTGACTTTCAGGTTACTATAGCAGAGATATTACTAATTATTATGAGGACTTTTAAAG
TTTCCATTTGGAATCTTGATTACATCATAAACCTCATAATTAAAAATTTATCTAAGTCACTAACTGAGAA
TAAATATTCTCAATTAGATGAAGAGCAACCAATGGAGATTGAT

>hCoV-19/Spain/Valencia177/2020|EPI_ISL_436272|2020-03-19
ATGTTTCATCTCGTTGACTTTCAGGTTACTATAGCAGAGATATTACTAATTATTATGAGGACTTTTAAAG
TTTCCATTTGGAATCTTGATTACATCATAAACCTCATAATTAAAAATTTATCTAAGTCACTAACTGAGAA
TAAATATTCTCAATTAGATGAAGAGCAACCAATGGAGATTGAT

>hCoV-19/Spain/Valencia178/2020|EPI_ISL_436273|2020-03-21
ATGTTTCATCTCGTTGACTTTCAGGTTACTATAGCAGAGATATTACTAATTATTATGAGGACTTTTAAAG
TTTCCATTTGGAATCTTGATTACATCATAAACCTCATAATTAAAAATTTATCTAAGTCACTAACTGAGAA
TAAATATTCTCAATTAGATGAAGAGCAACCAATGGAGATTGAT

>hCoV-19/Spain/Valencia179/2020|EPI_ISL_436274|2020-03-21
ATGTTTCATCTCGTTGACTTTCAGGTTACTATAGCAGAGATATTACTAATTATTATGAGGACTTTTAAAG
TTTCCATTTGGAATCTTGATTACATCATAAACCTCATAATTAAAAATTTATCTAAGTCACTAACTGAGAA
TAAATATTCTCAATTAGATGAAGAGCAACCAATGGAGATTGAT

>hCoV-19/Spain/Valencia180/2020|EPI_ISL_436275|2020-03-21
ATGTTTCATCTCGTTGACTTTCAGGTTACTATAGCAGAGATATTACTAATTATTATGAGGACTTTTAAAG
TTTCCATTTGGAATCTTGATTACATCATAAACCTCATAATTAAAAATTTATCTAAGTCACTAACTGAGAA
TAAATATTCTCAATTAGATGAAGAGCAACCAATGGAGATTGAT

>hCoV-19/Spain/Valencia181/2020|EPI_ISL_436276|2020-03-22
ATGTTTCATCTCGTTGACTTTCAGGTTACTATAGCAGAGATATTACTAATTATTATGAGGACTTTTAAAG
TTTCCATTTGGAATCTTGATTACATCATAAACCTCATAATTAAAAATTTATCTAAGTCACTAACTGAGAA
TAAATATTCTCAATTAGATGAAGAGCAACCAATGGAGATTGAT

>hCoV-19/Spain/Valencia182/2020|EPI_ISL_436277|2020-03-18
ATGTTTCATCTCGTTGACTTTCAGGTTACTATAGCAGAGATATTACTAATTATTATGAGGACTTTTAAAG
TTTCCATTTGGAATCTTGATTACATCATAAACCTCATAATTAAAAATTTATCTAAGTCACTAACTGAGAA
TAAATATTCTCAATTAGATGAAGAGCAACCAATGGAGATTGAT

>hCoV-19/Spain/Valencia183/2020|EPI_ISL_436278|2020-03-24
ATGTTTCATCTCGTTGACTTTCAGGTTACTATAGCAGAGATATTACTAATTATTATGAGGACTTTTAAAG
TTTCCATTTGGAATCTTGATTACATCATAAACCTCATAATTAAAAATTTATCTAAGTCACTAACTGAGAA
TAAATATTCTCAATTAGATGAAGAGCAACCAATGGAGATTGAT

>hCoV-19/Spain/Valencia184/2020|EPI_ISL_436279|2020-03-15
ATGTTTCATCTCGTTGACTTTCAGGTTACTATAGCAGAGATATTACTAATTATTATGAGGACTTTTAAAG
TTTCCATTTGGAATCTTGATTACATCATAAACCTCATAATTAAAAATTTATCTAAGTCACTAACTGAGAA
TAAATATTCTCAATTAGATGAAGAGCAACCAATGGAGATTGAT

>hCoV-19/Spain/Valencia185/2020|EPI_ISL_436280|2020-03-17
ATGTTTCATCTCGTTGACTTTCAGGTTACTATAGCAGAGATATTACTAATTATTATGAGGACTTTTAAAG
TTTCCATTTGGAATCTTGATTACATCATAAACCTCATAATTAAAAATTTATCTAAGTCACTAACTGAGAA
TAAATATTCTCAATTAGATGAAGAGCAACCAATGGAGATTGAT

>hCoV-19/Spain/Valencia186/2020|EPI_ISL_436281|2020-03-24
ATGTTTCATCTCGTTGACTTTCAGGTTACTATAGCAGAGATATTACTAATTATTATGAGGACTTTTAAAG
TTTCCATTTGGAATCTTGATTACATCATAAACCTCATAATTAAAAATTTATCTAAGTCACTAACTGAGAA
TAAATATTCTCAATTAGATGAAGAGCAACCAATGGAGATTGAT

>hCoV-19/Spain/Valencia187/2020|EPI_ISL_436282|2020-03-25
ATGTTTCATCTCGTTGACTTTCAGGTTACTATAGCAGAGATATTACTAATTATTATGAGGACTTTTAAAG
TTTCCATTTGGAATCTTGATTACATCATAAACCTCATAATTAAAAATTTATCTAAGTCACTAACTGAGAA
TAAATATTCTCAATTAGATGAAGAGCAACCAATGGAGATTGAT

>hCoV-19/Spain/Valencia188/2020|EPI_ISL_436283|2020-03-17
ATGTTTCATCTCGTTGACTTTCAGGTTACTATAGCAGAGATATTACTAATTATTATGAGGACTTTTAAAG
TTTCCATTTGGAATCTTGATTACATCATAAACCTCATAATTAAAAATTTATCTAAGTCACTAACTGAGAA
TAAATATTCTCAATTAGATGAAGAGCAACCAATGGAGATTGAT

>hCoV-19/Spain/Valencia189/2020|EPI_ISL_436284|2020-03-26
ATGTTTCATCTCGTTGACTTTCAGGTTACTATAGCAGAGATATTACTAATTATTATGAGGACTTTTAAAG
TTTCCATTTGGAATCTTGATTACATCATAAACCTCATAATTAAAAATTTATCTAAGTCACTAACTGAGAA
TAAATATTCTCAATTAGATGAAGAGCAACCAATGGAGATTGAT

>hCoV-19/Spain/Valencia190/2020|EPI_ISL_436285|2020-03-24
ATGTTTCATCTCGTTGACTTTCAGGTTACTATAGCAGAGATATTACTAATTATTATGAGGACTTTTAAAG
TTTCCATTTGGAATCTTGATTACATCATAAACCTCATAATTAAAAATTTATCTAAGTCACTAACTGAGAA
TAAATATTCTCAATTAGATGAAGAGCAACCAATGGAGATTGAT

>hCoV-19/Spain/Valencia191/2020|EPI_ISL_436286|2020-03-24
ATGTTTCATCTCGTTGACTTTCAGGTTACTATAGCAGAGATATTACTAATTATTATGAGGACTTTTAAAG
TTTCCATTTGGAATCTTGATTACATCATAAACCTCATAATTAAAAATTTATCTAAGTCACTAACTGAGAA
TAAATATTCTCAATTAGATGAAGAGCAACCAATGGAGATTGAT

>hCoV-19/Spain/Valencia192/2020|EPI_ISL_436287|2020-03-24
ATGTTTCATCTCGTTGACTTTCAGGTTACTATAGCAGAGATATTACTAATTATTATGAGGACTTTTAAAG
TTTCCATTTGGAATCTTGATTACATCATAAACCTCATAATTAAAAATTTATCTAAGTCACTAACTGAGAA
TAAATATTCTCAATTAGATGAAGAGCAACCAATGGAGATTGAT

>hCoV-19/Spain/Valencia193/2020|EPI_ISL_436288|2020-03-26
ATGTTTCATCTCGTTGACTTTCAGGTTACTATAGCAGAGATATTACTAATTATTATGAGGACTTTTAAAG
TTTCCATTTGGAATCTTGATTACATCATAAACCTCATAATTAAAAATTTATCTAAGTCACTAACTGAGAA
TAAATATTCTCAATTAGATGAAGAGCAACCAATGGAGATTGAT

>hCoV-19/Spain/Valencia194/2020|EPI_ISL_436289|2020-03-23
ATGTTTCATCTCGTTGACTTTCAGGTTACTATAGCAGAGATATTACTAATTATTATGAGGACTTTTAAAG
TTTCCATTTGGAATCTTGATTACATCATAAACCTCATAATTAAAAATTTATCTAAGTCACTAACTGAGAA
TAAATATTCTCAATTAGATGAAGAGCAACCAATGGAGATTGAC

>hCoV-19/Spain/Valencia195/2020|EPI_ISL_436290|2020-03-13
ATGTTTCATCTCGTTGACTTTCAGGTTACTATAGCAGAGATATTACTAATTATTATGAGGACTTTTAAAG
TTTCCATTTGGAATCTTGATTACATCATAAACCTCATAATTAAAAATTTATCTAAGTCACTAACTGAGAA
TAAATATTCTCAATTAGATGAAGAGCAACCAATGGAGATTGAT

>hCoV-19/Spain/Valencia196/2020|EPI_ISL_436291|2020-03-16
ATGTTTCATCTCGTTGACTTTCAGGTTACTATAGCAGAGATATTACTAATTATTATGAGGACTTTTAAAG
TTTCCATTTGGAATCTTGATTACATCATAAACCTCATAATTAAAAATTTATCTAAGTCACTAACTGAGAA
TAAATATTCTCAATTAGATGAAGAGCAACCAATGGAGATTGAT

>hCoV-19/Spain/Valencia197/2020|EPI_ISL_436292|2020-03-13
ATGTTTCATCTCGTTGACTTTCAGGTTACTATAGCAGAGATATTACTAATTATTATGAGGACTTTTAAAG
TTTCCATTTGGAATCTTGATTACATCATAAACCTCATAATTAAAAATTTATCTAAGTCACTAACTGAGAA
TAAATATTCTCAATTAGATGAAGAGCAACCAATGGAGATTGAT

>hCoV-19/Spain/Valencia198/2020|EPI_ISL_436293|2020-03-24
ATGTTTCATCTCGTTGACTTTCAGGTTACTATAGCAGAGATATTACTAATTATTATGAGGACTTTTAAAG
TTTCCATTTGGAATCTTGATTACATCATAAACCTCATAATTAAAAATTTATCTAAGTCACTAACTGAGAA
TAAATATTCTCAATTAGATGAAGAGCAACCAATGGAGATTGAT

>hCoV-19/Spain/Valencia199/2020|EPI_ISL_436294|2020-03-24
ATGTTTCATCTCGTTGACTTTCAGGTTACTATAGCAGAGATATTACTAATTATTATGAGGACTTTTAAAG
TTTCCATTTGGAATCTTGATTACATCATAAACCTCATAATTAAAAATTTATCTAAGTCACTAACTGAGAA
TAAATATTCTCAATTAGATGAAGAGCAACCAATGGAGATTGAT

>hCoV-19/Spain/Valencia200/2020|EPI_ISL_436295|2020-03-12
ATGTTTCATCTCGTTGACTTTCAGGTTACTATAGCAGAGATATTACTAATTATTATGAGGACTTTTAAAG
TTTCCATTTGGAATCTTGATTACATCATAAACCTCATAATTAAAAATTTATCTAAGTCACTAACTGAGAA
TAAATATTCTCAATTAGATGAAGAGCAACCAATGGAGATTGAT

>hCoV-19/Spain/Valencia201/2020|EPI_ISL_436296|2020-03-19
ATGTTTCATCTCGTTGACTTTCAGGTTACTATAGCAGAGATATTACTAATTATTATGAGGACTTTTAAAG
TTTCCATTTGGAATCTTGATTACATCATAAACCTCATAATTAAAAATTTATCTAAGTCACTAACTGAGAA
TAAATATTCTCAATTAGATGAAGAGCAACCAATGGAGATTGAT

>hCoV-19/Spain/Valencia202/2020|EPI_ISL_436297|2020-03-25
ATGTTTCATCTCGTTGACTTTCAGGTTACTATAGCAGAGATATTACTAATTATTATGAGGACTTTTAAAG
TTTCCATTTGGAATCTTGATTACATCATAAACCTCATAATTAAAAATTTATCTAAGTCACTAACTGAGAA
TAAATATTCTCAATTAGATGAAGAGCAACCAATGGAGATTGAT

>hCoV-19/Spain/Valencia203/2020|EPI_ISL_436298|2020-03-20
ATGTTTCATCTCGTTGACTTTCAGGTTACTATAGCAGAGATATTACTAATTATTATGAGGACTTTTAAAG
TTTCCATTTGGAATCTTGATTACATCATAAACCTCATAATTAAAAATTTATCTAAGTCACTAACTGAGAA
TAAATATTCTCAATTAGATGAAGAGCAACCAATGGAGATTGAT

>hCoV-19/Spain/Valencia204/2020|EPI_ISL_436299|2020-03-22
ATGTTTCATCTCGTTGACTTTCAGGTTACTATAGCAGAGATATTACTAATTATTATGAGGACTTTTAAAG
TTTCCATTTGGAATCTTGATTACATCATAAACCTCATAATTAAAAATTTATCTAAGTCACTAACTGAGAA
TAAATATTCTCAATTAGATGAAGAGCAACCAATGGAGATTGAT

>hCoV-19/Scotland/CVR1942/2020|EPI_ISL_438858|2020-04-08
ATGTTTCATCTCGTTGACTTTCAGGTTACTATAGCAGAGATATTACTAATTATTATGAGGACTTTTAAAG
TTTCCATTTGGAATCTTGATTACATCATAAACCTCATAATTAAAAATTTATCTAAGTCACTAACTGAGAA
TAAATATTCTCAATTAGATGAAGAGCAACCAATGGAGATTGAT

>hCoV-19/Scotland/CVR1949/2020|EPI_ISL_438859|2020-04-07
ATGTTTCATCTCGTTGACTTTCAGGTTACTATAGCAGAGATATTACTAATTATTATGAGGACTTTTAAAG
TTTCCATTTGGAATCTTGATTACATCATAAACCTCATAATTAAAAATTTATCTAAGTCACTAACTGAGAA
TAAATATTCTCAATTAGATGAAGAGCAACCAATGGAGATTGAT

>hCoV-19/Scotland/CVR1951/2020|EPI_ISL_438860|2020-04-07
ATGTTTCATCTCGTTGACTTTCAGGTTACTATAGCAGAGATATTACTAATTATTATGAGGACTTTTAAAG
TTTCCATTTGGAATCTTGATTACATCATAAACCTCATAATTAAAAATTTATCTAAGTCACTAACTGAGAA
TAAATATTCTCAATTAGATGAAGAGCAACCAATGGAGATTGAT

>hCoV-19/Scotland/CVR1952/2020|EPI_ISL_438861|2020-04-08
ATGTTTCATCTCGTTGACTTTCAGGTTACTATAGCAGAGATATTACTAATTATTATGAGGACTTTTAAAG
TTTCCATTTGGAATCTTGATTACATCATAAACCTCATAATTAAAAATTTATCTAAGTCACTAACTGAGAA
TAAATATTCTCAATTAGATGAAGAGCAACCAATGGAGATTGAT

>hCoV-19/Scotland/CVR1957/2020|EPI_ISL_438862|2020-04-08
ATGTTTCATCTCGTTGACTTTCAGGTTACTATAGCAGAGATATTACTAATTATTATGAGGACTTTTAAAG
TTTCCATTTGGAATCTTGATTACATCATAAACCTCATAATTAAAAATTTATCTAAGTCACTAACTGAGAA
TAAATATTCTCAATTAGATGAAGAGCAACCAATGGAGATTGAT

>hCoV-19/Scotland/CVR1962/2020|EPI_ISL_438863|2020-04-08
ATGTTTCATCTCGTTGACTTTCAGGTTACTATAGCAGAGATATTACTAATTATTATGAGGACTTTTAAAG
TTTCCATTTGGAATCTTGATTACATCATAAACCTCATAATTAAAAATTTATCTAAGTCACTAACTGAGAA
TAAATATTCTCAATTAGATGAAGAGCAACCAATGGAGATTGAT

>hCoV-19/Scotland/CVR1964/2020|EPI_ISL_438864|2020-04-08
ATGTTTCATCTCGTTGACTTTCAGGTTACTATAGCAGAGATATTACTAATTATTATGAGGACTTTTAAAG
TTTCCATTTGGAATCTTGATTACATCATAAACCTCATAATTAAAAATTTATCTAAGTCACTAACTGAGAA
TAAATATTCTCAATTAGATGAAGAGCAACCAATGGAGATTGAT

>hCoV-19/Scotland/CVR1965/2020|EPI_ISL_438865|2020-04-08
ATGTTTCATCTCGTTGACTTTCAGGTTACTATAGCAGAGATATTACTAATTATTATGAGGACTTTTAAAG
TTTCCATTTGGAATCTTGATTACATCATAAACCTCATAATTAAAAATTTATCTAAGTCACTAACTGAGAA
TAAATATTCTCAATTAGATGAAGAGCAACCAATGGAGATTGAT

>hCoV-19/Scotland/CVR1982/2020|EPI_ISL_438866|2020-04-09
ATGTTTCATCTCGTTGACTTTCAGGTTACTATAGCAGAGATATTACTAATTATTATGAGGACTTTTAAAG
TTTCCATTTGGAATCTTGATTACATCATAAACCTCATAATTAAAAATTTATCTAAGTCACTAACTGAGAA
TAAATATTCTCAATTAGATGAAGAGCAACCAATGGAGATTGAT

>hCoV-19/Scotland/CVR1994/2020|EPI_ISL_438867|2020-04-09
ATGTTTCATCTCGTTGACTTTCAGGTTACTATAGCAGAGATATTACTAATTATTATGAGGACTTTTAAAG
TTTCCATTTGGAATCTTGATTACATCATAAACCTCATAATTAAAAATTTATCTAAGTCACTAACTGAGAA
TAAATATTCTCAATTAGATGAAGAGCAACCAATGGAGATTGAT

>hCoV-19/Scotland/CVR1997/2020|EPI_ISL_438868|2020-04-09
ATGTTTCATCTCGTTGACTTTCAGGTTACTATAGCAGAGATATTACTAATTATTATGAGGACTTTTAAAG
TTTCCATTTGGAATCTTGATTACATCATAAACCTCATAATTAAAAATTTATCTAAGTCACTAACTGAGAA
TAAATATTCTCAATTAGATGAAGAGCAACCAATGGAGATTGAT

>hCoV-19/Scotland/CVR2010/2020|EPI_ISL_438869|2020-04-09
ATGTTTCATCTCGTTGACTTTCAGGTTACTATAGCAGAGATATTACTAATTATTATGAGGACTTTTAAAG
TTTCCATTTGGAATCTTGATTACATCATAAACCTCATAATTAAAAATTTATCTAAGTCACTAACTGAGAA
TAAATATTCTCAATTAGATGAAGAGCAACCAATGGAGATTGAT

>hCoV-19/Scotland/CVR2012/2020|EPI_ISL_438870|2020-04-09
ATGTTTCATCTCGTTGACTTTCAGGTTACTATAGCAGAGATATTACTAATTATTATGAGGACTTTTAAAG
TTTCCATTTGGAATCTTGATTACATCATAAACCTCATAATTAAAAATTTATCTAAGTCACTAACTGAGAA
TAAATATTCTCAATTAGATGAAGAGCAACCAATGGAGATTGAT

>hCoV-19/Scotland/CVR2033/2020|EPI_ISL_438871|2020-04-09
ATGTTTCATCTCGTTGACTTTCAGGTTACTATAGCAGAGATATTACTAATTATTATGAGGACTTTTAAAG
TTTCCATTTGGAATCTTGATTACATCATAAACCTCATAATTAAAAATTTATCTAAGTCACTAACTGAGAA
TAAATATTCTCAATTAGATGAAGAGCAACCAATGGAGATTGAT

>hCoV-19/Scotland/CVR2081/2020|EPI_ISL_438872|2020-04-10
ATGTTTCATCTCGTTGACTTTCAGGTTACTATAGCAGAGATATTACTAATTATTATGAGGACTTTTAAAG
TTTCCATTTGGAATCTTGATTACATCATAAACCTCATAATTAAAAATTTATCTAAGTCACTAACTGAGAA
TAAATATTCTCAATTAGATGAAGAGCAACCAATGGAGATTGAT

>hCoV-19/Scotland/CVR209/2020|EPI_ISL_438873|2020-03-19
ATGTTTCATCTCGTTGACTTTCAGGTTACTATAGCAGAGATATTACTAATTATTATGAGGACTTTTAAAG
TTTCCATTTGGAATCTTGATTACATCATAAACCTCATAATTAAAAATTTATCTAAGTCACTAACTGAGAA
TAAATATTCTCAATTAGATGAAGAGCAACCAATGGAGATTGAT

>hCoV-19/Scotland/CVR2119/2020|EPI_ISL_438874|2020-04-11
ATGTTTCATCTCGTTGACTTTCAGGTTACTATAGCAGAGATATTACTAATTATTATGAGGACTTTTAAAG
TTTCCATTTGGAATCTTGATTACATCATAAACCTCATAATTAAAAATTTATCTAAGTCACTAACTGAGAA
TAAATATTCTCAATTAGATGAAGAGCAACCAATGGAGATTGAT

>hCoV-19/Scotland/CVR2124/2020|EPI_ISL_438875|2020-04-10
ATGTTTCATCTCGTTGACTTTCAGGTTACTATAGCAGAGATATTACTAATTATTATGAGGACTTTTAAAG
TTTCCATTTGGAATCTTGATTACATCATAAACCTCATAATTAAAAATTTATCTAAGTCACTAACTGAGAA
TAAATATTCTCAATTAGATGAAGAGCAACCAATGGAGATTGAT

>hCoV-19/Scotland/CVR2135/2020|EPI_ISL_438876|2020-04-10
ATGTTTCATCTCGTTGACTTTCAGGTTACTATAGCAGAGATATTACTAATTATTATGAGGACTTTTAAAG
TTTCCATTTGGAATCTTGATTACATCATAAACCTCATAATTAAAAATTTATCTAAGTCACTAACTGAGAA
TAAATATTCTCAATTAGATGAAGAGCAACCAATGGAGATTGAT

>hCoV-19/Scotland/CVR2153/2020|EPI_ISL_438877|2020-04-11
ATGTTTCATCTCGTTGACTTTCAGGTTACTATAGCAGAGATATTACTAATTATTATGAGGACTTTTAAAG
TTTCCATTTGGAATCTTGATTACATCATAAACCTCATAATTAAAAATTTATCTAAGTCACTAACTGAGAA
TAAATATTCTCAATTAGATGAAGAGCAACCAATGGAGATTGAT

>hCoV-19/Scotland/CVR2179/2020|EPI_ISL_438878|2020-04-11
ATGTTTCATCTCGTTGACTTTCAGGTTACTATAGCAGAGATATTACTAATTATTATGAGGACTTTTAAAG
TTTCCATTTGGAATCTTGATTACATCATAAACCTCATAATTAAAAATTTATCTAAGTCACTAACTGAGAA
TAAATATTCTCAATTAGATGAAGAGCAACCAATGGAGATTGAT

>hCoV-19/Scotland/CVR2215/2020|EPI_ISL_438879|2020-04-12
ATGTTTCATCTCGTTGACTTTCAGGTTACTATAGCAGAGATATTACTAATTATTATGAGGACTTTTAAAG
TTTCCATTTGGAATCTTGATTACATCATAAACCTCATAATTAAAAATTTATCTAAGTCACTAACTGAGAA
TAAATATTCTCAATTAGATGAAGAGCAACCAATGGAGATTGAT

>hCoV-19/Scotland/CVR2229/2020|EPI_ISL_438880|2020-04-11
ATGTTTCATCTCGTTGACTTTCAGGTTACTATAGCAGAGATATTACTAATTATTATGAGGACTTTTAAAG
TTTCCATTTGGAATCTTGATTACATCATAAACCTCATAATTAAAAATTTATCTAAGTCACTAACTGAGAA
TAAATATTCTCAATTAGATGAAGAGCAACCAATGGAGATTGAT

>hCoV-19/Scotland/CVR2246/2020|EPI_ISL_438881|2020-04-12
ATGTTTCATCTCGTTGACTTTCAGGTTACTATAGCAGAGATATTACTAATTATTATGAGGACTTTTAAAG
TTTCCATTTGGAATCTTGATTACATCATAAACCTCATAATTAAAAATTTATCTAAGTCACTAACTGAGAA
TAAATATTCTCAATTAGATGAAGAGCAACCAATGGAGATTGAT

>hCoV-19/Scotland/CVR2253/2020|EPI_ISL_438882|2020-04-12
ATGTTTCATCTCGTTGACTTTCAGGTTACTATAGCAGAGATATTACTAATTATTATGAGGACTTTTAAAG
TTTCCATTTGGAATCTTGATTACATCATAAACCTCATAATTAAAAATTTATCTAAGTCACTAACTGAGAA
TAAATATTCTCAATTAGATGAAGAGCAACCAATGGAGATTGAT

>hCoV-19/Scotland/CVR226/2020|EPI_ISL_438883|2020-03-18
ATGTTTCATCTCGTTGACTTTCAGGTTACTATAGCAGAGATATTACTAATTATTATGAGGACTTTTAAAG
TTTCCATTTGGAATCTTGATTACATCATAAACCTCATAATTAAAAATTTATCTAAGTCACTAACTGAGAA
TAAATATTCTCAATTAGATGAAGAGCAACCAATGGAGATTGAT

>hCoV-19/Scotland/CVR2260/2020|EPI_ISL_438884|2020-04-11
ATGTTTCATCTCGTTGACTTTCAGGTTACTATAGCAGAGATATTACTAATTATTATGAGGACTTTTAAAG
TTTCCATTTGGAATCTTGATTACATCATAAACCTCATAATTAAAAATTTATCTAAGTCACTAACTGAGAA
TAAATATTCTCAATTAGATGAAGAGCAACCAATGGAGATTGAT

>hCoV-19/Scotland/CVR227/2020|EPI_ISL_438885|2020-03-18
ATGTTTCATCTCGTTGACTTTCAGGTTACTATAGCAGAGATATTACTAATTATTATGAGGACTTTTAAAG
TTTCCATTTGGAATCTTGATTACATCATAAACCTCATAATTAAAAATTTATCTAAGTCACTAACTGAGAA
TAAATATTCTCAATTAGATGAAGAGCAACCAATGGAGATTGAT

>hCoV-19/Scotland/CVR2281/2020|EPI_ISL_438886|2020-04-12
ATGTTTCATCTCGTTGACTTTCAGGTTACTATAGCAGAGATATTACTAATTATTATGAGGACTTTTAAAG
TTTCCATTTGGAATCTTGATTACATCATAAACCTCATAATTAAAAATTTATCTAAGTCACTAACTGAGAA
TAAATATTCTCAATTAGATGAAGAGCAACCAATGGAGATTGAT

>hCoV-19/Scotland/CVR2314/2020|EPI_ISL_438887|2020-04-13
ATGTTTCATCTCGTTGACTTTCAGGTTACTATAGCAGAGATATTACTAATTATTATGAGGACTTTTAAAG
TTTCCATTTGGAATCTTGATTACATCATAAACCTCATAATTAAAAATTTATCTAAGTCACTAACTGAGAA
TAAATATTCTCAATTAGATGAAGAGCAACCAATGGAGATTGAT

>hCoV-19/Scotland/CVR233/2020|EPI_ISL_438888|2020-03-19
ATGTTTCATCTCGTTGACTTTCAGGTTACTATAGCAGAGATATTACTAATTATTATGAGGACTTTTAAAG
TTTCCATTTGGAATCTTGATTACATCATAAACCTCATAATTAAAAATTTATCTAAGTCACTAACTGAGAA
TAAATATTCTCAATTAGATGAAGAGCAACCAATGGAGATTGAT

>hCoV-19/Scotland/CVR234/2020|EPI_ISL_438889|2020-03-19
ATGTTTCATCTCGTTGACTTTCAGGTTACTATAGCAGAGATATTACTAATTATTATGAGGACTTTTAAAG
TTTCCATTTGGAATCTTGATTACATCATAAACCTCATAATTAAAAATTTATCTAAGTCACTAACTGAGAA
TAAATATTCTCAATTAGATGAAGAGCAACCAATGGAGATTGAT

>hCoV-19/Scotland/CVR2347/2020|EPI_ISL_438890|2020-04-13
ATGTTTCATCTCGTTGACTTTCAGGTTACTATAGCAGAGATATTACTAATTATTATGAGGACTTTTAAAG
TTTCCATTTGGAATCTTGATTACATCATAAACCTCATAATTAAAAATTTATCTAAGTCACTAACTGAGAA
TAAATATTCTCAATTAGATGAAGAGCAACCAATGGAGATTGAT

>hCoV-19/Scotland/CVR2349/2020|EPI_ISL_438891|2020-04-13
ATGTTTCATCTCGTTGACTTTCAGGTTACTATAGCAGAGATATTACTAATTATTATGAGGACTTTTAAAG
TTTCCATTTGGAATCTTGATTACATCATAAACCTCATAATTAAAAATTTATCTAAGTCACTAACTGAGAA
TAAATATTCTCAATTAGATGAAGAGCAACCAATGGAGATTGAT

>hCoV-19/Scotland/CVR2357/2020|EPI_ISL_438892|2020-04-13
ATGTTTCATCTCGTTGACTTTCAGGTTACTATAGCAGAGATATTACTAATTATTATGAGGACTTTTAAAG
TTTCCATTTGGAATCTTGATTACATCATAAACCTCATAATTAAAAATTTATCTAAGTCACTAACTGAGAA
TAAATATTCTCAATTAGATGAAGAGCAACCAATGGAGATTGAT

>hCoV-19/Scotland/CVR2367/2020|EPI_ISL_438893|2020-04-14
ATGTTTCATCTCGTTGACTTTCAGGTTACTATAGCAGAGATATTACTAATTATTATGAGGACTTTTAAAG
TTTCCATTTGGAATCTTGATTACATCATAAACCTCATAATTAAAAATTTATCTAAGTCACTAACTGAGAA
TAAATATTCTCAATTAGATGAAGAGCAACCAATGGAGATTGAT

>hCoV-19/Scotland/CVR2372/2020|EPI_ISL_438894|2020-04-13
ATGTTTCATCTCGTTGACTTTCAGGTTACTATAGCAGAGATATTACTAATTATTATGAGGACTTTTAAAG
TTTCCATTTGGAATCTTGATTACATCATAAACCTCATAATTAAAAATTTATCTAAGTCACTAACTGAGAA
TAAATATTCTCAATTAGATGAAGAGCAACCAATGGAGATTGAT

>hCoV-19/Scotland/CVR2378/2020|EPI_ISL_438895|2020-04-13
ATGTTTCATCTCGTTGACTTTCAGGTTACTATAGCAGAGATATTACTAATTATTATGAGGACTTTTAAAG
TTTCCATTTGGAATCTTGATTACATCATAAACCTCATAATTAAAAATTTATCTAAGTCACTAACTGAGAA
TAAATATTCTCAATTAGATGAAGAGCAACCAATGGAGATTGAT

>hCoV-19/Scotland/CVR238/2020|EPI_ISL_438896|2020-03-19
ATGTTTCATCTCGTTGACTTTCAGGTTACTATAGCAGAGATATTACTAATTATTATGAGGACTTTTAAAG
TTTCCATTTGGAATCTTGATTACATCATAAACCTCATAATTAAAAATTTATCTAAGTCACTAACTGAGAA
TAAATATTCTCAATTAGATGAAGAGCAACCAATGGAGATTGAT

>hCoV-19/Scotland/CVR2387/2020|EPI_ISL_438897|2020-04-13
ATGTTTCATCTCGTTGACTTTCAGGTTACTATAGCAGAGATATTACTAATTATTATGAGGACTTTTAAAG
TTTCCATTTGGAATCTTGATTACATCATAAACCTCATAATTAAAAATTTATCTAAGTCACTAACTGAGAA
TAAATATTCTCAATTAGATGAAGAGCAACCAATGGAGATTGAT

>hCoV-19/Scotland/CVR239/2020|EPI_ISL_438898|2020-03-19
ATGTTTCATCTCGTTGACTTTCAGGTTACTATAGCAGAGATATTACTAATTATTATGAGGACTTTTAAAG
TTTCCATTTGGAATCTTGATTACATCATAAACCTCATAATTAAAAATTTATCTAAGTCACTAACTGAGAA
TAAATATTCTCAATTAGATGAAGAGCAACCAATGGAGATTGAT

>hCoV-19/Scotland/CVR2401/2020|EPI_ISL_438899|2020-04-13
ATGTTTCATCTCGTTGACTTTCAGGTTACTATAGCAGAGATATTACTAATTATTATGAGGACTTTTAAAG
TTTCCATTTGGAATCTTGATTACATCATAAACCTCATAATTAAAAATTTATCTAAGTCACTAACTGAGAA
TAAATATTCTCAATTAGATGAAGAGCAACCAATGGAGATTGAT

>hCoV-19/USA/WA-UW-1723/2020|EPI_ISL_424200|2020-03-20
ATGTTTCATCTCGTTGACTTTCAGGTTACTATAGCAGAGATATTACTAATTATTATGAGGACTTTTAAAG
TTTCCATTTGGAATCTTGATTACATCATAAACCTCATAATTAAAAATTTATCTAAGTCACTAACTGAGAA
TAAATATTCTCAATTAGATGAAGAGCAACCAATGGAGATTGAT

>hCoV-19/USA/WA-UW-1659/2020|EPI_ISL_424201|2020-03-20
ATGTTTCATCTCGTTGACTTTCAGGTTACTATAGCAGAGATATTACTAATTATTATGAGGACTTTTAAAG
TTTCCATTTGGAATCTTGATTACATCATAAACCTCATAATTAAAAATTTATCTAAGTCACTAACTGAGAA
TAAATATTCTCAATTAGATGAAGAGCAACCAATGGAGATTGAT

>hCoV-19/USA/WA-UW-1651/2020|EPI_ISL_424202|2020-03-20
ATGTTTCATCTCGTTGACTTTCAGGTTACTATAGCAGAGATATTACTAATTATTATGAGGACTTTTAAAG
TTTCCATTTGGAATCTTGATTACATCATAAACCTCATAATTAAAAATTTATCTAAGTCACTAACTGAGAA
TAAATATTCTCAATTAGATGAAGAGCAACCAATGGAGATTGAT

>hCoV-19/USA/WA-UW-1652/2020|EPI_ISL_424203|2020-03-20
ATGTTTCATCTCGTTGACTTTCAGGTTACTATAGCAGAGATATTACTAATTATTATGAGGACTTTTAAAG
TTTCCATTTGGAATCTTGATTACATCATAAACCTCATAATTAAAAATTTATCTAAGTCACTAACTGAGAA
TAAATATTCTCAATTAGATGAAGAGCAACCAATGGAGATTGAT

>hCoV-19/USA/WA-UW-1698/2020|EPI_ISL_424204|2020-03-20
ATGTTTCATCTCGTTGACTTTCAGGTTACTATAGCAGAGATATTACTAATTATTATGAGGACTTTTAAAG
TTTCCATTTGGAATCTTGATTACATCATAAACCTCATAATTAAAAATTTATCTAAGTCACTAACTGAGAA
TAAATATTCTCAATTAGATGAAGAGCAACCAATGGAGATTGAT

>hCoV-19/USA/WA-UW-1697/2020|EPI_ISL_424205|2020-03-20
ATGTTTCATCTCGTTGACTTTCAGGTTACTATAGCAGAGATATTACTAATTATTATGAGGACTTTTAAAG
TTTCCATTTGGAATCTTGATTACATCATAAACCTCATAATTAAAAATTTATCTAAGTCACTAACTGAGAA
TAAATATTCTCAATTAGATGAAGAGCAACCAATGGAGATTGAT

>hCoV-19/USA/WA-UW-1673/2020|EPI_ISL_424206|2020-03-20
ATGTTTCATCTCGTTGACTTTCAGGTTACTATAGCAGAGATATTACTAATTATTATGAGGACTTTTAAAG
TTTCCATTTGGAATCTTGATTACATCATAAACCTCATAATTAAAAATTTATCTAAGTCACTAACTGAGAA
TAAATATTCTCAATTAGATGAAGAGCAACCAATGGAGATTGAT

>hCoV-19/USA/WA-UW-1716/2020|EPI_ISL_424207|2020-03-20
ATGTTTCATCTCGTTGACTTTCAGGTTACTATAGCAGAGATATTACTAATTATTATGAGGACTTTTAAAG
TTTCCATTTGGAATCTTGATTACATCATAAACCTCATAATTAAAAATTTATCTAAGTCACTAACTGAGAA
TAAATATTCTCAATTAGATGAAGAGCAACCAATGGAGATTGAT

>hCoV-19/USA/WA-UW-1712/2020|EPI_ISL_424208|2020-03-20
ATGTTTCATCTCGTTGACTTTCAGGTTACTATAGCAGAGATATTACTAATTATTATGAGGACTTTTAAAG
TTTCCATTTGGAATCTTGATTACATCATAAACCTCATAATTAAAAATTTATCTAAGTCACTAACTGAGAA
TAAATATTCTCAATTAGATGAAGAGCAACCAATGGAGATTGAT

>hCoV-19/USA/WA-UW-1765/2020|EPI_ISL_424209|2020-03-20
ATGTTTCATCTCGTTGACTTTCAGGTTACTATAGCAGAGATATTACTAATTATTATGAGGACTTTTAAAG
TTTCCATTTGGAATCTTGATTACATCATAAACCTCATAATTAAAAATTTATCTAAGTCACTAACTGAGAA
TAAATATTCTCAATTAGATGAAGAGCAACCAATGGAGATTGAT

>hCoV-19/USA/WA-UW-1718/2020|EPI_ISL_424210|2020-03-20
ATGTTTCATCTCGTTGACTTTCAGGTTACTATAGCAGAGATATTACTAATTATTATGAGGACTTTTAAAG
TTTCCATTTGGAATCTTGATTACATCATAAACCTCATAATTAAAAATTTATCTAAGTCACTAACTGAGAA
TAAATATTCTCAATTAGATGAAGAGCAACCAATGGAGATTGAT

>hCoV-19/USA/WA-UW-1689/2020|EPI_ISL_424211|2020-03-19
ATGTTTCATCTCGTTGACTTTCAGGTTACTATAGCAGAGATATTACTAATTATTATGAGGACTTTTAAAG
TTTCCATTTGGAATCTTGATTACATCATAAACCTCATAATTAAAAATTTATCTAAGTCACTAACTGAGAA
TAAATATTCTCAATTAGATGAAGAGCAACCAATGGAGATTGAT

>hCoV-19/USA/WA-UW-1715/2020|EPI_ISL_424212|2020-03-19
ATGTTTCATCTCGTTGACTTTCAGGTTACTATAGCAGAGATATTACTAATTATTATGAGGACTTTTAAAG
TTTCCATTTGGAATCTTGATTACATCATAAACCTCATAATTAAAAATTTATCTAAGTCACTAACTGAGAA
TAAATATTCTCAATTAGATGAAGAGCAACCAATGGAGATTGAT

>hCoV-19/USA/WA-UW-1670/2020|EPI_ISL_424213|2020-03-20
ATGTTTCATCTCGTTGACTTTCAGGTTACTATAGCAGAGATATTACTAATTATTATGAGGACTTTTAAAG
TTTCCATTTGGAATCTTGATTACATCATAAACCTCATAATTAAAAATTTATCTAAGTCACTAACTGAGAA
TAAATATTCTCAATTAGATGAAGAGCAACCAATGGAGATTGAT

>hCoV-19/USA/WA-UW-1677/2020|EPI_ISL_424214|2020-03-20
ATGTTTCATCTCGTTGACTTTCAGGTTACTATAGCAGAGATATTACTAATTATTATGAGGACTTTTAAAG
TTTCCATTTGGAATCTTGATTACATCATAAACCTCATAATTAAAAATTTATCTAAGTCACTAACTGAGAA
TAAATATTCTCAATTAGATGAAGAGCAACCAATGGAGATTGAT

>hCoV-19/USA/WA-UW-1680/2020|EPI_ISL_424215|2020-03-20
ATGTTTCATCTCGTTGACTTTCAGGTTACTATAGCAGAGATATTACTAATTATTATGAGGACTTTTAAAG
TTTCCATTTGGAATCTTGATTACATCATAAACCTCATAATTAAAAATTTATCTAAGTCACTAACTGAGAA
TAAATATTCTCAATTAGATGAAGAGCAACCAATGGAGATTGAT

>hCoV-19/USA/WA-UW-1690/2020|EPI_ISL_424216|2020-03-19
ATGTTTCATCTCGTTGACTTTCAGGTTACTATAGCAGAGATATTACTAATTATTATGAGGACTTTTAAAG
TTTCCATTTGGAATCTTGATTACATCATAAACCTCATAATTAAAAATTTATCTAAGTCACTAACTGAGAA
TAAATATTCTCAATTAGATGAAGAGCAACCAATGGAGATTGAT

>hCoV-19/USA/WA-UW-1986/2020|EPI_ISL_424338|2020-03-24
ATGTTTCATCTCGTTGACTTTCAGGTTACTATAGCAGAGATATTACTAATTATTATGAGGACTTTTAAAG
TTTCCATTTGGAATCTTGATTACATCATAAACCTCATAATTAAAAATTTATCTAAGTCACTAACTGAGAA
TAAATATTCTCAATTAGATGAAGAGCAACCAATGGAGATTGAT

>hCoV-19/USA/WA-UW-2016/2020|EPI_ISL_424339|2020-03-24
ATGTTTCATCTCGTTGACTTTCAGGTTACTATAGCAGAGATATTACTAATTATTATGAGGACTTTTAAAG
TTTCCATTTGGAATCTTGATTACATCATAAACCTCATAATTAAAAATTTATCTAAGTCACTAACTGAGAA
TAAATATTCTCAATTAGATGAAGAGCAACCAATGGAGATTGAT

>hCoV-19/USA/WA-UW-2009/2020|EPI_ISL_424340|2020-03-24
ATGTTTCATCTCGTTGACTTTCAGGTTACTATAGCAGAGATATTACTAATTATTATGAGGACTTTTAAAG
TTTCCATTTGGAATCTTGATTACATCATAAACCTCATAATTAAAAATTTATCTAAGTCACTAACTGAGAA
TAAATATTCTCAATTAGATGAAGAGCAACCAATGGAGATTGAT

>hCoV-19/USA/WA-UW-2008/2020|EPI_ISL_424341|2020-03-24
ATGTTTCATCTCGTTGACTTTCAGGTTACTATAGCAGAGATATTACTAATTATTATGAGGACTTTTAAAG
TTTCCATTTGGAATCTTGATTACATCATAAACCTCATAATTAAAAATTTATCTAAGTCACTAACTGAGAA
TAAATATTCTCAATTAGATGAAGAGCAACCAATGGAGATTGAT

>hCoV-19/Italy/INMI8/2020|EPI_ISL_424342|2020-03-07
ATGTTTCATCTCGTTGACTTTCAGGTTACTATAGCAGAGATATTACTAATTATTATGAGGACTTTTAAAG
TTTCCATTTGGAATCTTGATTACATCATAAACCTCATAATTAAAAATTTATCTAAGTCACTAACTGAGAA
TAAATATTCTCAATTAGATGAAGAGCAACCAATGGAGATTGAT

>hCoV-19/Italy/INMI9/2020|EPI_ISL_424343|2020-03-23
ATGTTTCATCTCGTTGACTTTCAGGTTACTATAGCAGAGATATTACTAATTATTATGAGGACTTTTAAAG
TTTCCATTTGGAATCTTGATTACATCATAAACCTCATAATTAAAAATTTATCTAAGTCACTAACTGAGAA
TAAATATTCTCAATTAGATGAAGAGCAACCAATGGAGATTGAT

>hCoV-19/Italy/INMI10/2020|EPI_ISL_424344|2020-03-04
ATGTTTCATCTCGTTGACTTTCAGGTTACTATAGCAGAGATATTACTAATTATTATGAGGACTTTTAAAG
TTTCCATTTGGAATCTTGATTACATCATAAACCTCATAATTAAAAATTTATCTAAGTCACTAACTGAGAA
TAAATATTCTCAATTAGATGAAGAGCAACCAATGGAGATTGAT

>hCoV-19/Mexico/CDMX-INER_01/2020|EPI_ISL_424345|2020-03-12
ATGTTTCATCTCGTTGACTTTCAGGTTACTATAGCAGAGATATTACTAATTATTATGAGGACTTTTAAAG
TTTCCATTTGGAATCTTGATTACATCATAAACCTCATAATTAAAAATTTATCTAAGTCACTAACTGAGAA
TAAATATTCTCAATTAGATGAAGAGCAACCAATGGAGATTGAT

>hCoV-19/USA/AK-PHL037/2020|EPI_ISL_424346|2020-03-21
ATGTTTCATCTCGTTGACTTTCAGGTTACTATAGCAGAGATATTACTAATTATTATGAGGACTTTTAAAG
TTTCCATTTGGAATCTTGATTACATCATAAACCTCATAATTAAAAATTTATCTAAGTCACTAACTGAGAA
TAAATATTCTCAATTAGATGAAGAGCAACCAATGGAGATTGAT

>hCoV-19/USA/AK-PHL077/2020|EPI_ISL_424347|2020-03-29
ATGTTTCATCTCGTTGACTTTCAGGTTACTATAGCAGAGATATTACTAATTATTATGAGGACTTTTAAAG
TTTCCATTTGGAATCTTGATTACATCATAAACCTCATAATTAAAAATTTATCTAAGTCACTAACTGAGAA
TAAATATTCTCAATTAGATGAAGAGCAACCAATGGAGATTGAT

>hCoV-19/Mexico/CDMX-INER_02/2020|EPI_ISL_424348|2020-03-13
ATGTTTCATCTCGTTGACTTTCAGGTTACTATAGCAGAGATATTACTAATTATTATGAGGACTTTTAAAG
TTTCCATTTGGAATCTTGATTACATCATAAACCTCATAATTAAAAATTTATCTAAGTCACTAACTGAGAA
TAAATATTCTCAATTAGATGAAGAGCAACCAATGGAGATTGAT

>hCoV-19/Iran/HGRC-01-IPI-8206/2020|EPI_ISL_424349|2020-03-09
ATGTTTCATCTCGTTGACTTTCAGGTTACTATAGCAGAGATATTACTAATTATTATGAGGACTTTTAAAG
TTTCCATTTGGAATCTTGATTACATCATAAACCTCATAATTAAAAATTTATCTAAGTCACTAACTGAGAA
TAAATATTCTCAATTAGATGAAGAGCAACCAATGGAGATTGAT

>hCoV-19/Fuyang/FY002/2020|EPI_ISL_424352|2020-03-10
ATGTTTCATCTCGTTGACTTTCAGGTTACTATAGCAGAGATATTACTAATTATTATGAGGACTTTTAAAG
TTTCCATTTGGAATCTTGATTACATCATAAACCTCATAATTAAAAATTTATCTAAGTCACTAACTGAGAA
TAAATATTCTCAATTAGATGAAGAGCAACCAATGGAGATTGAT

>hCoV-19/USA/NC_200173/2020|EPI_ISL_424353|2020-04-02
ATGTTTCATCTCGTTGACTTTCAGGTTACTATAGCAGAGATATTACTAATTATTATGAGGACTTTTAAAG
TTTCCATTTGGAATCTTGATTACATCATAAACCTCATAATTAAAAATTTATCTAAGTCACTAACTGAGAA
TAAATATTCTCAATTAGATGAAGAGCAACCAATGGAGATTGAT

>hCoV-19/USA/NC_200189/2020|EPI_ISL_424354|2020-04
ATGTTTCATCTCGTTGACTTTCAGGTTACTATAGCAGAGATATTACTAATTATTATGAGGACTTTTAAAG
TTTCCATTTGGAATCTTGATTACATCATAAACCTCATAATTAAAAATTTATCTAAGTCACTAACTGAGAA
TAAATATTCTCAATTAGATGAAGAGCAACCAATGGAGATTGAT

>hCoV-19/Beijing/Wuhan_IME-BJ01/2020|EPI_ISL_424355|2020-01-24
ATGTTTCATCTCGTTGACTTTCAGGTTACTATAGCAGAGATATTACTAATTATTATGAGGACTTTTAAAG
TTTCCATTTGGAATCTTGATTACATCATAAACCTCATAATTAAAAATTTATCTAAGTCACTAACTGAGAA
TAAATATTCTCAATTAGATGAAGAGCAACCAATGGAGATTGAT

>hCoV-19/Beijing/Wuhan_IME-BJ02/2020|EPI_ISL_424356|2020-01-25
ATGTTTCATCTCGTTGACTTTCAGGTTACTATAGCAGAGATATTACTAATTATTATGAGGACTTTTAAAG
TTTCCATTTGGAATCTTGATTACATCATAAACCTCATAATTAAAAATTTATCTAAGTCACTAACTGAGAA
TAAATATTCTCAATTAGATGAAGAGCAACCAATGGAGATTGAT

>hCoV-19/Beijing/Wuhan_IME-BJ03/2020|EPI_ISL_424357|2020-01-28
ATGTTTCATCTCGTTGACTTTCAGGTTACTATAGCAGAGATATTACTAATTATTATGAGGACTTTTAAAG
TTTCCATTTGGAATCTTGATTACATCATAAACCTCATAATTAAAAATTTATCTAAGTCACTAACTGAGAA
TAAATATTCTCAATTAGATGAAGAGCAACCAATGGAGATTGAT

>hCoV-19/Beijing/Wuhan_IME-BJ04/2020|EPI_ISL_424358|2020-01-28
ATGTTTCATCTCGTTGACTTTCAGGTTACTATAGCAGAGATATTACTAATTATTATGAGGACTTTTAAAG
TTTCCATTTGGAATCTTGATTACATCATAAACCTCATAATTAAAAATTTATCTAAGTCACTAACTGAGAA
TAAATATTCTCAATTAGATGAAGAGCAACCAATGGAGATTGAT

>hCoV-19/Beijing/Wuhan_IME-BJ05/2020|EPI_ISL_424359|2020-01-27
ATGTTTCATCTCGTTGACTTTCAGGTTACTATAGCAGAGATATTACTAATTATTATGAGGACTTTTAAAG
TTTCCATTTGGAATCTTGATTACATCATAAACCTCATAATTAAAAATTTATCTAAGTCACTAACTGAGAA
TAAATATTCTCAATTAGATGAAGAGCAACCAATGGAGATTGAT

>hCoV-19/Beijing/Wuhan_IME-BJ07/2020|EPI_ISL_424360|2020-01-29
ATGTTTCATCTCGTTGACTTTCATGTTACTATAGCAGAGATATTACTAATTATTATGAGGACTTTTAAAG
TTTCCATTTGGAATCTTGATTACATCATAAACCTCATAATTAAAAATTTATCTAAGTCACTAACTGAGAA
TAAATATTCTCAATTAGATGAAGAGCAACCAATGGAGATTGAT

>hCoV-19/India/1063/2020|EPI_ISL_424361|2020-03-10
ATGTTTCATCTCGTTGACTTTCAGGTTACTATAGCAGAGATATTACTAATTATTATGAGGACTTTTAAAG
TTTCCATTTGGAATCTTGATTACATCATAAACCTCATAATTAAAAATTTATCTAAGTCACTAACTGAGAA
TAAATATTCTCAATTAGATGAAGAGCAACCAATGGAGATTGAT

>hCoV-19/India/1135/2020|EPI_ISL_424362|2020-03-10
ATGTTTCATCTCGTTGACTTTCAGGTTACTATAGCAGAGATATTACTAATTATTATGAGGACTTTTAAAG
TTTCCATTTGGAATCTTGATTACATCATAAACCTCATAATTAAAAATTTATCTAAGTCACTAACTGAGAA
TAAATATTCTCAATTAGATGAAGAGCAACCAATGGAGATTGAT

>hCoV-19/India/1652/2020|EPI_ISL_424363|2020-03-12
ATGTTTCATCTCGTTGACTTTCAGGTTACTATAGCAGAGATATTACTAATTATTATGAGGACTTTTAAAG
TTTCCATTTGGAATCTTGATTACATCATAAACCTCATAATTAAAAATTTATCTAAGTCACTAACTGAGAA
TAAATATTCTCAATTAGATGAAGAGCAACCAATGGAGATTGAT

>hCoV-19/India/3118/2020|EPI_ISL_424364|2020-03-17
ATGTTTCATCTCGTTGACTTTCAGGTTACTATAGCAGAGATATTACTAATTATTATGAGGACTTTTAAAG
TTTCCATTTGGAATCTTGATTACATCATAAACCTCATAATTAAAAATTTATCTAAGTCACTAACTGAGAA
TAAATATTCTCAATTAGATGAAGAGCAACCAATGGAGATTGAT

>hCoV-19/India/3239/2020|EPI_ISL_424365|2020-03-17
ATGTTTCATCTCGTTGACTTTCAGGTTACTATAGCAGAGATATTACTAATTATTATGAGGACTTTTAAAG
TTTCCATTTGGAATCTTGATTACATCATAAACCTCATAATTAAAAATTTATCTAAGTCACTAACTGAGAA
TAAATATTCTCAATTAGATGAAGAGCAACCAATGGAGATTGAT

>hCoV-19/Turkey/ERAGEM-001/2020|EPI_ISL_424366|2020-03-17
ATGTTTCATCTCGTTGACTTTCAGGTTACTATAGCAGAGATATTACTAATTATTATGAGGACTTTTAAAG
TTTCCATTTGGAATCTTGATTACATCATAAACCTCATAATTAAAAATTTATCTAAGTCACTAACTGAGAA
TAAATATTCTCAATTAGATGAAGAGCAACCAATGGAGATTGAT

>hCoV-19/Iceland/343/2020|EPI_ISL_424367|2020-03
ATGTTTCATCTCGTTGACTTTCAGGTTACTATAGCAGAGATATTACTAATTATTATGAGGACTTTTAAAG
TTTCCATTTGGAATCTTGATTACATCATAAACCTCATAATTAAAAATTTATCTAAGTCACTAACTGAGAA
TAAATATTCTCAATTAGATGAAGAGCAACCAATGGAGATTGAT

>hCoV-19/Iceland/344/2020|EPI_ISL_424368|2020-03
ATGTTTCATCTCGTTGACTTTCAGGTTACTATAGCAGAGATATTACTAATTATTATGAGGACTTTTAAAG
TTTCCATTTGGAATCTTGATTACATCATAAACCTCATAATTAAAAATTTATCTAAGTCACTAACTGAGAA
TAAATATTCTCAATTAGATGAAGAGCAACCAATGGAGATTGAT

>hCoV-19/Iceland/345/2020|EPI_ISL_424369|2020-03
ATGTTTCATCTCGTTGACTTTCAGGTTACTATAGCAGAGATATTACTAATTATTATGAGGACTTTTAAAG
TTTCCATTTGGAATCTTGATTACATCATAAACCTCATAATTAAAAATTTATCTAAGTCACTAACTGAGAA
TAAATATTCTCAATTAGATGAAGAGCAACCAATGGAGATTGAT

>hCoV-19/Iceland/346/2020|EPI_ISL_424370|2020-03
ATGTTTCATCTCGTTGACTTTCAGGTTACTATAGCAGAGATATTACTAATTATTATGAGGACTTTTAAAG
TTTCCATTTGGAATCTTGATTACATCATAAACCTCATAATTAAAAATTTATCTAAGTCACTAACTGAGAA
TAAATATTCTCAATTAGATGAAGAGCAACCAATGGAGATTGAT

>hCoV-19/Iceland/347/2020|EPI_ISL_424371|2020-03
ATGTTTCATCTCGTTGACTTTCAGGTTACTATAGCAGAGATATTACTAATTATTATGAGGACTTTTAAAG
TTTCCATTTGGAATCTTGATTACATCATAAACCTCATAATTAAAAATTTATCTAAGTCACTAACTGAGAA
TAAATATTCTCAATTAGATGAAGAGCAACCAATGGAGATTGAT

>hCoV-19/Iceland/348/2020|EPI_ISL_424372|2020-03
ATGTTTCATCTCGTTGACTTTCAGGTTACTATAGCAGAGATATTACTAATTATTATGAGGACTTTTAAAG
TTTCCATTTGGAATCTTGATTACATCATAAACCTCATAATTAAAAATTTATCTAAGTCACTAACTGAGAA
TAAATATTCTCAATTAGATGAAGAGCAACCAATGGAGATTGAT

>hCoV-19/Iceland/349/2020|EPI_ISL_424373|2020-03
ATGTTTCATCTCGTTGACTTTCAGGTTACTATAGCAGAGATATTACTAATTATTATGAGGACTTTTAAAG
TTTCCATTTGGAATCTTGATTACATCATAAACCTCATAATTAAAAATTTATCTAAGTCACTAACTGAGAA
TAAATATTCTCAATTAGATGAAGAGCAACCAATGGAGATTGAT

>hCoV-19/Iceland/350/2020|EPI_ISL_424374|2020-03
ATGTTTCATCTCGTTGACTTTCAGGTTACTATAGCAGAGATATTACTAATTATTATGAGGACTTTTAAAG
TTTCCATTTGGAATCTTGATTACATCATAAACCTCATAATTAAAAATTTATCTAAGTCACTAACTGAGAA
TAAATATTCTCAATTAGATGAAGAGCAACCAATGGAGATTGAT

>hCoV-19/Iceland/351/2020|EPI_ISL_424375|2020-03
ATGTTTCATCTCGTTGACTTTCAGGTTACTATAGCAGAGATATTACTAATTATTATGAGGACTTTTAAAG
TTTCCATTTGGAATCTTGATTACATCATAAACCTCATAATTAAAAATTTATCTAAGTCACTAACTGAGAA
TAAATATTCTCAATTAGATGAAGAGCAACCAATGGAGATTGAT

>hCoV-19/Iceland/352/2020|EPI_ISL_424376|2020-03
ATGTTTCATCTCGTTGACTTTCAGGTTACTATAGCAGAGATATTACTAATTATTATGAGGACTTTTAAAG
TTTCCATTTGGAATCTTGATTACATCATAAACCTCATAATTAAAAATTTATCTAAGTCACTAACTGAGAA
TAAATATTCTCAATTAGATGAAGAGCAACCAATGGAGATTGAT

>hCoV-19/Iceland/353/2020|EPI_ISL_424377|2020-03-18
ATGTTTCATCTCGTTGACTTTCAGGTTACTATAGCAGAGATATTACTAATTATTATGAGGACTTTTAAAG
TTTCCATTTGGAATCTTGATTACATCATAAACCTCATAATTAAAAATTTATCTAAGTCACTAACTGAGAA
TAAATATTCTCAATTAGATGAAGAGCAACCAATGGAGATTGAT

>hCoV-19/Iceland/354/2020|EPI_ISL_424378|2020-03-19
ATGTTTCATCTCGTTGACTTTCAGGTTACTATAGCAGAGATATTACTAATTATTATGAGGACTTTTAAAG
TTTCCATTTGGAATCTTGATTACATCATAAACCTCATAATTAAAAATTTATCTAAGTCACTAACTGAGAA
TAAATATTCTCAATTAGATGAAGAGCAACCAATGGAGATTGAT

>hCoV-19/Iceland/355/2020|EPI_ISL_424379|2020-03-19
ATGTTTCATCTCGTTGACTTTCAGGTTACTATAGCAGAGATATTACTAATTATTATGAGGACTTTTAAAG
TTTCCATTTGGAATCTTGATTACATCATAAACCTCATAATTAAAAATTTATCTAAGTCACTAACTGAGAA
TAAATATTCTCAATTAGATGAAGAGCAACCAATGGAGATTGAT

>hCoV-19/Australia/VIC534/2020|EPI_ISL_426800|2020-03-25
ATGTTTCATCTCGTTGACTTTCAGGTTACTATAGCAGAGATATTACTAATTATTATGAGGACTTTTAAAG
TTTCCATTTGGAATCTTGATTACATCATAAACCTCATAATTAAAAATTTATCTAAGTCACTAACTGAGAA
TAAATATTCTCAATTAGATGAAGAGCAACCAATGGAGATTGAT

>hCoV-19/Australia/VIC535/2020|EPI_ISL_426801|2020-03-25
ATGTTTCATCTCGTTGACTTTCAGGTTACTATAGCAGAGATATTACTAATTATTATGAGGACTTTTAAAG
TTTCCATTTGGAATCTTGATTACATCATAAACCTCATAATTAAAAATTTATCTAAGTCACTAACTGAGAA
TAAATATTCTCAATTAGATGAAGAGCAACCAATGGAGATTGAT

>hCoV-19/Australia/VIC536/2020|EPI_ISL_426802|2020-03-24
ATGTTTCATCTCGTTGACTTTCAGGTTACTATAGCAGAGATATTACTAATTATTATGAGGACTTTTAAAG
TTTCCATTTGGAATCTTGATTACATCATAAACCTCATAATTAAAAATTTATCTAAGTCACTAACTGAGAA
TAAATATTCTCAATTAGATGAAGAGCAACCAATGGAGATTGAT

>hCoV-19/Australia/VIC537/2020|EPI_ISL_426803|2020-03-24
ATGTTTCATCTCGTTGACTTTCAGGTTACTATAGCAGAGATATTACTAATTATTATGAGGACTTTTAAAG
TTTCCATTTGGAATCTTGATTACATCATAAACCTCATAATTAAAAATTTATCTAAGTCACTAACTGAGAA
TAAATATTCTCAATTAGATGAAGAGCAACCAATGGAGATTGAT

>hCoV-19/Australia/VIC538/2020|EPI_ISL_426804|2020-03-23
ATGTTTCATCTCGTTGACTTTCAGGTTACTATAGCAGAGATATTACTAATTATTATGAGGACTTTTAAAG
TTTCCATTTGGAATCTTGATTACATCATAAACCTCATAATTAAAAATTTATCTAAGTCACTAACTGAGAA
TAAATATTCTCAATTAGATGAAGAGCAACCAATGGAGATTGAT

>hCoV-19/Australia/VIC540/2020|EPI_ISL_426805|2020-03-24
ATGTTTCATCTCGTTGACTTTCAGGTTACTATAGCAGAGATATTACTAATTATTATGAGGACTTTTAAAG
TTTCCATTTGGAATCTTGATTACATCATAAACCTCATAATTAAAAATTTATCTAAGTCACTAACTGAGAA
TAAATATTCTCAATTAGATGAAGAGCAACCAATGGAGATTGAT

>hCoV-19/Australia/VIC541/2020|EPI_ISL_426806|2020-03-24
ATGTTTCATCTCGTTGACTTTCAGGTTACTATAGCAGAGATATTACTAATTATTATGAGGACTTTTAAAG
TTTCCATTTGGAATCTTGATTACATCATAAACCTCATAATTAAAAATTTATCTAAGTCACTAACTGAGAA
TAAATATTCTCAATTAGATGAAGAGCAACCAATGGAGATTGAT

>hCoV-19/Australia/VIC544/2020|EPI_ISL_426807|2020-03-23
ATGTTTCATCTCGTTGACTTTCAGGTTACTATAGCAGAGATATTACTAATTATTATGAGGACTTTTAAAG
TTTCCATTTGGAATCTTGATTACATCATAAACCTCATAATTAAAAATTTATCTAAGTCACTAACTGAGAA
TAAATATTCTCAATTAGATGAAGAGCAACCAATGGAGATTGAT

>hCoV-19/Australia/VIC545/2020|EPI_ISL_426808|2020-03-24
ATGTTTCATCTCGTTGACTTTCAGGTTACTATAGCAGAGATATTACTAATTATTATGAGGACTTTTAAAG
TTTCCATTTGGAATCTTGATTACATCATAAACCTCATAATTAAAAATTTATCTAAGTCACTAACTGAGAA
TAAATATTCTCAATTAGATGAAGAGCAACCAATGGAGATTGAT

>hCoV-19/Australia/VIC546/2020|EPI_ISL_426809|2020-03-24
ATGTTTCATCTCGTTGACTTTCAGGTTACTATAGCAGAGATATTACTAATTATTATGAGGACTTTTAAAG
TTTCCATTTGGAATCTTGATTACATCATAAACCTCATAATTAAAAATTTATCTAAGTCACTAACTGAGAA
TAAATATTCTCAATTAGATGAAGAGCAACCAATGGAGATTGAT

>hCoV-19/Australia/VIC547/2020|EPI_ISL_426810|2020-03-25
ATGTTTCATCTCGTTGACTTTCAGGTTACTATAGCAGAGATATTACTAATTATTATGAGGACTTTTAAAG
TTTCCATTTGGAATCTTGATTACATCATAAACCTCATAATTAAAAATTTATCTAAGTCACTAACTGAGAA
TAAATATTCTCAATTAGATGAAGAGCAACCAATGGAGATTGAT

>hCoV-19/Australia/VIC548/2020|EPI_ISL_426811|2020-03-25
ATGTTTCATCTCGTTGACTTTCAGGTTACTATAGCAGAGATATTACTAATTATTATGAGGACTTTTAAAG
TTTCCATTTGGAATCTTGATTACATCATAAACCTCATAATTAAAAATTTATCTAAGTCACTAACTGAGAA
TAAATATTCTCAATTAGATGAAGAGCAACCAATGGAGATTGAT

>hCoV-19/Australia/VIC549/2020|EPI_ISL_426812|2020-03-23
ATGTTTCATCTCGTTGACTTTCAGGTTACTATAGCAGAGATATTACTAATTATTATGAGGACTTTTAAAG
TTTCCATTTGGAATCTTGATTACATCATAAACCTCATAATTAAAAATTTATCTAAGTCACTAACTGAGAA
TAAATATTCTCAATTAGATGAAGAGCAACCAATGGAGATTGAT

>hCoV-19/Australia/VIC551/2020|EPI_ISL_426813|2020-03-25
ATGTTTCATCTCGTTGACTTTCAGGTTACTATAGCAGAGATATTACTAATTATTATGAGGACTTTTAAAG
TTTCCATTTGGAATCTTGATTACATCATAAACCTCATAATTAAAAATTTATCTAAGTCACTAACTGAGAA
TAAATATTCTCAATTAGATGAAGAGCAACCAATGGAGATTGAT

>hCoV-19/Australia/VIC553/2020|EPI_ISL_426814|2020-03-25
ATGTTTCATCTCGTTGACTTTCAGGTTACTATAGCAGAGATATTACTAATTATTATGAGGACTTTTAAAG
TTTCCATTTGGAATCTTGATTACATCATAAACCTCATAATTAAAAATTTATCTAAGTCACTAACTGAGAA
TAAATATTCTCAATTAGATGAAGAGCAACCAATGGAGATTGAT

>hCoV-19/Australia/VIC554/2020|EPI_ISL_426815|2020-03-25
ATGTTTCATCTCGTTGACTTTCAGGTTACTATAGCAGAGATATTACTAATTATTATGAGGACTTTTAAAG
TTTCCATTTGGAATCTTGATTACATCATAAACCTCATAATTAAAAATTTATCTAAGTCACTAACTGAGAA
TAAATATTCTCAATTAGATGAAGAGCAACCAATGGAGATTGAT

>hCoV-19/Australia/VIC555/2020|EPI_ISL_426816|2020-03-25
ATGTTTCATCTCGTTGACTTTCAGGTTACTATAGCAGAGATATTACTAATTATTATGAGGACTTTTAAAG
TTTCCATTTGGAATCTTGATTACATCATAAACCTCATAATTAAAAATTTATCTAAGTCACTAACTGAGAA
TAAATATTCTCAATTAGATGAAGAGCAACCAATGGAGATTGAT

>hCoV-19/Australia/VIC556/2020|EPI_ISL_426817|2020-03-25
ATGTTTCATCTCGTTGACTTTCAGGTTACTATAGCAGAGATATTACTAATTATTATGAGGACTTTTAAAG
TTTCCATTTGGAATCTTGATTACATCATAAACCTCATAATTAAAAATTTATCTAAGTCACTAACTGAGAA
TAAATATTCTCAATTAGATGAAGAGCAACCAATGGAGATTGAT

>hCoV-19/Australia/VIC557/2020|EPI_ISL_426818|2020-03-25
ATGTTTCATCTCGTTGACTTTCAGGTTACTATAGCAGAGATATTACTAATTATTATGAGGACTTTTAAAG
TTTCCATTTGGAATCTTGATTACATCATAAACCTCATAATTAAAAATTTATCTAAGTCACTAACTGAGAA
TAAATATTCTCAATTAGATGAAGAGCAACCAATGGAGATTGAT

>hCoV-19/Australia/VIC558/2020|EPI_ISL_426819|2020-03-25
ATGTTTCATCTCGTTGACTTTCAGGTTACTATAGCAGAGATATTACTAATTATTATGAGGACTTTTAAAG
TTTCCATTTGGAATCTTGATTACATCATAAACCTCATAATTAAAAATTTATCTAAGTCACTAACTGAGAA
TAAATATTCTCAATTAGATGAAGAGCAACCAATGGAGATTGAT

>hCoV-19/Australia/VIC559/2020|EPI_ISL_426820|2020-03-24
ATGTTTCATCTCGTTGACTTTCAGGTTACTATAGCAGAGATATTACTAATTATTATGAGGACTTTTAAAG
TTTCCATTTGGAATCTTGATTACATCATAAACCTCATAATTAAAAATTTATCTAAGTCACTAACTGAGAA
TAAATATTCTCAATTAGATGAAGAGCAACCAATGGAGATTGAT

>hCoV-19/Australia/VIC560/2020|EPI_ISL_426821|2020-03-25
ATGTTTCATCTCGTTGACTTTCAGGTTACTATAGCAGAGATATTACTAATTATTATGAGGACTTTTAAAG
TTTCCATTTGGAATCTTGATTACATCATAAACCTCATAATTAAAAATTTATCTAAGTCACTAACTGAGAA
TAAATATTCTCAATTAGATGAAGAGCAACCAATGGAGATTGAT

>hCoV-19/Australia/VIC561/2020|EPI_ISL_426822|2020-03-25
ATGTTTCATCTCGTTGACTTTCAGGTTACTATAGCAGAGATATTACTAATTATTATGAGGACTTTTAAAG
TTTCCATTTGGAATCTTGATTACATCATAAACCTCATAATTAAAAATTTATCTAAGTCACTAACTGAGAA
TAAATATTCTCAATTAGATGAAGAGCAACCAATGGAGATTGAT

>hCoV-19/Australia/VIC562/2020|EPI_ISL_426823|2020-03-24
ATGTTTCATCTCGTTGACTTTCAGGTTACTATAGCAGAGATATTACTAATTATTATGAGGACTTTTAAAG
TTTCCATTTGGAATCTTGATTACATCATAAACCTCATAATTAAAAATTTATCTAAGTCACTAACTGAGAA
TAAATATTCTCAATTAGATGAAGAGCAACCAATGGAGATTGAT

>hCoV-19/Australia/VIC563/2020|EPI_ISL_426824|2020-03-24
ATGTTTCATCTCGTTGACTTTCAGGTTACTATAGCAGAGATATTACTAATTATTATGAGGACTTTTAAAG
TTTCCATTTGGAATCTTGATTACATCATAAACCTCATAATTAAAAATTTATCTAAGTCACTAACTGAGAA
TAAATATTCTCAATTAGATGAAGAGCAACCAATGGAGATTGAT

>hCoV-19/Australia/VIC565/2020|EPI_ISL_426825|2020-03-25
ATGTTTCATCTCGTTGACTTTCAGGTTACTATAGCAGAGATATTACTAATTATTATGAGGACTTTTAAAG
TTTCCATTTGGAATCTTGATTACATCATAAACCTCATAATTAAAAATTTATCTAAGTCACTAACTGAGAA
TAAATATTCTCAATTAGATGAAGAGCAACCAATGGAGATTGAT

>hCoV-19/Australia/VIC566/2020|EPI_ISL_426826|2020-03-25
ATGTTTCATCTCGTTGACTTTCAGGTTACTATAGCAGAGATATTACTAATTATTATGAGGACTTTTAAAG
TTTCCATTTGGAATCTTGATTACATCATAAACCTCATAATTAAAAATTTATCTAAGTCACTAACTGAGAA
TAAATATTCTCAATTAGATGAAGAGCAACCAATGGAGATTGAT

>hCoV-19/Australia/VIC567/2020|EPI_ISL_426827|2020-03-25
ATGTTTCATCTCGTTGACTTTCAGGTTACTATAGCAGAGATATTACTAATTATTATGAGGACTTTTAAAG
TTTCCATTTGGAATCTTGATTACATCATAAACCTCATAATTAAAAATTTATCTAAGTCACTAACTGAGAA
TAAATATTCTCAATTAGATGAAGAGCAACCAATGGAGATTGAT

>hCoV-19/Australia/VIC568/2020|EPI_ISL_426828|2020-03-25
ATGTTTCATCTCGTTGACTTTCAGGTTACTATAGCAGAGATATTACTAATTATTATGAGGACTTTTAAAG
TTTCCATTTGGAATCTTGATTACATCATAAACCTCATAATTAAAAATTTATCTAAGTCACTAACTGAGAA
TAAATATTCTCAATTAGATGAAGAGCAACCAATGGAGATTGAT

>hCoV-19/Australia/VIC569/2020|EPI_ISL_426829|2020-03-25
ATGTTTCATCTCGTTGACTTTCAGGTTACTATAGCAGAGATATTACTAATTATTATGAGGACTTTTAAAG
TTTCCATTTGGAATCTTGATTACATCATAAACCTCATAATTAAAAATTTATCTAAGTCACTAACTGAGAA
TAAATATTCTCAATTAGATGAAGAGCAACCAATGGAGATTGAT

>hCoV-19/Australia/VIC570/2020|EPI_ISL_426830|2020-03-25
ATGTTTCATCTCGTTGACTTTCAGGTTACTATAGCAGAGATATTACTAATTATTATGAGGACTTTTAAAG
TTTCCATTTGGAATCTTGATTACATCATAAACCTCATAATTAAAAATTTATCTAAGTCACTAACTGAGAA
TAAATATTCTCAATTAGATGAAGAGCAACCAATGGAGATTGAT

>hCoV-19/Australia/VIC571/2020|EPI_ISL_426831|2020-03-25
ATGTTTCATCTCGTTGACTTTCAGGTTACTATAGCAGAGATATTACTAATTATTATGAGGACTTTTAAAG
TTTCCATTTGGAATCTTGATTACATCATAAACCTCATAATTAAAAATTTATCTAAGTCACTAACTGAGAA
TAAATATTCTCAATTAGATGAAGAGCAACCAATGGAGATTGAT

>hCoV-19/Australia/VIC572/2020|EPI_ISL_426832|2020-03-25
ATGTTTCATCTCGTTGACTTTCAGGTTACTATAGCAGAGATATTACTAATTATTATGAGGACTTTTAAAG
TTTCCATTTGGAATCTTGATTACATCATAAACCTCATAATTAAAAATTTATCTAAGTCACTAACTGAGAA
TAAATATTCTCAATTAGATGAAGAGCAACCAATGGAGATTGAT

>hCoV-19/Australia/VIC574/2020|EPI_ISL_426833|2020-03-26
ATGTTTCATCTCGTTGACTTTCAGGTTACTATAGCAGAGATATTACTAATTATTATGAGGACTTTTAAAG
TTTCCATTTGGAATCTTGATTACATCATAAACCTCATAATTAAAAATTTATCTAAGTCACTAACTGAGAA
TAAATATTCTCAATTAGATGAAGAGCAACCAATGGAGATTGAT

>hCoV-19/Australia/VIC575/2020|EPI_ISL_426834|2020-03-26
ATGTTTCATCTCGTTGACTTTCAGGTTACTATAGCAGAGATATTACTAATTATTATGAGGACTTTTAAAG
TTTCCATTTGGAATCTTGATTACATCATAAACCTCATAATTAAAAATTTATCTAAGTCACTAACTGAGAA
TAAATATTCTCAATTAGATGAAGAGCAACCAATGGAGATTGAT

>hCoV-19/Australia/VIC576/2020|EPI_ISL_426835|2020-03-26
ATGTTTCATCTCGTTGACTTTCAGGTTACTATAGCAGAGATATTACTAATTATTATGAGGACTTTTAAAG
TTTCCATTTGGAATCTTGATTACATCATAAACCTCATAATTAAAAATTTATCTAAGTCACTAACTGAGAA
TAAATATTCTCAATTAGATGAAGAGCAACCAATGGAGATTGAT

>hCoV-19/Australia/VIC578/2020|EPI_ISL_426836|2020-03-26
ATGTTTCATCTCGTTGACTTTCAGGTTACTATAGCAGAGATATTACTAATTATTATGAGGACTTTTAAAG
TTTCCATTTGGAATCTTGATTACATCATAAACCTCATAATTAAAAATTTATCTAAGTCACTAACTGAGAA
TAAATATTCTCAATTAGATGAAGAGCAACCAATGGAGATTGAT

>hCoV-19/Australia/VIC580/2020|EPI_ISL_426837|2020-03-25
ATGTTTCATCTCGTTGACTTTCAGGTTACTATAGCAGAGATATTACTAATTATTATGAGGACTTTTAAAG
TTTCCATTTGGAATCTTGATTACATCATAAACCTCATAATTAAAAATTTATCTAAGTCACTAACTGAGAA
TAAATATTCTCAATTAGATGAAGAGCAACCAATGGAGATTGAT

>hCoV-19/Australia/VIC581/2020|EPI_ISL_426838|2020-03-25
ATGTTTCATCTCGTTGACTTTCAGGTTACTATAGCAGAGATATTACTAATTATTATGAGGACTTTTAAAG
TTTCCATTTGGAATCTTGATTACATCATAAACCTCATAATTAAAAATTTATCTAAGTCACTAACTGAGAA
TAAATATTCTCAATTAGATGAAGAGCAACCAATGGAGATTGAT

>hCoV-19/Australia/VIC582/2020|EPI_ISL_426839|2020-03-25
ATGTTTCATCTCGTTGACTTTCAGGTTACTATAGCAGAGATATTACTAATTATTATGAGGACTTTTAAAG
TTTCCATTTGGAATCTTGATTACATCATAAACCTCATAATTAAAAATTTATCTAAGTCACTAACTGAGAA
TAAATATTCTCAATTAGATGAAGAGCAACCAATGGAGATTGAT

>hCoV-19/Australia/VIC583/2020|EPI_ISL_426840|2020-03-25
ATGTTTCATCTCGTTGACTTTCAGGTTACTATAGCAGAGATATTACTAATTATTATGAGGACTTTTAAAG
TTTCCATTTGGAATCTTGATTACATCATAAACCTCATAATTAAAAATTTATCTAAGTCACTAACTGAGAA
TAAATATTCTCAATTAGATGAAGAGCAACCAATGGAGATTGAT

>hCoV-19/Australia/VIC584/2020|EPI_ISL_426841|2020-03-25
ATGTTTCATCTCGTTGACTTTCAGGTTACTATAGCAGAGATATTACTAATTATTATGAGGACTTTTAAAG
TTTCCATTTGGAATCTTGATTACATCATAAACCTCATAATTAAAAATTTATCTAAGTCACTAACTGAGAA
TAAATATTCTCAATTAGATGAAGAGCAACCAATGGAGATTGAT

>hCoV-19/Australia/VIC585/2020|EPI_ISL_426842|2020-03-25
ATGTTTCATCTCGTTGACTTTCAGGTTACTATAGCAGAGATATTACTAATTATTATGAGGACTTTTAAAG
TTTCCATTTGGAATCTTGATTACATCATAAACCTCATAATTAAAAATTTATCTAAGTCACTAACTGAGAA
TAAATATTCTCAATTAGATGAAGAGCAACCAATGGAGATTGAT

>hCoV-19/Australia/VIC586/2020|EPI_ISL_426843|2020-03-24
ATGTTTCATCTCGTTGACTTTCAGGTTACTATAGCAGAGATATTACTAATTATTATGAGGACTTTTAAAG
TTTCCATTTGGAATCTTGATTACATCATAAACCTCATAATTAAAAATTTATCTAAGTCACTAACTGAGAA
TAAATATTCTCAATTAGATGAAGAGCAACCAATGGAGATTGAT

>hCoV-19/Australia/VIC587/2020|EPI_ISL_426844|2020-03-25
ATGTTTCATCTCGTTGACTTTCAGGTTACTATAGCAGAGATATTACTAATTATTATGAGGACTTTTAAAG
TTTCCATTTGGAATCTTGATTACATCATAAACCTCATAATTAAAAATTTATCTAAGTCACTAACTGAGAA
TAAATATTCTCAATTAGATGAAGAGCAACCAATGGAGATTGAT

>hCoV-19/Australia/VIC588/2020|EPI_ISL_426845|2020-03-21
ATGTTTCATCTCGTTGACTTTCAGGTTACTATAGCAGAGATATTACTAATTATTATGAGGACTTTTAAAG
TTTCCATTTGGAATCTTGATTACATCATAAACCTCATAATTAAAAATTTATCTAAGTCACTAACTGAGAA
TAAATATTCTCAATTAGATGAAGAGCAACCAATGGAGATTGAT

>hCoV-19/Australia/VIC589/2020|EPI_ISL_426846|2020-03-22
ATGTTTCATCTCGTTGACTTTCAGGTTACTATAGCAGAGATATTACTAATTATTATGAGGACTTTTAAAG
TTTCCATTTGGAATCTTGATTACATCATAAACCTCATAATTAAAAATTTATCTAAGTCACTAACTGAGAA
TAAATATTCTCAATTAGATGAAGAGCAACCAATGGAGATTGAT

>hCoV-19/Australia/VIC590/2020|EPI_ISL_426847|2020-03-22
ATGTTTCATCTCGTTGACTTTCAGGTTACTATAGCAGAGATATTACTAATTATTATGAGGACTTTTAAAG
TTTCCATTTGGAATCTTGATTACATCATAAACCTCATAATTAAAAATTTATCTAAGTCACTAACTGAGAA
TAAATATTCTCAATTAGATGAAGAGCAACCAATGGAGATTGAT

>hCoV-19/Australia/VIC591/2020|EPI_ISL_426848|2020-03-22
ATGTTTCATCTCGTTGACTTTCAGGTTACTATAGCAGAGATATTACTAATTATTATGAGGACTTTTAAAG
TTTCCATTTGGAATCTTGATTACATCATAAACCTCATAATTAAAAATTTATCTAAGTCACTAACTGAGAA
TAAATATTCTCAATTAGATGAAGAGCAACCAATGGAGATTGAT

>hCoV-19/Australia/VIC592/2020|EPI_ISL_426849|2020-03-23
ATGTTTCATCTCGTTGACTTTCAGGTTACTATAGCAGAGATATTACTAATTATTATGAGGACTTTTAAAG
TTTCCATTTGGAATCTTGATTACATCATAAACCTCATAATTAAAAATTTATCTAAGTCACTAACTGAGAA
TAAATATTCTCAATTAGATGAAGAGCAACCAATGGAGATTGAT

>hCoV-19/Australia/VIC593/2020|EPI_ISL_426850|2020-03-23
ATGTTTCATCTCGTTGACTTTCAGGTTACTATAGCAGAGATATTACTAATTATTATGAGGACTTTTAAAG
TTTCCATTTGGAATCTTGATTACATCATAAACCTCATAATTAAAAATTTATCTAAGTCACTAACTGAGAA
TAAATATTCTCAATTAGATGAAGAGCAACCAATGGAGATTGAT

>hCoV-19/Australia/VIC594/2020|EPI_ISL_426851|2020-03-25
ATGTTTCATCTCGTTGACTTTCAGGTTACTATAGCAGAGATATTACTAATTATTATGAGGACTTTTAAAG
TTTCCATTTGGAATCTTGATTACATCATAAACCTCATAATTAAAAATTTATCTAAGTCACTAACTGAGAA
TAAATATTCTCAATTAGATGAAGAGCAACCAATGGAGATTGAT

>hCoV-19/Australia/VIC595/2020|EPI_ISL_426852|2020-03-25
ATGTTTCATCTCGTTGACTTTCAGGTTACTATAGCAGAGATATTACTAATTATTATGAGGACTTTTAAAG
TTTCCATTTGGAATCTTGATTACATCATAAACCTCATAATTAAAAATTTATCTAAGTCACTAACTGAGAA
TAAATGTTCTCAATTAGATGAAGAGCAACCAATGGAGATTGAT

>hCoV-19/Australia/VIC596/2020|EPI_ISL_426853|2020-03-25
ATGTTTCATCTCGTTGACTTTCAGGTTACTATAGCAGAGATATTACTAATTATTATGAGGACTTTTAAAG
TTTCCATTTGGAATCTTGATTACATCATAAACCTCATAATTAAAAATTTATCTAAGTCACTAACTGAGAA
TAAATATTCTCAATTAGATGAAGAGCAACCAATGGAGATTGAT

>hCoV-19/Australia/VIC597/2020|EPI_ISL_426854|2020-03-25
ATGTTTCATCTCGTTGACTTTCAGGTTACTATAGCAGAGATATTACTAATTATTATGAGGACTTTTAAAG
TTTCCATTTGGAATCTTGATTACATCATAAACCTCATAATTAAAAATTTATCTAAGTCACTAACTGAGAA
TAAATATTCTCAATTAGATGAAGAGCAACCAATGGAGATTGAT

>hCoV-19/Australia/VIC598/2020|EPI_ISL_426855|2020-03-25
ATGTTTCATCTCGTTGACTTTCAGGTTACTATAGCAGAGATATTACTAATTATTATGAGGACTTTTAAAG
TTTCCATTTGGAATCTTGATTACATCATAAACCTCATAATTAAAAATTTATCTAAGTCACTAACTGAGAA
TAAATATTCTCAATTAGATGAAGAGCAACCAATGGAGATTGAT

>hCoV-19/Australia/VIC599/2020|EPI_ISL_426856|2020-03-25
ATGTTTCATCTCGTTGACTTTCAGGTTACTATAGCAGAGATATTACTAATTATTATGAGGACTTTTAAAG
TTTCCATTTGGAATCTTGATTACATCATAAACCTCATAATTAAAAATTTATCTAAGTCACTAACTGAGAA
TAAATATTCTCAATTAGATGAAGAGCAACCAATGGAGATTGAT

>hCoV-19/Australia/VIC601/2020|EPI_ISL_426857|2020-03-26
ATGTTTCATCTCGTTGACTTTCAGGTTACTATAGCAGAGATATTACTAATTATTATGAGGACTTTTAAAG
TTTCCATTTGGAATCTTGATTACATCATAAACCTCATAATTAAAAATTTATCTAAGTCACTAACTGAGAA
TAAATATTCTCAATTAGATGAAGAGCAACCAATGGAGATTGAT

>hCoV-19/Australia/VIC603/2020|EPI_ISL_426858|2020-03-26
ATGTTTCATCTCGTTGACTTTCAGGTTACTATAGCAGAGATATTACTAATTATTATGAGGACTTTTAAAG
TTTCCATTTGGAATCTTGATTACATCATAAACCTCATAATTAAAAATTTATCTAAGTCACTAACTGAGAA
TAAATATTCTCAATTAGATGAAGAGCAACCAATGGAGATTGAT

>hCoV-19/Australia/VIC604/2020|EPI_ISL_426859|2020-03-26
ATGTTTCATCTCGTTGACTTTCAGGTTACTATAGCAGAGATATTACTAATTATTATGAGGACTTTTAAAG
TTTCCATTTGGAATCTTGATTACATCATAAACCTCATAATTAAAAATTTATCTAAGTCACTAACTGAGAA
TAAATATTCTCAATTAGATGAAGAGCAACCAATGGAGATTGAT

>hCoV-19/Australia/VIC605/2020|EPI_ISL_426860|2020-03-27
ATGTTTCATCTCGTTGACTTTCAGGTTACTATAGCAGAGATATTACTAATTATTATGAGGACTTTTAAAG
TTTCCATTTGGAATCTTGATTACATCATAAACCTCATAATTAAAAATTTATCTAAGTCACTAACTGAGAA
TAAATATTCTCAATTAGATGAAGAGCAACCAATGGAGATTGAT

>hCoV-19/Australia/VIC606/2020|EPI_ISL_426861|2020-03-27
ATGTTTCATCTCGTTGACTTTCAGGTTACTATAGCAGAGATATTACTAATTATTATGAGGACTTTTAAAG
TTTCCATTTGGAATCTTGATTACATCATAAACCTCATAATTAAAAATTTATCTAAGTCACTAACTGAGAA
TAAATATTCTCAATTAGATGAAGAGCAACCAATGGAGATTGAT

>hCoV-19/Australia/VIC607/2020|EPI_ISL_426862|2020-03-27
ATGTTTCATCTCGTTGACTTTCAGGTTACTATAGCAGAGATATTACTAATTATTATGAGGACTTTTAAAG
TTTCCATTTGGAATCTTGATTACATCATAAACCTCATAATTAAAAATTTATCTAAGTCACTAACTGAGAA
TAAATATTCTCAATTAGATGAAGAGCAACCAATGGAGATTGAT

>hCoV-19/Australia/VIC609/2020|EPI_ISL_426863|2020-03-27
ATGTTTCATCTCGTTGACTTTCAGGTTACTATAGCAGAGATATTACTAATTATTATGAGGACTTTTAAAG
TTTCCATTTGGAATCTTGATTACATCATAAACCTCATAATTAAAAATTTATCTAAGTCACTAACTGAGAA
TAAATATTCTCAATTAGATGAAGAGCAACCAATGGAGATTGAT

>hCoV-19/Australia/VIC610/2020|EPI_ISL_426864|2020-03-26
ATGTTTCATCTCGTTGACTTTCAGGTTACTATAGCAGAGATATTACTAATTATTATGAGGACTTTTAAAG
TTTCCATTTGGAATCTTGATTACATCATAAACCTCATAATTAAAAATTTATCTAAGTCACTAACTGAGAA
TAAATATTCTCAATTAGATGAAGAGCAACCAATGGAGATTGAT

>hCoV-19/Australia/VIC611/2020|EPI_ISL_426865|2020-03-27
ATGTTTCATCTCGTTGACTTTCAGGTTACTATAGCAGAGATATTACTAATTATTATGAGGACTTTTAAAG
TTTCCATTTGGAATCTTGATTACATCATAAACCTCATAATTAAAAATTTATCTAAGTCACTAACTGAGAA
TAAATATTCTCAATTAGATGAAGAGCAACCAATGGAGATTGAT

>hCoV-19/Australia/VIC612/2020|EPI_ISL_426866|2020-03-26
ATGTTTCATCTCGTTGACTTTCAGGTTACTATAGCAGAGATATTACTAATTATTATGAGGACTTTTAAAG
TTTCCATTTGGAATCTTGATTACATCATAAACCTCATAATTAAAAATTTATCTAAGTCACTAACTGAGAA
TAAATATTCTCAATTAGATGAAGAGCAACCAATGGAGATTGAT

>hCoV-19/Australia/VIC613/2020|EPI_ISL_426867|2020-03-26
ATGTTTCATCTCGTTGACTTTCAGGTTACTATAGCAGAGATATTACTAATTATTATGAGGACTTTTAAAG
TTTCCATTTGGAATCTTGATTACATCATAAACCTCATAATTAAAAATTTATCTAAGTCACTAACTGAGAA
TAAATATTCTCAATTAGATGAAGAGCAACCAATGGAGATTGAT

>hCoV-19/Australia/VIC614/2020|EPI_ISL_426869|2020-03-26
ATGTTTCATCTCGTTGACTTTCAGGTTACTATAGCAGAGATATTACTAATTATTATGAGGACTTTTAAAG
TTTCCATTTGGAATCTTGATTACATCATAAACCTCATAATTAAAAATTTATCTAAGTCACTAACTGAGAA
TAAATATTCTCAATTAGATGAAGAGCAACCAATGGAGATTGAT

>hCoV-19/Australia/VIC615/2020|EPI_ISL_426870|2020-03-28
ATGTTTCATCTCGTTGACTTTCAGGTTACTATAGCAGAGATATTACTAATTATTATGAGGACTTTTAAAG
TTTCCATTTGGAATCTTGATTACATCATAAACCTCATAATTAAAAATTTATCTAAGTCACTAACTGAGAA
TAAATATTCTCAATTAGATGAAGAGCAACCAATGGAGATTGAT

>hCoV-19/Australia/VIC616/2020|EPI_ISL_426871|2020-03-26
ATGTTTCATCTCGTTGACTTTCAGGTTACTATAGCAGAGATATTACTAATTATTATGAGGACTTTTAAAG
TTTCCATTTGGAATCTTGATTACATCATAAACCTCATAATTAAAAATTTATCTAAGTCACTAACTGAGAA
TAAATATTCTCAATTAGATGAAGAGCAACCAATGGAGATTGAT

>hCoV-19/Australia/VIC617/2020|EPI_ISL_426872|2020-03-26
ATGTTTCATCTCGTTGACTTTCAGGTTACTATAGCAGAGATATTACTAATTATTATGAGGACTTTTAAAG
TTTCCATTTGGAATCTTGATTACATCATAAACCTCATAATTAAAAATTTATCTAAGTCACTAACTGAGAA
TAAATATTCTCAATTAGATGAAGAGCAACCAATGGAGATTGAT

>hCoV-19/Australia/VIC629/2020|EPI_ISL_426873|2020-03-25
ATGTTTCATCTCGTTGACTTTCAGGTTACTATAGCAGAGATATTACTAATTATTATGAGGACTTTTAAAG
TTTCCATTTGGAATCTTGATTACATCATAAACCTCATAATTAAAAATTTATCTAAGTCACTAACTGAGAA
TAAATATTCTCAATTAGATGAAGAGCAACCAATGGAGATTGAT

>hCoV-19/Australia/VIC630/2020|EPI_ISL_426874|2020-03-26
ATGTTTCATCTCGTTGACTTTCAGGTTACTATAGCAGAGATATTACTAATTATTATGAGGACTTTTAAAG
TTTCCATTTGGAATCTTGATTACATCATAAACCTCATAATTAAAAATTTATCTAAGTCACTAACTGAGAA
TAAATATTCTCAATTAGATGAAGAGCAACCAATGGAGATTGAT

>hCoV-19/Australia/VIC633/2020|EPI_ISL_426875|2020-03-27
ATGTTTCATCTCGTTGACTTTCAGGTTACTATAGCAGAGATATTACTAATTATTATGAGGACTTTTAAAG
TTTCCATTTGGAATCTTGATTACATCATAAACCTCATAATTAAAAATTTATCTAAGTCACTAACTGAGAA
TAAATATTCTCAATTAGATGAAGAGCAACCAATGGAGATTGAT

>hCoV-19/Australia/VIC635/2020|EPI_ISL_426876|2020-03-28
ATGTTTCATCTCGTTGACTTTCAGGTTACTATAGCAGAGATATTACTAATTATTATGAGGACTTTTAAAG
TTTCCATTTGGAATCTTGATTACATCATAAACCTCATAATTAAAAATTTATCTAAGTCACTAACTGAGAA
TAAATATTCTCAATTAGATGAAGAGCAACCAATGGAGATTGAT

>hCoV-19/Australia/VIC636/2020|EPI_ISL_426877|2020-03-28
ATGTTTCATCTCGTTGACTTTCAGGTTACTATAGCAGAGATATTACTAATTATTATGAGGACTTTTAAAG
TTTCCATTTGGAATCTTGATTACATCATAAACCTCATAATTAAAAATTTATCTAAGTCACTAACTGAGAA
TAAATATTCTCAATTAGATGAAGAGCAACCAATGGAGATTGAT

>hCoV-19/Australia/VIC701/2020|EPI_ISL_426878|2020-03-21
ATGTTTCATCTCGTTGACTTTCAGGTTACTATAGCAGAGATATTACTAATTATTATGAGGACTTTTAAAG
TTTCCATTTGGAATCTTGATTACATCATAAACCTCATAATTAAAAATTTATCTAAGTCACTAACTGAGAA
TAAATATTCTCAATTAGATGAAGAGCAACCAATGGAGATTGAT

>hCoV-19/Spain/Valencia155/2020|EPI_ISL_436250|2020-03-19
ATGTTTCATCTCGTTGACTTTCAGGTTACTATAGCAGAGATATTACTAATTATTATGAGGACTTTTAAAG
TTTCCATTTGGAATCTTGATTACATCATAAACCTCATAATTAAAAATTTATCTAAGTCACTAACTGAGAA
TAAATATTCTCAATTAGATGAAGAGCAACCAATGGAGATTGAT

>hCoV-19/Spain/Valencia156/2020|EPI_ISL_436251|2020-03-19
ATGTTTCATCTCGTTGACTTTCAGGTTACTATAGCAGAGATATTACTAATTATTATGAGGACTTTTAAAG
TTTCCATTTGGAATCTTGATTACATCATAAACCTCATAATTAAAAATTTATCTAAGTCACTAACTGAGAA
TAAATATTCTCAATTAGATGAAGAGCAACCAATGGAGATTGAT

>hCoV-19/Spain/Valencia222/2020|EPI_ISL_436317|2020-03-26
ATGTTTCATCTCGTTGACTTTCAGGTTACTATAGCAGAGATATTACTAATTATTATGAGGACTTTTAAAG
TTTCCATTTGGAATCTTGATTACATCATAAACCTCATAATTAAAAATTTATCTAAGTCACTAACTGAGAA
TAAATATTCTCAATTAGATGAAGAGCAACCAATGGAGATTGAT

>hCoV-19/Spain/Valencia223/2020|EPI_ISL_436318|2020-03-26
ATGTTTCATCTCGTTGACTTTCAGGTTACTATAGCAGAGATATTACTAATTATTATGAGGACTTTTAAAG
TTTCCATTTGGAATCTTGATTACATCATAAACCTCATAATTAAAAATTTATCTAAGTCACTAACTGAGAA
TAAATATTCTCAATTAGATGAAGAGCAACCAATGGAGATTGAT

>hCoV-19/Spain/Valencia224/2020|EPI_ISL_436319|2020-03-28
ATGTTTCATCTCGTTGACTTTCAGGTTACTATAGCAGAGATATTACTAATTATTATGAGGACTTTTAAAG
TTTCCATTTGGAATCTTGATTACATCATAAACCTCATAATTAAAAATTTATCTAAGTCACTAACTGAGAA
TAAATATTCTCAATTAGATGAAGAGCAACCAATGGAGATTGAT

>hCoV-19/Spain/Valencia225/2020|EPI_ISL_436320|2020-03-19
ATGTTTCATCTCGTTGACTTTCAGGTTACTATAGCAGAGATATTACTAATTATTATGAGGACTTTTAAAG
TTTCCATTTGGAATCTTGATTACATCATAAACCTCATAATTAAAAATTTATCTAAGTCACTAACTGAGAA
TAAATATTCTCAATTAGATGAAGAGCAACCAATGGAGATTGAT

>hCoV-19/Spain/Valencia226/2020|EPI_ISL_436321|2020-03-19
ATGTTTCATCTCGTTGACTTTCAGGTTACTATAGCAGAGATATTACTAATTATTATGAGGACTTTTAAAG
TTTCCATTTGGAATCTTGATTACATCATAAACCTCATAATTAAAAATTTATCTAAGTCACTAACTGAGAA
TAAATATTCTCAATTAGATGAAGAGCAACCAATGGAGATTGAT

>hCoV-19/Spain/Valencia227/2020|EPI_ISL_436322|2020-03-19
ATGTTTCATCTCGTTGACTTTCAGGTTACTATAGCAGAGATATTACTAATTATTATGAGGACTTTTAAAG
TTTCCATTTGGAATCTTGATTACATCATAAACCTCATAATTAAAAATTTATCTAAGTCACTAACTGAGAA
TAAATATTCTCAATTAGATGAAGAGCAACCAATGGAGATTGAT

>hCoV-19/Spain/Valencia228/2020|EPI_ISL_436323|2020-03-25
ATGTTTCATCTCGTTGACTTTCAGGTTACTATAGCAGAGATATTACTAATTATTATGAGGACTTTTAAAG
TTTCCATTTGGAATCTTGATTACATCATAAACCTCATAATTAAAAATTTATCTAAGTCACTAACTGAGAA
TAAATATTCTCAATTAGATGAAGAGCAACCAATGGAGATTGAT

>hCoV-19/Spain/Valencia229/2020|EPI_ISL_436324|2020-03-24
ATGTTTCATCTCGTTGACTTTCAGGTTACTATAGCAGAGATATTACTAATTATTATGAGGACTTTTAAAG
TTTCCATTTGGAATCTTGATTACATCATAAACCTCATAATTAAAAATTTATCTAAGTCACTAACTGAGAA
TAAATATTCTCAATTAGATGAAGAGCAACCAATGGAGATTGAT

>hCoV-19/Spain/Valencia230/2020|EPI_ISL_436325|2020-03-26
ATGTTTCATCTCGTTGACTTTCAGGTTACTATAGCAGAGATATTACTAATTATTATGAGGACTTTTAAAG
TTTCCATTTGGAATCTTGATTACATCATAAACCTCATAATTAAAAATTTATCTAAGTCACTAACTGAGAA
TAAATATTCTCAATTAGATGAAGAGCAACCAATGGAGATTGAT

>hCoV-19/Spain/Valencia231/2020|EPI_ISL_436326|2020-03-26
ATGTTTCATCTCGTTGACTTTCAGGTTACTATAGCAGAGATATTACTAATTATTATGAGGACTTTTAAAG
TTTCCATTTGGAATCTTGATTACATCATAAACCTCATAATTAAAAATTTATCTAAGTCACTAACTGAGAA
TAAATATTCTCAATTAGATGAAGAGCAACCAATGGAGATTGAT

>hCoV-19/Spain/Valencia232/2020|EPI_ISL_436327|2020-03-26
ATGTTTCATCTCGTTGACTTTCAGGTTACTATAGCAGAGATATTACTAATTATTATGAGGACTTTTAAAG
TTTCCATTTGGAATCTTGATTACATCATAAACCTCATAATTAAAAATTTATCTAAGTCACTAACTGAGAA
TAAATATTCTCAATTAGATGAAGAGCAACCAATGGAGATTGAT

>hCoV-19/Spain/Valencia233/2020|EPI_ISL_436328|2020-03-26
ATGTTTCATCTCGTTGACTTTCAGGTTACTATAGCAGAGATATTACTAATTATTATGAGGACTTTTAAAG
TTTCCATTTGGAATCTTGATTACATCATAAACCTCATAATTAAAAATTTATCTAAGTCACTAACTGAGAA
TAAATATTCTCAATTAGATGAAGAGCAACCAATGGAGATTGAT

>hCoV-19/Spain/Valencia234/2020|EPI_ISL_436329|2020-03-26
ATGTTTCATCTCGTTGACTTTCAGGTTACTATAGCAGAGATATTACTAATTATTATGAGGACTTTTAAAG
TTTCCATTTGGAATCTTGATTACATCATAAACCTCATAATTAAAAATTTATCTAAGTCACTAACTGAGAA
TAAATATTCTCAATTAGATGAAGAGCAACCAATGGAGATTGAT

>hCoV-19/Spain/Valencia236/2020|EPI_ISL_436331|2020-03-25
ATGTTTCATCTCGTTGACTTTCAGGTTACTATAGCAGAGATATTACTAATTATTATGAGGACTTTTAAAG
TTTCCATTTGGAATCTTGATTACATCATAAACCTCATAATTAAAAATTTATCTAAGTCACTAACTGAGAA
TAAATATTCTCAATTAGATGAAGAGCAACCAATGGAGATTGAT

>hCoV-19/Spain/Valencia237/2020|EPI_ISL_436332|2020-03-24
ATGTTTCATCTCGTTGACTTTCAGGTTACTATAGCAGAGATATTACTAATTATTATGAGGACTTTTAAAG
TTTCCATTTGGAATCTTGATTACATCATAAACCTCATAATTAAAAATTTATCTAAGTCACTAACTGAGAA
TAAATATTCTCAATTAGATGAAGAGCAACCAATGGAGATTGAT

>hCoV-19/Spain/Valencia238/2020|EPI_ISL_436333|2020-03-24
ATGTTTCATCTCGTTGACTTTCAGGTTACTATAGCAGAGATATTACTAATTATTATGAGGACTTTTAAAG
TTTCCATTTGGAATCTTGATTACATCATAAACCTCATAATTAAAAATTTATCTAAGTCACTAACTGAGAA
TAAATATTCTCAATTAGATGAAGAGCAACCAATGGAGATTGAT

>hCoV-19/Spain/Valencia239/2020|EPI_ISL_436334|2020-03-24
ATGTTTCATCTCGTTGACTTTCAGGTTACTATAGCAGAGATATTACTAATTATTATGAGGACTTTTAAAG
TTTCCATTTGGAATCTTGATTACATCATAAACCTCATAATTAAAAATTTATCTAAGTCACTAACTGAGAA
TAAATATTCTCAATTAGATGAAGAGCAACCAATGGAGATTGAT

>hCoV-19/Spain/Valencia240/2020|EPI_ISL_436335|2020-03-26
ATGTTTCATCTCGTTGACTTTCAGGTTACTATAGCAGAGATATTACTAATTATTATGAGGACTTTTAAAG
TTTCCATTTGGAATCTTGATTACATCATAAACCTCATAATTAAAAATTTATCTAAGTCACTAACTGAGAA
TAAATATTCTCAATTAGATGAAGAGCAACCAATGGAGATTGAT

>hCoV-19/Spain/Valencia241/2020|EPI_ISL_436336|2020-03-26
ATGTTTCATCTCGTTGACTTTCAGGTTACTATAGCAGAGATATTACTAATTATTATGAGGACTTTTAAAG
TTTCCATTTGGAATCTTGATTACATCATAAACCTCATAATTAAAAATTTATCTAAGTCACTAACTGAGAA
TAAATATTCTCAATTAGATGAAGAGCAACCAATGGAGATTGAT

>hCoV-19/Spain/Valencia242/2020|EPI_ISL_436337|2020-03-26
ATGTTTCATCTCGTTGACTTTCAGGTTACTATAGCAGAGATATTACTAATTATTATGAGGACTTTTAAAG
TTTCCATTTGGAATCTTGATTACATCATAAACCTCATAATTAAAAATTTATCTAAGTCACTAACTGAGAA
TAAATATTCTCAATTAGATGAAGAGCAACCAATGGAGATTGAT

>hCoV-19/Spain/Valencia243/2020|EPI_ISL_436338|2020-03-25
ATGTTTCATCTCGTTGACTTTCAGGTTACTATAGCAGAGATATTACTAATTATTATGAGGACTTTTAAAG
TTTCCATTTGGAATCTTGATTACATCATAAACCTCATAATTAAAAATTTATCTAAGTCACTAACTGAGAA
TAAATATTCTCAATTAGATGAAGAGCAACCAATGGAGATTGAT

>hCoV-19/Spain/Valencia244/2020|EPI_ISL_436339|2020-03-28
ATGTTTCATCTCGTTGACTTTCAGGTTACTATAGCAGAGATATTACTAATTATTATGAGGACTTTTAAAG
TTTCCATTTGGAATCTTGATTACATCATAAACCTCATAATTAAAAATTTATCTAAGTCACTAACTGAGAA
TAAATATTCTCAATTAGATGAAGAGCAACCAATGGAGATTGAT

>hCoV-19/Spain/Valencia245/2020|EPI_ISL_436340|2020-03-29
ATGTTTCATCTCGTTGACTTTCAGGTTACTATAGCAGAGATATTACTAATTATTATGAGGACTTTTAAAG
TTTCCATTTGGAATCTTGATTACATCATAAACCTCATAATTAAAAATTTATCTAAGTCACTAACTGAGAA
TAAATATTCTCAATTAGATGAAGAGCAACCAATGGAGATTGAT

>hCoV-19/Spain/Valencia246/2020|EPI_ISL_436341|2020-03-29
ATGTTTCATCTCGTTGACTTTCAGGTTACTATAGCAGAGATATTACTAATTATTATGAGGACTTTTAAAG
TTTCCATTTGGAATCTTGATTACATCATAAACCTCATAATTAAAAATTTATCTAAGTCACTAACTGAGAA
TAAATATTCTCAATTAGATGAAGAGCAACCAATGGAGATTGAT

>hCoV-19/Spain/Valencia247/2020|EPI_ISL_436342|2020-03-25
ATGTTTCATCTCGTTGACTTTCAGGTTACTATAGCAGAGATATTACTAATTATTATGAGGACTTTTAAAG
TTTCCATTTGGAATCTTGATTACATCATAAACCTCATAATTAAAAATTTATCTAAGTCACTAACTGAGAA
TAAATATTCTCAATTAGATGAAGAGCAACCAATGGAGATTGAT

>hCoV-19/Spain/Valencia248/2020|EPI_ISL_436343|2020-03-25
ATGTTTCATCTCGTTGACTTTCAGGTTACTATAGCAGAGATATTACTAATTATTATGAGGACTTTTAAAG
TTTCCATTTGGAATCTTGATTACATCATAAACCTCATAATTAAAAATTTATCTAAGTCACTAACTGAGAA
TAAATATTCTCAATTAGATGAAGAGCAACCAATGGAGATTGAT

>hCoV-19/Spain/Valencia249/2020|EPI_ISL_436344|2020-03-23
ATGTTTCATCTCGTTGACTTTCAGGTTACTATAGCAGAGATATTACTAATTATTATGAGGACTTTTAAAG
TTTCCATTTGGAATCTTGATTACATCATAAACCTCATAATTAAAAATTTATCTAAGTCACTAACTGAGAA
TAAATATTCTCAATTAGATGAAGAGCAACCAATGGAGATTGAT

>hCoV-19/Spain/Valencia250/2020|EPI_ISL_436345|2020-03-25
ATGTTTCATCTCGTTGACTTTCAGGTTACTATAGCAGAGATATTACTAATTATTATGAGGACTTTTAAAG
TTTCCATTTGGAATCTTGATTACATCATAAACCTCATAATTAAAAATTTATCTAAGTCACTAACTGAGAA
TAAATATTCTCAATTAGATGAAGAGCAACCAATGGAGATTGAT

>hCoV-19/Spain/Valencia251/2020|EPI_ISL_436346|2020-03-27
ATGTTTCATCTCGTTGACTTTCAGGTTACTATAGCAGAGATATTACTAATTATTATGAGGACTTTTAAAG
TTTCCATTTGGAATCTTGATTACATCATAAACCTCATAATTAAAAATTTATCTAAGTCACTAACTGAGAA
TAAATATTCTCAATTAGATGAAGAGCAACCAATGGAGATTGAT

>hCoV-19/Spain/Valencia252/2020|EPI_ISL_436347|2020-03-29
ATGTTTCATCTCGTTGACTTTCAGGTTACTATAGCAGAGATATTACTAATTATTATGAGGACTTTTAAAG
TTTCCATTTGGAATCTTGATTACATCATAAACCTCATAATTAAAAATTTATCTAAGTCACTAACTGAGAA
TAAATATTCTCAATTAGATGAAGAGCAACCAATGGAGATTGAT

>hCoV-19/Spain/Valencia253/2020|EPI_ISL_436348|2020-03-26
ATGTTTCATCTCGTTGACTTTCAGGTTACTATAGCAGAGATATTACTAATTATTATGAGGACTTTTAAAG
TTTCCATTTGGAATCTTGATTACATCATAAACCTCATAATTAAAAATTTATCTAAGTCACTAACTGAGAA
TAAATATTCTCAATTAGATGAAGAGCAACCAATGGAGATTGAT

>hCoV-19/Spain/Valencia254/2020|EPI_ISL_436349|2020-03-26
ATGTTTCATCTCGTTGACTTTCAGGTTACTATAGCAGAGATATTACTAATTATTATGAGGACTTTTAAAG
TTTCCATTTGGAATCTTGATTACATCATAAACCTCATAATTAAAAATTTATCTAAGTCACTAACTGAGAA
TAAATATTCTCAATTAGATGAAGAGCAACCAATGGAGATTGAT

>hCoV-19/Spain/Valencia255/2020|EPI_ISL_436350|2020-03-26
ATGTTTCATCTCGTTGACTTTCAGGTTACTATAGCAGAGATATTACTAATTATTATGAGGACTTTTAAAG
TTTCCATTTGGAATCTTGATTACATCATAAACCTCATAATTAAAAATTTATCTAAGTCACTAACTGAGAA
TAAATATTCTCAATTAGATGAAGAGCAACCAATGGAGATTGAT

>hCoV-19/Spain/Valencia256/2020|EPI_ISL_436351|2020-03-26
ATGTTTCATCTCGTTGACTTTCAGGTTACTATAGCAGAGATATTACTAATTATTATGAGGACTTTTAAAG
TTTCCATTTGGAATCTTGATTACATCATAAACCTCATAATTAAAAATTTATCTAAGTCACTAACTGAGAA
TAAATATTCTCAATTAGATGAAGAGCAACCAATGGAGATTGAT

>hCoV-19/Spain/Valencia257/2020|EPI_ISL_436352|2020-03-26
ATGTTTCATCTCGTTGACTTTCAGGTTACTATAGCAGAGATATTACTAATTATTATGAGGACTTTTAAAG
TTTCCATTTGGAATCTTGATTACATCATAAACCTCATAATTAAAAATTTATCTAAGTCACTAACTGAGAA
TAAATATTCTCAATTAGATGAAGAGCAACCAATGGAGATTGAT

>hCoV-19/Spain/Valencia258/2020|EPI_ISL_436353|2020-03-25
ATGTTTCATCTCGTTGACTTTCAGGTTACTATAGCAGAGATATTACTAATTATTATGAGGACTTTTAAAG
TTTCCATTTGGAATCTTGATTACATCATAAACCTCATAATTAAAAATTTATCTAAGTCACTAACTGAGAA
TAAATATTCTCAATTAGATGAAGAGCAACCAATGGAGATTGAT

>hCoV-19/Spain/Valencia259/2020|EPI_ISL_436354|2020-03-25
ATGTTTCATCTCGTTGACTTTCAGGTTACTATAGCAGAGATATTACTAATTATTATGAGGACTTTTAAAG
TTTCCATTTGGAATCTTGATTACATCATAAACCTCATAATTAAAAATTTATCTAAGTCACTAACTGAGAA
TAAATATTCTCAATTAGATGAAGAGCAACCAATGGAGATTGAT

>hCoV-19/Spain/Valencia260/2020|EPI_ISL_436355|2020-03-26
ATGTTTCATCTCGTTGACTTTCAGGTTACTATAGCAGAGATATTACTAATTATTATGAGGACTTTTAAAG
TTTCCATTTGGAATCTTGATTACATCATAAACCTCATAATTAAAAATTTATCTAAGTCACTAACTGAGAA
TAAATATTCTCAATTAGATGAAGAGCAACCAATGGAGATTGAT

>hCoV-19/Spain/Valencia261/2020|EPI_ISL_436356|2020-03-26
ATGTTTCATCTCGTTGACTTTCAGGTTACTATAGCAGAGATATTACTAATTATTATGAGGACTTTTAAAG
TTTCCATTTGGAATCTTGATTACATCATAAACCTCATAATTAAAAATTTATCTAAGTCACTAACTGAGAA
TAAATATTCTCAATTAGATGAAGAGCAACCAATGGAGATTGAT

>hCoV-19/Spain/Valencia262/2020|EPI_ISL_436357|2020-03-26
ATGTTTCATCTCGTTGACTTTCAGGTTACTATAGCAGAGATATTACTAATTATTATGAGGACTTTTAAAG
TTTCCATTTGGAATCTTGATTACATCATAAACCTCATAATTAAAAATTTATCTAAGTCACTAACTGAGAA
TAAATATTCTCAATTAGATGAAGAGCAACCAATGGAGATTGAT

>hCoV-19/Spain/Valencia263/2020|EPI_ISL_436358|2020-03-26
ATGTTTCATCTCGTTGACTTTCAGGTTACTATAGCAGAGATATTACTAATTATTATGAGGACTTTTAAAG
TTTCCATTTGGAATCTTGATTACATCATAAACCTCATAATTAAAAATTTATCTAAGTCACTAACTGAGAA
TAAATATTCTCAATTAGATGAAGAGCAACCAATGGAGATTGAT

>hCoV-19/Spain/Valencia264/2020|EPI_ISL_436359|2020-03-27
ATGTTTCATCTCGTTGACTTTCAGGTTACTATAGCAGAGATATTACTAATTATTATGAGGACTTTTAAAG
TTTCCATTTGGAATCTTGATTACATCATAAACCTCATAATTAAAAATTTATCTAAGTCACTAACTGAGAA
TAAATATTCTCAATTAGATGAAGAGCAACCAATGGAGATTGAT

>hCoV-19/Scotland/CVR1415/2020|EPI_ISL_438800|2020-04-01
ATGTTTCATCTCGTTGACTTTCAGGTTACTATAGCAGAGATATTACTAATTATTATGAGGACTTTTAAAG
TTTCCATTTGGAATCTTGATTACATCATAAACCTCATAATTAAAAATTTATCTAAGTCACTAACTGAGAA
TAAATATTCTCAATTAGATGAAGAGCAACCAATGGAGATTGAT

>hCoV-19/Scotland/CVR1416/2020|EPI_ISL_438801|2020-04-01
ATGTTTCATCTCGTTGACTTTCAGGTTACTATAGCAGAGATATTACTAATTATTATGAGGACTTTTAAAG
TTTCCATTTGGAATCTTGATTACATCATAAACCTCATAATTAAAAATTTATCTAAGTCACTAACTGAGAA
TAAATATTCTCAATTAGATGAAGAGCAACCAATGGAGATTGAT

>hCoV-19/Scotland/CVR1417/2020|EPI_ISL_438802|2020-04-01
ATGTTTCATCTCGTTGACTTTCAGGTTACTATAGCAGAGATATTACTAATTATTATGAGGACTTTTAAAG
TTTCCATTTGGAATCTTGATTACATCATAAACCTCATAATTAAAAATTTATCTAAGTCACTAACTGAGAA
TAAATATTCTCAATTAGATGAAGAGCAACCAATGGAGATTGAT

>hCoV-19/Scotland/CVR1419/2020|EPI_ISL_438803|2020-04-01
ATGTTTCATCTCGTTGACTTTCAGGTTACTATAGCAGAGATATTACTAATTATTATGAGGACTTTTAAAG
TTTCCATTTGGAATCTTGATTACATCATAAACCTCATAATTAAAAATTTATCTAAGTCACTAACTGAGAA
TAAATATTCTCAATTAGATGAAGAGCAACCAATGGAGATTGAT

>hCoV-19/Scotland/CVR1421/2020|EPI_ISL_438804|2020-04-01
ATGTTTCATCTCGTTGACTTTCAGGTTACTATAGCAGAGATATTACTAATTATTATGAGGACTTTTAAAG
TTTCCATTTGGAATCTTGATTACATCATAAACCTCATAATTAAAAATTTATCTAAGTCACTAACTGAGAA
TAAATATTCTCAATTAGATGAAGAGCAACCAATGGAGATTGAT

>hCoV-19/Scotland/CVR1425/2020|EPI_ISL_438805|2020-04-02
ATGTTTCATCTCGTTGACTTTCAGGTTACTATAGCAGAGATATTACTAATTATTATGAGGACTTTTAAAG
TTTCCATTTGGAATCTTGATTACATCATAAACCTCATAATTAAAAATTTATCTAAGTCACTAACTGAGAA
TAAATATTCTCAATTAGATGAAGAGCAACCAATGGAGATTGAT

>hCoV-19/Scotland/CVR1427/2020|EPI_ISL_438806|2020-04-02
ATGTTTCATCTCGTTGACTTTCAGGTTACTATAGCAGAGATATTACTAATTATTATGAGGACTTTTAAAG
TTTCCATTTGGAATCTTGATTACATCATAAACCTCATAATTAAAAATTTATCTAAGTCACTAACTGAGAA
TAAATATTCTCAATTAGATGAAGAGCAACCAATGGAGATTGAT

>hCoV-19/Scotland/CVR1428/2020|EPI_ISL_438807|2020-04-01
ATGTTTCATCTCGTTGACTTTCAGGTTACTATAGCAGAGATATTACTAATTATTATGAGGACTTTTAAAG
TTTCCATTTGGAATCTTGATTACATCATAAACCTCATAATTAAAAATTTATCTAAGTCACTAACTGAGAA
TAAATATTCTCAATTAGATGAAGAGCAACCAATGGAGATTGAT

>hCoV-19/Scotland/CVR1436/2020|EPI_ISL_438808|2020-04-01
ATGTTTCATCTCGTTGACTTTCAGGTTACTATAGCAGAGATATTACTAATTATTATGAGGACTTTTAAAG
TTTCCATTTGGAATCTTGATTACATCATAAACCTCATAATTAAAAATTTATCTAAGTCACTAACTGAGAA
TAAATATTCTCAATTAGATGAAGAGCAACCAATGGAGATTGAT

>hCoV-19/Scotland/CVR1440/2020|EPI_ISL_438809|2020-04-01
ATGTTTCATCTCGTTGACTTTCAGGTTACTATAGCAGAGATATTACTAATTATTATGAGGACTTTTAAAG
TTTCCATTTGGAATCTTGATTACATCATAAACCTCATAATTAAAAATTTATCTAAGTCACTAACTGAGAA
TAAATATTCTCAATTAGATGAAGAGCAACCAATGGAGATTGAT

>hCoV-19/Scotland/CVR1441/2020|EPI_ISL_438810|2020-04-01
ATGTTTCATCTCGTTGACTTTCAGGTTACTATAGCAGAGATATTACTAATTATTATGAGGACTTTTAAAG
TTTCCATTTGGAATCTTGATTACATCATAAACCTCATAATTAAAAATTTATCTAAGTCACTAACTGAGAA
TAAATATTCTCAATTAGATGAAGAGCAACCAATGGAGATTGAT

>hCoV-19/Scotland/CVR1442/2020|EPI_ISL_438811|2020-04-02
ATGTTTCATCTCGTTGACTTTCAGGTTACTATAGCAGAGATATTACTAATTATTATGAGGACTTTTAAAG
TTTCCATTTGGAATCTTGATTACATCATAAACCTCATAATTAAAAATTTATCTAAGTCACTAACTGAGAA
TAAATATTCTCAATTAGATGAAGAGCAACCAATGGAGATTGAT

>hCoV-19/Scotland/CVR1445/2020|EPI_ISL_438812|2020-04-01
ATGTTTCATCTCGTTGACTTTCAGGTTACTATAGCAGAGATATTACTAATTATTATGAGGACTTTTAAAG
TTTCCATTTGGAATCTTGATTACATCATAAACCTCATAATTAAAAATTTATCTAAGTCACTAACTGAGAA
TAAATATTCTCAATTAGATGAAGAGCAACCAATGGAGATTGAT

>hCoV-19/Scotland/CVR1446/2020|EPI_ISL_438813|2020-04-01
ATGTTTCATCTCGTTGACTTTCAGGTTACTATAGCAGAGATATTACTAATTATTATGAGGACTTTTAAAG
TTTCCATTTGGAATCTTGATTACATCATAAACCTCATAATTAAAAATTTATCTAAGTCACTAACTGAGAA
TAAATATTCTCAATTAGATGAAGAGCAACCAATGGAGATTGAT

>hCoV-19/Scotland/CVR1447/2020|EPI_ISL_438814|2020-04-01
ATGTTTCATCTCGTTGACTTTCAGGTTACTATAGCAGAGATATTACTAATTATTATGAGGACTTTTAAAG
TTTCCATTTGGAATCTTGATTACATCATAAACCTCATAATTAAAAATTTATCTAAGTCACTAACTGAGAA
TAAATATTCTCAATTAGATGAAGAGCAACCAATGGAGATTGAT

>hCoV-19/Scotland/CVR1448/2020|EPI_ISL_438815|2020-04-01
ATGTTTCATCTCGTTGACTTTCAGGTTACTATAGCAGAGATATTACTAATTATTATGAGGACTTTTAAAG
TTTCCATTTGGAATCTTGATTACATCATAAACCTCATAATTAAAAATTTATCTAAGTCACTAACTGAGAA
TAAATATTCTCAATTAGATGAAGAGCAACCAATGGAGATTGAT

>hCoV-19/Scotland/CVR1449/2020|EPI_ISL_438816|2020-04-02
ATGTTTCATCTCGTTGACTTTCAGGTTACTATAGCAGAGATATTACTAATTATTATGAGGACTTTTAAAG
TTTCCATTTGGAATCTTGATTACATCATAAACCTCATAATTAAAAATTTATCTAAGTCACTAACTGAGAA
TAAATATTCTCAATTAGATGAAGAGCAACCAATGGAGATTGAT

>hCoV-19/Scotland/CVR1451/2020|EPI_ISL_438817|2020-04-02
ATGTTTCATCTCGTTGACTTTCAGGTTACTATAGCAGAGATATTACTAATTATTATGAGGACTTTTAAAG
TTTCCATTTGGAATCTTGATTACATCATAAACCTCATAATTAAAAATTTATCTAAGTCACTAACTGAGAA
TAAATATTCTCAATTAGATGAAGAGCAACCAATGGAGATTGAT

>hCoV-19/Scotland/CVR1466/2020|EPI_ISL_438818|2020-04-01
ATGTTTCATCTCGTTGACTTTCAGGTTACTATAGCAGAGATATTACTAATTATTATGAGGACTTTTAAAG
TTTCCATTTGGAATCTTGATTACATCATAAACCTCATAATTAAAAATTTATCTAAGTCACTAACTGAGAA
TAAATATTCTCAATTAGATGAAGAGCAACCAATGGAGATTGAT

>hCoV-19/Scotland/CVR1467/2020|EPI_ISL_438819|2020-04-01
ATGTTTCATCTCGTTGACTTTCAGGTTACTATAGCAGAGATATTACTAATTATTATGAGGACTTTTAAAG
TTTCCATTTGGAATCTTGATTACATCATAAACCTCATAATTAAAAATTTATCTAAGTCACTAACTGAGAA
TAAATATTCTCAATTAGATGAAGAGCAACCAATGGAGATTGAT

>hCoV-19/Scotland/CVR1473/2020|EPI_ISL_438820|2020-04-02
ATGTTTCATCTCGTTGACTTTCAGGTTACTATAGCAGAGATATTACTAATTATTATGAGGACTTTTAAAG
TTTCCATTTGGAATCTTGATTACATCATAAACCTCATAATTAAAAATTTATCTAAGTCACTAACTGAGAA
TAAATATTCTCAATTAGATGAAGAGCAACCAATGGAGATTGAT

>hCoV-19/Scotland/CVR1475/2020|EPI_ISL_438821|2020-04-01
ATGTTTCATCTCGTTGACTTTCAGGTTACTATAGCAGAGATATTACTAATTATTATGAGGACTTTTAAAG
TTTCCATTTGGAATCTTGATTACATCATAAACCTCATAATTAAAAATTTATCTAAGTCACTAACTGAGAA
TAAATATTCTCAATTAGATGAAGAGCAACCAATGGAGATTGAT

>hCoV-19/Scotland/CVR1476/2020|EPI_ISL_438822|2020-04-01
ATGTTTCATCTCGTTGACTTTCAGGTTACTATAGCAGAGATATTACTAATTATTATGAGGACTTTTAAAG
TTTCCATTTGGAATCTTGATTACATCATAAACCTCATAATTAAAAATTTATCTAAGTCACTAACTGAGAA
TAAATATTCTCAATTAGATGAAGAGCAACCAATGGAGATTGAT

>hCoV-19/Scotland/CVR1482/2020|EPI_ISL_438823|2020-04-01
ATGTTTCATCTCGTTGACTTTCAGGTTACTATAGCAGAGATATTACTAATTATTATGAGGACTTTTAAAG
TTTCCATTTGGAATCTTGATTACATCATAAACCTCATAATTAAAAATTTATCTAAGTCACTAACTGAGAA
TAAATATTCTCAATTAGATGAAGAGCAACCAATGGAGATTGAT

>hCoV-19/Scotland/CVR1484/2020|EPI_ISL_438824|2020-04-02
ATGTTTCATCTCGTTGACTTTCAGGTTACTATAGCAGAGATATTACTAATTATTATGAGGACTTTTAAAG
TTTCCATTTGGAATCTTGATTACATCATAAACCTCATAATTAAAAATTTATCTAAGTCACTAACTGAGAA
TAAATATTCTCAATTAGATGAAGAGCAACCAATGGAGATTGAT

>hCoV-19/Scotland/CVR1491/2020|EPI_ISL_438825|2020-04-02
ATGTTTCATCTCGTTGACTTTCAGGTTACTATAGCAGAGATATTACTAATTATTATGAGGACTTTTAAAG
TTTCCATTTGGAATCTTGATTACATCATAAACCTCATAATTAAAAATTTATCTAAGTCACTAACTGAGAA
TAAATATTCTCAATTAGATGAAGAGCAACCAATGGAGATTGAT

>hCoV-19/Scotland/CVR1494/2020|EPI_ISL_438826|2020-04-02
ATGTTTCATCTCGTTGACTTTCAGGTTACTATAGCAGAGATATTACTAATTATTATGAGGACTTTTAAAG
TTTCCATTTGGAATCTTGATTACATCATAAACCTCATAATTAAAAATTTATCTAAGTCACTAACTGAGAA
TAAATATTCTCAATTAGATGAAGAGCAACCAATGGAGATTGAT

>hCoV-19/Scotland/CVR1496/2020|EPI_ISL_438827|2020-04-02
ATGTTTCATCTCGTTGACTTTCAGGTTACTATAGCAGAGATATTACTAATTATTATGAGGACTTTTAAAG
TTTCCATTTGGAATCTTGATTACATCATAAACCTCATAATTAAAAATTTATCTAAGTCACTAACTGAGAA
TAAATATTCTCAATTAGATGAAGAGCAACCAATGGAGATTGAT

>hCoV-19/Scotland/CVR1497/2020|EPI_ISL_438828|2020-04-02
ATGTTTCATCTCGTTGACTTTCAGGTTACTATAGCAGAGATATTACTAATTATTATGAGGACTTTTAAAG
TTTCCATTTGGAATCTTGATTACATCATAAACCTCATAATTAAAAATTTATCTAAGTCACTAACTGAGAA
TAAATATTCTCAATTAGATGAAGAGCAACCAATGGAGATTGAT

>hCoV-19/Scotland/CVR1499/2020|EPI_ISL_438829|2020-04-03
ATGTTTCATCTCGTTGACTTTCAGGTTACTATAGCAGAGATATTACTAATTATTATGAGGACTTTTAAAG
TTTCCATTTGGAATCTTGATTACATCATAAACCTCATAATTAAAAATTTATCTAAGTCACTAACTGAGAA
TAAATATTCTCAATTAGATGAAGAGCAACCAATGGAGATTGAT

>hCoV-19/Scotland/CVR1504/2020|EPI_ISL_438830|2020-04-03
ATGTTTCATCTCGTTGACTTTCAGGTTACTATAGCAGAGATATTACTAATTATTATGAGGACTTTTAAAG
TTTCCATTTGGAATCTTGATTACATCATAAACCTCATAATTAAAAATTTATCTAAGTCACTAACTGAGAA
TAAATATTCTCAATTAGATGAAGAGCAACCAATGGAGATTGAT

>hCoV-19/Scotland/CVR1506/2020|EPI_ISL_438831|2020-04-03
ATGTTTCATCTCGTTGACTTTCAGGTTACTATAGCAGAGATATTACTAATTATTATGAGGACTTTTAAAG
TTTCCATTTGGAATCTTGATTACATCATAAACCTCATAATTAAAAATTTATCTAAGTCACTAACTGAGAA
TAAATATTCTCAATTAGATGAAGAGCAACCAATGGAGATTGAT

>hCoV-19/Scotland/CVR1507/2020|EPI_ISL_438832|2020-04-03
ATGTTTCATCTCGTTGACTTTCAGGTTACTATAGCAGAGATATTACTAATTATTATGAGGACTTTTAAAG
TTTCCATTTGGAATCTTGATTACATCATAAACCTCATAATTAAAAATTTATCTAAGTCACTAACTGAGAA
TAAATATTCTCAATTAGATGAAGAGCAACCAATGGAGATTGAT

>hCoV-19/Scotland/CVR1525/2020|EPI_ISL_438834|2020-04-03
ATGTTTCATCTCGTTGACTTTCAGGTTACTATAGCAGAGATATTACTAATTATTATGAGGACTTTTAAAG
TTTCCATTTGGAATCTTGATTACATCATAAACCTCATAATTAAAAATTTATCTAAGTCACTAACTGAGAA
TAAATATTCTCAATTAGATGAAGAGCAACCAATGGAGATTGAT

>hCoV-19/Scotland/CVR1528/2020|EPI_ISL_438835|2020-04-03
ATGTTTCATCTCGTTGACTTTCAGGTTACTATAGCAGAGATATTACTAATTATTATGAGGACTTTTAAAG
TTTCCATTTGGAATCTTGATTACATCATAAACCTCATAATTAAAAATTTATCTAAGTCACTAACTGAGAA
TAAATATTCTCAATTAGATGAAGAGCAACCAATGGAGATTGAT

>hCoV-19/Scotland/CVR1533/2020|EPI_ISL_438836|2020-04-03
ATGTTTCATCTCGTTGACTTTCAGGTTACTATAGCAGAGATATTACTAATTATTATGAGGACTTTTAAAG
TTTCCATTTGGAATCTTGATTACATCATAAACCTCATAATTAAAAATTTATCTAAGTCACTAACTGAGAA
TAAATATTCTCAATTAGATGAAGAGCAACCAATGGAGATTGAT

>hCoV-19/Scotland/CVR1537/2020|EPI_ISL_438837|2020-04-04
ATGTTTCATCTCGTTGACTTTCAGGTTACTATAGCAGAGATATTACTAATTATTATGAGGACTTTTAAAG
TTTCCATTTGGAATCTTGATTACATCATAAACCTCATAATTAAAAATTTATCTAAGTCACTAACTGAGAA
TAAATATTCTCAATTAGATGAAGAGCAACCAATGGAGATTGAT

>hCoV-19/Scotland/CVR1545/2020|EPI_ISL_438838|2020-04-04
ATGTTTCATCTCGTTGACTTTCAGGTTACTATAGCAGAGATATTACTAATTATTATGAGGACTTTTAAAG
TTTCCATTTGGAATCTTGATTACATCATAAACCTCATAATTAAAAATTTATCTAAGTCACTAACTGAGAA
TAAATATTCTCAATTAGATGAAGAGCAACCAATGGAGATTGAT

>hCoV-19/Scotland/CVR1557/2020|EPI_ISL_438839|2020-04-03
ATGTTTCATCTCGTTGACTTTCAGGTTACTATAGCAGAGATATTACTAATTATTATGAGGACTTTTAAAG
TTTCCATTTGGAATCTTGATTACATCATAAACCTCATAATTAAAAATTTATCTAAGTCACTAACTGAGAA
TAAATATTCTCAATTAGATGAAGAGCAACCAATGGAGATTGAT

>hCoV-19/Scotland/CVR1560/2020|EPI_ISL_438840|2020-04-04
ATGTTTCATCTCGTTGACTTTCAGGTTACTATAGCAGAGATATTACTAATTATTATGAGGACTTTTAAAG
TTTCCATTTGGAATCTTGATTACATCATAAACCTCATAATTAAAAATTTATCTAAGTCACTAACTGAGAA
TAAATATTCTCAATTAGATGAAGAGCAACCAATGGAGATTGAT

>hCoV-19/Scotland/CVR1573/2020|EPI_ISL_438841|2020-04-04
ATGTTTCATCTCGTTGACTTTCAGGTTACTATAGCAGAGATATTACTAATTATTATGAGGACTTTTAAAG
TTTCCATTTGGAATCTTGATTACATCATAAACCTCATAATTAAAAATTTATCTAAGTCACTAACTGAGAA
TAAATATTCTCAATTAGATGAAGAGCAACCAATGGAGATTGAT

>hCoV-19/Scotland/CVR1579/2020|EPI_ISL_438842|2020-04-04
ATGTTTCATCTCGTTGACTTTCAGGTTACTATAGCAGAGATATTACTAATTATTATGAGGACTTTTAAAG
TTTCCATTTGGAATCTTGATTACATCATAAACCTCATAATTAAAAATTTATCTAAGTCACTAACTGAGAA
TAAATATTCTCAATTAGATGAAGAGCAACCAATGGAGATTGAT

>hCoV-19/Scotland/CVR1600/2020|EPI_ISL_438843|2020-04-02
ATGTTTCATCTCGTTGACTTTCAGGTTACTATAGCAGAGATATTACTAATTATTATGAGGACTTTTAAAG
TTTCCATTTGGAATCTTGATTACATCATAAACCTCATAATTAAAAATTTATCTAAGTCACTAACTGAGAA
TAAATATTCTCAATTAGATGAAGAGCAACCAATGGAGATTGAT

>hCoV-19/Scotland/CVR1615/2020|EPI_ISL_438844|2020-04-05
ATGTTTCATCTCGTTGACTTTCAGGTTACTATAGCAGAGATATTACTAATTATTATGAGGACTTTTAAAG
TTTCCATTTGGAATCTTGATTACATCATAAACCTCATAATTAAAAATTTATCTAAGTCACTAACTGAGAA
TAAATATTCTCAATTAGATGAAGAGCAACCAATGGAGATTGAT

>hCoV-19/Scotland/CVR1692/2020|EPI_ISL_438845|2020-04-05
ATGTTTCATCTCGTTGACTTTCAGGTTACTATAGCAGAGATATTACTAATTATTATGAGGACTTTTAAAG
TTTCCATTTGGAATCTTGATTACATCATAAACCTCATAATTAAAAATTTATCTAAGTCACTAACTGAGAA
TAAATATTCTCAATTAGATGAAGAGCAACCAATGGAGATTGAT

>hCoV-19/Scotland/CVR1704/2020|EPI_ISL_438846|2020-04-06
ATGTTTCATCTCGTTGACTTTCAGGTTACTATAGCAGAGATATTACTAATTATTATGAGGACTTTTAAAG
TTTCCATTTGGAATCTTGATTACATCATAAACCTCATAATTAAAAATTTATCTAAGTCACTAACTGAGAA
TAAATATTCTCAATTAGATGAAGAGCAACCAATGGAGATTGAT

>hCoV-19/Scotland/CVR1706/2020|EPI_ISL_438847|2020-04-06
ATGTTTCATCTCGTTGACTTTCAGGTTACTATAGCAGAGATATTACTAATTATTATGAGGACTTTTAAAG
TTTCCATTTGGAATCTTGATTACATCATAAACCTCATAATTAAAAATTTATCTAAGTCACTAACTGAGAA
TAAATATTCTCAATTAGATGAAGAGCAACCAATGGAGATTGAT

>hCoV-19/Scotland/CVR1792/2020|EPI_ISL_438848|2020-04-06
ATGTTTCATCTCGTTGACTTTCAGGTTACTATAGCAGAGATATTACTAATTATTATGAGGACTTTTAAAG
TTTCCATTTGGAATCTTGATTACATCATAAACCTCATAATTAAAAATTTATCTAAGTCACTAACTGAGAA
TAAATATTCTCAATTAGATGAAGAGCAACCAATGGAGATTGAT

>hCoV-19/Scotland/CVR1816/2020|EPI_ISL_438849|2020-04-07
ATGTTTCATCTCGTTGACTTTCAGGTTACTATAGCAGAGATATTACTAATTATTATGAGGACTTTTAAAG
TTTCCATTTGGAATCTTGATTACATCATAAACCTCATAATTAAAAATTTATCTAAGTCACTAACTGAGAA
TAAATATTCTCAATTAGATGAAGAGCAACCAATGGAGATTGAT

>hCoV-19/Scotland/CVR1843/2020|EPI_ISL_438850|2020-04-06
ATGTTTCATCTCGTTGACTTTCAGGTTACTATAGCAGAGATATTACTAATTATTATGAGGACTTTTAAAG
TTTCCATTTGGAATCTTGATTACATCATAAACCTCATAATTAAAAATTTATCTAAGTCACTAACTGAGAA
TAAATATTCTCAATTAGATGAAGAGCAACCAATGGAGATTGAT

>hCoV-19/Scotland/CVR1899/2020|EPI_ISL_438851|2020-04-08
ATGTTTCATCTCGTTGACTTTCAGGTTACTATAGCAGAGATATTACTAATTATTATGAGGACTTTTAAAG
TTTCCATTTGGAATCTTGATTACATCATAAACCTCATAATTAAAAATTTATCTAAGTCACTAACTGAGAA
TAAATATTCTCAATTAGATGAAGAGCAACCAATGGAGATTGAT

>hCoV-19/Scotland/CVR1910/2020|EPI_ISL_438852|2020-04-07
ATGTTTCATCTCGTTGACTTTCAGGTTACTATAGCAGAGATATTACTAATTATTATGAGGACTTTTAAAG
TTTCCATTTGGAATCTTGATTACATCATAAACCTCATAATTAAAAATTTATCTAAGTCACTAACTGAGAA
TAAATATTCTCAATTAGATGAAGAGCAACCAATGGAGATTGAT

>hCoV-19/Scotland/CVR1914/2020|EPI_ISL_438853|2020-04-07
ATGTTTCATCTCGTTGACTTTCAGGTTACTATAGCAGAGATATTACTAATTATTATGAGGACTTTTAAAG
TTTCCATTTGGAATCTTGATTACATCATAAACCTCATAATTAAAAATTTATCTAAGTCACTAACTGAGAA
TAAATATTCTCAATTAGATGAAGAGCAACCAATGGAGATTGAT

>hCoV-19/Scotland/CVR1918/2020|EPI_ISL_438854|2020-04-07
ATGTTTCATCTCGTTGACTTTCAGGTTACTATAGCAGAGATATTACTAATTATTATGAGGACTTTTAAAG
TTTCCATTTGGAATCTTGATTACATCATAAACCTCATAATTAAAAATTTATCTAAGTCACTAACTGAGAA
TAAATATTCTCAATTAGATGAAGAGCAACCAATGGAGATTGAT

>hCoV-19/Scotland/CVR1919/2020|EPI_ISL_438855|2020-04-07
ATGTTTCATCTCGTTGACTTTCAGGTTACTATAGCAGAGATATTACTAATTATTATGAGGACTTTTAAAG
TTTCCATTTGGAATCTTGATTACATCATAAACCTCATAATTAAAAATTTATCTAAGTCACTAACTGAGAA
TAAATATTCTCAATTAGATGAAGAGCAACCAATGGAGATTGAT

>hCoV-19/Scotland/CVR1926/2020|EPI_ISL_438856|2020-04-07
ATGTTTCATCTCGTTGACTTTCAGGTTACTATAGCAGAGATATTACTAATTATTATGAGGACTTTTAAAG
TTTCCATTTGGAATCTTGATTACATCATAAACCTCATAATTAAAAATTTATCTAAGTCACTAACTGAGAA
TAAATATTCTCAATTAGATGAAGAGCAACCAATGGAGATTGAT

>hCoV-19/Scotland/CVR1931/2020|EPI_ISL_438857|2020-04-08
ATGTTTCATCTCGTTGACTTTCAGGTTACTATAGCAGAGATATTACTAATTATTATGAGGACTTTTAAAG
TTTCCATTTGGAATCTTGATTACATCATAAACCTCATAATTAAAAATTTATCTAAGTCACTAACTGAGAA
TAAATATTCTCAATTAGATGAAGAGCAACCAATGGAGATTGAT

>hCoV-19/Scotland/CVR2789/2020|EPI_ISL_438979|2020-04-18
ATGTTTCATCTCGTTGACTTTCAGGTTACTATAGCAGAGATATTACTAATTATTATGAGGACTTTTAAAG
TTTCCATTTGGAATCTTGATTACATCATAAACCTCATAATTAAAAATTTATCTAAGTCACTAACTGAGAA
TAAATATTCTCAATTAGATGAAGAGCAACCAATGGAGATTGAT

>hCoV-19/Scotland/CVR2802/2020|EPI_ISL_438980|2020-04-21
ATGTTTCATCTCGTTGACTTTCAGGTTACTATAGCAGAGATATTACTAATTATTATGAGGACTTTTAAAG
TTTCCATTTGGAATCTTGATTACATCATAAACCTCATAATTAAAAATTTATCTAAGTCACTAACTGAGAA
TAAATATTCTCAATTAGATGAAGAGCAACCAATGGAGATTGAT

>hCoV-19/Scotland/CVR2803/2020|EPI_ISL_438981|2020-04-21
ATGTTTCATCTCGTTGACTTTCAGGTTACTATAGCAGAGATATTACTAATTATTATGAGGACTTTTAAAG
TTTCCATTTGGAATCTTGATTACATCATAAACCTCATAATTAAAAATTTATCTAAGTCACTAACTGAGAA
TAAATATTCTCAATTAGATGAAGAGCAACCAATGGAGATTGAT

>hCoV-19/Scotland/CVR2805/2020|EPI_ISL_438982|2020-04-21
ATGTTTCATCTCGTTGACTTTCAGGTTACTATAGCAGAGATATTACTAATTATTATGAGGACTTTTAAAG
TTTCCATTTGGAATCTTGATTACATCATAAACCTCATAATTAAAAATTTATCTAAGTCACTAACTGAGAA
TAAATATTCTCAATTAGATGAAGAGCAACCAATGGAGATTGAT

>hCoV-19/Scotland/CVR2810/2020|EPI_ISL_438983|2020-04-21
ATGTTTCATCTCGTTGACTTTCAGGTTACTATAGCAGAGATATTACTAATTATTATGAGGACTTTTAAAG
TTTCCATTTGGAATCTTGATTACATCATAAACCTCATAATTAAAAATTTATCTAAGTCACTAACTGAGAA
TAAATATTCTCAATTAGATGAAGAGCAACCAATGGAGATTGAT

>hCoV-19/Scotland/CVR2812/2020|EPI_ISL_438984|2020-04-21
ATGTTTCATCTCGTTGACTTTCAGGTTACTATAGCAGAGATATTACTAATTATTATGAGGACTTTTAAAG
TTTCCATTTGGAATCTTGATTACATCATAAACCTCATAATTAAAAATTTATCTAAGTCACTAACTGAGAA
TAAATATTCTCAATTAGATGAAGAGCAACCAATGGAGATTGAT

>hCoV-19/Scotland/CVR2814/2020|EPI_ISL_438985|2020-04-21
ATGTTTCATCTCGTTGACTTTCAGGTTACTATAGCAGAGATATTACTAATTATTATGAGGACTTTTAAAG
TTTCCATTTGGAATCTTGATTACATCATAAACCTCATAATTAAAAATTTATCTAAGTCACTAACTGAGAA
TAAATATTCTCAATTAGATGAAGAGCAACCAATGGAGATTGAT

>hCoV-19/Scotland/CVR2819/2020|EPI_ISL_438986|2020-04-20
ATGTTTCATCTCGTTGACTTTCAGGTTACTATAGCAGAGATATTACTAATTATTATGAGGACTTTTAAAG
TTTCCATTTGGAATCTTGATTACATCATAAACCTCATAATTAAAAATTTATCTAAGTCACTAACTGAGAA
TAAATATTCTCAATTAGATGAAGAGCAACCAATGGAGATTGAT

>hCoV-19/Scotland/CVR2837/2020|EPI_ISL_438987|2020-04-21
ATGTTTCATCTCGTTGACTTTCAGGTTACTATAGCAGAGATATTACTAATTATTATGAGGACTTTTAAAG
TTTCCATTTGGAATCTTGATTACATCATAAACCTCATAATTAAAAATTTATCTAAGTCACTAACTGAGAA
TAAATATTCTCAATTAGATGAAGAGCAACCAATGGAGATTGAT

>hCoV-19/Scotland/CVR2838/2020|EPI_ISL_438988|2020-04-21
ATGTTTCATCTCGTTGACTTTCAGGTTACTATAGCAGAGATATTACTAATTATTATGAGGACTTTTAAAG
TTTCCATTTGGAATCTTGATTACATCATAAACCTCATAATTAAAAATTTATCTAAGTCACTAACTGAGAA
TAAATATTCTCAATTAGATGAAGAGCAACCAATGGAGATTGAT

>hCoV-19/Scotland/CVR2839/2020|EPI_ISL_438989|2020-04-21
ATGTTTCATCTCGTTGACTTTCAGGTTACTATAGCAGAGATATTACTAATTATTATGAGGACTTTTAAAG
TTTCCATTTGGAATCTTGATTACATCATAAACCTCATAATTAAAAATTTATCTAAGTCACTAACTGAGAA
TAAATATTCTCAATTAGATGAAGAGCAACCAATGGAGATTGAT

>hCoV-19/Scotland/CVR286/2020|EPI_ISL_438993|2020-03-20
ATGTTTCATCTCGTTGACTTTCAGGTTACTATAGCAGAGATATTACTAATTATTATGAGGACTTTTAAAG
TTTCCATTTGGAATCTTGATTACATCATAAACCTCATAATTAAAAATTTATCTAAGTCACTAACTGAGAA
TAAATATTCTCAATTAGATGAAGAGCAACCAATGGAGATTGAT

>hCoV-19/Scotland/CVR2903/2020|EPI_ISL_438994|2020-04-22
ATGTTTCATCTCGTTGACTTTCAGGTTACTATAGCAGAGATATTACTAATTATTATGAGGACTTTTAAAG
TTTCCATTTGGAATCTTGATTACATCATAAACCTCATAATTAAAAATTTATCTAAGTCACTAACTGAGAA
TAAATATTCTCAATTAGATGAAGAGCAACCAATGGAGATTGAT

>hCoV-19/Scotland/CVR2906/2020|EPI_ISL_438995|2020-04-22
ATGTTTCATCTCGTTGACTTTCAGGTTACTATAGCAGAGATATTACTAATTATTATGAGGACTTTTAAAG
TTTCCATTTGGAATCTTGATTACATCATAAACCTCATAATTAAAAATTTATCTAAGTCACTAACTGAGAA
TAAATATTCTCAATTAGATGAAGAGCAACCAATGGAGATTGAT

>hCoV-19/Scotland/CVR2912/2020|EPI_ISL_438996|2020-04-22
ATGTTTCATCTCGTTGACTTTCAGGTTACTATAGCAGAGATATTACTAATTATTATGAGGACTTTTAAAG
TTTCCATTTGGAATCTTGATTACATCATAAACCTCATAATTAAAAATTTATCTAAGTCACTAACTGAGAA
TAAATATTCTCAATTAGATGAAGAGCAACCAATGGAGATTGAT

>hCoV-19/Scotland/CVR2919/2020|EPI_ISL_438997|2020-04-22
ATGTTTCATCTCGTTGACTTTCAGGTTACTATAGCAGAGATATTACTAATTATTATGAGGACTTTTAAAG
TTTCCATTTGGAATCTTGATTACATCATAAACCTCATAATTAAAAATTTATCTAAGTCACTAACTGAGAA
TAAATATTCTCAATTAGATGAAGAGCAACCAATGGAGATTGAT

>hCoV-19/Scotland/CVR2921/2020|EPI_ISL_438998|2020-04-22
ATGTTTCATCTCGTTGACTTTCAGGTTACTATAGCAGAGATATTACTAATTATTATGAGGACTTTTAAAG
TTTCCATTTGGAATCTTGATTACATCATAAACCTCATAATTAAAAATTTATCTAAGTCACTAACTGAGAA
TAAATATTCTCAATTAGATGAAGAGCAACCAATGGAGATTGAT

>hCoV-19/Scotland/CVR2937/2020|EPI_ISL_438999|2020-04-22
ATGTTTCATCTCGTTGACTTTCAGGTTACTATAGCAGAGATATTACTAATTATTATGAGGACTTTTAAAG
TTTCCATTTGGAATCTTGATTACATCATAAACCTCATAATTAAAAATTTATCTAAGTCACTAACTGAGAA
TAAATATTCTCAATTAGATGAAGAGCAACCAATGGAGATTGAT

>hCoV-19/Shandong/LY001/2020|EPI_ISL_414934|2020-01-21
ATGTTTCATCTCGTTGACTTTCAGGTTACTATAGCAGAGATATTACTAATTATTATGAGGACTTTTAAAG
TTTCCATTTGGAATCTTGATTACATCATAAACCTCATAATTAAAAATTTATCTAAGTCACTAACTGAGAA
TAAATATTCTCAATTAGATGAAGAGCAACCAATGGAGATTGAT

>hCoV-19/Shandong/LY002/2020|EPI_ISL_414935|2020-01-21
ATGTTTCATCTCGTTGACTTTCAGGTTACTATAGCAGAGATATTACTAATTATTATGAGGACTTTTAAAG
TTTCCATTTGGAATCTTGATTACATCATAAACCTCATAATTAAAAATTTATCTAAGTCACTAACTGAGAA
TAAATATTCTCAATTAGATGAAGAGCAACCAATGGAGATTGAT

>hCoV-19/Shandong/LY003/2020|EPI_ISL_414936|2020-01-23
ATGTTTCATCTCGTTGACTTTCAGGTTACTATAGCAGAGATATTACTAATTATTATGAGGACTTTTAAAG
TTTCCATTTGGAATCTTGATTACATCATAAACCTCATAATTAAAAATTTATCTAAGTCACTAACTGAGAA
TAAATATTCTCAATTAGATGAAGAGCAACCAATGGAGATTGAT

>hCoV-19/Shandong/LY004/2020|EPI_ISL_414937|2020-01-26
ATGTTTCATCTCGTTGACTTTCAGGTTACTATAGCAGAGATATTACTAATTATTATGAGGACTTTTAAAG
TTTCCATTTGGAATCTTGATTACATCATAAACCTCATAATTAAAAATTTATCTAAGTCACTAACTGAGAA
TAAATATTCTCAATTAGATGAAGAGCAACCAATGGAGATTGAT

>hCoV-19/Shandong/LY005/2020|EPI_ISL_414938|2020-01-24
ATGTTTCATCTCGTTGACTTTCAGGTTACTATAGCAGAGATATTACTAATTATTATGAGGACTTTTAAAG
TTTCCATTTGGAATCTTGATTACATCATAAACCTCATAATTAAAAATTTATCTAAGTCACTAACTGAGAA
TAAATATTCTCAATTAGATGAAGAGCAACCAATGGAGATTGAT

>hCoV-19/Shandong/LY006/2020|EPI_ISL_414939|2020-01-25
ATGTTTCATCTCGTTGACTTTCAGGTTACTATAGCAGAGATATTACTAATTATTATGAGGACTTTTAAAG
TTTCCATTTGGAATCTTGATTACATCATAAACCTCATAATTAAAAATTTATCTAAGTCACTAACTGAGAA
TAAATATTCTCAATTAGATGAAGAGCAACCAATGGAGATTGAT

>hCoV-19/Shandong/LY007/2020|EPI_ISL_414940|2020-01-25
ATGTTTCATCTCGTTGACTTTCAGGTTACTATAGCAGAGATATTACTAATTATTATGAGGACTTTTAAAG
TTTCCATTTGGAATCTTGATTACATCATAAACCTCATAATTAAAAATTTATCTAAGTCACTAACTGAGAA
TAAATATTCTCAATTAGATGAAGAGCAACCAATGGAGATTGAT

>hCoV-19/Shandong/LY008/2020|EPI_ISL_414941|2020-01-30
ATGTTTCATCTCGTTGACTTTCAGGTTACTATAGCAGAGATATTACTAATTATTATGAGGACTTTTAAAG
TTTCCATTTGGAATCTTGATTACATCATAAACCTCATAATTAAAAATTTATCTAAGTCACTAACTGAGAA
TAAATATTCTCAATTAGATGAAGAGCAACCAATGGAGATTGAT

>hCoV-19/Northern Ireland/HSCNI01/2020|EPI_ISL_414949|2020-02-26
ATGTTTCATCTCGTTGACTTTCAGGTTACTATAGCAGAGATATTACTAATTATTATGAGGACTTTTAAAG
TTTCCATTTGGAATCTTGATTACATCATAAACCTCATAATTAAAAATTTATCTAAGTCACTAACTGAGAA
TAAATATTCTCAATTAGATGAAGAGCAACCAATGGAGATTGAT

>hCoV-19/USA/WA-UW-1879/2020|EPI_ISL_424300|2020-03-21
ATGTTTCATCTCGTTGACTTTCAGGTTACTATAGCAGAGATATTACTAATTATTATGAGGACTTTTAAAG
TTTCCATTTGGAATCTTGATTACATCATAAACCTCATAATTAAAAATTTATCTAAGTCACTAACTGAGAA
TAAATATTCTCAATTAGATGAAGAGCAACCAATGGAGATTGAT

>hCoV-19/USA/WA-UW-1948/2020|EPI_ISL_424301|2020-03-24
ATGTTTCATCTCGTTGACTTTCAGGTTACTATAGCAGAGATATTACTAATTATTATGAGGACTTTTAAAG
TTTCCATTTGGAATCTTGATTACATCATAAACCTCATAATTAAAAATTTATCTAAGTCACTAACTGAGAA
TAAATATTCTCAATTAGATGAAGAGCAACCAATGGAGATTGAT

>hCoV-19/USA/WA-UW-1878/2020|EPI_ISL_424302|2020-03-24
ATGTTTCATCTCGTTGACTTTCAGGTTACTATAGCAGAGATATTACTAATTATTATGAGGACTTTTAAAG
TTTCCATTTGGAATCTTGATTACATCATAAACCTCATAATTAAAAATTTATCTAAGTCACTAACTGAGAA
TAAATATTCTCAATTAGATGAAGAGCAACCAATGGAGATTGAT

>hCoV-19/USA/OR-UW-1937/2020|EPI_ISL_424303|2020-03-21
ATGTTTCATCTCGTTGACTTTCAGGTTACTATAGCAGAGATATTACTAATTATTATGAGGACTTTTAAAG
TTTCCATTTGGAATCTTGATTACATCATAAACCTCATAATTAAAAATTTATCTAAGTCACTAACTGAGAA
TAAATATTCTCAATTAGATGAAGAGCAACCAATGGAGATTGAT

>hCoV-19/USA/WA-UW-1930/2020|EPI_ISL_424304|2020-03-24
ATGTTTCATCTCGTTGACTTTCAGGTTACTATAGCAGAGATATTACTAATTATTATGAGGACTTTTAAAG
TTTCCATTTGGAATCTTGATTACATCATAAACCTCATAATTAAAAATTTATCTAAGTCACTAACTGAGAA
TAAATATTCTCAATTAGATGAAGAGCAACCAATGGAGATTGAT

>hCoV-19/USA/WA-UW-1877/2020|EPI_ISL_424305|2020-03-24
ATGTTTCATCTCGTTGACTTTCAGGTTACTATAGCAGAGATATTACTAATTATTATGAGGACTTTTAAAG
TTTCCATTTGGAATCTTGATTACATCATAAACCTCATAATTAAAAATTTATCTAAGTCACTAACTGAGAA
TAAATATTCTCAATTAGATGAAGAGCAACCAATGGAGATTGAT

>hCoV-19/USA/OR-UW-1885/2020|EPI_ISL_424307|2020-03-23
ATGTTTCATCTCGTTGACTTTCAGGTTACTATAGCAGAGATATTACTAATTATTATGAGGACTTTTAAAG
TTTCCATTTGGAATCTTGATTACATCATAAACCTCATAATTAAAAATTTATCTAAGTCACTAACTGAGAA
TAAATATTCTCAATTAGATGAAGAGCAACCAATGGAGATTGAT

>hCoV-19/USA/OR-UW-1887/2020|EPI_ISL_424308|2020-03-22
ATGTTTCATCTCGTTGACTTTCAGGTTACTATAGCAGAGATATTACTAATTATTATGAGGACTTTTAAAG
TTTCCATTTGGAATCTTGATTACATCATAAACCTCATAATTAAAAATTTATCTAAGTCACTAACTGAGAA
TAAATATTCTCAATTAGATGAAGAGCAACCAATGGAGATTGAT

>hCoV-19/USA/WA-UW-1881/2020|EPI_ISL_424309|2020-03-24
ATGTTTCATCTCGTTGACTTTCAGGTTACTATAGCAGAGATATTACTAATTATTATGAGGACTTTTAAAG
TTTCCATTTGGAATCTTGATTACATCATAAACCTCATAATTAAAAATTTATCTAAGTCACTAACTGAGAA
TAAATATTCTCAATTAGATGAAGAGCAACCAATGGAGATTGAT

>hCoV-19/USA/WA-UW-1888/2020|EPI_ISL_424310|2020-03-23
ATGTTTCATCTCGTTGACTTTCAGGTTACTATAGCAGAGATATTACTAATTATTATGAGGACTTTTAAAG
TTTCCATTTGGAATCTTGATTACATCATAAACCTCATAATTAAAAATTTATCTAAGTCACTAACTGAGAA
TAAATATTCTCAATTAGATGAAGAGCAACCAATGGAGATTGAT

>hCoV-19/USA/WA-UW-1880/2020|EPI_ISL_424311|2020-03-24
ATGTTTCATCTCGTTGACTTTCAGGTTACTATAGCAGAGATATTACTAATTATTATGAGGACTTTTAAAG
TTTCCATTTGGAATCTTGATTACATCATAAACCTCATAATTAAAAATTTATCTAAGTCACTAACTGAGAA
TAAATATTCTCAATTAGATGAAGAGCAACCAATGGAGATTGAT

>hCoV-19/USA/WA-UW-1955/2020|EPI_ISL_424312|2020-03-24
ATGTTTCATCTCGTTGACTTTCAGGTTACTATAGCAGAGATATTACTAATTATTATGAGGACTTTTAAAG
TTTCCATTTGGAATCTTGATTACATCATAAACCTCATAATTAAAAATTTATCTAAGTCACTAACTGAGAA
TAAATATTCTCAATTAGATGAAGAGCAACCAATGGAGATTGAT

>hCoV-19/USA/WA-UW-1956/2020|EPI_ISL_424313|2020-03-24
ATGTTTCATCTCGTTGACTTTCAGGTTACTATAGCAGAGATATTACTAATTATTATGAGGACTTTTAAAG
TTTCCATTTGGAATCTTGATTACATCATAAACCTCATAATTAAAAATTTATCTAAGTCACTAACTGAGAA
TAAATATTCTCAATTAGATGAAGAGCAACCAATGGAGATTGAT

>hCoV-19/USA/WA-UW-1921/2020|EPI_ISL_424314|2020-03-24
ATGTTTCATCTCGTTGACTTTCAGGTTACTATAGCAGAGATATTACTAATTATTATGAGGACTTTTAAAG
TTTCCATTTGGAATCTTGATTACATCATAAACCTCATAATTAAAAATTTATCTAAGTCACTAACTGAGAA
TAAATATTCTCAATTAGATGAAGAGCAACCAATGGAGATTGAT

>hCoV-19/USA/ID-UW-1957/2020|EPI_ISL_424315|2020-03-20
ATGTTTCATCTCGTTGACTTTCAGGTTACTATAGCAGAGATATTACTAATTATTATGAGGACTTTTAAAG
TTTCCATTTGGAATCTTGATTACATCATAAACCTCATAATTAAAAATTTATCTAAGTCACTAACTGAGAA
TAAATATTCTCAATTAGATGAAGAGCAACCAATGGAGATTGAT

>hCoV-19/USA/WA-UW-1865/2020|EPI_ISL_424330|2020-03-23
ATGTTTCATCTCGTTGACTTTCAGGTTACTATAGCAGAGATATTACTAATTATTATGAGGACTTTTAAAG
TTTCCATTTGGAATCTTGATTACATCATAAACCTCATAATTAAAAATTTATCTAAGTCACTAACTGAGAA
TAAATATTCTCAATTAGATGAAGAGCAACCAATGGAGATTGAT

>hCoV-19/USA/WA-UW-1907/2020|EPI_ISL_424331|2020-03-22
ATGTTTCATCTCGTTGACTTTCAGGTTACTATAGCAGAGATATTACTAATTATTATGAGGACTTTTAAAG
TTTCCATTTGGAATCTTGATTACATCATAAACCTCATAATTAAAAATTTATCTAAGTCACTAACTGAGAA
TAAATATTCTCAATTAGATGAAGAGCAACCAATGGAGATTGAT

>hCoV-19/USA/WA-UW-1917/2020|EPI_ISL_424332|2020-03-22
ATGTTTCATCTCGTTGACTTTCAGGTTACTATAGCAGAGATATTACTAATTATTATGAGGACTTTTAAAG
TTTCCATTTGGAATCTTGATTACATCATAAACCTCATAATTAAAAATTTATCTAAGTCACTAACTGAGAA
TAAATATTCTCAATTAGATGAAGAGCAACCAATGGAGATTGAT

>hCoV-19/USA/WA-UW-2006/2020|EPI_ISL_424333|2020-03-24
ATGTTTCATCTCGTTGACTTTCAGGTTACTATAGCAGAGATATTACTAATTATTATGAGGACTTTTAAAG
TTTCCATTTGGAATCTTGATTACATCATAAACCTCATAATTAAAAATTTATCTAAGTCACTAACTGAGAA
TAAATATTCTCAATTAGATGAAGAGCAACCAATGGAGATTGAT

>hCoV-19/USA/WA-UW-1994/2020|EPI_ISL_424334|2020-03-24
ATGTTTCATCTCGTTGACTTTCAGGTTACTATAGCAGAGATATTACTAATTATTATGAGGACTTTTAAAG
TTTCCATTTGGAATCTTGATTACATCATAAACCTCATAATTAAAAATTTATCTAAGTCACTAACTGAGAA
TAAATATTCTCAATTAGATGAAGAGCAACCAATGGAGATTGAT

>hCoV-19/USA/WA-UW-1998/2020|EPI_ISL_424335|2020-03-24
ATGTTTCATCTCGTTGACTTTCAGGTTACTATAGCAGAGATATTACTAATTATTATGAGGACTTTTAAAG
TTTCCATTTGGAATCTTGATTACATCATAAACCTCATAATTAAAAATTTATCTAAGTCACTAACTGAGAA
TAAATATTCTCAATTAGATGAAGAGCAACCAATGGAGATTGAT

>hCoV-19/USA/WA-UW-1988/2020|EPI_ISL_424336|2020-03-24
ATGTTTCATCTCGTTGACTTTCAGGTTACTATAGCAGAGATATTACTAATTATTATGAGGACTTTTAAAG
TTTCCATTTGGAATCTTGATTACATCATAAACCTCATAATTAAAAATTTATCTAAGTCACTAACTGAGAA
TAAATATTCTCAATTAGATGAAGAGCAACCAATGGAGATTGAT

>hCoV-19/USA/WA-UW-1977/2020|EPI_ISL_424337|2020-03-24
ATGTTTCATCTCGTTGACTTTCAGGTTACTATAGCAGAGATATTACTAATTATTATGAGGACTTTTAAAG
TTTCCATTTGGAATCTTGATTACATCATAAACCTCATAATTAAAAATTTATCTAAGTCACTAACTGAGAA
TAAATATTCTCAATTAGATGAAGAGCAACCAATGGAGATTGAT

>hCoV-19/Iceland/356/2020|EPI_ISL_424380|2020-03-19
ATGTTTCATCTCGTTGACTTTCAGGTTACTATAGCAGAGATATTACTAATTATTATGAGGACTTTTAAAG
TTTCCATTTGGAATCTTGATTACATCATAAACCTCATAATTAAAAATTTATCTAAGTCACTAACTGAGAA
TAAATATTCTCAATTAGATGAAGAGCAACCAATGGAGATTGAT

>hCoV-19/Iceland/357/2020|EPI_ISL_424381|2020-03-19
ATGTTTCATCTCGTTGACTTTCAGGTTACTATAGCAGAGATATTACTAATTATTATGAGGACTTTTAAAG
TTTCCATTTGGAATCTTGATTACATCATAAACCTCATAATTAAAAATTTATCTAAGTCACTAACTGAGAA
TAAATATTCTCAATTAGATGAAGAGCAACCAATGGAGATTGAT

>hCoV-19/Iceland/358/2020|EPI_ISL_424382|2020-03-19
ATGTTTCATCTCGTTGACTTTCAGGTTACTATAGCAGAGATATTACTAATTATTATGAGGACTTTTAAAG
TTTCCATTTGGAATCTTGATTACATCATAAACCTCATAATTAAAAATTTATCTAAGTCACTAACTGAGAA
TAAATATTCTCAATTAGATGAAGAGCAACCAATGGAGATTGAT

>hCoV-19/Iceland/359/2020|EPI_ISL_424383|2020-03-19
ATGTTTCATCTCGTTGACTTTCAGGTTACTATAGCAGAGATATTACTAATTATTATGAGGACTTTTAAAG
TTTCCATTTGGAATCTTGATTACATCATAAACCTCATAATTAAAAATTTATCTAAGTCACTAACTGAGAA
TAAATATTCTCAATTAGATGAAGAGCAACCAATGGAGATTGAT

>hCoV-19/Iceland/360/2020|EPI_ISL_424384|2020-03-19
ATGTTTCATCTCGTTGACTTTCAGGTTACTATAGCAGAGATATTACTAATTATTATGAGGACTTTTAAAG
TTTCCATTTGGAATCTTGATTACATCATAAACCTCATAATTAAAAATTTATCTAAGTCACTAACTGAGAA
TAAATATTCTCAATTAGATGAAGAGCAACCAATGGAGATTGAT

>hCoV-19/Iceland/361/2020|EPI_ISL_424385|2020-03-19
ATGTTTCATCTCGTTGACTTTCAGGTTACTATAGCAGAGATATTACTAATTATTATGAGGACTTTTAAAG
TTTCCATTTGGAATCTTGATTACATCATAAACCTCATAATTAAAAATTTATCTAAGTCACTAACTGAGAA
TAAATATTCTCAATTAGATGAAGAGCAACCAATGGAGATTGAT

>hCoV-19/Iceland/362/2020|EPI_ISL_424386|2020-03-19
ATGTTTCATCTCGTTGACTTTCAGGTTACTATAGCAGAGATATTACTAATTATTATGAGGACTTTTAAAG
TTTCCATTTGGAATCTTGATTACATCATAAACCTCATAATTAAAAATTTATCTAAGTCACTAACTGAGAA
TAAATATTCTCAATTAGATGAAGAGCAACCAATGGAGATTGAT

>hCoV-19/Iceland/363/2020|EPI_ISL_424387|2020-03-19
ATGTTTCATCTCGTTGACTTTCAGGTTACTATAGCAGAGATATTACTAATTATTATGAGGACTTTTAAAG
TTTCCATTTGGAATCTTGATTACATCATAAACCTCATAATTAAAAATTTATCTAAGTCACTAACTGAGAA
TAAATATTCTCAATTAGATGAAGAGCAACCAATGGAGATTGAT

>hCoV-19/Iceland/364/2020|EPI_ISL_424388|2020-03-19
ATGTTTCATCTCGTTGACTTTCAGGTTACTATAGCAGAGATATTACTAATTATTATGAGGACTTTTAAAG
TTTCCATTTGGAATCTTGATTACATCATAAACCTCATAATTAAAAATTTATCTAAGTCACTAACTGAGAA
TAAATATTCTCAATTAGATGAAGAGCAACCAATGGAGATTGAT

>hCoV-19/Iceland/365/2020|EPI_ISL_424389|2020-03-19
ATGTTTCATCTCGTTGACTTTCAGGTTACTATAGCAGAGATATTACTAATTATTATGAGGACTTTTAAAG
TTTCCATTTGGAATCTTGATTACATCATAAACCTCATAATTAAAAATTTATCTAAGTCACTAACTGAGAA
TAAATATTCTCAATTAGATGAAGAGCAACCAATGGAGATTGAT

>hCoV-19/Iceland/366/2020|EPI_ISL_424390|2020-03-19
ATGTTTCATCTCGTTGACTTTCAGGTTACTATAGCAGAGATATTACTAATTATTATGAGGACTTTTAAAG
TTTCCATTTGGAATCTTGATTACATCATAAACCTCATAATTAAAAATTTATCTAAGTCACTAACTGAGAA
TAAATATTCTCAATTAGATGAAGAGCAACCAATGGAGATTGAT

>hCoV-19/Iceland/367/2020|EPI_ISL_424391|2020-03-19
ATGTTTCATCTCGTTGACTTTCAGGTTACTATAGCAGAGATATTACTAATTATTATGAGGACTTTTAAAG
TTTCCATTTGGAATCTTGATTACATCATAAACCTCATAATTAAAAATTTATCTAAGTCACTAACTGAGAA
TAAATATTCTCAATTAGATGAAGAGCAACCAATGGAGATTGAT

>hCoV-19/Iceland/368/2020|EPI_ISL_424392|2020-03-19
ATGTTTCATCTCGTTGACTTTCAGGTTACTATAGCAGAGATATTACTAATTATTATGAGGACTTTTAAAG
TTTCCATTTGGAATCTTGATTACATCATAAACCTCATAATTAAAAATTTATCTAAGTCACTAACTGAGAA
TAAATATTCTCAATTAGATGAAGAGCAACCAATGGAGATTGAT

>hCoV-19/Iceland/369/2020|EPI_ISL_424393|2020-03-19
ATGTTTCATCTCGTTGACTTTCAGGTTACTATAGCAGAGATATTACTAATTATTATGAGGACTTTTAAAG
TTTCCATTTGGAATCTTGATTACATCATAAACCTCATAATTAAAAATTTATCTAAGTCACTAACTGAGAA
TAAATATTCTCAATTAGATGAAGAGCAACCAATGGAGATTGAT

>hCoV-19/Iceland/370/2020|EPI_ISL_424394|2020-03-19
ATGTTTCATCTCGTTGACTTTCAGGTTACTATAGCAGAGATATTACTAATTATTATGAGGACTTTTAAAG
TTTCCATTTGGAATCTTGATTACATCATAAACCTCATAATTAAAAATTTATCTAAGTCACTAACTGAGAA
TAAATATTCTCAATTAGATGAAGAGCAACCAATGGAGATTGAT

>hCoV-19/Iceland/371/2020|EPI_ISL_424395|2020-03-19
ATGTTTCATCTCGTTGACTTTCAGGTTACTATAGCAGAGATATTACTAATTATTATGAGGACTTTTAAAG
TTTCCATTTGGAATCTTGATTACATCATAAACCTCATAATTAAAAATTTATCTAAGTCACTAACTGAGAA
TAAATATTCTCAATTAGATGAAGAGCAACCAATGGAGATTGAT

>hCoV-19/Iceland/372/2020|EPI_ISL_424396|2020-03-19
ATGTTTCATCTCGTTGACTTTCAGGTTACTATAGCAGAGATATTACTAATTATTATGAGGACTTTTAAAG
TTTCCATTTGGAATCTTGATTACATCATAAACCTCATAATTAAAAATTTATCTAAGTCACTAACTGAGAA
TAAATATTCTCAATTAGATGAAGAGCAACCAATGGAGATTGAT

>hCoV-19/Iceland/373/2020|EPI_ISL_424397|2020-03-19
ATGTTTCATCTCGTTGACTTTCAGGTTACTATAGCAGAGATATTACTAATTATTATGAGGACTTTTAAAG
TTTCCATTTGGAATCTTGATTACATCATAAACCTCATAATTAAAAATTTATCTAAGTCACTAACTGAGAA
TAAATATTCTCAATTAGATGAAGAGCAACCAATGGAGATTGAT

>hCoV-19/Iceland/374/2020|EPI_ISL_424398|2020-03-19
ATGTTTCATCTCGTTGACTTTCAGGTTACTATAGCAGAGATATTACTAATTATTATGAGGACTTTTAAAG
TTTCCATTTGGAATCTTGATTACATCATAAACCTCATAATTAAAAATTTATCTAAGTCACTAACTGAGAA
TAAATATTCTCAATTAGATGAAGAGCAACCAATGGAGATTGAT

>hCoV-19/Iceland/375/2020|EPI_ISL_424399|2020-03-19
ATGTTTCATCTCGTTGACTTTCAGGTTACTATAGCAGAGATATTACTAATTATTATGAGGACTTTTAAAG
TTTCCATTTGGAATCTTGATTACATCATAAACCTCATAATTAAAAATTTATCTAAGTCACTAACTGAGAA
TAAATATTCTCAATTAGATGAAGAGCAACCAATGGAGATTGAT

>hCoV-19/Australia/VIC481/2020|EPI_ISL_426912|2020-03-29
ATGTTTCATCTCGTTGACTTTCAGGTTACTATAGCAGAGATATTACTAATTATTATGAGGACTTTTAAAG
TTTCCATTTGGAATCTTGATTACATCATAAACCTCATAATTAAAAATTTATCTAAGTCACTAACTGAGAA
TAAATATTCTCAATTAGATGAAGAGCAACCAATGGAGATTGAT

>hCoV-19/Australia/VIC482/2020|EPI_ISL_426913|2020-03-28
ATGTTTCATCTCGTTGACTTTCAGGTTACTATAGCAGAGATATTACTAATTATTATGAGGACTTTTAAAG
TTTCCATTTGGAATCTTGATTACATCATAAACCTCATAATTAAAAATTTATCTAAGTCACTAACTGAGAA
TAAATATTCTCAATTAGATGAAGAGCAACCAATGGAGATTGAT

>hCoV-19/Australia/VIC483/2020|EPI_ISL_426914|2020-03-29
ATGTTTCATCTCGTTGACTTTCAGGTTACTATAGCAGAGATATTACTAATTATTATGAGGACTTTTAAAG
TTTCCATTTGGAATCTTGATTACATCATAAACCTCATAATTAAAAATTTATCTAAGTCACTAACTGAGAA
TAAATATTCTCAATTAGATGAAGAGCAACCAATGGAGATTGAT

>hCoV-19/Australia/VIC484/2020|EPI_ISL_426915|2020-03-29
ATGTTTCATCTCGTTGACTTTCAGGTTACTATAGCAGAGATATTACTAATTATTATGAGGACTTTTAAAG
TTTCCATTTGGAATCTTGATTACATCATAAACCTCATAATTAAAAATTTATCTAAGTCACTAACTGAGAA
TAAATATTCTCAATTAGATGAAGAGCAACCAATGGAGATTGAT

>hCoV-19/Australia/VIC485/2020|EPI_ISL_426916|2020-03-29
ATGTTTCATCTCGTTGACTTTCAGGTTACTATAGCAGAGATATTACTAATTATTATGAGGACTTTTAAAG
TTTCCATTTGGAATCTTGATTACATCATAAACCTCATAATTAAAAATTTATCTAAGTCACTAACTGAGAA
TAAATATTCTCAATTAGATGAAGAGCAACCAATGGAGATTGAT

>hCoV-19/Australia/VIC486/2020|EPI_ISL_426917|2020-03-29
ATGTTTCATCTCGTTGACTTTCAGGTTACTATAGCAGAGATATTACTAATTATTATGAGGACTTTTAAAG
TTTCCATTTGGAATCTTGATTACATCATAAACCTCATAATTAAAAATTTATCTAAGTCACTAACTGAGAA
TAAATATTCTCAATTAGATGAAGAGCAACCAATGGAGATTGAT

>hCoV-19/Australia/VIC487/2020|EPI_ISL_426918|2020-03-29
ATGTTTCATCTCGTTGACTTTCAGGTTACTATAGCAGAGATATTACTAATTATTATGAGGACTTTTAAAG
TTTCCATTTGGAATCTTGATTACATCATAAACCTCATAATTAAAAATTTATCTAAGTCACTAACTGAGAA
TAAATATTCTCAATTAGATGAAGAGCAACCAATGGAGATTGAT

>hCoV-19/Australia/VIC488/2020|EPI_ISL_426919|2020-03-29
ATGTTTCATCTCGTTGACTTTCAGGTTACTATAGCAGAGATATTACTAATTATTATGAGGACTTTTAAAG
TTTCCATTTGGAATCTTGATTACATCATAAACCTCATAATTAAAAATTTATCTAAGTCACTAACTGAGAA
TAAATATTCTCAATTAGATGAAGAGCAACCAATGGAGATTGAT

>hCoV-19/Australia/VIC489/2020|EPI_ISL_426920|2020-03-29
ATGTTTCATCTCGTTGACTTTCAGGTTACTATAGCAGAGATATTACTAATTATTATGAGGACTTTTAAAG
TTTCCATTTGGAATCTTGATTACATCATAAACCTCATAATTAAAAATTTATCTAAGTCACTAACTGAGAA
TAAATATTCTCAATTAGATGAAGAGCAACCAATGGAGATTGAT

>hCoV-19/Australia/VIC490/2020|EPI_ISL_426921|2020-03-30
ATGTTTCATCTCGTTGACTTTCAGGTTACTATAGCAGAGATATTACTAATTATTATGAGGACTTTTAAAG
TTTCCATTTGGAATCTTGATTACATCATAAACCTCATAATTAAAAATTTATCTAAGTCACTAACTGAGAA
TAAATATTCTCAATTAGATGAAGAGCAACCAATGGAGATTGAT

>hCoV-19/Australia/VIC491/2020|EPI_ISL_426922|2020-03-30
ATGTTTCATCTCGTTGACTTTCAGGTTACTATAGCAGAGATATTACTAATTATTATGAGGACTTTTAAAG
TTTCCATTTGGAATCTTGATTACATCATAAACCTCATAATTAAAAATTTATCTAAGTCACTAACTGAGAA
TAAATATTCTCAATTAGATGAAGAGCAACCAATGGAGATTGAT

>hCoV-19/Australia/VIC619/2020|EPI_ISL_426923|2020-03-28
ATGTTTCATCTCGTTGACTTTCAGGTTACTATAGCAGAGATATTACTAATTATTATGAGGACTTTTAAAG
TTTCCATTTGGAATCTTGATTACATCATAAACCTCATAATTAAAAATTTATCTAAGTCACTAACTGAGAA
TAAATATTCTCAATTAGATGAAGAGCAACCAATGGAGATTGAT

>hCoV-19/Australia/VIC620/2020|EPI_ISL_426924|2020-03-28
ATGTTTCATCTCGTTGACTTTCAGGTTACTATAGCAGAGATATTACTAATTATTATGAGGACTTTTAAAG
TTTCCATTTGGAATCTTGATTACATCATAAACCTCATAATTAAAAATTTATCTAAGTCACTAACTGAGAA
TAAATATTCTCAATTAGATGAAGAGCAACCAATGGAGATTGAT

>hCoV-19/Australia/VIC621/2020|EPI_ISL_426925|2020-03-28
ATGTTTCATCTCGTTGACTTTCAGGTTACTATAGCAGAGATATTACTAATTATTATGAGGACTTTTAAAG
TTTCCATTTGGAATCTTGATTACATCATAAACCTCATAATTAAAAATTTATCTAAGTCACTAACTGAGAA
TAAATATTCTCAATTAGATGAAGAGCAACCAATGGAGATTGAT

>hCoV-19/Australia/VIC622/2020|EPI_ISL_426926|2020-03-29
ATGTTTCATCTCGTTGACTTTCAGGTTACTATAGCAGAGATATTACTAATTATTATGAGGACTTTTAAAG
TTTCCATTTGGAATCTTGATTACATCATAAACCTCATAATTAAAAATTTATCTAAGTCACTAACTGAGAA
TAAATATTCTCAATTAGATGAAGAGCAACCAATGGAGATTGAT

>hCoV-19/Australia/VIC623/2020|EPI_ISL_426927|2020-03-28
ATGTTTCATCTCGTTGACTTTCAGGTTACTATAGCAGAGATATTACTAATTATTATGAGGACTTTTAAAG
TTTCCATTTGGAATCTTGATTACATCATAAACCTCATAATTAAAAATTTATCTAAGTCACTAACTGAGAA
TAAATATTCTCAATTAGATGAAGAGCAACCAATGGAGATTGAT

>hCoV-19/Australia/VIC624/2020|EPI_ISL_426928|2020-03-28
ATGTTTCATCTCGTTGACTTTCAGGTTACTATAGCAGAGATATTACTAATTATTATGAGGACTTTTAAAG
TTTCCATTTGGAATCTTGATTACATCATAAACCTCATAATTAAAAATTTATCTAAGTCACTAACTGAGAA
TAAATATTCTCAATTAGATGAAGAGCAACCAATGGAGATTGAT

>hCoV-19/Australia/VIC625/2020|EPI_ISL_426929|2020-03-28
ATGTTTCATCTCGTTGACTTTCAGGTTACTATAGCAGAGATATTACTAATTATTATGAGGACTTTTAAAG
TTTCCATTTGGAATCTTGATTACATCATAAACCTCATAATTAAAAATTTATCTAAGTCACTAACTGAGAA
TAAATATTCTCAATTAGATGAAGAGCAACCAATGGAGATTGAT

>hCoV-19/Australia/VIC626/2020|EPI_ISL_426930|2020-03-28
ATGTTTCATCTCGTTGACTTTCAGGTTACTATAGCAGAGATATTACTAATTATTATGAGGACTTTTAAAG
TTTCCATTTGGAATCTTGATTACATCATAAACCTCATAATTAAAAATTTATCTAAGTCACTAACTGAGAA
TAAATATTCTCAATTAGATGAAGAGCAACCAATGGAGATTGAT

>hCoV-19/Australia/VIC627/2020|EPI_ISL_426931|2020-03-29
ATGTTTCATCTCGTTGACTTTCAGGTTACTATAGCAGAGATATTACTAATTATTATGAGGACTTTTAAAG
TTTCCATTTGGAATCTTGATTACATCATAAACCTCATAATTAAAAATTTATCTAAGTCACTAACTGAGAA
TAAATATTCTCAATTAGATGAAGAGCAACCAATGGAGATTGAT

>hCoV-19/Australia/VIC628/2020|EPI_ISL_426932|2020-03-29
ATGTTTCATCTCGTTGACTTTCAGGTTACTATAGCAGAGATATTACTAATTATTATGAGGACTTTTAAAG
TTTCCATTTGGAATCTTGATTACATCATAAACCTCATAATTAAAAATTTATCTAAGTCACTAACTGAGAA
TAAATATTCTCAATTAGATGAAGAGCAACCAATGGAGATTGAT

>hCoV-19/Australia/VIC637/2020|EPI_ISL_426933|2020-03-28
ATGTTTCATCTCGTTGACTTTCAGGTTACTATAGCAGAGATATTACTAATTATTATGAGGACTTTTAAAG
TTTCCATTTGGAATCTTGATTACATCATAAACCTCATAATTAAAAATTTATCTAAGTCACTAACTGAGAA
TAAATATTCTCAATTAGATGAAGAGCAACCAATGGAGATTGAT

>hCoV-19/Australia/VIC638/2020|EPI_ISL_426934|2020-03-29
ATGTTTCATCTCGTTGACTTTCAGGTTACTATAGCAGAGATATTACTAATTATTATGAGGACTTTTAAAG
TTTCCATTTGGAATCTTGATTACATCATAAACCTCATAATTAAAAATTTATCTAAGTCACTAACTGAGAA
TAAATATTCTCAATTAGATGAAGAGCAACCAATGGAGATTGAT

>hCoV-19/Australia/VIC639/2020|EPI_ISL_426935|2020-03-29
ATGTTTCATCTCGTTGACTTTCAGGTTACTATAGCAGAGATATTACTAATTATTATGAGGACTTTTAAAG
TTTCCATTTGGAATCTTGATTACATCATAAACCTCATAATTAAAAATTTATCTAAGTCACTAACTGAGAA
TAAATATTCTCAATTAGATGAAGAGCAACCAATGGAGATTGAT

>hCoV-19/Australia/VIC640/2020|EPI_ISL_426936|2020-03-27
ATGTTTCATCTCGTTGACTTTCAGGTTACTATAGCAGAGATATTACTAATTATTATGAGGACTTTTAAAG
TTTCCATTTGGAATCTTGATTACATCATAAACCTCATAATTAAAAATTTATCTAAGTCACTAACTGAGAA
TAAATATTCTCAATTAGATGAAGAGCAACCAATGGAGATTGAT

>hCoV-19/Australia/VIC641/2020|EPI_ISL_426937|2020-03-29
ATGTTTCATCTCGTTGACTTTCAGGTTACTATAGCAGAGATATTACTAATTATTATGAGGACTTTTAAAG
TTTCCATTTGGAATCTTGATTACATCATAAACCTCATAATTAAAAATTTATCTAAGTCACTAACTGAGAA
TAAATATTCTCAATTAGATGAAGAGCAACCAATGGAGATTGAT

>hCoV-19/Australia/VIC642/2020|EPI_ISL_426938|2020-03-29
ATGTTTCATCTCGTTGACTTTCAGGTTACTATAGCAGAGATATTACTAATTATTATGAGGACTTTTAAAG
TTTCCATTTGGAATCTTGATTACATCATAAACCTCATAATTAAAAATTTATCTAAGTCACTAACTGAGAA
TAAATATTCTCAATTAGATGAAGAGCAACCAATGGAGATTGAT

>hCoV-19/Australia/VIC643/2020|EPI_ISL_426939|2020-03-28
ATGTTTCATCTCGTTGACTTTCAGGTTACTATAGCAGAGATATTACTAATTATTATGAGGACTTTTAAAG
TTTCCATTTGGAATCTTGATTACATCATAAACCTCATAATTAAAAATTTATCTAAGTCACTAACTGAGAA
TAAATATTCTCAATTAGATGAAGAGCAACCAATGGAGATTGAT

>hCoV-19/Australia/VIC644/2020|EPI_ISL_426940|2020-03-28
ATGTTTCATCTCGTTGACTTTCAGGTTACTATAGCAGAGATATTACTAATTATTATGAGGACTTTTAAAG
TTTCCATTTGGAATCTTGATTACATCATAAACCTCATAATTAAAAATTTATCTAAGTCACTAACTGAGAA
TAAATATTCTCAATTAGATGAAGAGCAACCAATGGAGATTGAT

>hCoV-19/Australia/VIC645/2020|EPI_ISL_426941|2020-03-28
ATGTTTCATCTCGTTGACTTTCAGGTTACTATAGCAGAGATATTACTAATTATTATGAGGACTTTTAAAG
TTTCCATTTGGAATCTTGATTACATCATAAACCTCATAATTAAAAATTTATCTAAGTCACTAACTGAGAA
TAAATATTCTCAATTAGATGAAGAGCAACCAATGGAGATTGAT

>hCoV-19/Australia/VIC646/2020|EPI_ISL_426942|2020-03-24
ATGTTTCATCTCGTTGACTTTCAGGTTACTATAGCAGAGATATTACTAATTATTATGAGGACTTTTAAAG
TTTCCATTTGGAATCTTGATTACATCATAAACCTCATAATTAAAAATTTATCTAAGTCACTAACTGAGAA
TAAATATTCTCAATTAGATGAAGAGCAACCAATGGAGATTGAT

>hCoV-19/Australia/VIC647/2020|EPI_ISL_426943|2020-03-28
ATGTTTCATCTCGTTGACTTTCAGGTTACTATAGCAGAGATATTACTAATTATTATGAGGACTTTTAAAG
TTTCCATTTGGAATCTTGATTACATCATAAACCTCATAATTAAAAATTTATCTAAGTCACTAACTGAGAA
TAAATATTCTCAATTAGATGAAGAGCAACCAATGGAGATTGAT

>hCoV-19/Australia/VIC648/2020|EPI_ISL_426944|2020-03-28
ATGTTTCATCTCGTTGACTTTCAGGTTACTATAGCAGAGATATTACTAATTATTATGAGGACTTTTAAAG
TTTCCATTTGGAATCTTGATTACATCATAAACCTCATAATTAAAAATTTATCTAAGTCACTAACTGAGAA
TAAATATTCTCAATTAGATGAAGAGCAACCAATGGAGATTGAT

>hCoV-19/Australia/VIC649/2020|EPI_ISL_426945|2020-03-28
ATGTTTCATCTCGTTGACTTTCAGGTTACTATAGCAGAGATATTACTAATTATTATGAGGACTTTTAAAG
TTTCCATTTGGAATCTTGATTACATCATAAACCTCATAATTAAAAATTTATCTAAGTCACTAACTGAGAA
TAAATATTCTCAATTAGATGAAGAGCAACCAATGGAGATTGAT

>hCoV-19/Australia/VIC650/2020|EPI_ISL_426946|2020-03-28
ATGTTTCATCTCGTTGACTTTCAGGTTACTATAGCAGAGATATTACTAATTATTATGAGGACTTTTAAAG
TTTCCATTTGGAATCTTGATTACATCATAAACCTCATAATTAAAAATTTATCTAAGTCACTAACTGAGAA
TAAATATTCTCAATTAGATGAAGAGCAACCAATGGAGATTGAT

>hCoV-19/Australia/VIC651/2020|EPI_ISL_426947|2020-03-28
ATGTTTCATCTCGTTGACTTTCAGGTTACTATAGCAGAGATATTACTAATTATTATGAGGACTTTTAAAG
TTTCCATTTGGAATCTTGATTACATCATAAACCTCATAATTAAAAATTTATCTAAGTCACTAACTGAGAA
TAAATATTCTCAATTAGATGAAGAGCAACCAATGGAGATTGAT

>hCoV-19/Australia/VIC652/2020|EPI_ISL_426948|2020-03-28
ATGTTTCATCTCGTTGACTTTCAGGTTACTATAGCAGAGATATTACTAATTATTATGAGGACTTTTAAAG
TTTCCATTTGGAATCTTGATTACATCATAAACCTCATAATTAAAAATTTATCTAAGTCACTAACTGAGAA
TAAATATTCTCAATTAGATGAAGAGCAACCAATGGAGATTGAT

>hCoV-19/Australia/VIC653/2020|EPI_ISL_426949|2020-03-28
ATGTTTCATCTCGTTGACTTTCAGGTTACTATAGCAGAGATATTACTAATTATTATGAGGACTTTTAAAG
TTTCCATTTGGAATCTTGATTACATCATAAACCTCATAATTAAAAATTTATCTAAGTCACTAACTGAGAA
TAAATATTCTCAATTAGATGAAGAGCAACCAATGGAGATTGAT

>hCoV-19/Australia/VIC654/2020|EPI_ISL_426950|2020-03-28
ATGTTTCATCTCGTTGACTTTCAGGTTACTATAGCAGAGATATTACTAATTATTATGAGGACTTTTAAAG
TTTCCATTTGGAATCTTGATTACATCATAAACCTCATAATTAAAAATTTATCTAAGTCACTAACTGAGAA
TAAATATTCTCAATTAGATGAAGAGCAACCAATGGAGATTGAT

>hCoV-19/Australia/VIC655/2020|EPI_ISL_426951|2020-03-28
ATGTTTCATCTCGTTGACTTTCAGGTTACTATAGCAGAGATATTACTAATTATTATGAGGACTTTTAAAG
TTTCCATTTGGAATCTTGATTACATCATAAACCTCATAATTAAAAATTTATCTAAGTCACTAACTGAGAA
TAAATATTCTCAATTAGATGAAGAGCAACCAATGGAGATTGAT

>hCoV-19/Australia/VIC656/2020|EPI_ISL_426952|2020-03-28
ATGTTTCATCTCGTTGACTTTCAGGTTACTATAGCAGAGATATTACTAATTATTATGAGGACTTTTAAAG
TTTCCATTTGGAATCTTGATTACATCATAAACCTCATAATTAAAAATTTATCTAAGTCACTAACTGAGAA
TAAATATTCTCAATTAGATGAAGAGCAACCAATGGAGATTGAT

>hCoV-19/Australia/VIC657/2020|EPI_ISL_426953|2020-03-28
ATGTTTCATCTCGTTGACTTTCAGGTTACTATAGCAGAGATATTACTAATTATTATGAGGACTTTTAAAG
TTTCCATTTGGAATCTTGATTACATCATAAACCTCATAATTAAAAATTTATCTAAGTCACTAACTGAGAA
TAAATATTCTCAATTAGATGAAGAGCAACCAATGGAGATTGAT

>hCoV-19/Australia/VIC658/2020|EPI_ISL_426954|2020-03-28
ATGTTTCATCTCGTTGACTTTCAGGTTACTATAGCAGAGATATTACTAATTATTATGAGGACTTTTAAAG
TTTCCATTTGGAATCTTGATTACATCATAAACCTCATAATTAAAAATTTATCTAAGTCACTAACTGAGAA
TAAATATTCTCAATTAGATGAAGAGCAACCAATGGAGATTGAT

>hCoV-19/Australia/VIC659/2020|EPI_ISL_426955|2020-03-27
ATGTTTCATCTCGTTGACTTTCAGGTTACTATAGCAGAGATATTACTAATTATTATGAGGACTTTTAAAG
TTTCCATTTGGAATCTTGATTACATCATAAACCTCATAATTAAAAATTTATCTAAGTCACTAACTGAGAA
TAAATATTCTCAATTAGATGAAGAGCAACCAATGGAGATTGAT

>hCoV-19/Australia/VIC660/2020|EPI_ISL_426956|2020-03-28
ATGTTTCATCTCGTTGACTTTCAGGTTACTATAGCAGAGATATTACTAATTATTATGAGGACTTTTAAAG
TTTCCATTTGGAATCTTGATTACATCATAAACCTCATAATTAAAAATTTATCTAAGTCACTAACTGAGAA
TAAATATTCTCAATTAGATGAAGAGCAACCAATGGAGATTGAT

>hCoV-19/Australia/VIC661/2020|EPI_ISL_426957|2020-03-27
ATGTTTCATCTCGTTGACTTTCAGGTTACTATAGCAGAGATATTACTAATTATTATGAGGACTTTTAAAG
TTTCCATTTGGAATCTTGATTACATCATAAACCTCATAATTAAAAATTTATCTAAGTCACTAACTGAGAA
TAAATATTCTCAATTAGATGAAGAGCAACCAATGGAGATTGAT

>hCoV-19/Australia/VIC662/2020|EPI_ISL_426958|2020-03-27
ATGTTTCATCTCGTTGACTTTCAGGTTACTATAGCAGAGATATTACTAATTATTATGAGGACTTTTAAAG
TTTCCATTTGGAATCTTGATTACATCATAAACCTCATAATTAAAAATTTATCTAAGTCACTAACTGAGAA
TAAATATTCTCAATTAGATGAAGAGCAACCAATGGAGATTGAT

>hCoV-19/Australia/VIC663/2020|EPI_ISL_426959|2020-03-28
ATGTTTCATCTCGTTGACTTTCAGGTTACTATAGCAGAGATATTACTAATTATTATGAGGACTTTTAAAG
TTTCCATTTGGAATCTTGATTACATCATAAACCTCATAATTAAAAATTTATCTAAGTCACTAACTGAGAA
TAAATATTCTCAATTAGATGAAGAGCAACCAATGGAGATTGAT

>hCoV-19/Australia/VIC664/2020|EPI_ISL_426960|2020-03-27
ATGTTTCATCTCGTTGACTTTCAGGTTACTATAGCAGAGATATTACTAATTATTATGAGGACTTTTAAAG
TTTCCATTTGGAATCTTGATTACATCATAAACCTCATAATTAAAAATTTATCTAAGTCACTAACTGAGAA
TAAATATTCTCAATTAGATGAAGAGCAACCAATGGAGATTGAT

>hCoV-19/Australia/VIC683/2020|EPI_ISL_426978|2020-03-29
ATGTTTCATCTCGTTGACTTTCAGGTTACTATAGCAGAGATATTACTAATTATTATGAGGACTTTTAAAG
TTTCCATTTGGAATCTTGATTACATCATAAACCTCATAATTAAAAATTTATCTAAGTCACTAACTGAGAA
TAAATATTCTCAATTAGATGAAGAGCAACCAATGGAGATTGAT

>hCoV-19/Australia/VIC684/2020|EPI_ISL_426979|2020-03-29
ATGTTTCATCTCGTTGACTTTCAGGTTACTATAGCAGAGATATTACTAATTATTATGAGGACTTTTAAAG
TTTCCATTTGGAATCTTGATTACATCATAAACCTCATAATTAAAAATTTATCTAAGTCACTAACTGAGAA
TAAATATTCTCAATTAGATGAAGAGCAACCAATGGAGATTGAT

>hCoV-19/Australia/VIC685/2020|EPI_ISL_426980|2020-03-28
ATGTTTCATCTCGTTGACTTTCAGGTTACTATAGCAGAGATATTACTAATTATTATGAGGACTTTTAAAG
TTTCCATTTGGAATCTTGATTACATCATAAACCTCATAATTAAAAATTTATCTAAGTCACTAACTGAGAA
TAAATATTCTCAATTAGATGAAGAGCAACCAATGGAGATTGAT

>hCoV-19/Australia/VIC687/2020|EPI_ISL_426981|2020-03-29
ATGTTTCATCTCGTTGACTTTCAGGTTACTATAGCAGAGATATTACTAATTATTATGAGGACTTTTAAAG
TTTCCATTTGGAATCTTGATTACATCATAAACCTCATAATTAAAAATTTATCTAAGTCACTAACTGAGAA
TAAATATTCTCAATTAGATGAAGAGCAACCAATGGAGATTGAT

>hCoV-19/Australia/VIC689/2020|EPI_ISL_426982|2020-03-29
ATGTTTCATCTCGTTGACTTTCAGGTTACTATAGCAGAGATATTACTAATTATTATGAGGACTTTTAAAG
TTTCCATTTGGAATCTTGATTACATCATAAACCTCATAATTAAAAATTTATCTAAGTCACTAACTGAGAA
TAAATATTCTCAATTAGATGAAGAGCAACCAATGGAGATTGAT

>hCoV-19/Australia/VIC691/2020|EPI_ISL_426983|2020-03-27
ATGTTTCATCTCGTTGACTTTCAGGTTACTATAGCAGAGATATTACTAATTATTATGAGGACTTTTAAAG
TTTCCATTTGGAATCTTGATTACATCATAAACCTCATAATTAAAAATTTATCTAAGTCACTAACTGAGAA
TAAATATTCTCAATTAGATGAAGAGCAACCAATGGAGATTGAT

>hCoV-19/Australia/VIC692/2020|EPI_ISL_426984|2020-03-27
ATGTTTCATCTCGTTGACTTTCAGGTTACTATAGCAGAGATATTACTAATTATTATGAGGACTTTTAAAG
TTTCCATTTGGAATCTTGATTACATCATAAACCTCATAATTAAAAATTTATCTAAGTCACTAACTGAGAA
TAAATATTCTCAATTAGATGAAGAGCAACCAATGGAGATTGAT

>hCoV-19/Australia/VIC693/2020|EPI_ISL_426985|2020-03-27
ATGTTTCATCTCGTTGACTTTCAGGTTACTATAGCAGAGATATTACTAATTATTATGAGGACTTTTAAAG
TTTCCATTTGGAATCTTGATTACATCATAAACCTCATAATTAAAAATTTATCTAAGTCACTAACTGAGAA
TAAATATTCTCAATTAGATGAAGAGCAACCAATGGAGATTGAT

>hCoV-19/Australia/VIC694/2020|EPI_ISL_426986|2020-03-28
ATGTTTCATCTCGTTGACTTTCAGGTTACTATAGCAGAGATATTACTAATTATTATGAGGACTTTTAAAG
TTTCCATTTGGAATCTTGATTACATCATAAACCTCATAATTAAAAATTTATCTAAGTCACTAACTGAGAA
TAAATATTCTCAATTAGATGAAGAGCAACCAATGGAGATTGAT

>hCoV-19/Australia/VIC695/2020|EPI_ISL_426987|2020-03-28
ATGTTTCATCTCGTTGACTTTCAGGTTACTATAGCAGAGATATTACTAATTATTATGAGGACTTTTAAAG
TTTCCATTTGGAATCTTGATTACATCATAAACCTCATAATTAAAAATTTATCTAAGTCACTAACTGAGAA
TAAATATTCTCAATTAGATGAAGAGCAACCAATGGAGATTGAT

>hCoV-19/Australia/VIC696/2020|EPI_ISL_426988|2020-03-28
ATGTTTCATCTCGTTGACTTTCAGGTTACTATAGCAGAGATATTACTAATTATTATGAGGACTTTTAAAG
TTTCCATTTGGAATCTTGATTACATCATAAACCTCATAATTAAAAATTTATCTAAGTCACTAACTGAGAA
TAAATATTCTCAATTAGATGAAGAGCAACCAATGGAGATTGAT

>hCoV-19/Australia/VIC697/2020|EPI_ISL_426989|2020-03-28
ATGTTTCATCTCGTTGACTTTCAGGTTACTATAGCAGAGATATTACTAATTATTATGAGGACTTTTAAAG
TTTCCATTTGGAATCTTGATTACATCATAAACCTCATAATTAAAAATTTATCTAAGTCACTAACTGAGAA
TAAATATTCTCAATTAGATGAAGAGCAACCAATGGAGATTGAT

>hCoV-19/Australia/VIC700/2020|EPI_ISL_426990|2020-03-27
ATGTTTCATCTCGTTGACTTTCAGGTTACTATAGCAGAGATATTACTAATTATTATGAGGACTTTTAAAG
TTTCCATTTGGAATCTTGATTACATCATAAACCTCATAATTAAAAATTTATCTAAGTCACTAACTGAGAA
TAAATATTCTCAATTAGATGAAGAGCAACCAATGGAGATTGAT

>hCoV-19/Australia/VIC704/2020|EPI_ISL_426991|2020-03-26
ATGTTTCATCTCGTTGACTTTCAGGTTACTATAGCAGAGATATTACTAATTATTATGAGGACTTTTAAAG
TTTCCATTTGGAATCTTGATTACATCATAAACCTCATAATTAAAAATTTATCTAAGTCACTAACTGAGAA
TAAATATTCTCAATTAGATGAAGAGCAACCAATGGAGATTGAT

>hCoV-19/Australia/VIC705/2020|EPI_ISL_426992|2020-03-30
ATGTTTCATCTCGTTGACTTTCAGGTTACTATAGCAGAGATATTACTAATTATTATGAGGACTTTTAAAG
TTTCCATTTGGAATCTTGATTACATCATAAACCTCATAATTAAAAATTTATCTAAGTCACTAACTGAGAA
TAAATATTCTCAATTAGATGAAGAGCAACCAATGGAGATTGAT

>hCoV-19/Australia/VIC706/2020|EPI_ISL_426993|2020-03-30
ATGTTTCATCTCGTTGACTTTCAGGTTACTATAGCAGAGATATTACTAATTATTATGAGGACTTTTAAAG
TTTCCATTTGGAATCTTGATTACATCATAAACCTCATAATTAAAAATTTATCTAAGTCACTAACTGAGAA
TAAATATTCTCAATTAGATGAAGAGCAACCAATGGAGATTGAT

>hCoV-19/Australia/VIC707/2020|EPI_ISL_426994|2020-03-29
ATGTTTCATCTCTTTGACTTTCAGGTTACTATAGCAGAGATATTACTAATTATTATGAGGACTTTTAAAG
TTTCCATTTGGAATCTTGATTACATCATAAACCTCATAATTAAAAATTTATCTAAGTCACTAACTGAGAA
TAAATATTCTCAATTAGATGAAGAGCAACCAATGGAGATTGAT

>hCoV-19/Australia/VIC708/2020|EPI_ISL_426995|2020-03-29
ATGTTTCATCTCGTTGACTTTCAGGTTACTATAGCAGAGATATTACTAATTATTATGAGGACTTTTAAAG
TTTCCATTTGGAATCTTGATTACATCATAAACCTCATAATTAAAAATTTATCTAAGTCACTAACTGAGAA
TAAATATTCTCAATTAGATGAAGAGCAACCAATGGAGATTGAT

>hCoV-19/Australia/VIC709/2020|EPI_ISL_426996|2020-03-29
ATGTTTCATCTCGTTGACTTTCAGGTTACTATAGCAGAGATATTACTAATTATTATGAGGACTTTTAAAG
TTTCCATTTGGAATCTTGATTACATCATAAACCTCATAATTAAAAATTTATCTAAGTCACTAACTGAGAA
TAAATATTCTCAATTAGATGAAGAGCAACCAATGGAGATTGAT

>hCoV-19/Australia/VIC710/2020|EPI_ISL_426997|2020-03-29
ATGTTTCATCTCGTTGACTTTCAGGTTACTATAGCAGAGATATTACTAATTATTATGAGGACTTTTAAAG
TTTCCATTTGGAATCTTGATTACATCATAAACCTCATAATTAAAAATTTATCTAAGTCACTAACTGAGAA
TAAATATTCTCAATTAGATGAAGAGCAACCAATGGAGATTGAT

>hCoV-19/Australia/VIC711/2020|EPI_ISL_426998|2020-03-29
ATGTTTCATCTCGTTGACTTTCAGGTTACTATAGCAGAGATATTACTAATTATTATGAGGACTTTTAAAG
TTTCCATTTGGAATCTTGATTACATCATAAACCTCATAATTAAAAATTTATCTAAGTCACTAACTGAGAA
TAAATATTCTCAATTAGATGAAGAGCAACCAATGGAGATTGAT

>hCoV-19/Australia/VIC712/2020|EPI_ISL_426999|2020-03-29
ATGTTTCATCTCGTTGACTTTCAGGTTACTATAGCAGAGATATTACTAATTATTATGAGGACTTTTAAAG
TTTCCATTTGGAATCTTGATTACATCATAAACCTCATAATTAAAAATTTATCTAAGTCACTAACTGAGAA
TAAATATTCTCAATTAGATGAAGAGCAACCAATGGAGATTGAT

>hCoV-19/Spain/Valencia205/2020|EPI_ISL_436300|2020-03-22
ATGTTTCATCTCGTTGACTTTCAGGTTACTATAGCAGAGATATTACTAATTATTATGAGGACTTTTAAAG
TTTCCATTTGGAATCTTGATTACATCATAAACCTCATAATTAAAAATTTATCTAAGTCACTAACTGAGAA
TAAATATTCTCAATTAGATGAAGAGCAACCAATGGAGATTGAT

>hCoV-19/Spain/Valencia206/2020|EPI_ISL_436301|2020-03-17
ATGTTTCATCTCGTTGACTTTCAGGTTACTATAGCAGAGATATTACTAATTATTATGAGGACTTTTAAAG
TTTCCATTTGGAATCTTGATTACATCATAAACCTCATAATTAAAAATTTATCTAAGTCACTAACTGAGAA
TAAATATTCTCAATTAGATGAAGAGCAACCAATGGAGATTGAT

>hCoV-19/Spain/Valencia207/2020|EPI_ISL_436302|2020-03-25
ATGTTTCATCTCGTTGACTTTCAGGTTACTATAGCAGAGATATTACTAATTATTATGAGGACTTTTAAAG
TTTCCATTTGGAATCTTGATTACATCATAAACCTCATAATTAAAAATTTATCTAAGTCACTAACTGAGAA
TAAATATTCTCAATTAGATGAAGAGCAACCAATGGAGATTGAT

>hCoV-19/Spain/Valencia208/2020|EPI_ISL_436303|2020-03-28
ATGTTTCATCTCGTTGACTTTCAGGTTACTATAGCAGAGATATTACTAATTATTATGAGGACTTTTAAAG
TTTCCATTTGGAATCTTGATTACATCATAAACCTCATAATTAAAAATTTATCTAAGTCACTAACTGAGAA
TAAATATTCTCAATTAGATGAAGAGCAACCAATGGAGATTGAT

>hCoV-19/Spain/Valencia209/2020|EPI_ISL_436304|2020-03-26
ATGTTTCATCTCGTTGACTTTCAGGTTACTATAGCAGAGATATTACTAATTATTATGAGGACTTTTAAAG
TTTCCATTTGGAATCTTGATTACATCATAAACCTCATAATTAAAAATTTATCTAAGTCACTAACTGAGAA
TAAATATTCTCAATTAGATGAAGAGCAACCAATGGAGATTGAT

>hCoV-19/Spain/Valencia210/2020|EPI_ISL_436305|2020-03-26
ATGTTTCATCTCGTTGACTTTCAGGTTACTATAGCAGAGATATTACTAATTATTATGAGGACTTTTAAAG
TTTCCATTTGGAATCTTGATTACATCATAAACCTCATAATTAAAAATTTATCTAAGTCACTAACTGAGAA
TAAATATTCTCAATTAGATGAAGAGCAACCAATGGAGATTGAT

>hCoV-19/Spain/Valencia211/2020|EPI_ISL_436306|2020-03-28
ATGTTTCATCTCGTTGACTTTCAGGTTACTATAGCAGAGATATTACTAATTATTATGAGGACTTTTAAAG
TTTCCATTTGGAATCTTGATTACATCATAAACCTCATAATTAAAAATTTATCTAAGTCACTAACTGAGAA
TAAATATTCTCAATTAGATGAAGAGCAACCAATGGAGATTGAT

>hCoV-19/Spain/Valencia212/2020|EPI_ISL_436307|2020-03-28
ATGTTTCATCTCGTTGACTTTCAGGTTACTATAGCAGAGATATTACTAATTATTATGAGGACTTTTAAAG
TTTCCATTTGGAATCTTGATTACATCATAAACCTCATAATTAAAAATTTATCTAAGTCACTAACTGAGAA
TAAATATTCTCAATTAGATGAAGAGCAACCAATGGAGATTGAT

>hCoV-19/Spain/Valencia213/2020|EPI_ISL_436308|2020-03-28
ATGTTTCATCTCGTTGACTTTCAGGTTACTATAGCAGAGATATTACTAATTATTATGAGGACTTTTAAAG
TTTCCATTTGGAATCTTGATTACATCATAAACCTCATAATTAAAAATTTATCTAAGTCACTAACTGAGAA
TAAATATTCTCAATTAGATGAAGAGCAACCAATGGAGATTGAT

>hCoV-19/Spain/Valencia214/2020|EPI_ISL_436309|2020-03-28
ATGTTTCATCTCGTTGACTTTCAGGTTACTATAGCAGAGATATTACTAATTATTATGAGGACTTTTAAAG
TTTCCATTTGGAATCTTGATTACATCATAAACCTCATAATTAAAAATTTATCTAAGTCACTAACTGAGAA
TAAATATTCTCAATTAGATGAAGAGCAACCAATGGAGATTGAT

>hCoV-19/Spain/Valencia215/2020|EPI_ISL_436310|2020-03-28
ATGTTTCATCTCGTTGACTTTCAGGTTACTATAGCAGAGATATTACTAATTATTATGAGGACTTTTAAAG
TTTCCATTTGGAATCTTGATTACATCATAAACCTCATAATTAAAAATTTATCTAAGTCACTAACTGAGAA
TAAATATTCTCAATTAGATGAAGAGCAACCAATGGAGATTGAT

>hCoV-19/Spain/Valencia216/2020|EPI_ISL_436311|2020-03-28
ATGTTTCATCTCGTTGACTTTCAGGTTACTATAGCAGAGATATTACTAATTATTATGAGGACTTTTAAAG
TTTCCATTTGGAATCTTGATTACATCATAAACCTCATAATTAAAAATTTATCTAAGTCACTAACTGAGAA
TAAATATTCTCAATTAGATGAAGAGCAACCAATGGAGATTGAT

>hCoV-19/Spain/Valencia217/2020|EPI_ISL_436312|2020-03-28
ATGTTTCATCTCGTTGACTTTCAGGTTACTATAGCAGAGATATTACTAATTATTATGAGGACTTTTAAAG
TTTCCATTTGGAATCTTGATTACATCATAAACCTCATAATTAAAAATTTATCTAAGTCACTAACTGAGAA
TAAATATTCTCAATTAGATGAAGAGCAACCAATGGAGATTGAT

>hCoV-19/Spain/Valencia218/2020|EPI_ISL_436313|2020-03-25
ATGTTTCATCTCGTTGACTTTCAGGTTACTATAGCAGAGATATTACTAATTATTATGAGGACTTTTAAAG
TTTCCATTTGGAATCTTGATTACATCATAAACCTCATAATTAAAAATTTATCTAAGTCACTAACTGAGAA
TAAATATTCTCAATTAGATGAAGAGCAACCAATGGAGATTGAT

>hCoV-19/Spain/Valencia219/2020|EPI_ISL_436314|2020-03-25
ATGTTTCATCTCGTTGACTTTCAGGTTACTATAGCAGAGATATTACTAATTATTATGAGGACTTTTAAAG
TTTCCATTTGGAATCTTGATTACATCATAAACCTCATAATTAAAAATTTATCTAAGTCACTAACTGAGAA
TAAATATTCTCAATTAGATGAAGAGCAACCAATGGAGATTGAT

>hCoV-19/Spain/Valencia220/2020|EPI_ISL_436315|2020-03-27
ATGTTTCATCTCGTTGACTTTCAGGTTACTATAGCAGAGATATTACTAATTATTATGAGGACTTTTAAAG
TTTCCATTTGGAATCTTGATTACATCATAAACCTCATAATTAAAAATTTATCTAAGTCACTAACTGAGAA
TAAATATTCTCAATTAGATGAAGAGCAACCAATGGAGATTGAT

>hCoV-19/Spain/Valencia221/2020|EPI_ISL_436316|2020-03-23
ATGTTTCATCTCGTTGACTTTCAGGTTACTATAGCAGAGATATTACTAATTATTATGAGGACTTTTAAAG
TTTCCATTTGGAATCTTGATTACATCATAAACCTCATAATTAAAAATTTATCTAAGTCACTAACTGAGAA
TAAATATTCTCAATTAGATGAAGAGCAACCAATGGAGATTGAT

>hCoV-19/Spain/Valencia235/2020|EPI_ISL_436330|2020-03-26
ATGTTTCATCTCGTTGACTTTCAGGTTACTATAGCAGAGATATTACTAATTATTATGAGGACTTTTAAAG
TTTCCATTTGGAATCTTGATTACATCATAAACCTCATAATTAAAAATTTATCTAAGTCACTAACTGAGAA
TAAATATTCTCAATTAGATGAAGAGCAACCAATGGAGATTGAT

>hCoV-19/Spain/Valencia265/2020|EPI_ISL_436360|2020-03-27
ATGTTTCATCTCGTTGACTTTCAGGTTACTATAGCAGAGATATTACTAATTATTATGAGGACTTTTAAAG
TTTCCATTTGGAATCTTGATTACATCATAAACCTCATAATTAAAAATTTATCTAAGTCACTAACTGAGAA
TAAATATTCTCAATTAGATGAAGAGCAACCAATGGAGATTGAT

>hCoV-19/Spain/Valencia266/2020|EPI_ISL_436361|2020-02-29
ATGTTTCATCTCGTTGACTTTCAGGTTACTATAGCAGAGATATTACTAATTATTATGAGGACTTTTAAAG
TTTCCATTTGGAATCTTGATTACATCATAAACCTCATAATTAAAAATTTATCTAAGTCACTAACTGAGAA
TAAATATTCTCAATTAGATGAAGAGCAACCAATGGAGATTGAT

>hCoV-19/Spain/Valencia267/2020|EPI_ISL_436362|2020-03-17
ATGTTTCATCTCGTTGACTTTCAGGTTACTATAGCAGAGATATTACTAATTATTATGAGGACTTTTAAAG
TTTCCATTTGGAATCTTGATTACATCATAAACCTCATAATTAAAAATTTATCTAAGTCACTAACTGAGAA
TAAATATTCTCAATTAGATGAAGAGCAACCAATGGAGATTGAT

>hCoV-19/Spain/Valencia268/2020|EPI_ISL_436363|2020-03-18
ATGTTTCATCTCGTTGACTTTCAGGTTACTATAGCAGAGATATTACTAATTATTATGAGGACTTTTAAAG
TTTCCATTTGGAATCTTGATTACATCATAAACCTCATAATTAAAAATTTATCTAAGTCACTAACTGAGAA
TAAATATTCTCAATTAGATGAAGAGCAACCAATGGAGATTGAT

>hCoV-19/Spain/Valencia269/2020|EPI_ISL_436364|2020-03-21
ATGTTTCATCTCGTTGACTTTCAGGTTACTATAGCAGAGATATTACTAATTATTATGAGGACTTTTAAAG
TTTCCATTTGGAATCTTGATTACATCATAAACCTCATAATTAAAAATTTATCTAAGTCACTAACTGAGAA
TAAATATTCTCAATTAGATGAAGAGCAACCAATGGAGATTGAT

>hCoV-19/Spain/Valencia270/2020|EPI_ISL_436365|2020-03-21
ATGTTTCATCTCGTTGACTTTCAGGTTACTATAGCAGAGATATTACTAATTATTATGAGGACTTTTAAAG
TTTCCATTTGGAATCTTGATTACATCATAAACCTCATAATTAAAAATTTATCTAAGTCACTAACTGAGAA
TAAATATTCTCAATTAGATGAAGAGCAACCAATGGAGATTGAT

>hCoV-19/Spain/Valencia271/2020|EPI_ISL_436366|2020-03-21
ATGTTTCATCTCGTTGACTTTCAGGTTACTATAGCAGAGATATTACTAATTATTATGAGGACTTTTAAAG
TTTCCATTTGGAATCTTGATTACATCATAAACCTCATAATTAAAAATTTATCTAAGTCACTAACTGAGAA
TAAATATTCTCAATTAGATGAAGAGCAACCAATGGAGATTGAT

>hCoV-19/Spain/Valencia272/2020|EPI_ISL_436367|2020-03-25
ATGTTTCATCTCGTTGACTTTCAGGTTACTATAGCAGAGATATTACTAATTATTATGAGGACTTTTAAAG
TTTCCATTTGGAATCTTGATTACATCATAAACCTCATAATTAAAAATTTATCTAAGTCACTAACTGAGAA
TAAATATTCTCAATTAGATGAAGAGCAACCAATGGAGATTGAT

>hCoV-19/Spain/Valencia273/2020|EPI_ISL_436368|2020-03-25
ATGTTTCATCTCGTTGACTTTCAGGTTACTATAGCAGAGATATTACTAATTATTATGAGGACTTTTAAAG
TTTCCATTTGGAATCTTGATTACATCATAAACCTCATAATTAAAAATTTATCTAAGTCACTAACTGAGAA
TAAATATTCTCAATTAGATGAAGAGCAACCAATGGAGATTGAT

>hCoV-19/Spain/Valencia274/2020|EPI_ISL_436369|2020-03-26
ATGTTTCATCTCGTTGACTTTCAGGTTACTATAGCAGAGATATTACTAATTATTATGAGGACTTTTAAAG
TTTCCATTTGGAATCTTGATTACATCATAAACCTCATAATTAAAAATTTATCTAAGTCACTAACTGAGAA
TAAATATTCTCAATTAGATGAAGAGCAACCAATGGAGATTGAT

>hCoV-19/Spain/Valencia275/2020|EPI_ISL_436370|2020-03-26
ATGTTTCATCTCGTTGACTTTCAGGTTACTATAGCAGAGATATTACTAATTATTATGAGGACTTTTAAAG
TTTCCATTTGGAATCTTGATTACATCATAAACCTCATAATTAAAAATTTATCTAAGTCACTAACTGAGAA
TAAATATTCTCAATTAGATGAAGAGCAACCAATGGAGATTGAT

>hCoV-19/Spain/Valencia276/2020|EPI_ISL_436371|2020-03-26
ATGTTTCATCTCGTTGACTTTCAGGTTACTATAGCAGAGATATTACTAATTATTATGAGGACTTTTAAAG
TTTCCATTTGGAATCTTGATTACATCATAAACCTCATAATTAAAAATTTATCTAAGTCACTAACTGAGAA
TAAATATTCTCAATTAGATGAAGAGCAACCAATGGAGATTGAT

>hCoV-19/Spain/Valencia277/2020|EPI_ISL_436372|2020-03-16
ATGTTTCATCTCGTTGACTTTCAGGTTACTATAGCAGAGATATTACTAATTATTATGAGGACTTTTAAAG
TTTCCATTTGGAATCTTGATTACATCATAAACCTCATAATTAAAAATTTATCTAAGTCACTAACTGAGAA
TAAATATTCTCAATTAGATGAAGAGCAACCAATGGAGATTGAT

>hCoV-19/Spain/Valencia278/2020|EPI_ISL_436373|2020-03-16
ATGTTTCATCTCGTTGACTTTCAGGTTACTATAGCAGAGATATTACTAATTATTATGAGGACTTTTAAAG
TTTCCATTTGGAATCTTGATTACATCATAAACCTCATAATTAAAAATTTATCTAAGTCACTAACTGAGAA
TAAATATTCTCAATTAGATGAAGAGCAACCAATGGAGATTGAT

>hCoV-19/Spain/Valencia279/2020|EPI_ISL_436374|2020-03-16
ATGTTTCATCTCGTTGACTTTCAGGTTACTATAGCAGAGATATTACTAATTATTATGAGGACTTTTAAAG
TTTCCATTTGGAATCTTGATTACATCATAAACCTCATAATTAAAAATTTATCTAAGTCACTAACTGAGAA
TAAATATTCTCAATTAGATGAAGAGCAACCAATGGAGATTGAT

>hCoV-19/Spain/Valencia280/2020|EPI_ISL_436375|2020-03-16
ATGTTTCATCTCGTTGACTTTCAGGTTACTATAGCAGAGATATTACTAATTATTATGAGGACTTTTAAAG
TTTCCATTTGGAATCTTGATTACATCATAAACCTCATAATTAAAAATTTATCTAAGTCACTAACTGAGAA
TAAATATTCTCAATTAGATGAAGAGCAACCAATGGAGATTGAT

>hCoV-19/Spain/Valencia281/2020|EPI_ISL_436376|2020-03-16
ATGTTTCATCTCGTTGACTTTCAGGTTACTATAGCAGAGATATTACTAATTATTATGAGGACTTTTAAAG
TTTCCATTTGGAATCTTGATTACATCATAAACCTCATAATTAAAAATTTATCTAAGTCACTAACTGAGAA
TAAATATTCTCAATTAGATGAAGAGCAACCAATGGAGATTGAT

>hCoV-19/Spain/Valencia282/2020|EPI_ISL_436377|2020-03-17
ATGTTTCATCTCGTTGACTTTCAGGTTACTATAGCAGAGATATTACTAATTATTATGAGGACTTTTAAAG
TTTCCATTTGGAATCTTGATTACATCATAAACCTCATAATTAAAAATTTATCTAAGTCACTAACTGAGAA
TAAATATTCTCAATTAGATGAAGAGCAACCAATGGAGATTGAT

>hCoV-19/Spain/Valencia283/2020|EPI_ISL_436378|2020-03-17
ATGTTTCATCTCGTTGACTTTCAGGTTACTATAGCAGAGATATTACTAATTATTATGAGGACTTTTAAAG
TTTCCATTTGGAATCTTGATTACATCATAAACCTCATAATTAAAAATTTATCTAAGTCACTAACTGAGAA
TAAATATTCTCAATTAGATGAAGAGCAACCAATGGAGATTGAT

>hCoV-19/Spain/Valencia284/2020|EPI_ISL_436379|2020-03-18
ATGTTTCATCTCGTTGACTTTCAGGTTACTATAGCAGAGATATTACTAATTATTATGAGGACTTTTAAAG
TTTCCATTTGGAATCTTGATTACATCATAAACCTCATAATTAAAAATTTATCTAAGTCACTAACTGAGAA
TAAATATTCTCAATTAGATGAAGAGCAACCAATGGAGATTGAT

>hCoV-19/Spain/Valencia285/2020|EPI_ISL_436380|2020-03-18
ATGTTTCATCTCGTTGACTTTCAGGTTACTATAGCAGAGATATTACTAATTATTATGAGGACTTTTAAAG
TTTCCATTTGGAATCTTGATTACATCATAAACCTCATAATTAAAAATTTATCTAAGTCACTAACTGAGAA
TAAATATTCTCAATTAGATGAAGAGCAACCAATGGAGATTGAT

>hCoV-19/Spain/Valencia286/2020|EPI_ISL_436381|2020-03-18
ATGTTTCATCTCGTTGACTTTCAGGTTACTATAGCAGAGATATTACTAATTATTATGAGGACTTTTAAAG
TTTCCATTTGGAATCTTGATTACATCATAAACCTCATAATTAAAAATTTATCTAAGTCACTAACTGAGAA
TAAATATTCTCAATTAGATGAAGAGCAACCAATGGAGATTGAT

>hCoV-19/Spain/Valencia287/2020|EPI_ISL_436382|2020-03-17
ATGTTTCATCTCGTTGACTTTCAGGTTACTATAGCAGAGATATTACTAATTATTATGAGGACTTTTAAAG
TTTCCATTTGGAATCTTGATTACATCATAAACCTCATAATTAAAAATTTATCTAAGTCACTAACTGAGAA
TAAATATTCTCAATTAGATGAAGAGCAACCAATGGAGATTGAT

>hCoV-19/Spain/Valencia288/2020|EPI_ISL_436383|2020-03-17
ATGTTTCATCTCGTTGACTTTCAGGTTACTATAGCAGAGATATTACTAATTATTATGAGGACTTTTAAAG
TTTCCATTTGGAATCTTGATTACATCATAAACCTCATAATTAAAAATTTATCTAAGTCACTAACTGAGAA
TAAATATTCTCAATTAGATGAAGAGCAACCAATGGAGATTGAT

>hCoV-19/Spain/Valencia289/2020|EPI_ISL_436384|2020-03-17
ATGTTTCATCTCGTTGACTTTCAGGTTACTATAGCAGAGATATTACTAATTATTATGAGGACTTTTAAAG
TTTCCATTTGGAATCTTGATTACATCATAAACCTCATAATTAAAAATTTATCTAAGTCACTAACTGAGAA
TAAATATTCTCAATTAGATGAAGAGCAACCAATGGAGATTGAT

>hCoV-19/Spain/Valencia290/2020|EPI_ISL_436385|2020-03-17
ATGTTTCATCTCGTTGACTTTCAGGTTACTATAGCAGAGATATTACTAATTATTATGAGGACTTTTAAAG
TTTCCATTTGGAATCTTGATTACATCATAAACCTCATAATTAAAAATTTATCTAAGTCACTAACTGAGAA
TAAATATTCTCAATTAGATGAAGAGCAACCAATGGAGATTGAT

>hCoV-19/Spain/Valencia291/2020|EPI_ISL_436386|2020-03-17
ATGTTTCATCTCGTTGACTTTCAGGTTACTATAGCAGAGATATTACTAATTATTATGAGGACTTTTAAAG
TTTCCATTTGGAATCTTGATTACATCATAAACCTCATAATTAAAAATTTATCTAAGTCACTAACTGAGAA
TAAATATTCTCAATTAGATGAAGAGCAACCAATGGAGATTGAT

>hCoV-19/Spain/Valencia292/2020|EPI_ISL_436387|2020-03-17
ATGTTTCATCTCGTTGACTTTCAGGTTACTATAGCAGAGATATTACTAATTATTATGAGGACTTTTAAAG
TTTCCATTTGGAATCTTGATTACATCATAAACCTCATAATTAAAAATTTATCTAAGTCACTAACTGAGAA
TAAATATTCTCAATTAGATGAAGAGCAACCAATGGAGATTGAT

>hCoV-19/Spain/Valencia293/2020|EPI_ISL_436388|2020-03-17
ATGTTTCATCTCGTTGACTTTCAGGTTACTATAGCAGAGATATTACTAATTATTATGAGGACTTTTAAAG
TTTCCATTTGGAATCTTGATTACATCATAAACCTCATAATTAAAAATTTATCTAAGTCACTAACTGAGAA
TAAATATTCTCAATTAGATGAAGAGCAACCAATGGAGATTGAT

>hCoV-19/Spain/Valencia294/2020|EPI_ISL_436389|2020-03-17
ATGTTTCATCTCGTTGACTTTCAGGTTACTATAGCAGAGATATTACTAATTATTATGAGGACTTTTAAAG
TTTCCATTTGGAATCTTGATTACATCATAAACCTCATAATTAAAAATTTATCTAAGTCACTAACTGAGAA
TAAATATTCTCAATTAGATGAAGAGCAACCAATGGAGATTGAT

>hCoV-19/Spain/Valencia295/2020|EPI_ISL_436390|2020-03-17
ATGTTTCATCTCGTTGACTTTCAGGTTACTATAGCAGAGATATTACTAATTATTATGAGGACTTTTAAAG
TTTCCATTTGGAATCTTGATTACATCATAAACCTCATAATTAAAAATTTATCTAAGTCACTAACTGAGAA
TAAATATTCTCAATTAGATGAAGAGCAACCAATGGAGATTGAT

>hCoV-19/Spain/Valencia296/2020|EPI_ISL_436391|2020-03-17
ATGTTTCATCTCGTTGACTTTCAGGTTACTATAGCAGAGATATTACTAATTATTATGAGGACTTTTAAAG
TTTCCATTTGGAATCTTGATTACATCATAAACCTCATAATTAAAAATTTATCTAAGTCACTAACTGAGAA
TAAATATTCTCAATTAGATGAAGAGCAACCAATGGAGATTGAT

>hCoV-19/Spain/Valencia297/2020|EPI_ISL_436392|2020-03-17
ATGTTTCATCTCGTTGACTTTCAGGTTACTATAGCAGAGATATTACTAATTATTATGAGGACTTTTAAAG
TTTCCATTTGGAATCTTGATTACATCATAAACCTCATAATTAAAAATTTATCTAAGTCACTAACTGAGAA
TAAATATTCTCAATTAGATGAAGAGCAACCAATGGAGATTGAT

>hCoV-19/Spain/Valencia298/2020|EPI_ISL_436393|2020-03-17
ATGTTTCATCTCGTTGACTTTCAGGTTACTATAGCAGAGATATTACTAATTATTATGAGGACTTTTAAAG
TTTCCATTTGGAATCTTGATTACATCATAAACCTCATAATTAAAAATTTATCTAAGTCACTAACTGAGAA
TAAATATTCTCAATTAGATGAAGAGCAACCAATGGAGATTGAT

>hCoV-19/Spain/Valencia299/2020|EPI_ISL_436394|2020-03-17
ATGTTTCATCTCGTTGACTTTCAGGTTACTATAGCAGAGATATTACTAATTATTATGAGGACTTTTAAAG
TTTCCATTTGGAATCTTGATTACATCATAAACCTCATAATTAAAAATTTATCTAAGTCACTAACTGAGAA
TAAATATTCTCAATTAGATGAAGAGCAACCAATGGAGATTGAT

>hCoV-19/Spain/Valencia300/2020|EPI_ISL_436395|2020-03-17
ATGTTTCATCTCGTTGACTTTCAGGTTACTATAGCAGAGATATTACTAATTATTATGAGGACTTTTAAAG
TTTCCATTTGGAATCTTGATTACATCATAAACCTCATAATTAAAAATTTATCTAAGTCACTAACTGAGAA
TAAATATTCTCAATTAGATGAAGAGCAACCAATGGAGATTGAT

>hCoV-19/Spain/Valencia301/2020|EPI_ISL_436396|2020-03-22
ATGTTTCATCTCGTTGACTTTCAGGTTACTATAGCAGAGATATTACTAATTATTATGAGGACTTTTAAAG
TTTCCATTTGGAATCTTGATTACATCATAAACCTCATAATTAAAAATTTATCTAAGTCACTAACTGAGAA
TAAATATTCTCAATTAGATGAAGAGCAACCAATGGAGATTGAT

>hCoV-19/Spain/Valencia302/2020|EPI_ISL_436397|2020-03-22
ATGTTTCATCTCGTTGACTTTCAGGTTACTATAGCAGAGATATTACTAATTATTATGAGGACTTTTAAAG
TTTCCATTTGGAATCTTGATTACATCATAAACCTCATAATTAAAAATTTATCTAAGTCACTAACTGAGAA
TAAATATTCTCAATTAGATGAAGAGCAACCAATGGAGATTGAT

>hCoV-19/Spain/Valencia303/2020|EPI_ISL_436398|2020-03-22
ATGTTTCATCTCGTTGACTTTCAGGTTACTATAGCAGAGATATTACTAATTATTATGAGGACTTTTAAAG
TTTCCATTTGGAATCTTGATTACATCATAAACCTCATAATTAAAAATTTATCTAAGTCACTAACTGAGAA
TAAATATTCTCAATTAGATGAAGAGCAACCAATGGAGATTGAT

>hCoV-19/Spain/Valencia304/2020|EPI_ISL_436399|2020-03-22
ATGTTTCATCTCGTTGACTTTCAGGTTACTATAGCAGAGATATTACTAATTATTATGAGGACTTTTAAAG
TTTCCATTTGGAATCTTGATTACATCATAAACCTCATAATTAAAAATTTATCTAAGTCACTAACTGAGAA
TAAATATTCTCAATTAGATGAAGAGCAACCAATGGAGATTGAT

>hCoV-19/Scotland/CVR2403/2020|EPI_ISL_438900|2020-04-13
ATGTTTCATCTCGTTGACTTTCAGGTTACTATAGCAGAGATATTACTAATTATTATGAGGACTTTTAAAG
TTTCCATTTGGAATCTTGATTACATCATAAACCTCATAATTAAAAATTTATCTAAGTCACTAACTGAGAA
TAAATATTCTCAATTAGATGAAGAGCAACCAATGGAGATTGAT

>hCoV-19/Scotland/CVR2404/2020|EPI_ISL_438901|2020-04-13
ATGTTTCATCTCGTTGACTTTCAGGTTACTATAGCAGAGATATTACTAATTATTATGAGGACTTTTAAAG
TTTCCATTTGGAATCTTGATTACATCATAAACCTCATAATTAAAAATTTATCTAAGTCACTAACTGAGAA
TAAATATTCTCAATTAGATGAAGAGCAACCAATGGAGATTGAT

>hCoV-19/Scotland/CVR2411/2020|EPI_ISL_438902|2020-04-14
ATGTTTCATCTCGTTGACTTTCAGGTTACTATAGCAGAGATATTACTAATTATTATGAGGACTTTTAAAG
TTTCCATTTGGAATCTTGATTACATCATAAACCTCATAATTAAAAATTTATCTAAGTCACTAACTGAGAA
TAAATATTCTCAATTAGATGAAGAGCAACCAATGGAGATTGAT

>hCoV-19/Scotland/CVR2413/2020|EPI_ISL_438903|2020-04-14
ATGTTTCATCTCGTTGACTTTCAGGTTACTATAGCAGAGATATTACTAATTATTATGAGGACTTTTAAAG
TTTCCATTTGGAATCTTGATTACATCATAAACCTCATAATTAAAAATTTATCTAAGTCACTAACTGAGAA
TAAATATTCTCAATTAGATGAAGAGCAACCAATGGAGATTGAT

>hCoV-19/Scotland/CVR243/2020|EPI_ISL_438904|2020-03-19
ATGTTTCATCTCGTTGACTTTCAGGTTACTATAGCAGAGATATTACTAATTATTATGAGGACTTTTAAAG
TTTCCATTTGGAATCTTGATTACATCATAAACCTCATAATTAAAAATTTATCTAAGTCACTAACTGAGAA
TAAATATTCTCAATTAGATGAAGAGCAACCAATGGAGATTGAT

>hCoV-19/Scotland/CVR2437/2020|EPI_ISL_438905|2020-04-14
ATGTTTCATCTCGTTGACTTTCAGGTTACTATAGCAGAGATATTACTAATTATTATGAGGACTTTTAAAG
TTTCCATTTGGAATCTTGATTACATCATAAACCTCATAATTAAAAATTTATCTAAGTCACTAACTGAGAA
TAAATATTCTCAATTAGATGAAGAGCAACCAATGGAGATTGAT

>hCoV-19/Scotland/CVR244/2020|EPI_ISL_438906|2020-03-18
ATGTTTCATCTCGTTGACTTTCAGGTTACTATAGCAGAGATATTACTAATTATTATGAGGACTTTTAAAG
TTTCCATTTGGAATCTTGATTACATCATAAACCTCATAATTAAAAATTTATCTAAGTCACTAACTGAGAA
TAAATATTCTCAATTAGATGAAGAGCAACCAATGGAGATTGAT

>hCoV-19/Scotland/CVR2446/2020|EPI_ISL_438907|2020-04-14
ATGTTTCATCTCGTTGACTTTCAGGTTACTATAGCAGAGATATTACTAATTATTATGAGGACTTTTAAAG
TTTCCATTTGGAATCTTGATTACATCATAAACCTCATAATTAAAAATTTATCTAAGTCACTAACTGAGAA
TAAATATTCTCAATTAGATGAAGAGCAACCAATGGAGATTGAT

>hCoV-19/Scotland/CVR2447/2020|EPI_ISL_438908|2020-04-14
ATGTTTCATCTCGTTGACTTTCAGGTTACTATAGCAGAGATATTACTAATTATTATGAGGACTTTTAAAG
TTTCCATTTGGAATCTTGATTACATCATAAACCTCATAATTAAAAATTTATCTAAGTCACTAACTGAGAA
TAAATATTCTCAATTAGATGAAGAGCAACCAATGGAGATTGAT

>hCoV-19/Scotland/CVR245/2020|EPI_ISL_438909|2020-03-19
ATGTTTCATCTCGTTGACTTTCAGGTTACTATAGCAGAGATATTACTAATTATTATGAGGACTTTTAAAG
TTTCCATTTGGAATCTTGATTACATCATAAACCTCATAATTAAAAATTTATCTAAGTCACTAACTGAGAA
TAAATATTCTCAATTAGATGAAGAGCAACCAATGGAGATTGAT

>hCoV-19/Scotland/CVR2450/2020|EPI_ISL_438910|2020-04-14
ATGTTTCATCTCGTTGACTTTCAGGTTACTATAGCAGAGATATTACTAATTATTATGAGGACTTTTAAAG
TTTCCATTTGGAATCTTGATTACATCATAAACCTCATAATTAAAAATTTATCTAAGTCACTAACTGAGAA
TAAATATTCTCAATTAGATGAAGAGCAACCAATGGAGATTGAT

>hCoV-19/Scotland/CVR246/2020|EPI_ISL_438911|2020-03-19
ATGTTTCATCTCGTTGACTTTCAGGTTACTATAGCAGAGATATTACTAATTATTATGAGGACTTTTAAAG
TTTCCATTTGGAATCTTGATTACATCATAAACCTCATAATTAAAAATTTATCTAAGTCACTAACTGAGAA
TAAATATTCTCAATTAGATGAAGAGCAACCAATGGAGATTGAT

>hCoV-19/Scotland/CVR2468/2020|EPI_ISL_438912|2020-04-14
ATGTTTCATCTCGTTGACTTTCAGGTTACTATAGCAGAGATATTACTAATTATTATGAGGACTTTTAAAG
TTTCCATTTGGAATCTTGATTACATCATAAACCTCATAATTAAAAATTTATCTAAGTCACTAACTGAGAA
TAAATATTCTCAATTAGATGAAGAGCAACCAATGGAGATTGAT

>hCoV-19/Scotland/CVR247/2020|EPI_ISL_438913|2020-03-19
ATGTTTCATCTCGTTGACTTTCAGGTTACTATAGCAGAGATATTACTAATTATTATGAGGACTTTTAAAG
TTTCCATTTGGAATCTTGATTACATCATAAACCTCATAATTAAAAATTTATCTAAGTCACTAACTGAGAA
TAAATATTCTCAATTAGATGAAGAGCAACCAATGGAGATTGAT

>hCoV-19/Scotland/CVR249/2020|EPI_ISL_438914|2020-03-19
ATGTTTCATCTCGTTGACTTTCAGGTTACTATAGCAGAGATATTACTAATTATTATGAGGACTTTTAAAG
TTTCCATTTGGAATCTTGATTACATCATAAACCTCATAATTAAAAATTTATCTAAGTCACTAACTGAGAA
TAAATATTCTCAATTAGATGAAGAGCAACCAATGGAGATTGAT

>hCoV-19/Scotland/CVR2492/2020|EPI_ISL_438915|2020-04-15
ATGTTTCATCTCGTTGACTTTCAGGTTACTATAGCAGAGATATTACTAATTATTATGAGGACTTTTAAAG
TTTCCATTTGGAATCTTGATTACATCATAAACCTCATAATTAAAAATTTATCTAAGTCACTAACTGAGAA
TAAATATTCTCAATTAGATGAAGAGCAACCAATGGAGATTGAT

>hCoV-19/Scotland/CVR2496/2020|EPI_ISL_438916|2020-04-14
ATGTTTCATCTCGTTGACTTTCAGGTTACTATAGCAGAGATATTACTAATTATTATGAGGACTTTTAAAG
TTTCCATTTGGAATCTTGATTACATCATAAACCTCATAATTAAAAATTTATCTAAGTCACTAACTGAGAA
TAAATATTCTCAATTAGATGAAGAGCAACCAATGGAGATTGAT

>hCoV-19/Scotland/CVR2501/2020|EPI_ISL_438917|2020-04-14
ATGTTTCATCTCGTTGACTTTCAGGTTACTATAGCAGAGATATTACTAATTATTATGAGGACTTTTAAAG
TTTCCATTTGGAATCTTGATTACATCATAAACCTCATAATTAAAAATTTATCTAAGTCACTAACTGAGAA
TAAATATTCTCAATTAGATGAAGAGCAACCAATGGAGATTGAT

>hCoV-19/Scotland/CVR2506/2020|EPI_ISL_438918|2020-04-13
ATGTTTCATCTCGTTGACTTTCAGGTTACTATAGCAGAGATATTACTAATTATTATGAGGACTTTTAAAG
TTTCCATTTGGAATCTTGATTACATCATAAACCTCATAATTAAAAATTTATCTAAGTCACTAACTGAGAA
TAAATATTCTCAATTAGATGAAGAGCAACCAATGGAGATTGAT

>hCoV-19/Scotland/CVR251/2020|EPI_ISL_438919|2020-03-19
ATGTTTCATCTCGTTGACTTTCAGGTTACTATAGCAGAGATATTACTAATTATTATGAGGACTTTTAAAG
TTTCCATTTGGAATCTTGATTACATCATAAACCTCATAATTAAAAATTTATCTAAGTCACTAACTGAGAA
TAAATATTCTCAATTAGATGAAGAGCAACCAATGGAGATTGAT

>hCoV-19/Scotland/CVR2512/2020|EPI_ISL_438920|2020-04-15
ATGTTTCATCTCGTTGACTTTCAGGTTACTATAGCAGAGATATTACTAATTATTATGAGGACTTTTAAAG
TTTCCATTTGGAATCTTGATTACATCATAAACCTCATAATTAAAAATTTATCTAAGTCACTAACTGAGAA
TAAATATTCTCAATTAGATGAAGAGCAACCAATGGAGATTGAT

>hCoV-19/Scotland/CVR2515/2020|EPI_ISL_438921|2020-04-15
ATGTTTCATCTCGTTGACTTTCAGGTTACTATAGCAGAGATATTACTAATTATTATGAGGACTTTTAAAG
TTTCCATTTGGAATCTTGATTACATCATAAACCTCATAATTAAAAATTTATCTAAGTCACTAACTGAGAA
TAAATATTCTCAATTAGATGAAGAGCAACCAATGGAGATTGAT

>hCoV-19/Scotland/CVR252/2020|EPI_ISL_438922|2020-03-19
ATGTTTCATCTCGTTGACTTTCAGGTTACTATAGCAGAGATATTACTAATTATTATGAGGACTTTTAAAG
TTTCCATTTGGAATCTTGATTACATCATAAACCTCATAATTAAAAATTTATCTAAGTCACTAACTGAGAA
TAAATATTCTCAATTAGATGAAGAGCAACCAATGGAGATTGAT

>hCoV-19/Scotland/CVR2521/2020|EPI_ISL_438923|2020-04-15
ATGTTTCATCTCGTTGACTTTCAGGTTACTATAGCAGAGATATTACTAATTATTATGAGGACTTTTAAAG
TTTCCATTTGGAATCTTGATTACATCATAAACCTCATAATTAAAAATTTATCTAAGTCACTAACTGAGAA
TAAATATTCTCAATTAGATGAAGAGCAACCAATGGAGATTGAT

>hCoV-19/Scotland/CVR2531/2020|EPI_ISL_438924|2020-04-15
ATGTTTCATCTCGTTGACTTTCAGGTTACTATAGCAGAGATATTACTAATTATTATGAGGACTTTTAAAG
TTTCCATTTGGAATCTTGATTACATCATAAACCTCATAATTAAAAATTTATCTAAGTCACTAACTGAGAA
TAAATATTCTCAATTAGATGAAGAGCAACCAATGGAGATTGAT

>hCoV-19/Scotland/CVR2536/2020|EPI_ISL_438925|2020-04-16
ATGTTTCATCTCGTTGACTTTCAGGTTACTATAGCAGAGATATTACTAATTATTATGAGGACTTTTAAAG
TTTCCATTTGGAATCTTGATTACATCATAAACCTCATAATTAAAAATTTATCTAAGTCACTAACTGAGAA
TAAATATTCTCAATTAGATGAAGAGCAACCAATGGAGATTGAT

>hCoV-19/Scotland/CVR255/2020|EPI_ISL_438926|2020-03-19
ATGTTTCATCTCGTTGACTTTCAGGTTACTATAGCAGAGATATTACTAATTATTATGAGGACTTTTAAAG
TTTCCATTTGGAATCTTGATTACATCATAAACCTCATAATTAAAAATTTATCTAAGTCACTAACTGAGAA
TAAATATTCTCAATTAGATGAAGAGCAACCAATGGAGATTGAT

>hCoV-19/Scotland/CVR256/2020|EPI_ISL_438927|2020-03-20
ATGTTTCATCTCGTTGACTTTCAGGTTACTATAGCAGAGATATTACTAATTATTATGAGGACTTTTAAAG
TTTCCATTTGGAATCTTGATTACATCATAAACCTCATAATTAAAAATTTATCTAAGTCACTAACTGAGAA
TAAATATTCTCAATTAGATGAAGAGCAACCAATGGAGATTGAT

>hCoV-19/Scotland/CVR257/2020|EPI_ISL_438928|2020-03-20
ATGTTTCATCTCGTTGACTTTCAGGTTACTATAGCAGAGATATTACTAATTATTATGAGGACTTTTAAAG
TTTCCATTTGGAATCTTGATTACATCATAAACCTCATAATTAAAAATTTATCTAAGTCACTAACTGAGAA
TAAATATTCTCAATTAGATGAAGAGCAACCAATGGAGATTGAT

>hCoV-19/Scotland/CVR2576/2020|EPI_ISL_438929|2020-04-16
ATGTTTCATCTCGTTGACTTTCAGGTTACTATAGCAGAGATATTACTAATTATTATGAGGACTTTTAAAG
TTTCCATTTGGAATCTTGATTACATCATAAACCTCATAATTAAAAATTTATCTAAGTCACTAACTGAGAA
TAAATATTCTCAATTAGATGAAGAGCAACCAATGGAGATTGAT

>hCoV-19/Scotland/CVR258/2020|EPI_ISL_438930|2020-03-20
ATGTTTCATCTCGTTGACTTTCAGGTTACTATAGCAGAGATATTACTAATTATTATGAGGACTTTTAAAG
TTTCCATTTGGAATCTTGATTACATCATAAACCTCATAATTAAAAATTTATCTAAGTCACTAACTGAGAA
TAAATATTCTCAATTAGATGAAGAGCAACCAATGGAGATTGAT

>hCoV-19/Scotland/CVR2611/2020|EPI_ISL_438931|2020-04-15
ATGTTTCATCTCGTTGACTTTCAGGTTACTATAGCAGAGATATTACTAATTATTATGAGGACTTTTAAAG
TTTCCATTTGGAATCTTGATTACATCATAAACCTCATAATTAAAAATTTATCTAAGTCACTAACTGAGAA
TAAATATTCTCAATTAGATGAAGAGCAACCAATGGAGATTGAT

>hCoV-19/Scotland/CVR2618/2020|EPI_ISL_438932|2020-04-16
ATGTTTCATCTCGTTGACTTTCAGGTTACTATAGCAGAGATATTACTAATTATTATGAGGACTTTTAAAG
TTTCCATTTGGAATCTTGATTACATCATAAACCTCATAATTAAAAATTTATCTAAGTCACTAACTGAGAA
TAAATATTCTCAATTAGATGAAGAGCAACCAATGGAGATTGAT

>hCoV-19/Scotland/CVR263/2020|EPI_ISL_438933|2020-03-20
ATGTTTCATCTCGTTGACTTTCAGGTTACTATAGCAGAGATATTACTAATTATTATGAGGACTTTTAAAG
TTTCCATTTGGAATCTTGATTACATCATAAACCTCATAATTAAAAATTTATCTAAGTCACTAACTGAGAA
TAAATATTCTCAATTAGATGAAGAGCAACCAATGGAGATTGAT

>hCoV-19/Scotland/CVR2672/2020|EPI_ISL_438934|2020-04-17
ATGTTTCATCTCGTTGACTTTCAGGTTACTATAGCAGAGATATTACTAATTATTATGAGGACTTTTAAAG
TTTCCATTTGGAATCTTGATTACATCATAAACCTCATAATTAAAAATTTATCTAAGTCACTAACTGAGAA
TAAATATTCTCAATTAGATGAAGAGCAACCAATGGAGATTGAT

>hCoV-19/Scotland/CVR2691/2020|EPI_ISL_438935|2020-04-17
ATGTTTCATCTCGTTGACTTTCAGGTTACTATAGCAGAGATATTACTAATTATTATGAGGACTTTTAAAG
TTTCCATTTGGAATCTTGATTACATCATAAACCTCATAATTAAAAATTTATCTAAGTCACTAACTGAGAA
TAAATATTCTCAATTAGATGAAGAGCAACCAATGGAGATTGAT

>hCoV-19/Scotland/CVR271/2020|EPI_ISL_438936|2020-03-20
ATGTTTCATCTCGTTGACTTTCAGGTTACTATAGCAGAGATATTACTAATTATTATGAGGACTTTTAAAG
TTTCCATTTGGAATCTTGATTACATCATAAACCTCATAATTAAAAATTTATCTAAGTCACTAACTGAGAA
TAAATATTCTCAATTAGATGAAGAGCAACCAATGGAGATTGAT

>hCoV-19/Scotland/CVR2738/2020|EPI_ISL_438937|2020-04-16
ATGTTTCATCTCGTTGACTTTCAGGTTACTATAGCAGAGATATTACTAATTATTATGAGGACTTTTAAAG
TTTCCATTTGGAATCTTGATTACATCATAAACCTCATAATTAAAAATTTATCTAAGTCACTAACTGAGAA
TAAATATTCTCAATTAGATGAAGAGCAACCAATGGAGATTGAT

>hCoV-19/Scotland/CVR2739/2020|EPI_ISL_438938|2020-04-18
ATGTTTCATCTCGTTGACTTTCAGGTTACTATAGCAGAGATATTACTAATTATTATGAGGACTTTTAAAG
TTTCCATTTGGAATCTTGATTACATCATAAACCTCATAATTAAAAATTTATCTAAGTCACTAACTGAGAA
TAAATATTCTCAATTAGATGAAGAGCAACCAATGGAGATTGAT

>hCoV-19/Scotland/CVR2740/2020|EPI_ISL_438939|2020-04-18
ATGTTTCATCTCGTTGACTTTCAGGTTACTATAGCAGAGATATTACTAATTATTATGAGGACTTTTAAAG
TTTCCATTTGGAATCTTGATTACATCATAAACCTCATAATTAAAAATTTATCTAAGTCACTAACTGAGAA
TAAATATTCTCAATTAGATGAAGAGCAACCAATGGAGATTGAT

>hCoV-19/Scotland/CVR2741/2020|EPI_ISL_438940|2020-04-18
ATGTTTCATCTCGTTGACTTTCAGGTTACTATAGCAGAGATATTACTAATTATTATGAGGACTTTTAAAG
TTTCCATTTGGAATCTTGATTACATCATAAACCTCATAATTAAAAATTTATCTAAGTCACTAACTGAGAA
TAAATATTCTCAATTAGATGAAGAGCAACCAATGGAGATTGAT

>hCoV-19/Scotland/CVR2743/2020|EPI_ISL_438941|2020-04-18
ATGTTTCATCTCGTTGACTTTCAGGTTACTATAGCAGAGATATTACTAATTATTATGAGGACTTTTAAAG
TTTCCATTTGGAATCTTGATTACATCATAAACCTCATAATTAAAAATTTATCTAAGTCACTAACTGAGAA
TAAATATTCTCAATTAGATGAAGAGCAACCAATGGAGATTGAT

>hCoV-19/Scotland/CVR2744/2020|EPI_ISL_438942|2020-04-18
ATGTTTCATCTCGTTGACTTTCAGGTTACTATAGCAGAGATATTACTAATTATTATGAGGACTTTTAAAG
TTTCCATTTGGAATCTTGATTACATCATAAACCTCATAATTAAAAATTTATCTAAGTCACTAACTGAGAA
TAAATATTCTCAATTAGATGAAGAGCAACCAATGGAGATTGAT

>hCoV-19/Scotland/CVR2745/2020|EPI_ISL_438943|2020-04-18
ATGTTTCATCTCGTTGACTTTCAGGTTACTATAGCAGAGATATTACTAATTATTATGAGGACTTTTAAAG
TTTCCATTTGGAATCTTGATTACATCATAAACCTCATAATTAAAAATTTATCTAAGTCACTAACTGAGAA
TAAATATTCTCAATTAGATGAAGAGCAACCAATGGAGATTGAT

>hCoV-19/Scotland/CVR2746/2020|EPI_ISL_438944|2020-04-18
ATGTTTCATCTCGTTGACTTTCAGGTTACTATAGCAGAGATATTACTAATTATTATGAGGACTTTTAAAG
TTTCCATTTGGAATCTTGATTACATCATAAACCTCATAATTAAAAATTTATCTAAGTCACTAACTGAGAA
TAAATATTCTCAATTAGATGAAGAGCAACCAATGGAGATTGAT

>hCoV-19/Scotland/CVR2747/2020|EPI_ISL_438945|2020-04-18
ATGTTTCATCTCGTTGACTTTCAGGTTACTATAGCAGAGATATTACTAATTATTATGAGGACTTTTAAAG
TTTCCATTTGGAATCTTGATTACATCATAAACCTCATAATTAAAAATTTATCTAAGTCACTAACTGAGAA
TAAATATTCTCAATTAGATGAAGAGCAACCAATGGAGATTGAT

>hCoV-19/Japan/Donner14/2020|EPI_ISL_438958|2020-04-03
ATGTTTCATCTCGTTGACTTTCAGGTTACTATAGCAGAGATATTACTAATTATTATGAGGACTTTTAAAG
TTTCCATTTGGAATCTTGATTACATCATAAACCTCATAATTAAAAATTTATCTAAGTCACTAACTGAGAA
TAAATATTCTCAATTAGATGAAGAGCAACCAATGGAGATTGAT

>hCoV-19/Japan/Donner15/2020|EPI_ISL_438959|2020-04-03
ATGTTTCATCTCGTTGACTTTCAGGTTACTATAGCAGAGATATTACTAATTATTATGAGGACTTTTAAAG
TTTCCATTTGGAATCTTGATTACATCATAAACCTCATAATTAAAAATTTATCTAAGTCACTAACTGAGAA
TAAATATTCTCAATTAGATGAAGAGCAACCAATGGAGATTGAT

>hCoV-19/Japan/Donner17/2020|EPI_ISL_438961|2020-03-25
ATGTTTCATCTCGTTGACTTTCAGGTTACTATAGCAGAGATATTACTAATTATTATGAGGACTTTTAAAG
TTTCCATTTGGAATCTTGATTACATCATAAACCTCATAATTAAAAATTTATCTAAGTCACTAACTGAGAA
TAAATATTCTCAATTAGATGAAGAGCAACCAATGGAGATTGAT

>hCoV-19/Japan/Donner18/2020|EPI_ISL_438962|2020-03-25
ATGTTTCATCTCGTTGACTTTCAGGTTACTATAGCAGAGATATTACTAATTATTATGAGGACTTTTAAAG
TTTCCATTTGGAATCTTGATTACATCATAAACCTCATAATTAAAAATTTATCTAAGTCACTAACTGAGAA
TAAATATTCTCAATTAGATGAAGAGCAACCAATGGAGATTGAT

>hCoV-19/Japan/Donner19/2020|EPI_ISL_438963|2020-04-03
ATGTTTCATCTCGTTGACTTTCAGGTTACTATAGCAGAGATATTACTAATTATTATGAGGACTTTTAAAG
TTTCCATTTGGAATCTTGATTACATCATAAACCTCATAATTAAAAATTTATCTAAGTCACTAACTGAGAA
TAAATATTCTCAATTAGATGAAGAGCAACCAATGGAGATTGAT

>hCoV-19/Japan/Donner20/2020|EPI_ISL_438964|2020-03-25
ATGTTTCATCTCGTTGACTTTCAGGTTACTATAGCAGAGATATTACTAATTATTATGAGGACTTTTAAAG
TTTCCATTTGGAATCTTGATTACATCATAAACCTCATAATTAAAAATTTATCTAAGTCACTAACTGAGAA
TAAATATTCTCAATTAGATGAAGAGCAACCAATGGAGATTGAT

>hCoV-19/Japan/Donner21/2020|EPI_ISL_438965|2020-04-03
ATGTTTCATCTCGTTGACTTTCAGGTTACTATAGCAGAGATATTACTAATTATTATGAGGACTTTTAAAG
TTTCCATTTGGAATCTTGATTACATCATAAACCTCATAATTAAAAATTTATCTAAGTCACTAACTGAGAA
TAAATATTCTCAATTAGATGAAGAGCAACCAATGGAGATTGAT

>hCoV-19/Japan/Donner22/2020|EPI_ISL_438966|2020-04-16
ATGTTTCATCTCGTTGACTTTCAGGTTACTATAGCAGAGATATTACTAATTATTATGAGGACTTTTAAAG
TTTCCATTTGGAATCTTGATTACATCATAAACCTCATAATTAAAAATTTATCTAAGTCACTAACTGAGAA
TAAATATTCTCAATTAGATGAAGAGCAACCAATGGAGATTGAT

>hCoV-19/Japan/Donner23/2020|EPI_ISL_438967|2020-04-16
ATGTTTCATCTCGTTGACTTTCAGGTTACTATAGCAGAGATATTACTAATTATTATGAGGACTTTTAAAG
TTTCCATTTGGAATCTTGATTACATCATAAACCTCATAATTAAAAATTTATCTAAGTCACTAACTGAGAA
TAAATATTCTCAATTAGATGAAGAGCAACCAATGGAGATTGAT

>hCoV-19/Japan/Donner24/2020|EPI_ISL_438968|2020-04-20
ATGTTTCATCTCGTTGACTTTCAGGTTACTATAGCAGAGATATTACTAATTATTATGAGGACTTTTAAAG
TTTCCATTTGGAATCTTGATTACATCATAAACCTCATAATTAAAAATTTATCTAAGTCACTAACTGAGAA
TAAATATTCTCAATTAGATGAAGAGCAACCAATGGAGATTGAT

>hCoV-19/Japan/Donner25/2020|EPI_ISL_438969|2020-04-22
ATGTTTCATCTCGTTGACTTTCAGGTTACTATAGCAGAGATATTACTAATTATTATGAGGACTTTTAAAG
TTTCCATTTGGAATCTTGATTACATCATAAACCTCATAATTAAAAATTTATCTAAGTCACTAACTGAGAA
TAAATATTCTCAATTAGATGAAGAGCAACCAATGGAGATTGAT

>hCoV-19/Japan/Donner26/2020|EPI_ISL_438970|2020-03-25
ATGTTTCATCTCGTTGACTTTCAGGTTACTATAGCAGAGATATTACTAATTATTATGAGGACTTTTAAAG
TTTCCATTTGGAATCTTGATTACATCATAAACCTCATAATTAAAAATTTATCTAAGTCACTAACTGAGAA
TAAATATTCTCAATTAGATGAAGAGCAACCAATGGAGATTGAT

>hCoV-19/Japan/Donner27/2020|EPI_ISL_438971|2020-04-24
ATGTTTCATCTCGTTGACTTTCAGGTTACTATAGCAGAGATATTACTAATTATTATGAGGACTTTTAAAG
TTTCCATTTGGAATCTTGATTACATCATAAACCTCATAATTAAAAATTTATCTAAGTCACTAACTGAGAA
TAAATATTCTCAATTAGATGAAGAGCAACCAATGGAGATTGAT

>hCoV-19/Japan/Donner28/2020|EPI_ISL_438972|2020-03-27
ATGTTTCATCTCGTTGACTTTCAGGTTACTATAGCAGAGATATTACTAATTATTATGAGGACTTTTAAAG
TTTCCATTTGGAATCTTGATTACATCATAAACCTCATAATTAAAAATTTATCTAAGTCACTAACTGAGAA
TAAATATTCTCAATTAGATGAAGAGCAACCAATGGAGATTGAT

>hCoV-19/Scotland/CVR2749/2020|EPI_ISL_438973|2020-04-18
ATGTTTCATCTCGTTGACTTTCAGGTTACTATAGCAGAGATATTACTAATTATTATGAGGACTTTTAAAG
TTTCCATTTGGAATCTTGATTACATCATAAACCTCATAATTAAAAATTTATCTAAGTCACTAACTGAGAA
TAAATATTCTCAATTAGATGAAGAGCAACCAATGGAGATTGAT

>hCoV-19/Scotland/CVR2750/2020|EPI_ISL_438974|2020-04-18
ATGTTTCATCTCGTTGACTTTCAGGTTACTATAGCAGAGATATTACTAATTATTATGAGGACTTTTAAAG
TTTCCATTTGGAATCTTGATTACATCATAAACCTCATAATTAAAAATTTATCTAAGTCACTAACTGAGAA
TAAATATTCTCAATTAGATGAAGAGCAACCAATGGAGATTGAT

>hCoV-19/Scotland/CVR2751/2020|EPI_ISL_438975|2020-04-18
ATGTTTCATCTCGTTGACTTTCAGGTTACTATAGCAGAGATATTACTAATTATTATGAGGACTTTTAAAG
TTTCCATTTGGAATCTTGATTACATCATAAACCTCATAATTAAAAATTTATCTAAGTCACTAACTGAGAA
TAAATATTCTCAATTAGATGAAGAGCAACCAATGGAGATTGAT

>hCoV-19/Scotland/CVR2757/2020|EPI_ISL_438976|2020-04-20
ATGTTTCATCTCGTTGACTTTCAGGTTACTATAGCAGAGATATTACTAATTATTATGAGGACTTTTAAAG
TTTCCATTTGGAATCTTGATTACATCATAAACCTCATAATTAAAAATTTATCTAAGTCACTAACTGAGAA
TAAATATTCTCAATTAGATGAAGAGCAACCAATGGAGATTGAT

>hCoV-19/Scotland/CVR2764/2020|EPI_ISL_438977|2020-04-20
ATGTTTCATCTCGTTGACTTTCAGGTTACTATAGCAGAGATATTACTAATTATTATGAGGACTTTTAAAG
TTTCCATTTGGAATCTTGATTACATCATAAACCTCATAATTAAAAATTTATCTAAGTCACTAACTGAGAA
TAAATATTCTCAATTAGATGAAGAGCAACCAATGGAGATTGAT

>hCoV-19/Scotland/CVR2770/2020|EPI_ISL_438978|2020-04-20
ATGTTTCATCTCGTTGACTTTCAGGTTACTATAGCAGAGATATTACTAATTATTATGAGGACTTTTAAAG
TTTCCATTTGGAATCTTGATTACATCATAAACCTCATAATTAAAAATTTATCTAAGTCACTAACTGAGAA
TAAATATTCTCAATTAGATGAAGAGCAACCAATGGAGATTGAT

>hCoV-19/Scotland/CVR2841/2020|EPI_ISL_438990|2020-04-21
ATGTTTCATCTCGTTGACTTTCAGGTTACTATAGCAGAGATATTACTAATTATTATGAGGACTTTTAAAG
TTTCCATTTGGAATCTTGATTACATCATAAACCTCATAATTAAAAATTTATCTAAGTCACTAACTGAGAA
TAAATATTCTCAATTAGATGAAGAGCAACCAATGGAGATTGAT

>hCoV-19/Scotland/CVR2845/2020|EPI_ISL_438991|2020-04-21
ATGTTTCATCTCGTTGACTTTCAGGTTACTATAGCAGAGATATTACTAATTATTATGAGGACTTTTAAAG
TTTCCATTTGGAATCTTGATTACATCATAAACCTCATAATTAAAAATTTATCTAAGTCACTAACTGAGAA
TAAATATTCTCAATTAGATGAAGAGCAACCAATGGAGATTGAT

>hCoV-19/Scotland/CVR285/2020|EPI_ISL_438992|2020-03-20
ATGTTTCATCTCGTTGACTTTCAGGTTACTATAGCAGAGATATTACTAATTATTATGAGGACTTTTAAAG
TTTCCATTTGGAATCTTGATTACATCATAAACCTCATAATTAAAAATTTATCTAAGTCACTAACTGAGAA
TAAATATTCTCAATTAGATGAAGAGCAACCAATGGAGATTGAT

>hCoV-19/Hefei/2/2020|EPI_ISL_412026|2020-02-23
ATGTTTCATCTCGTTGACTTTCAGGTTACTATAGCAGAGATATTACTAATTATTATGAGGACTTTTAAAG
TTTCCATTTGGAATCTTGATTACATCATAAACCTCATAATTAAAAATTTATCTAAGTCACTAACTGAGAA
TAAATATTCTCAATTAGATGAAGAGCAACCAATGGAGATTGAT

>hCoV-19/Hong Kong/VM20001061/2020|EPI_ISL_412028|2020-01-22
ATGTTTCATCTCGTTGACTTTCAGGTTACTATAGCAGAGATATTACTAATTATTATGAGGACTTTTAAAG
TTTCCATTTGGAATCTTGATTACATCATAAACCTCATAATTAAAAATTTATCTAAGTCACTAACTGAGAA
TAAATATTCTCAATTAGATGAAGAGCAACCAATGGAGATTGAT

>hCoV-19/Hong Kong/VB20024950/2020|EPI_ISL_412029|2020-01-30
ATGTTTCATCTCGTTGACTTTCAGGTTACTATAGCAGAGATATTACTAATTATTATGAGGACTTTTAAAG
TTTCCATTTGGAATCTTGATTACATCATAAACCTCATAATTAAAAATTTATCTAAGTCACTAACTGAGAA
TAAATATTCTCAATTAGATGAAGAGCAACCAATGGAGATTGAT

>hCoV-19/Hong Kong/VB20026565/2020|EPI_ISL_412030|2020-02-01
ATGTTTCATCTCGTTGACTTTCAGGTTACTATAGCAGAGATATTACTAATTATTATGAGGACTTTTAAAG
TTTCCATTTGGAATCTTGATTACATCATAAACCTCATAATTAAAAATTTATCTAAGTCACTAACTGAGAA
TAAATATTCTCAATTAGATGAAGAGCAACCAATGGAGATTGAT

>hCoV-19/Guangzhou/GZMU0016/2020|EPI_ISL_414663|2020-02-25
ATGTTTCATCTCGTTGACTTTCAGGTTACTATAGCAGAGATATTACTAATTATTATGAGGACTTTTAAAG
TTTCCATTTGGAATCTTGATTACATCATAAACCTCATAATTAAAAATTTATCTAAGTCACTAACTGAGAA
TAAATATTCTCAATTAGATGAAGAGCAACCAATGGAGATTGAT

>hCoV-19/Guangzhou/GZMU0030/2020|EPI_ISL_414686|2020-02-27
ATGTTTCATCTCGTTGACTTTCAGGTTACTATAGCAGAGATATTACTAATTATTATGAGGACTTTTAAAG
TTTCCATTTGGAATCTTGATTACATCATAAACCTCATAATTAAAAATTTATCTAAGTCACTAACTGAGAA
TAAATATTCTCAATTAGATGAAGAGCAACCAATGGAGATTGAT

>hCoV-19/Guangzhou/GZMU0031/2020|EPI_ISL_414687|2020-02-25
ATGTTTCATCTCGTTGACTTTCAGGTTACTATAGCAGAGATATTACTAATTATTATGAGGACTTTTAAAG
TTTCCATTTGGAATCTTGATTACATCATAAACCTCATAATTAAAAATTTATCTAAGTCACTAACTGAGAA
TAAATATTCTCAATTAGATGAAGAGCAACCAATGGAGATTGAT

>hCoV-19/Guangzhou/GZMU0042/2020|EPI_ISL_414688|2020-02-25
ATGTTTCATCTCGTTGACTTTCAGGTTACTATAGCAGAGATATTACTAATTATTATGAGGACTTTTAAAG
TTTCCATTTGGAATCTTGATTACATCATAAACCTCATAATTAAAAATTTATCTAAGTCACTAACTGAGAA
TAAATATTCTCAATTAGATGAAGAGCAACCAATGGAGATTGAT

>hCoV-19/Guangzhou/GZMU0044/2020|EPI_ISL_414689|2020-02-25
ATGTTTCATCTCGTTGACTTTCAGGTTACTATAGCAGAGATATTACTAATTATTATGAGGACTTTTAAAG
TTTCCATTTGGAATCTTGATTACATCATAAACCTCATAATTAAAAATTTATCTAAGTCACTAACTGAGAA
TAAATATTCTCAATTAGATGAAGAGCAACCAATGGAGATTGAT

>hCoV-19/Guangzhou/GZMU0047/2020|EPI_ISL_414690|2020-02-25
ATGTTTCATCTCGTTGACTTTCAGGTTACTATAGCAGAGATATTACTAATTATTATGAGGACTTTTAAAG
TTTCCATTTGGAATCTTGATTACATCATAAACCTCATAATTAAAAATTTATCTAAGTCACTAACTGAGAA
TAAATATTCTCAATTAGATGAAGAGCAACCAATGGAGATTGAT

>hCoV-19/Guangzhou/GZMU0048/2020|EPI_ISL_414691|2020-02-25
ATGTTTCATCTCGTTGACTTTCAGGTTACTATAGCAGAGATATTACTAATTATTATGAGGACTTTTAAAG
TTTCCATTTGGAATCTTGATTACATCATAAACCTCATAATTAAAAATTTATCTAAGTCACTAACTGAGAA
TAAATATTCTCAATTAGATGAAGAGCAACCAATGGAGATTGAT

>hCoV-19/Guangzhou/GZMU0014/2020|EPI_ISL_414692|2020-02-25
ATGTTTCATCTCGTTGACTTTCAGGTTACTATAGCAGAGATATTACTAATTATTATGAGGACTTTTAAAG
TTTCCATTTGGAATCTTGATTACATCATAAACCTCATAATTAAAAATTTATCTAAGTCACTAACTGAGAA
TAAATATTCTCAATTAGATGAAGAGCAACCAATGGAGATTGAT

>hCoV-19/England/20129016004/2020|EPI_ISL_424000|2020-03-21
ATGTTTCATCTCGTTGACTTTCAGGTTACTATAGCAGAGATATTACTAATTATTATGAGGACTTTTAAAG
TTTCCATTTGGAATCTTGATTACATCATAAACCTCATAATTAAAAATTTATCTAAGTCACTAACTGAGAA
TAAATATTCTCAATTAGATGAAGAGCAACCAATGGAGATTGAT

>hCoV-19/England/20129016104/2020|EPI_ISL_424001|2020-03-19
ATGTTTCATCTCGTTGACTTTCAGGTTACTATAGCAGAGATATTACTAATTATTATGAGGACTTTTAAAG
TTTCCATTTGGAATCTTGATTACATCATAAACCTCATAATTAAAAATTTATCTAAGTCACTAACTGAGAA
TAAATATTCTCAATTAGATGAAGAGCAACCAATGGAGATTGAT

>hCoV-19/England/20129016404/2020|EPI_ISL_424002|2020-03-20
ATGTTTCATCTCGTTGACTTTCAGGTTACTATAGCAGAGATATTACTAATTATTATGAGGACTTTTAAAG
TTTCCATTTGGAATCTTGATTACATCATAAACCTCATAATTAAAAATTTATCTAAGTCACTAACTGAGAA
TAAATATTCTCAATTAGATGAAGAGCAACCAATGGAGATTGAT

>hCoV-19/England/20129017104/2020|EPI_ISL_424003|2020-03-20
ATGTTTCATCTCGTTGACTTTCAGGTTACTATAGCAGAGATATTACTAATTATTATGAGGACTTTTAAAG
TTTCCATTTGGAATCTTGATTACATCATAAACCTCATAATTAAAAATTTATCTAAGTCACTAACTGAGAA
TAAATATTCTCAATTAGATGAAGAGCAACCAATGGAGATTGAT

>hCoV-19/England/20129017304/2020|EPI_ISL_424004|2020-03-20
ATGTTTCATCTCGTTGACTTTCAGGTTACTATAGCAGAGATATTACTAATTATTATGAGGACTTTTAAAG
TTTCCATTTGGAATCTTGATTACATCATAAACCTCATAATTAAAAATTTATCTAAGTCACTAACTGAGAA
TAAATATTCTCAATTAGATGAAGAGCAACCAATGGAGATTGAT

>hCoV-19/England/20129017804/2020|EPI_ISL_424005|2020-03-20
ATGTTTCATCTCGTTGACTTTCAGGTTACTATAGCAGAGATATTACTAATTATTATGAGGACTTTTAAAG
TTTCCATTTGGAATCTTGATTACATCATAAACCTCATAATTAAAAATTTATCTAAGTCACTAACTGAGAA
TAAATATTCTCAATTAGATGAAGAGCAACCAATGGAGATTGAT

>hCoV-19/England/20129018604/2020|EPI_ISL_424006|2020-03-20
ATGTTTCATCTCGTTGACTTTCAGGTTACTATAGCAGAGATATTACTAATTATTATGAGGACTTTTAAAG
TTTCCATTTGGAATCTTGATTACATCATAAACCTCATAATTAAAAATTTATCTAAGTCACTAACTGAGAA
TAAATATTCTCAATTAGATGAAGAGCAACCAATGGAGATTGAT

>hCoV-19/England/20129018904/2020|EPI_ISL_424007|2020-03-20
ATGTTTCATCTCGTTGACTTTCAGGTTACTATAGCAGAGATATTACTAATTATTATGAGGACTTTTAAAG
TTTCCATTTGGAATCTTGATTACATCATAAACCTCATAATTAAAAATTTATCTAAGTCACTAACTGAGAA
TAAATATTCTCAATTAGATGAAGAGCAACCAATGGAGATTGAT

>hCoV-19/England/20129019604/2020|EPI_ISL_424008|2020-03-20
ATGTTTCATCTCGTTGACTTTCAGGTTACTATAGCAGAGATATTACTAATTATTATGAGGACTTTTAAAG
TTTCCATTTGGAATCTTGATTACATCATAAACCTCATAATTAAAAATTTATCTAAGTCACTAACTGAGAA
TAAATATTCTCAATTAGATGAAGAGCAACCAATGGAGATTGAT

>hCoV-19/England/20129020004/2020|EPI_ISL_424009|2020-03-20
ATGTTTCATCTCGTTGACTTTCAGGTTACTATAGCAGAGATATTACTAATTATTATGAGGACTTTTAAAG
TTTCCATTTGGAATCTTGATTACATCATAAACCTCATAATTAAAAATTTATCTAAGTCACTAACTGAGAA
TAAATATTCTCAATTAGATGAAGAGCAACCAATGGAGATTGAT

>hCoV-19/England/20129020304/2020|EPI_ISL_424010|2020-03-20
ATGTTTCATCTCGTTGACTTTCAGGTTACTATAGCAGAGATATTACTAATTATTATGAGGACTTTTAAAG
TTTCCATTTGGAATCTTGATTACATCATAAACCTCATAATTAAAAATTTATCTAAGTCACTAACTGAGAA
TAAATATTCTCAATTAGATGAAGAGCAACCAATGGAGATTGAT

>hCoV-19/England/20129020504/2020|EPI_ISL_424011|2020-03-20
ATGTTTCATCTCGTTGACTTTCAGGTTACTATAGCAGAGATATTACTAATTATTATGAGGACTTTTAAAG
TTTCCATTTGGAATCTTGATTACATCATAAACCTCATAATTAAAAATTTATCTAAGTCACTAACTGAGAA
TAAATATTCTCAATTAGATGAAGAGCAACCAATGGAGATTGAT

>hCoV-19/England/20129020604/2020|EPI_ISL_424012|2020-03-20
ATGTTTCATCTCGTTGACTTTCAGGTTACTATAGCAGAGATATTACTAATTATTATGAGGACTTTTAAAG
TTTCCATTTGGAATCTTGATTACATCATAAACCTCATAATTAAAAATTTATCTAAGTCACTAACTGAGAA
TAAATATTCTCAATTAGATGAAGAGCAACCAATGGAGATTGAT

>hCoV-19/England/20129021604/2020|EPI_ISL_424013|2020-03-21
ATGTTTCATCTCGTTGACTTTCAGGTTACTATAGCAGAGATATTACTAATTATTATGAGGACTTTTAAAG
TTTCCATTTGGAATCTTGATTACATCATAAACCTCATAATTAAAAATTTATCTAAGTCACTAACTGAGAA
TAAATATTCTCAATTAGATGAAGAGCAACCAATGGAGATTGAT

>hCoV-19/England/20129022804/2020|EPI_ISL_424014|2020-03-20
ATGTTTCATCTCGTTGACTTTCAGGTTACTATAGCAGAGATATTACTAATTATTATGAGGACTTTTAAAG
TTTCCATTTGGAATCTTGATTACATCATAAACCTCATAATTAAAAATTTATCTAAGTCACTAACTGAGAA
TAAATATTCTCAATTAGATGAAGAGCAACCAATGGAGATTGAT

>hCoV-19/England/20129023104/2020|EPI_ISL_424015|2020-03-19
ATGTTTCATCTCGTTGACTTTCAGGTTACTATAGCAGAGATATTACTAATTATTATGAGGACTTTTAAAG
TTTCCATTTGGAATCTTGATTACATCATAAACCTCATAATTAAAAATTTATCTAAGTCACTAACTGAGAA
TAAATATTCTCAATTAGATGAAGAGCAACCAATGGAGATTGAT

>hCoV-19/England/20129023904/2020|EPI_ISL_424016|2020-03-19
ATGTTTCATCTCGTTGACTTTCAGGTTACTATAGCAGAGATATTACTAATTATTATGAGGACTTTTAAAG
TTTCCATTTGGAATCTTGATTACATCATAAACCTCATAATTAAAAATTTATCTAAGTCACTAACTGAGAA
TAAATATTCTCAATTAGATGAAGAGCAACCAATGGAGATTGAT

>hCoV-19/England/20129025404/2020|EPI_ISL_424017|2020-03-12
ATGTTTCATCTCGTTGACTTTCAGGTTACTATAGCAGAGATATTACTAATTATTATGAGGACTTTTAAAG
TTTCCATTTGGAATCTTGATTACATCATAAACCTCATAATTAAAAATTTATCTAAGTCACTAACTGAGAA
TAAATATTCTCAATTAGATGAAGAGCAACCAATGGAGATTGAT

>hCoV-19/England/20129025506/2020|EPI_ISL_424018|2020-03-12
ATGTTTCATCTCGTTGACTTTCAGGTTACTATAGCAGAGATATTACTAATTATTATGAGGACTTTTAAAG
TTTCCATTTGGAATCTTGATTACATCATAAACCTCATAATTAAAAATTTATCTAAGTCACTAACTGAGAA
TAAATATTCTCAATTAGATGAAGAGCAACCAATGGAGATTGAT

>hCoV-19/England/20129036804/2020|EPI_ISL_424036|2020-03-21
ATGTTTCATCTCGTTGACTTTCAGGTTACTATAGCAGAGATATTACTAATTATTATGAGGACTTTTAAAG
TTTCCATTTGGAATCTTGATTACATCATAAACCTCATAATTAAAAATTTATCTAAGTCACTAACTGAGAA
TAAATATTCTCAATTAGATGAAGAGCAACCAATGGAGATTGAT

>hCoV-19/England/20129037204/2020|EPI_ISL_424037|2020-03-20
ATGTTTCATCTCGTTGACTTTCAGGTTACTATAGCAGAGATATTACTAATTATTATGAGGACTTTTAAAG
TTTCCATTTGGAATCTTGATTACATCATAAACCTCATAATTAAAAATTTATCTAAGTCACTAACTGAGAA
TAAATATTCTCAATTAGATGAAGAGCAACCAATGGAGATTGAT

>hCoV-19/England/20129037304/2020|EPI_ISL_424038|2020-03-20
ATGTTTCATCTCGTTGACTTTCAGGTTACTATAGCAGAGATATTACTAATTATTATGAGGACTTTTAAAG
TTTCCATTTGGAATCTTGATTACATCATAAACCTCATAATTAAAAATTTATCTAAGTCACTAACTGAGAA
TAAATATTCTCAATTAGATGAAGAGCAACCAATGGAGATTGAT

>hCoV-19/England/20129037802/2020|EPI_ISL_424039|2020-03-20
ATGTTTCATCTCGTTGACTTTCAGGTTACTATAGCAGAGATATTACTAATTATTATGAGGACTTTTAAAG
TTTCCATTTGGAATCTTGATTACATCATAAACCTCATAATTAAAAATTTATCTAAGTCACTAACTGAGAA
TAAATATTCTCAATTAGATGAAGAGCAACCAATGGAGATTGAT

>hCoV-19/England/20129063504/2020|EPI_ISL_424060|2020-03-07
ATGTTTCATCTCGTTGACTTTCAGGTTACTATAGCAGAGATATTACTAATTATTATGAGGACTTTTAAAG
TTTCCATTTGGAATCTTGATTACATCATAAACCTCATAATTAAAAATTTATCTAAGTCACTAACTGAGAA
TAAATATTCTCAATTAGATGAAGAGCAACCAATGGAGATTGAT

>hCoV-19/England/20129063604/2020|EPI_ISL_424061|2020-03-11
ATGTTTCATCTCGTTGACTTTCAGGTTACTATAGCAGAGATATTACTAATTATTATGAGGACTTTTAAAG
TTTCCATTTGGAATCTTGATTACATCATAAACCTCATAATTAAAAATTTATCTAAGTCACTAACTGAGAA
TAAATATTCTCAATTAGATGAAGAGCAACCAATGGAGATTGAT

>hCoV-19/England/20129063804/2020|EPI_ISL_424062|2020-03-11
ATGTTTCATCTCGTTGACTTTCAGGTTACTATAGCAGAGATATTACTAATTATTATGAGGACTTTTAAAG
TTTCCATTTGGAATCTTGATTACATCATAAACCTCATAATTAAAAATTTATCTAAGTCACTAACTGAGAA
TAAATATTCTCAATTAGATGAAGAGCAACCAATGGAGATTGAT

>hCoV-19/England/20129064904/2020|EPI_ISL_424063|2020-03-10
ATGTTTCATCTCGTTGACTTTCAGGTTACTATAGCAGAGATATTACTAATTATTATGAGGACTTTTAAAG
TTTCCATTTGGAATCTTGATTACATCATAAACCTCATAATTAAAAATTTATCTAAGTCACTAACTGAGAA
TAAATATTCTCAATTAGATGAAGAGCAACCAATGGAGATTGAT

>hCoV-19/England/20129066504/2020|EPI_ISL_424064|2020-03-11
ATGTTTCATCTCGTTGACTTTCAGGTTACTATAGCAGAGATATTACTAATTATTATGAGGACTTTTAAAG
TTTCCATTTGGAATCTTGATTACATCATAAACCTCATAATTAAAAATTTATCTAAGTCACTAACTGAGAA
TAAATATTCTCAATTAGATGAAGAGCAACCAATGGAGATTGAT

>hCoV-19/England/20129071104/2020|EPI_ISL_424065|2020-03-12
ATGTTTCATCTCGTTGACTTTCAGGTTACTATAGCAGAGATATTACTAATTATTATGAGGACTTTTAAAG
TTTCCATTTGGAATCTTGATTACATCATAAACCTCATAATTAAAAATTTATCTAAGTCACTAACTGAGAA
TAAATATTCTCAATTAGATGAAGAGCAACCAATGGAGATTGAT

>hCoV-19/England/20129071204/2020|EPI_ISL_424066|2020-03-12
ATGTTTCATCTCGTTGACTTTCAGGTTACTATAGCAGAGATATTACTAATTATTATGAGGACTTTTAAAG
TTTCCATTTGGAATCTTGATTACATCATAAACCTCATAATTAAAAATTTATCTAAGTCACTAACTGAGAA
TAAATATTCTCAATTAGATGAAGAGCAACCAATGGAGATTGAT

>hCoV-19/England/20129077404/2020|EPI_ISL_424067|2020-03-21
ATGTTTCATCTCGTTGACTTTCAGGTTACTATAGCAGAGATATTACTAATTATTATGAGGACTTTTAAAG
TTTCCATTTGGAATCTTGATTACATCATAAACCTCATAATTAAAAATTTATCTAAGTCACTAACTGAGAA
TAAATATTCTCAATTAGATGAAGAGCAACCAATGGAGATTGAT

>hCoV-19/England/20129078704/2020|EPI_ISL_424068|2020-03-13
ATGTTTCATCTCGTTGACTTTCAGGTTACTATAGCAGAGATATTACTAATTATTATGAGGACTTTTAAAG
TTTCCATTTGGAATCTTGATTACATCATAAACCTCATAATTAAAAATTTATCTAAGTCACTAACTGAGAA
TAAATATTCTCAATTAGATGAAGAGCAACCAATGGAGATTGAT

>hCoV-19/England/20129079904/2020|EPI_ISL_424069|2020-03-21
ATGTTTCATCTCGTTGACTTTCAGGTTACTATAGCAGAGATATTACTAATTATTATGAGGACTTTTAAAG
TTTCCATTTGGAATCTTGATTACATCATAAACCTCATAATTAAAAATTTATCTAAGTCACTAACTGAGAA
TAAATATTCTCAATTAGATGAAGAGCAACCAATGGAGATTGAT

>hCoV-19/England/20129080204/2020|EPI_ISL_424070|2020-03-21
ATGTTTCATCTCGTTGACTTTCAGGTTACTATAGCAGAGATATTACTAATTATTATGAGGACTTTTAAAG
TTTCCATTTGGAATCTTGATTACATCATAAACCTCATAATTAAAAATTTATCTAAGTCACTAACTGAGAA
TAAATATTCTCAATTAGATGAAGAGCAACCAATGGAGATTGAT

>hCoV-19/England/20129080804/2020|EPI_ISL_424071|2020-03-21
ATGTTTCATCTCGTTGACTTTCAGGTTACTATAGCAGAGATATTACTAATTATTATGAGGACTTTTAAAG
TTTCCATTTGGAATCTTGATTACATCATAAACCTCATAATTAAAAATTTATCTAAGTCACTAACTGAGAA
TAAATATTCTCAATTAGATGAAGAGCAACCAATGGAGATTGAT

>hCoV-19/England/20129080904/2020|EPI_ISL_424072|2020-03-21
ATGTTTCATCTCGTTGACTTTCAGGTTACTATAGCAGAGATATTACTAATTATTATGAGGACTTTTAAAG
TTTCCATTTGGAATCTTGATTACATCATAAACCTCATAATTAAAAATTTATCTAAGTCACTAACTGAGAA
TAAATATTCTCAATTAGATGAAGAGCAACCAATGGAGATTGAT

>hCoV-19/England/20129081504/2020|EPI_ISL_424073|2020-03-21
ATGTTTCATCTCGTTGACTTTCAGGTTACTATAGCAGAGATATTACTAATTATTATGAGGACTTTTAAAG
TTTCCATTTGGAATCTTGATTACATCATAAACCTCATAATTAAAAATTTATCTAAGTCACTAACTGAGAA
TAAATATTCTCAATTAGATGAAGAGCAACCAATGGAGATTGAT

>hCoV-19/England/20129082504/2020|EPI_ISL_424074|2020-03-12
ATGTTTCATCTCGTTGACTTTCAGGTTACTATAGCAGAGATATTACTAATTATTATGAGGACTTTTAAAG
TTTCCATTTGGAATCTTGATTACATCATAAACCTCATAATTAAAAATTTATCTAAGTCACTAACTGAGAA
TAAATATTCTCAATTAGATGAAGAGCAACCAATGGAGATTGAT

>hCoV-19/England/20129083204/2020|EPI_ISL_424075|2020-03-11
ATGTTTCATCTCGTTGACTTTCAGGTTACTATAGCAGAGATATTACTAATTATTATGAGGACTTTTAAAG
TTTCCATTTGGAATCTTGATTACATCATAAACCTCATAATTAAAAATTTATCTAAGTCACTAACTGAGAA
TAAATATTCTCAATTAGATGAAGAGCAACCAATGGAGATTGAT

>hCoV-19/England/20129085704/2020|EPI_ISL_424076|2020-03-21
ATGTTTCATCTCGTTGACTTTCAGGTTACTATAGCAGAGATATTACTAATTATTATGAGGACTTTTAAAG
TTTCCATTTGGAATCTTGATTACATCATAAACCTCATAATTAAAAATTTATCTAAGTCACTAACTGAGAA
TAAATATTCTCAATTAGATGAAGAGCAACCAATGGAGATTGAT

>hCoV-19/England/20129088704/2020|EPI_ISL_424077|2020-03-11
ATGTTTCATCTCGTTGACTTTCAGGTTACTATAGCAGAGATATTACTAATTATTATGAGGACTTTTAAAG
TTTCCATTTGGAATCTTGATTACATCATAAACCTCATAATTAAAAATTTATCTAAGTCACTAACTGAGAA
TAAATATTCTCAATTAGATGAAGAGCAACCAATGGAGATTGAT

>hCoV-19/England/20129089504/2020|EPI_ISL_424078|2020-03-11
ATGTTTCATCTCGTTGACTTTCAGGTTACTATAGCAGAGATATTACTAATTATTATGAGGACTTTTAAAG
TTTCCATTTGGAATCTTGATTACATCATAAACCTCATAATTAAAAATTTATCTAAGTCACTAACTGAGAA
TAAATATTCTCAATTAGATGAAGAGCAACCAATGGAGATTGAT

>hCoV-19/England/20129089602/2020|EPI_ISL_424079|2020-03-11
ATGTTTCATCTCGTTGACTTTCAGGTTACTATAGCAGAGATATTACTAATTATTATGAGGACTTTTAAAG
TTTCCATTTGGAATCTTGATTACATCATAAACCTCATAATTAAAAATTTATCTAAGTCACTAACTGAGAA
TAAATATTCTCAATTAGATGAAGAGCAACCAATGGAGATTGAT

>hCoV-19/England/20129091804/2020|EPI_ISL_424080|2020-03-11
ATGTTTCATCTCGTTGACTTTCAGGTTACTATAGCAGAGATATTACTAATTATTATGAGGACTTTTAAAG
TTTCCATTTGGAATCTTGATTACATCATAAACCTCATAATTAAAAATTTATCTAAGTCACTAACTGAGAA
TAAATATTCTCAATTAGATGAAGAGCAACCAATGGAGATTGAT

>hCoV-19/England/20129096504/2020|EPI_ISL_424081|2020-03-11
ATGTTTCATCTCGTTGACTTTCAGGTTACTATAGCAGAGATATTACTAATTATTATGAGGACTTTTAAAG
TTTCCATTTGGAATCTTGATTACATCATAAACCTCATAATTAAAAATTTATCTAAGTCACTAACTGAGAA
TAAATATTCTCAATTAGATGAAGAGCAACCAATGGAGATTGAT

>hCoV-19/England/20129096604/2020|EPI_ISL_424082|2020-03-11
ATGTTTCATCTCGTTGACTTTCAGGTTACTATAGCAGAGATATTACTAATTATTATGAGGACTTTTAAAG
TTTCCATTTGGAATCTTGATTACATCATAAACCTCATAATTAAAAATTTATCTAAGTCACTAACTGAGAA
TAAATATTCTCAATTAGATGAAGAGCAACCAATGGAGATTGAT

>hCoV-19/England/20129096704/2020|EPI_ISL_424083|2020-03-11
ATGTTTCATCTCGTTGACTTTCAGGTTACTATAGCAGAGATATTACTAATTATTATGAGGACTTTTAAAG
TTTCCATTTGGAATCTTGATTACATCATAAACCTCATAATTAAAAATTTATCTAAGTCACTAACTGAGAA
TAAATATTCTCAATTAGATGAAGAGCAACCAATGGAGATTGAT

>hCoV-19/England/20129096804/2020|EPI_ISL_424084|2020-03-11
ATGTTTCATCTCGTTGACTTTCAGGTTACTATAGCAGAGATATTACTAATTATTATGAGGACTTTTAAAG
TTTCCATTTGGAATCTTGATTACATCATAAACCTCATAATTAAAAATTTATCTAAGTCACTAACTGAGAA
TAAATATTCTCAATTAGATGAAGAGCAACCAATGGAGATTGAT

>hCoV-19/England/20129099504/2020|EPI_ISL_424085|2020-03-13
ATGTTTCATCTCGTTGACTTTCAGGTTACTATAGCAGAGATATTACTAATTATTATGAGGACTTTTAAAG
TTTCCATTTGGAATCTTGATTACATCATAAACCTCATAATTAAAAATTTATCTAAGTCACTAACTGAGAA
TAAATATTCTCAATTAGATGAAGAGCAACCAATGGAGATTGAT

>hCoV-19/England/20129099704/2020|EPI_ISL_424086|2020-03-12
ATGTTTCATCTCGTTGACTTTCAGGTTACTATAGCAGAGATATTACTAATTATTATGAGGACTTTTAAAG
TTTCCATTTGGAATCTTGATTACATCATAAACCTCATAATTAAAAATTTATCTAAGTCACTAACTGAGAA
TAAATATTCTCAATTAGATGAAGAGCAACCAATGGAGATTGAT

>hCoV-19/England/20129099904/2020|EPI_ISL_424087|2020-03-21
ATGTTTCATCTCGTTGACTTTCAGGTTACTATAGCAGAGATATTACTAATTATTATGAGGACTTTTAAAG
TTTCCATTTGGAATCTTGATTACATCATAAACCTCATAATTAAAAATTTATCTAAGTCACTAACTGAGAA
TAAATATTCTCAATTAGATGAAGAGCAACCAATGGAGATTGAT

>hCoV-19/England/20129100204/2020|EPI_ISL_424088|2020-03-13
ATGTTTCATCTCGTTGACTTTCAGGTTACTATAGCAGAGATATTACTAATTATTATGAGGACTTTTAAAG
TTTCCATTTGGAATCTTGATTACATCATAAACCTCATAATTAAAAATTTATCTAAGTCACTAACTGAGAA
TAAATATTCTCAATTAGATGAAGAGCAACCAATGGAGATTGAT

>hCoV-19/England/20129105304/2020|EPI_ISL_424089|2020-03-13
ATGTTTCATCTCGTTGACTTTCAGGTTACTATAGCAGAGATATTACTAATTATTATGAGGACTTTTAAAG
TTTCCATTTGGAATCTTGATTACATCATAAACCTCATAATTAAAAATTTATCTAAGTCACTAACTGAGAA
TAAATATTCTCAATTAGATGAAGAGCAACCAATGGAGATTGAT

>hCoV-19/England/20129105404/2020|EPI_ISL_424090|2020-03-13
ATGTTTCATCTCGTTGACTTTCAGGTTACTATAGCAGAGATATTACTAATTATTATGAGGACTTTTAAAG
TTTCCATTTGGAATCTTGATTACATCATAAACCTCATAATTAAAAATTTATCTAAGTCACTAACTGAGAA
TAAATATTCTCAATTAGATGAAGAGCAACCAATGGAGATTGAT

>hCoV-19/England/20129106504/2020|EPI_ISL_424091|2020-03-11
ATGTTTCATCTCGTTGACTTTCAGGTTACTATAGCAGAGATATTACTAATTATTATGAGGACTTTTAAAG
TTTCCATTTGGAATCTTGATTACATCATAAACCTCATAATTAAAAATTTATCTAAGTCACTAACTGAGAA
TAAATATTCTCAATTAGATGAAGAGCAACCAATGGAGATTGAT

>hCoV-19/England/20129108104/2020|EPI_ISL_424092|2020-03-11
ATGTTTCATCTCGTTGACTTTCAGGTTACTATAGCAGAGATATTACTAATTATTATGAGGACTTTTAAAG
TTTCCATTTGGAATCTTGATTACATCATAAACCTCATAATTAAAAATTTATCTAAGTCACTAACTGAGAA
TAAATATTCTCAATTAGATGAAGAGCAACCAATGGAGATTGAT

>hCoV-19/England/20129109104/2020|EPI_ISL_424093|2020-03-12
ATGTTTCATCTCGTTGACTTTCAGGTTACTATAGCAGAGATATTACTAATTATTATGAGGACTTTTAAAG
TTTCCATTTGGAATCTTGATTACATCATAAACCTCATAATTAAAAATTTATCTAAGTCACTAACTGAGAA
TAAATATTCTCAATTAGATGAAGAGCAACCAATGGAGATTGAT

>hCoV-19/England/20129109504/2020|EPI_ISL_424094|2020-03-12
ATGTTTCATCTCGTTGACTTTCAGGTTACTATAGCAGAGATATTACTAATTATTATGAGGACTTTTAAAG
TTTCCATTTGGAATCTTGATTACATCATAAACCTCATAATTAAAAATTTATCTAAGTCACTAACTGAGAA
TAAATATTCTCAATTAGATGAAGAGCAACCAATGGAGATTGAT

>hCoV-19/England/20129111704/2020|EPI_ISL_424095|2020-03-10
ATGTTTCATCTCGTTGACTTTCAGGTTACTATAGCAGAGATATTACTAATTATTATGAGGACTTTTAAAG
TTTCCATTTGGAATCTTGATTACATCATAAACCTCATAATTAAAAATTTATCTAAGTCACTAACTGAGAA
TAAATATTCTCAATTAGATGAAGAGCAACCAATGGAGATTGAT

>hCoV-19/England/20129111904/2020|EPI_ISL_424096|2020-03-11
ATGTTTCATCTCGTTGACTTTCAGGTTACTATAGCAGAGATATTACTAATTATTATGAGGACTTTTAAAG
TTTCCATTTGGAATCTTGATTACATCATAAACCTCATAATTAAAAATTTATCTAAGTCACTAACTGAGAA
TAAATATTCTCAATTAGATGAAGAGCAACCAATGGAGATTGAT

>hCoV-19/England/20129114604/2020|EPI_ISL_424097|2020-03-21
ATGTTTCATCTCGTTGACTTTCAGGTTACTATAGCAGAGATATTACTAATTATTATGAGGACTTTTAAAG
TTTCCATTTGGAATCTTGATTACATCATAAACCTCATAATTAAAAATTTATCTAAGTCACTAACTGAGAA
TAAATATTCTCAATTAGATGAAGAGCAACCAATGGAGATTGAT

>hCoV-19/England/20129114704/2020|EPI_ISL_424098|2020-03-21
ATGTTTCATCTCGTTGACTTTCAGGTTACTATAGCAGAGATATTACTAATTATTATGAGGACTTTTAAAG
TTTCCATTTGGAATCTTGATTACATCATAAACCTCATAATTAAAAATTTATCTAAGTCACTAACTGAGAA
TAAATATTCTCAATTAGATGAAGAGCAACCAATGGAGATTGAT

>hCoV-19/England/20129122404/2020|EPI_ISL_424099|2020-03-13
ATGTTTCATCTCGTTGACTTTCAGGTTACTATAGCAGAGATATTACTAATTATTATGAGGACTTTTAAAG
TTTCCATTTGGAATCTTGATTACATCATAAACCTCATAATTAAAAATTTATCTAAGTCACTAACTGAGAA
TAAATATTCTCAATTAGATGAAGAGCAACCAATGGAGATTGAT

>hCoV-19/USA/WA-UW-1890/2020|EPI_ISL_424316|2020-03-24
ATGTTTCATCTCGTTGACTTTCAGGTTACTATAGCAGAGATATTACTAATTATTATGAGGACTTTTAAAG
TTTCCATTTGGAATCTTGATTACATCATAAACCTCATAATTAAAAATTTATCTAAGTCACTAACTGAGAA
TAAATATTCTCAATTAGATGAAGAGCAACCAATGGAGATTGAT

>hCoV-19/USA/WA-UW-1928/2020|EPI_ISL_424317|2020-03-24
ATGTTTCATCTCGTTGACTTTCAGGTTACTATAGCAGAGATATTACTAATTATTATGAGGACTTTTAAAG
TTTCCATTTGGAATCTTGATTACATCATAAACCTCATAATTAAAAATTTATCTAAGTCACTAACTGAGAA
TAAATATTCTCAATTAGATGAAGAGCAACCAATGGAGATTGAT

>hCoV-19/USA/ID-UW-1938/2020|EPI_ISL_424318|2020-03-22
ATGTTTCATCTCGTTGACTTTCAGGTTACTATAGCAGAGATATTACTAATTATTATGAGGACTTTTAAAG
TTTCCATTTGGAATCTTGATTACATCATAAACCTCATAATTAAAAATTTATCTAAGTCACTAACTGAGAA
TAAATATTCTCAATTAGATGAAGAGCAACCAATGGAGATTGAT

>hCoV-19/USA/ID-UW-1935/2020|EPI_ISL_424319|2020-03-22
ATGTTTCATCTCGTTGACTTTCAGGTTACTATAGCAGAGATATTACTAATTATTATGAGGACTTTTAAAG
TTTCCATTTGGAATCTTGATTACATCATAAACCTCATAATTAAAAATTTATCTAAGTCACTAACTGAGAA
TAAATATTCTCAATTAGATGAAGAGCAACCAATGGAGATTGAT

>hCoV-19/USA/ID-UW-1925/2020|EPI_ISL_424321|2020-03-20
ATGTTTCATCTCGTTGACTTTCAGGTTACTATAGCAGAGATATTACTAATTATTATGAGGACTTTTAAAG
TTTCCATTTGGAATCTTGATTACATCATAAACCTCATAATTAAAAATTTATCTAAGTCACTAACTGAGAA
TAAATATTCTCAATTAGATGAAGAGCAACCAATGGAGATTGAT

>hCoV-19/USA/ID-UW-1934/2020|EPI_ISL_424322|2020-03-20
ATGTTTCATCTCGTTGACTTTCAGGTTACTATAGCAGAGATATTACTAATTATTATGAGGACTTTTAAAG
TTTCCATTTGGAATCTTGATTACATCATAAACCTCATAATTAAAAATTTATCTAAGTCACTAACTGAGAA
TAAATATTCTCAATTAGATGAAGAGCAACCAATGGAGATTGAT

>hCoV-19/USA/WA-UW-1944/2020|EPI_ISL_424323|2020-03-24
ATGTTTCATCTCGTTGACTTTCAGGTTACTATAGCAGAGATATTACTAATTATTATGAGGACTTTTAAAG
TTTCCATTTGGAATCTTGATTACATCATAAACCTCATAATTAAAAATTTATCTAAGTCACTAACTGAGAA
TAAATATTCTCAATTAGATGAAGAGCAACCAATGGAGATTGAT

>hCoV-19/USA/WA-UW-1965/2020|EPI_ISL_424324|2020-03-24
ATGTTTCATCTCGTTGACTTTCAGGTTACTATAGCAGAGATATTACTAATTATTATGAGGACTTTTAAAG
TTTCCATTTGGAATCTTGATTACATCATAAACCTCATAATTAAAAATTTATCTAAGTCACTAACTGAGAA
TAAATATTCTCAATTAGATGAAGAGCAACCAATGGAGATTGAT

>hCoV-19/USA/WA-UW-1954/2020|EPI_ISL_424325|2020-03-24
ATGTTTCATCTCGTTGACTTTCAGGTTACTATAGCAGAGATATTACTAATTATTATGAGGACTTTTAAAG
TTTCCATTTGGAATCTTGATTACATCATAAACCTCATAATTAAAAATTTATCTAAGTCACTAACTGAGAA
TAAATATTCTCAATTAGATGAAGAGCAACCAATGGAGATTGAT

>hCoV-19/USA/WA-UW-1968/2020|EPI_ISL_424326|2020-03-20
ATGTTTCATCTCGTTGACTTTCAGGTTACTATAGCAGAGATATTACTAATTATTATGAGGACTTTTAAAG
TTTCCATTTGGAATCTTGATTACATCATAAACCTCATAATTAAAAATTTATCTAAGTCACTAACTGAGAA
TAAATATTCTCAATTAGATGAAGAGCAACCAATGGAGATTGAT

>hCoV-19/USA/WA-UW-1947/2020|EPI_ISL_424327|2020-03-23
ATGTTTCATCTCGTTGACTTTCAGGTTACTATAGCAGAGATATTACTAATTATTATGAGGACTTTTAAAG
TTTCCATTTGGAATCTTGATTACATCATAAACCTCATAATTAAAAATTTATCTAAGTCACTAACTGAGAA
TAAATATTCTCAATTAGATGAAGAGCAACCAATGGAGATTGAT

>hCoV-19/USA/WA-UW-1984/2020|EPI_ISL_424329|2020-03-24
ATGTTTCATCTCGTTGACTTTCAGGTTACTATAGCAGAGATATTACTAATTATTATGAGGACTTTTAAAG
TTTCCATTTGGAATCTTGATTACATCATAAACCTCATAATTAAAAATTTATCTAAGTCACTAACTGAGAA
TAAATATTCTCAATTAGATGAAGAGCAACCAATGGAGATTGAT

>hCoV-19/Australia/VIC327/2020|EPI_ISL_426637|2020-03-17
ATGTTTCATCTCGTTGACTTTCAGGTTACTATAGCAGAGATATTACTAATTATTATGAGGACTTTTAAAG
TTTCCATTTGGAATCTTGATTACATCATAAACCTCATAATTAAAAATTTATCTAAGTCACTAACTGAGAA
TAAATATTCTCAATTAGATGAAGAGCAACCAATGGAGATTGAT

>hCoV-19/Australia/VIC328/2020|EPI_ISL_426638|2020-03-17
ATGTTTCATCTCGTTGACTTTCAGGTTACTATAGCAGAGATATTACTAATTATTATGAGGACTTTTAAAG
TTTCCATTTGGAATCTTGATTACATCATAAACCTCATAATTAAAAATTTATCTAAGTCACTAACTGAGAA
TAAATATTCTCAATTAGATGAAGAGCAACCAATGGAGATTGAT

>hCoV-19/Australia/VIC329/2020|EPI_ISL_426639|2020-03-17
ATGTTTCATCTCGTTGACTTTCAGGTTACTATAGCAGAGATATTACTAATTATTATGAGGACTTTTAAAG
TTTCCATTTGGAATCTTGATTACATCATAAACCTCATAATTAAAAATTTATCTAAGTCACTAACTGAGAA
TAAATATTCTCAATTAGATGAAGAGCAACCAATGGAGATTGAT

>hCoV-19/Australia/VIC330/2020|EPI_ISL_426640|2020-03-18
ATGTTTCATCTCGTTGACTTTCAGGTTACTATAGCAGAGATATTACTAATTATTATGAGGACTTTTAAAG
TTTCCATTTGGAATCTTGATTACATCATAAACCTCATAATTAAAAATTTATCTAAGTCACTAACTGAGAA
TAAATATTCTCAATTAGATGAAGAGCAACCAATGGAGATTGAT

>hCoV-19/Australia/VIC332/2020|EPI_ISL_426641|2020-03-18
ATGTTTCATCTCGTTGACTTTCAGGTTACTATAGCAGAGATATTACTAATTATTATGAGGACTTTTAAAG
TTTCCATTTGGAATCTTGATTACATCATAAACCTCATAATTAAAAATTTATCTAAGTCACTAACTGAGAA
TAAATATTCTCAATTAGATGAAGAGCAACCAATGGAGATTGAT

>hCoV-19/Australia/VIC333/2020|EPI_ISL_426642|2020-03-18
ATGTTTCATCTCGTTGACTTTCAGGTTACTACAGCAGAGATATTACTAATTATTATGAGGACTTTTAAAG
TTTCCATTTGGAATCTTGATTACATCATAAACCTCATAATTAAAAATTTATCTAAGTCACTAACTGAGAA
TAAATATTCTCAATTAGATGAAGAGCAACCAATGGAGATTGAT

>hCoV-19/Australia/VIC334/2020|EPI_ISL_426643|2020-03-19
ATGTTTCATCTCGTTGACTTTCAGGTTACTATAGCAGAGATATTACTAATTATTATGAGGACTTTTAAAG
TTTCCATTTGGAATCTTGATTACATCATAAACCTCATAATTAAAAATTTATCTAAGTCACTAACTGAGAA
TAAATATTCTCAATTAGATGAAGAGCAACCAATGGAGATTGAT

>hCoV-19/Australia/VIC335/2020|EPI_ISL_426644|2020-03-20
ATGTTTCATCTCGTTGACTTTCAGGTTACTATAGCAGAGATATTACTAATTATTATGAGGACTTTTAAAG
TTTCCATTTGGAATCTTGATTACATCATAAACCTCATAATTAAAAATTTATCTAAGTCACTAACTGAGAA
TAAATATTCTCAATTAGATGAAGAGCAACCAATGGAGATTGAT

>hCoV-19/Australia/VIC336/2020|EPI_ISL_426645|2020-03-20
ATGTTTCATCTCGTTGACTTTCAGGTTACTATAGCAGAGATATTACTAATTATTATGAGGACTTTTAAAG
TTTCCATTTGGAATCTTGATTACATCATAAACCTCATAATTAAAAATTTATCTAAGTCACTAACTGAGAA
TAAATATTCTCAATTAGATGAAGAGCAACCAATGGAGATTGAT

>hCoV-19/Australia/VIC337/2020|EPI_ISL_426646|2020-03-20
ATGTTTCATCTCGTTGACTTTCAGGTTACTATAGCAGAGATATTACTAATTATTATGAGGACTTTTAAAG
TTTCCATTTGGAATCTTGATTACATCATAAACCTCATAATTAAAAATTTATCTAAGTCACTAACTGAGAA
TAAATATTCTCAATTAGATGAAGAGCAACCAATGGAGATTGAT

>hCoV-19/Australia/VIC338/2020|EPI_ISL_426647|2020-03-20
ATGTTTCATCTCGTTGACTTTCAGGTTACTATAGCAGAGATATTACTAATTATTATGAGGACTTTTAAAG
TTTCCATTTGGAATCTTGATTACATCATAAACCTCATAATTAAAAATTTATCTAAGTCACTAACTGAGAA
TAAATATTCTCAATTAGATGAAGAGCAACCAATGGAGATTGAT

>hCoV-19/Australia/VIC339/2020|EPI_ISL_426648|2020-03-20
ATGTTTCATCTCGTTGACTTTCAGGTTACTATAGCAGAGATATTACTAATTATTATGAGGACTTTTAAAG
TTTCCATTTGGAATCTTGATTACATCATAAACCTCATAATTAAAAATTTATCTAAGTCACTAACTGAGAA
TAAATATTCTCAATTAGATGAAGAGCAACCAATGGAGATTGAT

>hCoV-19/Australia/VIC340/2020|EPI_ISL_426649|2020-03-20
ATGTTTCATCTCGTTGACTTTCAGGTTACTATAGCAGAGATATTACTAATTATTATGAGGACTTTTAAAG
TTTCCATTTGGAATCTTGATTACATCATAAACCTCATAATTAAAAATTTATCTAAGTCACTAACTGAGAA
TAAATATTCTCAATTAGATGAAGAGCAACCAATGGAGATTGAT

>hCoV-19/Australia/VIC341/2020|EPI_ISL_426650|2020-03-20
ATGTTTCATCTCGTTGACTTTCAGGTTACTATAGCAGAGATATTACTAATTATTATGAGGACTTTTAAAG
TTTCCATTTGGAATCTTGATTACATCATAAACCTCATAATTAAAAATTTATCTAAGTCACTAACTGAGAA
TAAATATTCTCAATTAGATGAAGAGCAACCAATGGAGATTGAT

>hCoV-19/Australia/VIC342/2020|EPI_ISL_426651|2020-03-20
ATGTTTCATCTCGTTGACTTTCAGGTTACTATAGCAGAGATATTACTAATTATTATGAGGACTTTTAAAG
TTTCCATTTGGAATCTTGATTACATCATAAACCTCATAATTAAAAATTTATCTAAGTCACTAACTGAGAA
TAAATATTCTCAATTAGATGAAGAGCAACCAATGGAGATTGAT

>hCoV-19/Australia/VIC343/2020|EPI_ISL_426652|2020-03-20
ATGTTTCATCTCGTTGACTTTCAGGTTACTATAGCAGAGATATTACTAATTATTATGAGGACTTTTAAAG
TTTCCATTTGGAATCTTGATTACATCATAAACCTCATAATTAAAAATTTATCTAAGTCACTAACTGAGAA
TAAATATTCTCAATTAGATGAAGAGCAACCAATGGAGATTGAT

>hCoV-19/Australia/VIC344/2020|EPI_ISL_426653|2020-03-20
ATGTTTCATCTCGTTGACTTTCAGGTTACTATAGCAGAGATATTACTAATTATTATGAGGACTTTTAAAG
TTTCCATTTGGAATCTTGATTACATCATAAACCTCATAATTAAAAATTTATCTAAGTCACTAACTGAGAA
TAAATATTCTCAATTAGATGAAGAGCAACCAATGGAGATTGAT

>hCoV-19/Australia/VIC345/2020|EPI_ISL_426654|2020-03-20
ATGTTTCATCTCGTTGACTTTCAGGTTACTATAGCAGAGATATTACTAATTATTATGAGGACTTTTAAAG
TTTCCATTTGGAATCTTGATTACATCATAAACCTCATAATTAAAAATTTATCTAAGTCACTAACTGAGAA
TAAATATTCTCAATTAGATGAAGAGCAACCAATGGAGATTGAT

>hCoV-19/Australia/VIC346/2020|EPI_ISL_426655|2020-03-20
ATGTTTCATCTCGTTGACTTTCAGGTTACTATAGCAGAGATATTACTAATTATTATGAGGACTTTTAAAG
TTTCCATTTGGAATCTTGATTACATCATAAACCTCATAATTAAAAATTTATCTAAGTCACTAACTGAGAA
TAAATATTCTCAATTAGATGAAGAGCAACCAATGGAGATTGAT

>hCoV-19/Australia/VIC347/2020|EPI_ISL_426656|2020-03-20
ATGTTTCATCTCGTTGACTTTCAGGTTACTATAGCAGAGATATTACTAATTATTATGAGGACTTTTAAAG
TTTCCATTTGGAATCTTGATTACATCATAAACCTCATAATTAAAAATTTATCTAAGTCACTAACTGAGAA
TAAATATTCTCAATTAGATGAAGAGCAACCAATGGAGATTGAT

>hCoV-19/Australia/VIC348/2020|EPI_ISL_426657|2020-03-20
ATGTTTCATCTCGTTGACTTTCAGGTTACTATAGCAGAGATATTACTAATTATTATGAGGACTTTTAAAG
TTTCCATTTGGAATCTTGATTACATCATAAACCTCATAATTAAAAATTTATCTAAGTCACTAACTGAGAA
TAAATATTCTCAATTAGATGAAGAGCAACCAATGGAGATTGAT

>hCoV-19/Australia/VIC350/2020|EPI_ISL_426658|2020-03-20
ATGTTTCATCTCGTTGACTTTCAGGTTACTATAGCAGAGATATTACTAATTATTATGAGGACTTTTAAAG
TTTCCATTTGGAATCTTGATTACATCATAAACCTCATAATTAAAAATTTATCTAAGTCACTAACTGAGAA
TAAATATTCTCAATTAGATGAAGAGCAACCAATGGAGATTGAT

>hCoV-19/Australia/VIC351/2020|EPI_ISL_426659|2020-03-20
ATGTTTCATCTCGTTGACTTTCAGGTTACTATAGCAGAGATATTACTAATTATTATGAGGACTTTTAAAG
TTTCCATTTGGAATCTTGATTACATCATAAACCTCATAATTAAAAATTTATCTAAGTCACTAACTGAGAA
TAAATATTCTCAATTAGATGAAGAGCAACCAATGGAGATTGAT

>hCoV-19/Australia/VIC352/2020|EPI_ISL_426660|2020-03-20
ATGTTTCATCTCGTTGACTTTCAGGTTACTATAGCAGAGATATTACTAATTATTATGAGGACTTTTAAAG
TTTCCATTTGGAATCTTGATTACATCATAAACCTCATAATTAAAAATTTATCTAAGTCACTAACTGAGAA
TAAATATTCTCAATTAGATGAAGAGCAACCAATGGAGATTGAT

>hCoV-19/Australia/VIC353/2020|EPI_ISL_426661|2020-03-21
ATGTTTCATCTCGTTGACTTTCAGGTTACTATAGCAGAGATATTACTAATTATTATGAGGACTTTTAAAG
TTTCCATTTGGAATCTTGATTACATCATAAACCTCATAATTAAAAATTTATCTAAGTCACTAACTGAGAA
TAAATATTCTCAATTAGATGAAGAGCAACCAATGGAGATTGAT

>hCoV-19/Australia/VIC354/2020|EPI_ISL_426662|2020-03-21
ATGTTTCATCTCGTTGACTTTCAGGTTACTATAGCAGAGATATTACTAATTATTATGAGGACTTTTAAAG
TTTCCATTTGGAATCTTGATTACATCATAAACCTCATAATTAAAAATTTATCTAAGTCACTAACTGAGAA
TAAATATTCTCAATTAGATGAAGAGCAACCAATGGAGATTGAT

>hCoV-19/Australia/VIC355/2020|EPI_ISL_426663|2020-03-21
ATGTTTCATCTCGTTGACTTTCAGGTTACTATAGCAGAGATATTACTAATTATTATGAGGACTTTTAAAG
TTTCCATTTGGAATCTTGATTACATCATAAACCTCATAATTAAAAATTTATCTAAGTCACTAACTGAGAA
TAAATATTCTCAATTAGATGAAGAGCAACCAATGGAGATTGAT

>hCoV-19/Australia/VIC356/2020|EPI_ISL_426664|2020-03-21
ATGTTTCATCTCGTTGACTTTCAGGTTACTATAGCAGAGATATTACTAATTATTATGAGGACTTTTAAAG
TTTCCATTTGGAATCTTGATTACATCATAAACCTCATAATTAAAAATTTATCTAAGTCACTAACTGAGAA
TAAATATTCTCAATTAGATGAAGAGCAACCAATGGAGATTGAT

>hCoV-19/Australia/VIC357/2020|EPI_ISL_426665|2020-03-21
ATGTTTCATCTCGTTGACTTTCAGGTTACTATAGCAGAGATATTACTAATTATTATGAGGACTTTTAAAG
TTTCCATTTGGAATCTTGATTACATCATAAACCTCATAATTAAAAATTTATCTAAGTCACTAACTGAGAA
TAAATATTCTCAATTAGATGAAGAGCAACCAATGGAGATTGAT

>hCoV-19/Australia/VIC358/2020|EPI_ISL_426666|2020-03-21
ATGTTTCATCTCGTTGACTTTCAGGTTACTATAGCAGAGATATTACTAATTATTATGAGGACTTTTAAAG
TTTCCATTTGGAATCTTGATTACATCATAAACCTCATAATTAAAAATTTATCTAAGTCACTAACTGAGAA
TAAATATTCTCAATTAGATGAAGAGCAACCAATGGAGATTGAT

>hCoV-19/Australia/VIC359/2020|EPI_ISL_426667|2020-03-22
ATGTTTCATCTCGTTGACTTTCAGGTTACTATAGCAGAGATATTACTAATTATTATGAGGACTTTTAAAG
TTTCCATTTGGAATCTTGATTACATCATAAACCTCATAATTAAAAATTTATCTAAGTCACTAACTGAGAA
TAAATATTCTCAATTAGATGAAGAGCAACCAATGGAGATTGAT

>hCoV-19/Australia/VIC360/2020|EPI_ISL_426668|2020-03-22
ATGTTTCATCTCGTTGACTTTCAGGTTACTATAGCAGAGATATTACTAATTATTATGAGGACTTTTAAAG
TTTCCATTTGGAATCTTGATTACATCATAAACCTCATAATTAAAAATTTATCTAAGTCACTAACTGAGAA
TAAATATTCTCAATTAGATGAAGAGCAACCAATGGAGATTGAT

>hCoV-19/Australia/VIC361/2020|EPI_ISL_426669|2020-03-22
ATGTTTCATCTCGTTGACTTTCAGGTTACTATAGCAGAGATATTACTAATTATTATGAGGACTTTTAAAG
TTTCCATTTGGAATCTTGATTACATCATAAACCTCATAATTAAAAATTTATCTAAGTCACTAACTGAGAA
TAAATATTCTCAATTAGATGAAGAGCAACCAATGGAGATTGAT

>hCoV-19/Australia/VIC362/2020|EPI_ISL_426670|2020-03-22
ATGTTTCATCTCGTTGACTTTCAGGTTACTATAGCAGAGATATTACTAATTATTATGAGGACTTTTAAAG
TTTCCATTTGGAATCTTGATTACATCATAAACCTCATAATTAAAAATTTATCTAAGTCACTAACTGAGAA
TAAATATTCTCAATTAGATGAAGAGCAACCAATGGAGATTGAT

>hCoV-19/Australia/VIC363/2020|EPI_ISL_426671|2020-03-22
ATGTTTCATCTCGTTGACTTTCAGGTTACTATAGCAGAGATATTACTAATTATTATGAGGACTTTTAAAG
TTTCCATTTGGAATCTTGATTACATCATAAACCTCATAATTAAAAATTTATCTAAGTCACTAACTGAGAA
TAAATATTCTCAATTAGATGAAGAGCAACCAATGGAGATTGAT

>hCoV-19/Australia/VIC364/2020|EPI_ISL_426672|2020-03-22
ATGTTTCATCTCGTTGACTTTCAGGTTACTATAGCAGAGATATTACTAATTATTATGAGGACTTTTAAAG
TTTCCATTTGGAATCTTGATTACATCATAAACCTCATAATTAAAAATTTATCTAAGTCACTAACTGAGAA
TAAATATTCTCAATTAGATGAAGAGCAACCAATGGAGATTGAT

>hCoV-19/Australia/VIC365/2020|EPI_ISL_426673|2020-03-22
ATGTTTCATCTCGTTGACTTTCAGGTTACTATAGCAGAGATATTACTAATTATTATGAGGACTTTTAAAG
TTTCCATTTGGAATCTTGATTACATCATAAACCTCATAATTAAAAATTTATCTAAGTCACTAACTGAGAA
TAAATATTCTCAATTAGATGAAGAGCAACCAATGGAGATTGAT

>hCoV-19/Australia/VIC366/2020|EPI_ISL_426674|2020-03-22
ATGTTTCATCTCGTTGACTTTCAGGTTACTATAGCAGAGATATTACTAATTATTATGAGGACTTTTAAAG
TTTCCATTTGGAATCTTGATTACATCATAAACCTCATAATTAAAAATTTATCTAAGTCACTAACTGAGAA
TAAATATTCTCAATTAGATGAAGAGCAACCAATGGAGATTGAT

>hCoV-19/Australia/VIC367/2020|EPI_ISL_426675|2020-03-22
ATGTTTCATCTCGTTGACTTTCAGGTTACTATAGCAGAGATATTACTAATTATTATGAGGACTTTTAAAG
TTTCCATTTGGAATCTTGATTACATCATAAACCTCATAATTAAAAATTTATCTAAGTCACTAACTGAGAA
TAAATATTCTCAATTAGATGAAGAGCAACCAATGGAGATTGAT

>hCoV-19/Australia/VIC368/2020|EPI_ISL_426676|2020-03-22
ATGTTTCATCTCGTTGACTTTCAGGTTACTATAGCAGAGATATTACTAATTATTATGAGGACTTTTAAAG
TTTCCATTTGGAATCTTGATTACATCATAAACCTCATAATTAAAAATTTATCTAAGTCACTAACTGAGAA
TAAATATTCTCAATTAGATGAAGAGCAACCAATGGAGATTGAT

>hCoV-19/Australia/VIC369/2020|EPI_ISL_426677|2020-03-22
ATGTTTCATCTCGTTGACTTTCAGGTTACTATAGCAGAGATATTACTAATTATTATGAGGACTTTTAAAG
TTTCCATTTGGAATCTTGATTACATCATAAACCTCATAATTAAAAATTTATCTAAGTCACTAACTGAGAA
TAAATATTCTCAATTAGATGAAGAGCAACCAATGGAGATTGAT

>hCoV-19/Australia/VIC370/2020|EPI_ISL_426678|2020-03-22
ATGTTTCATCTCGTTGACTTTCAGGTTACTATAGCAGAGATATTACTAATTATTATGAGGACTTTTAAAG
TTTCCATTTGGAATCTTGATTACATCATAAACCTCATAATTAAAAATTTATCTAAGTCACTAACTGAGAA
TAAATATTCTCAATTAGATGAAGAGCAACCAATGGAGATTGAT

>hCoV-19/Australia/VIC372/2020|EPI_ISL_426679|2020-03-22
ATGTTTCATCTCGTTGACTTTCAGGTTACTATAGCAGAGATATTACTAATTATTATGAGGACTTTTAAAG
TTTCCATTTGGAATCTTGATTACATCATAAACCTCATAATTAAAAATTTATCTAAGTCACTAACTGAGAA
TAAATATTCTCAATTAGATGAAGAGCAACCAATGGAGATTGAT

>hCoV-19/Australia/VIC665/2020|EPI_ISL_426961|2020-03-27
ATGTTTCATCTCGTTGACTTTCAGGTTACTATAGCAGAGATATTACTAATTATTATGAGGACTTTTAAAG
TTTCCATTTGGAATCTTGATTACATCATAAACCTCATAATTAAAAATTTATCTAAGTCACTAACTGAGAA
TAAATATTCTCAATTAGATGAAGAGCAACCAATGGAGATTGAT

>hCoV-19/Australia/VIC666/2020|EPI_ISL_426962|2020-03-27
ATGTTTCATCTCGTTGACTTTCAGGTTACTATAGCAGAGATATTACTAATTATTATGAGGACTTTTAAAG
TTTCCATTTGGAATCTTGATTACATCATAAACCTCATAATTAAAAATTTATCTAAGTCACTAACTGAGAA
TAAATATTCTCAATTAGATGAAGAGCAACCAATGGAGATTGAT

>hCoV-19/Australia/VIC667/2020|EPI_ISL_426963|2020-03-27
ATGTTTCATCTCGTTGACTTTCAGGTTACTATAGCAGAGATATTACTAATTATTATGAGGACTTTTAAAG
TTTCCATTTGGAATCTTGATTACATCATAAACCTCATAATTAAAAATTTATCTAAGTCACTAACTGAGAA
TAAATATTCTCAATTAGATGAAGAGCAACCAATGGAGATTGAT

>hCoV-19/Australia/VIC668/2020|EPI_ISL_426964|2020-03-27
ATGTTTCATCTCGTTGACTTTCAGGTTACTATAGCAGAGATATTACTAATTATTATGAGGACTTTTAAAG
TTTCCATTTGGAATCTTGATTACATCATAAACCTCATAATTAAAAATTTATCTAAGTCACTAACTGAGAA
TAAATATTCTCAATTAGATGAAGAGCAACCAATGGAGATTGAT

>hCoV-19/Australia/VIC669/2020|EPI_ISL_426965|2020-03-27
ATGTTTCATCTCGTTGACTTTCAGGTTACTATAGCAGAGATATTACTAATTATTATGAGGACTTTTAAAG
TTTCCATTTGGAATCTTGATTACATCATAAACCTCATAATTAAAAATTTATCTAAGTCACTAACTGAGAA
TAAATATTCTCAATTAGATGAAGAGCAACCAATGGAGATTGAT

>hCoV-19/Australia/VIC670/2020|EPI_ISL_426966|2020-03-27
ATGTTTCATCTCGTTGACTTTCAGGTTACTATAGCAGAGATATTACTAATTATTATGAGGACTTTTAAAG
TTTCCATTTGGAATCTTGATTACATCATAAACCTCATAATTAAAAATTTATCTAAGTCACTAACTGAGAA
TAAATATTCTCAATTAGATGAAGAGCAACCAATGGAGATTGAT

>hCoV-19/Australia/VIC671/2020|EPI_ISL_426967|2020-03-27
ATGTTTCATCTCGTTGACTTTCAGGTTACTATAGCAGAGATATTACTAATTATTATGAGGACTTTTAAAG
TTTCCATTTGGAATCTTGATTACATCATAAACCTCATAATTAAAAATTTATCTAAGTCACTAACTGAGAA
TAAATATTCTCAATTAGATGAAGAGCAACCAATGGAGATTGAT

>hCoV-19/Australia/VIC672/2020|EPI_ISL_426968|2020-03-27
ATGTTTCATCTCGTTGACTTTCAGGTTACTATAGCAGAGATATTACTAATTATTATGAGGACTTTTAAAG
TTTCCATTTTGAATCTTGATTACATCATAAACCTCATAATTAAAAATTTATCTAAGTCACTAACTGAGAA
TAAATATTCTCAATTAGATGAAGAGCAACCAATGGAGATTGAT

>hCoV-19/Australia/VIC673/2020|EPI_ISL_426969|2020-03-26
ATGTTTCATCTCGTTGACTTTCAGGTTACTATAGCAGAGATATTACTAATTATTATGAGGACTTTTAAAG
TTTCCATTTGGAATCTTGATTACATCATAAACCTCATAATTAAAAATTTATCTAAGTCACTAACTGAGAA
TAAATATTCTCAATTAGATGAAGAGCAACCAATGGAGATTGAT

>hCoV-19/Australia/VIC674/2020|EPI_ISL_426970|2020-03-27
ATGTTTCATCTCGTTGACTTTCAGGTTACTATAGCAGAGATATTACTAATTATTATGAGGACTTTTAAAG
TTTCCATTTGGAATCTTGATTACATCATAAACCTCATAATTAAAAATTTATCTAAGTCACTAACTGAGAA
TAAATATTCTCAATTAGATGAAGAGCAACCAATGGAGATTGAT

>hCoV-19/Australia/VIC676/2020|EPI_ISL_426971|2020-03-27
ATGTTTCATCTCGTTGACTTTCAGGTTACTATAGCAGAGATATTACTAATTATTATGAGGACTTTTAAAG
TTTCCATTTGGAATCTTGATTACATCATAAACCTCATAATTAAAAATTTATCTAAGTCACTAACTGAGAA
TAAATATTCTCAATTAGATGAAGAGCAACCAATGGAGATTGAT

>hCoV-19/Australia/VIC677/2020|EPI_ISL_426972|2020-03-27
ATGTTTCATCTCGTTGACTTTCAGGTTACTATAGCAGAGATATTACTAATTATTATGAGGACTTTTAAAG
TTTCCATTTGGAATCTTGATTACATCATAAACCTCATAATTAAAAATTTATCTAAGTCACTAACTGAGAA
TAAATATTCTCAATTAGATGAAGAGCAACCAATGGAGATTGAT

>hCoV-19/Australia/VIC678/2020|EPI_ISL_426973|2020-03-27
ATGTTTCATCTCGTTGACTTTCAGGTTACTATAGCAGAGATATTACTAATTATTATGAGGACTTTTAAAG
TTTCCATTTGGAATCTTGATTACATCATAAACCTCATAATTAAAAATTTATCTAAGTCACTAACTGAGAA
TAAATATTCTCAATTAGATGAAGAGCAACCAATGGAGATTGAT

>hCoV-19/Australia/VIC679/2020|EPI_ISL_426974|2020-03-27
ATGTTTCATCTCGTTGACTTTCAGGTTACTATAGCAGAGATATTACTAATTATTATGAGGACTTTTAAAG
TTTCCATTTGGAATCTTGATTACATCATAAACCTCATAATTAAAAATTTATCTAAGTCACTAACTGAGAA
TAAATATTCTCAATTAGATGAAGAGCAACCAATGGAGATTGAT

>hCoV-19/Australia/VIC680/2020|EPI_ISL_426975|2020-03-27
ATGTTTCATCTCGTTGACTTTCAGGTTACTATAGCAGAGATATTACTAATTATTATGAGGACTTTTAAAG
TTTCCATTTGGAATCTTGATTACATCATAAACCTCATAATTAAAAATTTATCTAAGTCACTAACTGAGAA
TAAATATTCTCAATTAGATGAAGAGCAACCAATGGAGATTGAT

>hCoV-19/Australia/VIC681/2020|EPI_ISL_426976|2020-03-27
ATGTTTCATCTCGTTGACTTTCAGGTTACTATAGCAGAGATATTACTAATTATTATGAGGACTTTTAAAG
TTTCCATTTGGAATCTTGATTACATCATAAACCTCATAATTAAAAATTTATCTAAGTCACTAACTGAGAA
TAAATATTCTCAATTAGATGAAGAGCAACCAATGGAGATTGAT

>hCoV-19/Australia/VIC682/2020|EPI_ISL_426977|2020-03-29
ATGTTTCATCTCGTTGACTTTCAGGTTACTATAGCAGAGATATTACTAATTATTATGAGGACTTTTAAAG
TTTCCATTTGGAATCTTGATTACATCATAAACCTCATAATTAAAAATTTATCTAAGTCACTAACTGAGAA
TAAATATTCTCAATTAGATGAAGAGCAACCAATGGAGATTGAT

>hCoV-19/USA/DC-CDC-9096/2020|EPI_ISL_436040|2020-03-20
ATGTTTCATCTCGTTGACTTTCAGGTTACTATAGCAGAGATATTACTAATTATTATGAGGACTTTTAAAG
TTTCCATTTGGAATCTTGATTACATCATAAACCTCATAATTAAAAATTTATCTAAGTCACTAACTGAGAA
TAAATATTCTCAATTAGATGAAGAGCAACCAATGGAGATTGAT

>hCoV-19/USA/DC-CDC-9092/2020|EPI_ISL_436041|2020-03-22
ATGTTTCATCTCGTTGACTTTCAGGTTACTATAGCAGAGATATTACTAATTATTATGAGGACTTTTAAAG
TTTCCATTTGGAATCTTGATTACATCATAAACCTCATAATTAAAAATTTATCTAAGTCACTAACTGAGAA
TAAATATTCTCAATTAGATGAAGAGCAACCAATGGAGATTGAT

>hCoV-19/USA/DC-CDC-1734/2020|EPI_ISL_436042|2020-03-29
ATGTTTCATCTCGTTGACTTTCAGGTTACTATAGCAGAGATATTACTAATTATTATGAGGACTTTTAAAG
TTTCCATTTGGAATCTTGATTACATCATAAACCTCATAATTAAAAATTTATCTAAGTCACTAACTGAGAA
TAAATATTCTCAATTAGATGAAGAGCAACCAATGGAGATTGAT

>hCoV-19/USA/DC-CDC-1738/2020|EPI_ISL_436043|2020-03-28
ATGTTTCATCTCGTTGACTTTCAGGTTACTATAGCAGAGATATTACTAATTATTATGAGGACTTTTAAAG
TTTCCATTTGGAATCTTGATTACATCATAAACCTCATAATTAAAAATTTATCTAAGTCACTAACTGAGAA
TAAATATTCTCAATTAGATGAAGAGCAACCAATGGAGATTGAT

>hCoV-19/USA/LA-CDC-1894/2020|EPI_ISL_436044|2020-03-23
ATGTTTCATCTCGTTGACTTTCAGGTTACTATAGCAGAGATATTACTAATTATTATGAGGACTTTTAAAG
TTTCCATTTGGAATCTTGATTACATCATAAACCTCATAATTAAAAATTTATCTAAGTCACTAACTGAGAA
TAAATATTCTCAATTAGATGAAGAGCAACCAATGGAGATTGAT

>hCoV-19/USA/VI-CDC-1999/2020|EPI_ISL_436045|2020-03-21
ATGTTTCATCTCGTTGACTTTCAGGTTACTATAGCAGAGATATTACTAATTATTATGAGGACTTTTAAAG
TTTCCATTTGGAATCTTGATTACATCATAAACCTCATAATTAAAAATTTATCTAAGTCACTAACTGAGAA
TAAATATTCTCAATTAGATGAAGAGCAACCAATGGAGATTGAT

>hCoV-19/USA/VI-CDC-1993/2020|EPI_ISL_436046|2020-04-01
ATGTTTCATCTCGTTGACTTTCAGGTTACTATAGCAGAGATATTACTAATTATTATGAGGACTTTTAAAG
TTTCCATTTGGAATCTTGATTACATCATAAACCTCATAATTAAAAATTTATCTAAGTCACTAACTGAGAA
TAAATATTCTCAATTAGATGAAGAGCAACCAATGGAGATTGAT

>hCoV-19/USA/NY-SURV052/2020|EPI_ISL_436047|2020-03-04
ATGTTTCATCTCGTTGACTTTCAGGTTACTATAGCAGAGATATTACTAATTATTATGAGGACTTTTAAAG
TTTCCATTTGGAATCTTGATTACATCATAAACCTCATAATTAAAAATTTATCTAAGTCACTAACTGAGAA
TAAATATTCTCAATTAGATGAAGAGCAACCAATGGAGATTGAT

>hCoV-19/USA/NY-SURV076/2020|EPI_ISL_436048|2020-03-05
ATGTTTCATCTCGTTGACTTTCAGGTTACTATAGCAGAGATATTACTAATTATTATGAGGACTTTTAAAG
TTTCCATTTGGAATCTTGATTACATCATAAACCTCATAATTAAAAATTTATCTAAGTCACTAACTGAGAA
TAAATATTCTCAATTAGATGAAGAGCAACCAATGGAGATTGAT

>hCoV-19/USA/NY-SURV097/2020|EPI_ISL_436049|2020-03-09
ATGTTTCATCTCGTTGACTTTCAGGTTACTATAGCAGAGATATTACTAATTATTATGAGGACTTTTAAAG
TTTCCATTTGGAATCTTGATTACATCATAAACCTCATAATTAAAAATTTATCTAAGTCACTAACTGAGAA
TAAATATTCTCAATTAGATGAAGAGCAACCAATGGAGATTGAT

>hCoV-19/USA/NY-SURV0144/2020|EPI_ISL_436050|2020-03-02
ATGTTTCATCTCGTTGACTTTCAGGTTACTATAGCAGAGATATTACTAATTATTATGAGGACTTTTAAAG
TTTCCATTTGGAATCTTGATTACATCATAAACCTCATAATTAAAAATTTATCTAAGTCACTAACTGAGAA
TAAATATTCTCAATTAGATGAAGAGCAACCAATGGAGATTGAT

>hCoV-19/USA/NY-SURV0162/2020|EPI_ISL_436051|2020-03-09
ATGTTTCATCTCGTTGACTTTCAGGTTACTATAGCAGAGATATTACTAATTATTATGAGGACTTTTAAAG
TTTCCATTTGGAATCTTGATTACATCATAAACCTCATAATTAAAAATTTATCTAAGTCACTAACTGAGAA
TAAATATTCTCAATTAGATGAAGAGCAACCAATGGAGATTGAT

>hCoV-19/USA/NY-SURV0165/2020|EPI_ISL_436052|2020-03-09
ATGTTTCATCTCGTTGACTTTCAGGTTACTATAGCAGAGATATTACTAATTATTATGAGGACTTTTAAAG
TTTCCATTTGGAATCTTGATTACATCATAAACCTCATAATTAAAAATTTATCTAAGTCACTAACTGAGAA
TAAATATTCTCAATTAGATGAAGAGCAACCAATGGAGATTGAT

>hCoV-19/USA/NY-SURV0166/2020|EPI_ISL_436053|2020-03-09
ATGTTTCATCTCGTTGACTTTCAGGTTACTATAGCAGAGATATTACTAATTATTATGAGGACTTTTAAAG
TTTCCATTTGGAATCTTGATTACATCATAAACCTCATAATTAAAAATTTATCTAAGTCACTAACTGAGAA
TAAATATTCTCAATTAGATGAAGAGCAACCAATGGAGATTGAT

>hCoV-19/USA/NY-SURV0168/2020|EPI_ISL_436054|2020-03-09
ATGTTTCATCTCGTTGACTTTCAGGTTACTATAGCAGAGATATTACTAATTATTATGAGGACTTTTAAAG
TTTCCATTTGGAATCTTGATTACATCATAAACCTCATAATTAAAAATTTATCTAAGTCACTAACTGAGAA
TAAATATTCTCAATTAGATGAAGAGCAACCAATGGAGATTGAT

>hCoV-19/USA/NY-SURV0171/2020|EPI_ISL_436055|2020-03-09
ATGTTTCATCTCGTTGACTTTCAGGTTACTATAGCAGAGATATTACTAATTATTATGAGGACTTTTAAAG
TTTCCATTTGGAATCTTGATTACATCATAAACCTCATAATTAAAAATTTATCTAAGTCACTAACTGAGAA
TAAATATTCTCAATTAGATGAAGAGCAACCAATGGAGATTGAT

>hCoV-19/USA/NY-SURV0175/2020|EPI_ISL_436056|2020-03-09
ATGTTTCATCTCGTTGACTTTCAGGTTACTATAGCAGAGATATTACTAATTATTATGAGGACTTTTAAAG
TTTCCATTTGGAATCTTGATTACATCATAAACCTCATAATTAAAAATTTATCTAAGTCACTAACTGAGAA
TAAATATTCTCAATTAGATGAAGAGCAACCAATGGAGATTGAT

>hCoV-19/USA/NY-SURV0183/2020|EPI_ISL_436057|2020-03-17
ATGTTTCATCTCGTTGACTTTCAGGTTACTATAGCAGAGATATTACTAATTATTATGAGGACTTTTAAAG
TTTCCATTTGGAATCTTGATTACATCATAAACCTCATAATTAAAAATTTATCTAAGTCACTAACTGAGAA
TAAATATTCTCAATTAGATGAAGAGCAACCAATGGAGATTGAT

>hCoV-19/USA/NY-SURV0186/2020|EPI_ISL_436058|2020-03-17
ATGTTTCATCTCGTTGACTTTCAGGTTACTATAGCAGAGATATTACTAATTATTATGAGGACTTTTAAAG
TTTCCATTTGGAATCTTGATTACATCATAAACCTCATAATTAAAAATTTATCTAAGTCACTAACTGAGAA
TAAATATTCTCAATTAGATGAAGAGCAACCAATGGAGATTGAT

>hCoV-19/USA/NY-SURV0240/2020|EPI_ISL_436059|2020-03-17
ATGTTTCATCTCGTTGACTTTCAGGTTACTATAGCAGAGATATTACTAATTATTATGAGGACTTTTAAAG
TTTCCATTTGGAATCTTGATTACATCATAAACCTCATAATTAAAAATTTATCTAAGTCACTAACTGAGAA
TAAATATTCTCAATTAGATGAAGAGCAACCAATGGAGATTGAT

>hCoV-19/USA/NY-SURV0302/2020|EPI_ISL_436060|2020-03-09
ATGTTTCATCTCGTTGACTTTCAGGTTACTATAGCAGAGATATTACTAATTATTATGAGGACTTTTAAAG
TTTCCATTTGGAATCTTGATTACATCATAAACCTCATAATTAAAAATTTATCTAAGTCACTAACTGAGAA
TAAATATTCTCAATTAGATGAAGAGCAACCAATGGAGATTGAT

>hCoV-19/USA/NY-SURV0319/2020|EPI_ISL_436061|2020-03-08
ATGTTTCATCTCGTTGACTTTCAGGTTACTATAGCAGAGATATTACTAATTATTATGAGGACTTTTAAAG
TTTCCATTTGGAATCTTGATTACATCATAAACCTCATAATTAAAAATTTATCTAAGTCACTAACTGAGAA
TAAATATTCTCAATTAGATGAAGAGCAACCAATGGAGATTGAT

>hCoV-19/USA/NY-SURV0331/2020|EPI_ISL_436062|2020-03-09
ATGTTTCATCTCGTTGACTTTCAGGTTACTATAGCAGAGATATTACTAATTATTATGAGGACTTTTAAAG
TTTCCATTTGGAATCTTGATTACATCATAAACCTCATAATTAAAAATTTATCTAAGTCACTAACTGAGAA
TAAATATTCTCAATTAGATGAAGAGCAACCAATGGAGATTGAT

>hCoV-19/USA/NY-SURV0334/2020|EPI_ISL_436063|2020-03-09
ATGTTTCATCTCGTTGACTTTCAGGTTACTATAGCAGAGATATTACTAATTATTATGAGGACTTTTAAAG
TTTCCATTTGGAATCTTGATTACATCATAAACCTCATAATTAAAAATTTATCTAAGTCACTAACTGAGAA
TAAATATTCTCAATTAGATGAAGAGCAACCAATGGAGATTGAT

>hCoV-19/USA/NY-SURV0397/2020|EPI_ISL_436064|2020-03-17
ATGTTTCATCTCGTTGACTTTCAGGTTACTATAGCAGAGATATTACTAATTATTATGAGGACTTTTAAAG
TTTCCATTTGGAATCTTGATTACATCATAAACCTCATAATTAAAAATTTATCTAAGTCACTAACTGAGAA
TAAATATTCTCAATTAGATGAAGAGCAACCAATGGAGATTGAT

>hCoV-19/USA/NY-SURV0407/2020|EPI_ISL_436065|2020-03-17
ATGTTTCATCTCGTTGACTTTCAGGTTACTATAGCAGAGATATTACTAATTATTATGAGGACTTTTAAAG
TTTCCATTTGGAATCTTGATTACATCATAAACCTCATAATTAAAAATTTATCTAAGTCACTAACTGAGAA
TAAATATTCTCAATTAGATGAAGAGCAACCAATGGAGATTGAT

>hCoV-19/USA/NY-SURV0440/2020|EPI_ISL_436066|2020-03-09
ATGTTTCATCTCGTTGACTTTCAGGTTACTATAGCAGAGATATTACTAATTATTATGAGGACTTTTAAAG
TTTCCATTTGGAATCTTGATTACATCATAAACCTCATAATTAAAAATTTATCTAAGTCACTAACTGAGAA
TAAATATTCTCAATTAGATGAAGAGCAACCAATGGAGATTGAT

>hCoV-19/USA/NY-SURV0444/2020|EPI_ISL_436067|2020-03-09
ATGTTTCATCTCGTTGACTTTCAGGTTACTATAGCAGAGATATTACTAATTATTATGAGGACTTTTAAAG
TTTCCATTTGGAATCTTGATTACATCATAAACCTCATAATTAAAAATTTATCTAAGTCACTAACTGAGAA
TAAATATTCTCAATTAGATGAAGAGCAACCAATGGAGATTGAT

>hCoV-19/USA/NY-SURV0472/2020|EPI_ISL_436068|2020-03-09
ATGTTTCATCTCGTTGACTTTCAGGTTACTATAGCAGAGATATTACTAATTATTATGAGGACTTTTAAAG
TTTCCATTTGGAATCTTGATTACATCATAAACCTCATAATTAAAAATTTATCTAAGTCACTAACTGAGAA
TAAATATTCTCAATTAGATGAAGAGCAACCAATGGAGATTGAT

>hCoV-19/USA/NY-SURV0475/2020|EPI_ISL_436069|2020-03-09
ATGTTTCATCTCGTTGACTTTCAGGTTACTATAGCAGAGATATTACTAATTATTATGAGGACTTTTAAAG
TTTCCATTTGGAATCTTGATTACATCATAAACCTCATAATTAAAAATTTATCTAAGTCACTAACTGAGAA
TAAATATTCTCAATTAGATGAAGAGCAACCAATGGAGATTGAT

>hCoV-19/USA/NY-SURV0495/2020|EPI_ISL_436070|2020-03-13
ATGTTTCATCTCGTTGACTTTCAGGTTACTATAGCAGAGATATTACTAATTATTATGAGGACTTTTAAAG
TTTCCATTTGGAATCTTGATTACATCATAAACCTCATAATTAAAAATTTATCTAAGTCACTAACTGAGAA
TAAATATTCTCAATTAGATGAAGAGCAACCAATGGAGATTGAT

>hCoV-19/USA/NY-SURV0513/2020|EPI_ISL_436071|2020-03-17
ATGTTTCATCTCGTTGACTTTCAGGTTACTATAGCAGAGATATTACTAATTATTATGAGGACTTTTAAAG
TTTCCATTTGGAATCTTGATTACATCATAAACCTCATAATTAAAAATTTATCTAAGTCACTAACTGAGAA
TAAATATTCTCAATTAGATGAAGAGCAACCAATGGAGATTGAT

>hCoV-19/USA/NY-SURV0592/2020|EPI_ISL_436072|2020-03-08
ATGTTTCATCTCGTTGACTTTCAGGTTACTATAGCAGAGATATTACTAATTATTATGAGGACTTTTAAAG
TTTCCATTTGGAATCTTGATTACATCATAAACCTCATAATTAAAAATTTATCTAAGTCACTAACTGAGAA
TAAATATTCTCAATTAGATGAAGAGCAACCAATGGAGATTGAT

>hCoV-19/USA/NY-SURV0710/2020|EPI_ISL_436073|2020-03-17
ATGTTTCATCTCGTTGACTTTCAGGTTACTATAGCAGAGATATTACTAATTATTATGAGGACTTTTAAAG
TTTCCATTTGGAATCTTGATTACATCATAAACCTCATAATTAAAAATTTATCTAAGTCACTAACTGAGAA
TAAATATTCTCAATTAGATGAAGAGCAACCAATGGAGATTGAT

>hCoV-19/USA/NY-SURV0862/2020|EPI_ISL_436074|2020-03-10
ATGTTTCATCTCGTTGACTTTCAGGTTACTATAGCAGAGATATTACTAATTATTATGAGGACTTTTAAAG
TTTCCATTTGGAATCTTGATTACATCATAAACCTCATAATTAAAAATTTATCTAAGTCACTAACTGAGAA
TAAATATTCTCAATTAGATGAAGAGCAACCAATGGAGATTGAT

>hCoV-19/USA/NY-SURV0863/2020|EPI_ISL_436075|2020-03-10
ATGTTTCATCTCGTTGACTTTCAGGTTACTATAGCAGAGATATTACTAATTATTATGAGGACTTTTAAAG
TTTCCATTTGGAATCTTGATTACATCATAAACCTCATAATTAAAAATTTATCTAAGTCACTAACTGAGAA
TAAATATTCTCAATTAGATGAAGAGCAACCAATGGAGATTGAT

>hCoV-19/USA/NY-SURV0874/2020|EPI_ISL_436076|2020-03-09
ATGTTTCATCTCGTTGACTTTCAGGTTACTATAGCAGAGATATTACTAATTATTATGAGGACTTTTAAAG
TTTCCATTTGGAATCTTGATTACATCATAAACCTCATAATTAAAAATTTATCTAAGTCACTAACTGAGAA
TAAATATTCTCAATTAGATGAAGAGCAACCAATGGAGATTGAT

>hCoV-19/USA/NY-SURV0982/2020|EPI_ISL_436077|2020-03-19
ATGTTTCATCTCGTTGACTTTCAGGTTACTATAGCAGAGATATTACTAATTATTATGAGGACTTTTAAAG
TTTCCATTTGGAATCTTGATTACATCATAAACCTCATAATTAAAAATTTATCTAAGTCACTAACTGAGAA
TAAATATTCTCAATTAGATGAAGAGCAACCAATGGAGATTGAT

>hCoV-19/USA/NY-SURV0983/2020|EPI_ISL_436078|2020-03-19
ATGTTTCATCTCGTTGACTTTCAGGTTACTATAGCAGAGATATTACTAATTATTATGAGGACTTTTAAAG
TTTCCATTTGGAATCTTGATTACATCATAAACCTCATAATTAAAAATTTATCTAAGTCACTAACTGAGAA
TAAATATTCTCAATTAGATGAAGAGCAACCAATGGAGATTGAT

>hCoV-19/USA/NY-SURV0985/2020|EPI_ISL_436079|2020-03-19
ATGTTTCATCTCGTTGACTTTCAGGTTACTATAGCAGAGATATTACTAATTATTATGAGGACTTTTAAAG
TTTCCATTTGGAATCTTGATTACATCATAAACCTCATAATTAAAAATTTATCTAAGTCACTAACTGAGAA
TAAATATTCTCAATTAGATGAAGAGCAACCAATGGAGATTGAT

>hCoV-19/USA/NY-SURV0988/2020|EPI_ISL_436080|2020-03-18
ATGTTTCATCTCGTTGACTTTCAGGTTACTATAGCAGAGATATTACTAATTATTATGAGGACTTTTAAAG
TTTCCATTTGGAATCTTGATTACATCATAAACCTCATAATTAAAAATTTATCTAAGTCACTAACTGAGAA
TAAATATTCTCAATTAGATGAAGAGCAACCAATGGAGATTGAT

>hCoV-19/USA/NY-SURV0996/2020|EPI_ISL_436081|2020-03-17
ATGTTTCATCTCGTTGACTTTCAGGTTACTATAGCAGAGATATTACTAATTATTATGAGGACTTTTAAAG
TTTCCATTTGGAATCTTGATTACATCATAAACCTCATAATTAAAAATTTATCTAAGTCACTAACTGAGAA
TAAATATTCTCAATTAGATGAAGAGCAACCAATGGAGATTGAT

>hCoV-19/USA/NY-SURV1000/2020|EPI_ISL_436082|2020-03-19
ATGTTTCATCTCGTTGACTTTCAGGTTACTATAGCAGAGATATTACTAATTATTATGAGGACTTTTAAAG
TTTCCATTTGGAATCTTGATTACATCATAAACCTCATAATTAAAAATTTATCTAAGTCACTAACTGAGAA
TAAATATTCTCAATTAGATGAAGAGCAACCAATGGAGATTGAT

>hCoV-19/Australia/QLDID935/2020|EPI_ISL_436097|2020-03-25
ATGTTTCATCTCGTTGACTTTCAGGTTACTATAGCAGAGATATTACTAATTATTATGAGGACTTTTAAAG
TTTCCATTTGGAATCTTGATTACATCATAAACCTCATAATTAAAAATTTATCTAAGTCACTAACTGAGAA
TAAATATTCTCAATTAGATGAAGAGCAACCAATGGAGATTGAT

>hCoV-19/Australia/QLDID936/2020|EPI_ISL_436098|2020-03-23
ATGTTTCATCTCGTTGACTTTCAGGTTACTATAGCAGAGATATTACTAATTATTATGAGGACTTTTAAAG
TTTCCATTTGGAATCTTGATTACATCATAAACCTCATAATTAAAAATTTATCTAAGTCACTAACTGAGAA
TAAATATTCTCAATTAGATGAAGAGCAACCAATGGAGATTGAT

>hCoV-19/Taiwan/TSGH-24/2020|EPI_ISL_436099|2020-04-02
ATGTTTCATCTCGTTGACTTTCAGGTTACTATAGCAGAGATATTACTAATTATTATGAGGACTTTTAAAG
TTTCCATTTGGAATCTTGATTACATCATAAACCTCATAATTAAAAATTTATCTAAGTCACTAACTGAGAA
TAAATATTCTCAATTAGATGAAGAGCAACCAATGGAGATTGAT

>hCoV-19/England/CAMB-8208E/2020|EPI_ISL_438616|2020-04-20
ATGTTTCATCTCGTTGACTTTCAGGTTACTATAGCAGAGATATTACTAATTATTATGAGGACTTTTAAAG
TTTCCATTTGGAATCTTGATTACATCATAAACCTCATAATTAAAAATTTATCTAAGTCACTAACTGAGAA
TAAATATTCTCAATTAGATGAAGAGCAACCAATGGAGATTGAT

>hCoV-19/England/CAMB-8209D/2020|EPI_ISL_438617|2020-04-21
ATGTTTCATCTCGTTGACTTTCAGGTTACTATAGCAGAGATATTACTAATTATTATGAGGACTTTTAAAG
TTTCCATTTGGAATCTTGATTACATCATAAACCTCATAATTAAAAATTTATCTAAGTCACTAACTGAGAA
TAAATATTCTCAATTAGATGAAGAGCAACCAATGGAGATTGAT

>hCoV-19/England/CAMB-820AC/2020|EPI_ISL_438618|2020-04-21
ATGTTTCATCTCGTTGACTTTCAGGTTACTATAGCAGAGATATTACTAATTATTATGAGGACTTTTAAAG
TTTCCATTTGGAATCTTGATTACATCATAAACCTCATAATTAAAAATTTATCTAAGTCACTAACTGAGAA
TAAATATTCTCAATTAGATGAAGAGCAACCAATGGAGATTGAT

>hCoV-19/England/CAMB-820CA/2020|EPI_ISL_438619|2020-04-21
ATGTTTCATCTCGTTGACTTTCAGGTTACTATAGCAGAGATATTACTAATTATTATGAGGACTTTTAAAG
TTTCCATTTGGAATCTTGATTACATCATAAACCTCATAATTAAAAATTTATCTAAGTCACTAACTGAGAA
TAAATATTCTCAATTAGATGAAGAGCAACCAATGGAGATTGAT

>hCoV-19/England/CAMB-82103/2020|EPI_ISL_438620|2020-04-21
ATGTTTCATCTCGTTGACTTTCAGGTTACTATAGCAGAGATATTACTAATTATTATGAGGACTTTTAAAG
TTTCCATTTGGAATCTTGATTACATCATAAACCTCATAATTAAAAATTTATCTAAGTCACTAACTGAGAA
TAAATATTCTCAATTAGATGAAGAGCAACCAATGGAGATTGAT

>hCoV-19/England/CAMB-82121/2020|EPI_ISL_438621|2020-04-21
ATGTTTCATCTCGTTGACTTTCAGGTTACTATAGCAGAGATATTACTAATTATTATGAGGACTTTTAAAG
TTTCCATTTGGAATCTTGATTACATCATAAACCTCATAATTAAAAATTTATCTAAGTCACTAACTGAGAA
TAAATATTCTCAATTAGATGAAGAGCAACCAATGGAGATTGAT

>hCoV-19/England/CAMB-82130/2020|EPI_ISL_438622|2020-04-21
ATGTTTCATCTCGTTGACTTTCAGGTTACTATAGCAGAGATATTACTAATTATTATGAGGACTTTTAAAG
TTTCCATTTGGAATCTTGATTACATCATAAACCTCATAATTAAAAATTTATCTAAGTCACTAACTGAGAA
TAAATATTCTCAATTAGATGAAGAGCAACCAATGGAGATTGAT

>hCoV-19/England/CAMB-8214F/2020|EPI_ISL_438623|2020-04-21
ATGTTTCATCTCGTTGACTTTCAGGTTACTATAGCAGAGATATTACTAATTATTATGAGGACTTTTAAAG
TTTCCATTTGGAATCTTGATTACATCATAAACCTCATAATTAAAAATTTATCTAAGTCACTAACTGAGAA
TAAATATTCTCAATTAGATGAAGAGCAACCAATGGAGATTGAT

>hCoV-19/England/CAMB-8216D/2020|EPI_ISL_438624|2020-04-20
ATGTTTCATCTCGTTGACTTTCAGGTTACTATAGCAGAGATATTACTAATTATTATGAGGACTTTTAAAG
TTTCCATTTGGAATCTTGATTATATCATAAACCTCATAATTAAAAATTTATCTAAGTCACTAACTGAGAA
TAAATATTCTCAATTAGATGAAGAGCAACCAATGGAGATTGAT

>hCoV-19/England/CAMB-8217C/2020|EPI_ISL_438625|2020-04-21
ATGTTTCATCTCGTTGACTTTCAGGTTACTATAGCAGAGATATTACTAATTATTATGAGGACTTTTAAAG
TTTCCATTTGGAATCTTGATTACATCATAAACCTCATAATTAAAAATTTATCTAAGTCACTAACTGAGAA
TAAATATTCTCAATTAGATGAAGAGCAACCAATGGAGATTGAT

>hCoV-19/England/CAMB-8218B/2020|EPI_ISL_438626|2020-04-20
ATGTTTCATCTCGTTGACTTTCAGGTTACTATAGCAGAGATATTACTAATTATTATGAGGACTTTTAAAG
TTTCCATTTGGAATCTTGATTACATCATAAACCTCATAATTAAAAATTTATCTAAGTCACTAACTGAGAA
TAAATATTCTCAATTAGATGAAGAGCAACCAATGGAGATTGAT

>hCoV-19/England/CAMB-8219A/2020|EPI_ISL_438627|2020-04-21
ATGTTTCATCTCGTTGACTTTCAGGTTACTATAGCAGAGATATTACTAATTATTATGAGGACTTTTAAAG
TTTCCATTTGGAATCTTGATTACATCATAAACCTCATAATTAAAAATTTATCTAAGTCACTAACTGAGAA
TAAATATTCTCAATTAGATGAAGAGCAACCAATGGAGATTGAT

>hCoV-19/England/CAMB-821A9/2020|EPI_ISL_438628|2020-04-20
ATGTTTCATCTCGTTGACTTTCAGGTTACTATAGCAGAGATATTACTAATTATTATGAGGACTTTTAAAG
TTTCCATTTGGAATCTTGATTACATCATAAACCTCATAATTAAAAATTTATCTAAGTCACTAACTGAGAA
TAAATATTCTCAATTAGATGAAGAGCAACCAATGGAGATTGAT

>hCoV-19/England/CAMB-821B8/2020|EPI_ISL_438629|2020-04-21
ATGTTTCATCTCGTTGACTTTCAGGTTACTATAGCAGAGATATTACTAATTATTATGAGGACTTTTAAAG
TTTCCATTTGGAATCTTGATTACATCATAAACCTCATAATTAAAAATTTATCTAAGTCACTAACTGAGAA
TAAATATTCTCAATTAGATGAAGAGCAACCAATGGAGATTGAT

>hCoV-19/England/CAMB-821C7/2020|EPI_ISL_438630|2020-04-21
ATGTTTCATCTCGTTGACTTTCAGGTTACTATAGCAGAGATATTACTAATTATTATGAGGACTTTTAAAG
TTTCCATTTTGAATCTTGATTACATCATAAACCTCATAATTAAAAATTTATCTAAGTCACTAACTGAGAA
TAAATATTCTCAATTAGATGAAGAGCAACCAATGGAGATTGAT

>hCoV-19/England/CAMB-821E5/2020|EPI_ISL_438631|2020-04-21
ATGTTTCATCTCGTTGACTTTCAGGTTACTATAGCAGAGATATTACTAATTATTATGAGGACTTTTAAAG
TTTCCATTTGGAATCTTGATTACATCATAAACCTCATAATTAAAAATTTATCTAAGTCACTAACTGAGAA
TAAATATTCTCAATTAGATGAAGAGCAACCAATGGAGATTGAT

>hCoV-19/England/CAMB-821F4/2020|EPI_ISL_438632|2020-04-21
ATGTTTCATCTCGTTGACTTTCAGGTTACTATAGCAGAGATATTACTAATTATTATGAGGACTTTTAAAG
TTTCCATTTGGAATCTTGATTACATCATAAACCTCATAATTAAAAATTTATCTAAGTCACTAACTGAGAA
TAAATATTCTCAATTAGATGAAGAGCAACCAATGGAGATTGAT

>hCoV-19/England/CAMB-82200/2020|EPI_ISL_438633|2020-04-21
ATGTTTCATCTCGTTGACTTTCAGGTTACTATAGCAGAGATATTACTAATTATTATGAGGACTTTTAAAG
TTTCCATTTGGAATCTTGATTACATCATAAACCTCATAATTAAAAATTTATCTAAGTCACTAACTGAGAA
TAAATATTCTCAATTAGATGAAGAGCAACCAATGGAGATTGAT

>hCoV-19/England/CAMB-8222E/2020|EPI_ISL_438634|2020-04-21
ATGTTTCATCTCGTTGACTTTCAGGTTACTATAGCAGAGATATTACTAATTATTATGAGGACTTTTAAAG
TTTCCATTTGGAATCTTGATTACATCATAAACCTCATAATTAAAAATTTATCTAAGTCACTAACTGAGAA
TAAATATTCTCAATTAGATGAAGAGCAACCAATGGAGATTGAT

>hCoV-19/England/CAMB-82886/2020|EPI_ISL_438635|2020-04-21
ATGTTTCATCTCGTTGACTTTCAGGTTACTATAGCAGAGATATTACTAATTATTATGAGGACTTTTAAAG
TTTCCATTTGGAATCTTGATTACATCATAAACCTCATAATTAAAAATTTATCTAAGTCACTAACTGAGAA
TAAATATTCTCAATTAGATGAAGAGCAACCAATGGAGATTGAT

>hCoV-19/England/CAMB-828A4/2020|EPI_ISL_438636|2020-04-22
ATGTTTCATCTCGTTGACTTTCAGGTTACTATAGCAGAGATATTACTAATTATTATGAGGACTTTTAAAG
TTTCCATTTGGAATCTTGATTACATCATAAACCTCATAATTAAAAATTTATCTAAGTCACTAACTGAGAA
TAAATATTCTCAATTAGATGAAGAGCAACCAATGGAGATTGAT

>hCoV-19/England/CAMB-828C2/2020|EPI_ISL_438637|2020-04-22
ATGTTTCATCTCGTTGACTTTCAGGTTACTATAGCAGAGATATTACTAATTATTATGAGGACTTTTAAAG
TTTCCATTTGGAATCTTGATTACATCATAAACCTCATAATTAAAAATTTATCTAAGTCACTAACTGAGAA
TAAATATTCTCAATTAGATGAAGAGCAACCAATGGAGATTGAT

>hCoV-19/England/CAMB-8290B/2020|EPI_ISL_438638|2020-04-22
ATGTTTCATCTCGTTGACTTTCAGGTTACTATAGCAGAGATATTACTAATTATTATGAGGACTTTTAAAG
TTTCCATTTGGAATCTTGATTACATCATAAACCTCATAATTAAAAATTTATCTAAGTCACTAACTGAGAA
TAAATATTCTCAATTAGATGAAGAGCAACCAATGGAGATTGAT

>hCoV-19/England/CAMB-82929/2020|EPI_ISL_438639|2020-04-21
ATGTTTCATCTCGTTGACTTTCAGGTTACTATAGCAGAGATATTACTAATTATTATGAGGACTTTTAAAG
TTTCCATTTGGAATCTTGATTACATCATAAACCTCATAATTAAAAATTTATCTAAGTCACTAACTGAGAA
TAAATATTCTCAATTAGATGAAGAGCAACCAATGGAGATTGAT

>hCoV-19/England/CAMB-82947/2020|EPI_ISL_438640|2020-04-21
ATGTTTCATCTCGTTGACTTTCAGGTTACTATAGCAGAGATATTACTAATTATTATGAGGACTTTTAAAG
TTTCCATTTGGAATCTTGATTACATCATAAACCTCATAATTAAAAATTTATCTAAGTCACTAACTGAGAA
TAAATATTCTCAATTAGATGAAGAGCAACCAATGGAGATTGAT

>hCoV-19/England/CAMB-82965/2020|EPI_ISL_438641|2020-04-21
ATGTTTCATCTCGTTGACTTTCAGGTTACTATAGCAGAGATATTACTAATTATTATGAGGACTTTTAAAG
TTTCCATTTGGAATCTTGATTACATCATAAACCTCATAATTAAAAATTTATCTAAGTCACTAACTGAGAA
TAAATATTCTCAATTAGATGAAGAGCAACCAATGGAGATTGAT

>hCoV-19/England/CAMB-829A1/2020|EPI_ISL_438642|2020-04-21
ATGTTTCATCTCGTTGACTTTCAGGTTACTATAGCAGAGATATTACTAATTATTATGAGGACTTTTAAAG
TTTCCATTTGGAATCTTGATTACATCATAAACCTCATAATTAAAAATTTATCTAAGTCACTAACTGAGAA
TAAATATTCTCAATTAGATGAAGAGCAACCAATGGAGATTGAT

>hCoV-19/England/CAMB-829CF/2020|EPI_ISL_438643|2020-04-23
ATGTTTCATCTCGTTGACTTTCAGGTTACTATAGCAGAGATATTACTAATTATTATGAGGACTTTTAAAG
TTTCCATTTGGAATCTTGATTACATCATAAACCTCATAATTAAAAATTTATCTAAGTCACTAACTGAGAA
TAAATATTCTCAATTAGATGAAGAGCAACCAATGGAGATTGAT

>hCoV-19/England/CAMB-829DE/2020|EPI_ISL_438644|2020-04-23
ATGTTTCATCTCGTTGACTTTCAGGTTACTATAGCAGAGATATTACTAATTATTATGAGGACTTTTAAAG
TTTCCATTTGGAATCTTGATTACATCATAAACCTCATAATTAAAAATTTATCTAAGTCACTAACTGAGAA
TAAATATTCTCAATTAGATGAAGAGCAACCAATGGAGATTGAT

>hCoV-19/England/CAMB-829FC/2020|EPI_ISL_438645|2020-04-23
ATGTTTCATCTCGTTGACTTTCAGGTTACTATAGCAGAGATATTACTAATTATTATGAGGACTTTTAAAG
TTTCCATTTGGAATCTTGATTACATCATAAACCTCATAATTAAAAATTTATCTAAGTCACTAACTGAGAA
TAAATATTCTCAATTAGATGAAGAGCAACCAATGGAGATTGAT

>hCoV-19/England/CAMB-82A08/2020|EPI_ISL_438646|2020-04-23
ATGTTTCATCTCGTTGACTTTCAGGTTACTATAGCAGAGATATTACTAATTATTATGAGGACTTTTAAAG
TTTCCATTTGGAATCTTGATTACATCATAAACCTCATAATTAAAAATTTATCTAAGTCACTAACTGAGAA
TAAATATTCTCAATTAGATGAAGAGCAACCAATGGAGATTGAT

>hCoV-19/England/CAMB-82A17/2020|EPI_ISL_438647|2020-04-23
ATGTTTCATCTCGTTGACTTTCAGGTTACTATAGCAGAGATATTACTAATTATTATGAGGACTTTTAAAG
TTTCCATTTGGAATCTTGATTACATCATAAACCTCATAATTAAAAATTTATCTAAGTCACTAACTGAGAA
TAAATATTCTCAATTAGATGAAGAGCAACCAATGGAGATTGAT

>hCoV-19/England/CAMB-82A26/2020|EPI_ISL_438648|2020-04-23
ATGTTTCATCTCGTTGACTTTCAGGTTACTATAGCAGAGATATTACTAATTATTATGAGGACTTTTAAAG
TTTCCATTTGGAATCTTGATTACATCATAAACCTCATAATTAAAAATTTATCTAAGTCACTAACTGAGAA
TAAATATTCTCAATTAGATGAAGAGCAACCAATGGAGATTGAT

>hCoV-19/England/CAMB-82A44/2020|EPI_ISL_438649|2020-04-23
ATGTTTCATCTCGTTGACTTTCAGGTTACTATAGCAGAGATATTACTAATTATTATGAGGACTTTTAAAG
TTTCCATTTGGAATCTTGATTACATCATAAACCTCATAATTAAAAATTTATCTAAGTCACTAACTGAGAA
TAAATATTCTCAATTAGATGAAGAGCAACCAATGGAGATTGAT

>hCoV-19/England/CAMB-82A53/2020|EPI_ISL_438650|2020-04-23
ATGTTTCATCTCGTTGACTTTCAGGTTACTATAGCAGAGATATTACTAATTATTATGAGGACTTTTAAAG
TTTCCATTTGGAATCTTGATTACATCATAAACCTCATAATTAAAAATTTATCTAAGTCACTAACTGAGAA
TAAATATTCTCAATTAGATGAAGAGCAACCAATGGAGATTGAT

>hCoV-19/England/CAMB-82A62/2020|EPI_ISL_438651|2020-04-23
ATGTTTCATCTCGTTGACTTTCAGGTTACTATAGCAGAGATATTACTAATTATTATGAGGACTTTTAAAG
TTTCCATTTGGAATCTTGATTACATCATAAACCTCATAATTAAAAATTTATCTAAGTCACTAACTGAGAA
TAAATATTCTCAATTAGATGAAGAGCAACCAATGGAGATTGAT

>hCoV-19/England/CAMB-82A71/2020|EPI_ISL_438652|2020-04-23
ATGTTTCATCTCGTTGACTTTCAGGTTACTATAGCAGAGATATTACTAATTATTATGAGGACTTTTAAAG
TTTCCATTTGGAATCTTGATTACATCATAAACCTCATAATTAAAAATTTATCTAAGTCACTAACTGAGAA
TAAATATTCTCAATTAGATGAAGAGCAACCAATGGAGATTGAT

>hCoV-19/England/CAMB-82A80/2020|EPI_ISL_438653|2020-04-22
ATGTTTCATCTCGTTGACTTTCAGGTTACTATAGCAGAGATATTACTAATTATTATGAGGACTTTTAAAG
TTTCCATTTGGAATCTTGATTACATCATAAACCTCATAATTAAAAATTTATCTAAGTCACTAACTGAGAA
TAAATATTCTCAATTAGATGAAGAGCAACCAATGGAGATTGAT

>hCoV-19/England/CAMB-82A9F/2020|EPI_ISL_438654|2020-04-23
ATGTTTCATCTCGTTGACTTTCAGGTTACTATAGCAGAGATATTACTAATTATTATGAGGACTTTTAAAG
TTTCCATTTGGAATCTTGATTACATCATAAACCTCATAATTAAAAATTTATCTAAGTCACTAACTGAGAA
TAAATATTCTCAATTAGATGAAGAGCAACCAATGGAGATTGAT

>hCoV-19/England/CAMB-82AAE/2020|EPI_ISL_438655|2020
ATGTTTCATCTCGTTGACTTTCAGGTTACTATAGCAGAGATATTACTAATTATTATGAGGACTTTTAAAG
TTTCCATTTGGAATCTTGATTACATCATAAACCTCATAATTAAAAATTTATCTAAGTCACTAACTGAGAA
TAAATATTCTCAATTAGATGAAGAGCAACCAATGGAGATTGAT

>hCoV-19/England/CAMB-82ABD/2020|EPI_ISL_438656|2020-04-23
ATGTTTCATCTCGTTGACTTTCAGGTTACTATAGCAGAGATATTACTAATTATTATGAGGACTTTTAAAG
TTTCCATTTGGAATCTTGATTACATCATAAACCTCATAATTAAAAATTTATCTAAGTCACTAACTGAGAA
TAAATATTCTCAATTAGATGAAGAGCAACCAATGGAGATTGAT

>hCoV-19/England/CAMB-82ACC/2020|EPI_ISL_438657|2020-04-23
ATGTTTCATCTCGTTGACTTTCAGGTTACTATAGCAGAGATATTACTAATTATTATGAGGACTTTTAAAG
TTTCCATTTGGAATCTTGATTACATCATAAACCTCATAATTAAAAATTTATCTAAGTCACTAACTGAGAA
TAAATATTCTCAATTAGATGAAGAGCAACCAATGGAGATTGAT

>hCoV-19/England/CAMB-82ADB/2020|EPI_ISL_438658|2020-04-23
ATGTTTCATCTCGTTGACTTTCAGGTTACTATAGCAGAGATATTACTAATTATTATGAGGACTTTTAAAG
TTTCCATTTGGAATCTTGATTACATCATAAACCTCATAATTAAAAATTTATCTAAGTCACTAACTGAGAA
TAAATATTCTCAATTAGATGAAGAGCAACCAATGGAGATTGAT

>hCoV-19/England/CAMB-82AEA/2020|EPI_ISL_438659|2020-04-22
ATGTTTCATCTCGTTGACTTTCAGGTTACTATAGCAGAGATATTACTAATTATTATGAGGACTTTTAAAG
TTTCCATTTGGAATCTTGATTACATCATAAACCTCATAATTAAAAATTTATCTAAGTCACTAACTGAGAA
TAAATATTCTCAATTAGATGAAGAGCAACCAATGGAGATTGAT

>hCoV-19/Scotland/CVR2748/2020|EPI_ISL_438946|2020-04-18
ATGTTTCATCTCGTTGACTTTCAGGTTACTATAGCAGAGATATTACTAATTATTATGAGGACTTTTAAAG
TTTCCATTTGGAATCTTGATTACATCATAAACCTCATAATTAAAAATTTATCTAAGTCACTAACTGAGAA
TAAATATTCTCAATTAGATGAAGAGCAACCAATGGAGATTGAT

>hCoV-19/Japan/Donner2/2020|EPI_ISL_438947|2020-04-06
ATGTTTCATCTCGTTGACTTTCAGGTTACTATAGCAGAGATATTACTAATTATTATGAGGACTTTTAAAG
TTTCCATTTGGAATCTTGATTACATCATAAACCTCATAATTAAAAATTTATCTAAGTCACTAACTGAGAA
TAAATATTCTCAATTAGATGAAGAGCAACCAATGGAGATTGAT

>hCoV-19/Japan/Donner3/2020|EPI_ISL_438948|2020-04-01
ATGTTTCATCTCGTTGACTTTCAGGTTACTATAGCAGAGATATTACTAATTATTATGAGGACTTTTAAAG
TTTCCATTTGGAATCTTGATTACATCATAAACCTCATAATTAAAAATTTATCTAAGTCACTAACTGAGAA
TAAATATTCTCAATTAGATGAAGAGCAACCAATGGAGATTGAT

>hCoV-19/Japan/Donner4/2020|EPI_ISL_438949|2020-04-01
ATGTTTCATCTCGTTGACTTTCAGGTTACTATAGCAGAGATATTACTAATTATTATGAGGACTTTTAAAG
TTTCCATTTGGAATCTTGATTACATCATAAACCTCATAATTAAAAATTTATCTAAGTCACTAACTGAGAA
TAAATATTCTCAATTAGATGAAGAGCAACCAATGGAGATTGAT

>hCoV-19/Japan/Donner6/2020|EPI_ISL_438951|2020-04-01
ATGTTTCATCTCGTTGACTTTCAGGTTACTATAGCAGAGATATTACTAATTATTATGAGGACTTTTAAAG
TTTCCATTTGGAATCTTGATTACATCATAAACCTCATAATTAAAAATTTATCTAAGTCACTAACTGAGAA
TAAATATTCTCAATTAGATGAAGAGCAACCAATGGAGATTGAT

>hCoV-19/Japan/Donner7/2020|EPI_ISL_438952|2020-04-01
ATGTTTCATCTCGTTGACTTTCAGGTTACTATAGCAGAGATATTACTAATTATTATGAGGACTTTTAAAG
TTTCCATTTGGAATCTTGATTACATCATAAACCTCATAATTAAAAATTTATCTAAGTCACTAACTGAGAA
TAAATATTCTCAATTAGATGAAGAGCAACCAATGGAGATTGAT

>hCoV-19/Japan/Donner8/2020|EPI_ISL_438953|2020-04-01
ATGTTTCATCTCGTTGACTTTCAGGTTACTATAGCAGAGATATTACTAATTATTATGAGGACTTTTAAAG
TTTCCATTTGGAATCTTGATTACATCATAAACCTCATAATTAAAAATTTATCTAAGTCACTAACTGAGAA
TAAATATTCTCAATTAGATGAAGAGCAACCAATGGAGATTGAT

>hCoV-19/Japan/Donner9/2020|EPI_ISL_438954|2020-04-03
ATGTTTCATCTCGTTGACTTTCAGGTTACTATAGCAGAGATATTACTAATTATTATGAGGACTTTTAAAG
TTTCCATTTGGAATCTTGATTACATCATAAACCTCATAATTAAAAATTTATCTAAGTCACTAACTGAGAA
TAAATATTCTCAATTAGATGAAGAGCAACCAATGGAGATTGAT

>hCoV-19/Japan/Donner11/2020|EPI_ISL_438955|2020-04-03
ATGTTTCATCTCGTTGACTTTCAGGTTACTATAGCAGAGATATTACTAATTATTATGAGGACTTTTAAAG
TTTCCATTTGGAATCTTGATTACATCATAAACCTCATAATTAAAAATTTATCTAAGTCACTAACTGAGAA
TAAATATTCTCAATTAGATGAAGAGCAACCAATGGAGATTGAT

>hCoV-19/Japan/Donner12/2020|EPI_ISL_438956|2020-04-08
ATGTTTCATCTCGTTGACTTTCAGGTTACTATAGCAGAGATATTACTAATTATTATGAGGACTTTTAAAG
TTTCCATTTGGAATCTTGATTACATCATAAACCTCATAATTAAAAATTTATCTAAGTCACTAACTGAGAA
TAAATATTCTCAATTAGATGAAGAGCAACCAATGGAGATTGAT

>hCoV-19/France/GE1583/2020|EPI_ISL_414600|2020-02-26
ATGTTTCATCTCGTTGACTTTCAGGTTACTATAGCAGAGATATTACTAATTATTATGAGGACTTTTAAAG
TTTCCATTTGGAATCTTGATTACATCATAAACCTCATAATTAAAAATTTATCTAAGTCACTAACTGAGAA
TAAATATTCTCAATTAGATGAAGAGCAACCAATGGAGATTGAT

>hCoV-19/USA/WA-UW29/2020|EPI_ISL_414616|2020-03-08
ATGTTTCATCTCGTTGACTTTCAGGTTACTATAGCAGAGATATTACTAATTATTATGAGGACTTTTAAAG
TTTCCATTTGGAATCTTGATTACATCATAAACCTCATAATTAAAAATTTATCTAAGTCACTAACTGAGAA
TAAATATTCTCAATTAGATGAAGAGCAACCAATGGAGATTGAT

>hCoV-19/USA/WA-UW30/2020|EPI_ISL_414617|2020-03-08
ATGTTTCATCTCGTTGACTTTCAGGTTACTATAGCAGAGATATTACTAATTATTATGAGGACTTTTAAAG
TTTCCATTTGGAATCTTGATTACATCATAAACCTCATAATTAAAAATTTATCTAAGTCACTAACTGAGAA
TAAATATTCTCAATTAGATGAAGAGCAACCAATGGAGATTGAT

>hCoV-19/USA/WA-UW31/2020|EPI_ISL_414618|2020-03-08
ATGTTTCATCTCGTTGACTTTCAGGTTACTATAGCAGAGATATTACTAATTATTATGAGGACTTTTAAAG
TTTCCATTTGGAATCTTGATTACATCATAAACCTCATAATTAAAAATTTATCTAAGTCACTAACTGAGAA
TAAATATTCTCAATTAGATGAAGAGCAACCAATGGAGATTGAT

>hCoV-19/USA/WA-UW32/2020|EPI_ISL_414619|2020-03-07
ATGTTTCATCTCGTTGACTTTCAGGTTACTATAGCAGAGATATTACTAATTATTATGAGGACTTTTAAAG
TTTCCATTTGGAATCTTGATTACATCATAAACCTCATAATTAAAAATTTATCTAAGTCACTAACTGAGAA
TAAATATTCTCAATTAGATGAAGAGCAACCAATGGAGATTGAT

>hCoV-19/USA/WA-UW33/2020|EPI_ISL_414620|2020-03-08
ATGTTTCATCTCGTTGACTTTCAGGTTACTATAGCAGAGATATTACTAATTATTATGAGGACTTTTAAAG
TTTCCATTTGGAATCTTGATTACATCATAAACCTCATAATTAAAAATTTATCTAAGTCACTAACTGAGAA
TAAATATTCTCAATTAGATGAAGAGCAACCAATGGAGATTGAT

>hCoV-19/USA/WA-UW34/2020|EPI_ISL_414621|2020-03-07
ATGTTTCATCTCGTTGACTTTCAGGTTACTATAGCAGAGATATTACTAATTATTATGAGGACTTTTAAAG
TTTCCATTTGGAATCTTGATTACATCATAAACCTCATAATTAAAAATTTATCTAAGTCACTAACTGAGAA
TAAATATTCTCAATTAGATGAAGAGCAACCAATGGAGATTGAT

>hCoV-19/USA/WA-UW35/2020|EPI_ISL_414622|2020-03-08
ATGTTTCATCTCGTTGACTTTCAGGTTACTATAGCAGAGATATTACTAATTATTATGAGGACTTTTAAAG
TTTCCATTTGGAATCTTGATTACATCATAAACCTCATAATTAAAAATTTATCTAAGTCACTAACTGAGAA
TAAATATTCTCAATTAGATGAAGAGCAACCAATGGAGATTGAT

>hCoV-19/France/GE1583/2020|EPI_ISL_414623|2020-02-25
ATGTTTCATCTCGTTGACTTTCAGGTTACTATAGCAGAGATATTACTAATTATTATGAGGACTTTTAAAG
TTTCCATTTGGAATCTTGATTACATCATAAACCTCATAATTAAAAATTTATCTAAGTCACTAACTGAGAA
TAAATATTCTCAATTAGATGAAGAGCAACCAATGGAGATTGAT

>hCoV-19/France/N1620/2020|EPI_ISL_414624|2020-02-26
ATGTTTCATCTCGTTGACTTTCAGGTTACTATAGCAGAGATATTACTAATTATTATGAGGACTTTTAAAG
TTTCCATTTGGAATCTTGATTACATCATAAACCTCATAATTAAAAATTTATCTAAGTCACTAACTGAGAA
TAAATATTCTCAATTAGATGAAGAGCAACCAATGGAGATTGAT

>hCoV-19/France/PL1643/2020|EPI_ISL_414625|2020-02-26
ATGTTTCATCTCGTTGACTTTCAGGTTACTATAGCAGAGATATTACTAATTATTATGAGGACTTTTAAAG
TTTCCATTTGGAATCTTGATTACATCATAAACCTCATAATTAAAAATTTATCTAAGTCACTAACTGAGAA
TAAATATTCTCAATTAGATGAAGAGCAACCAATGGAGATTGAT

>hCoV-19/France/HF1684/2020|EPI_ISL_414626|2020-02-29
ATGTTTCATCTCGTTGACTTTCAGGTTACTATAGCAGAGATATTACTAATTATTATGAGGACTTTTAAAG
TTTCCATTTGGAATCTTGATTACATCATAAACCTCATAATTAAAAATTTATCTAAGTCACTAACTGAGAA
TAAATATTCTCAATTAGATGAAGAGCAACCAATGGAGATTGAT

>hCoV-19/France/HF1795/2020|EPI_ISL_414627|2020-03-02
ATGTTTCATCTCGTTGACTTTCAGGTTACTATAGCAGAGATATTACTAATTATTATGAGGACTTTTAAAG
TTTCCATTTGGAATCTTGATTACATCATAAACCTCATAATTAAAAATTTATCTAAGTCACTAACTGAGAA
TAAATATTCTCAATTAGATGAAGAGCAACCAATGGAGATTGAT

>hCoV-19/France/HF1805/2020|EPI_ISL_414628|2020-03-02
ATGTTTCATCTCGTTGACTTTCAGGTTACTATAGCAGAGATATTACTAATTATTATGAGGACTTTTAAAG
TTTCCATTTGGAATCTTGATTACATCATAAACCTCATAATTAAAAATTTATCTAAGTCACTAACTGAGAA
TAAATATTCTCAATTAGATGAAGAGCAACCAATGGAGATTGAT

>hCoV-19/France/HF1870/2020|EPI_ISL_414629|2020-03-03
ATGTTTCATCTCGTTGACTTTCAGGTTACTATAGCAGAGATATTACTAATTATTATGAGGACTTTTAAAG
TTTCCATTTGGAATCTTGATTACATCATAAACCTCATAATTAAAAATTTATCTAAGTCACTAACTGAGAA
TAAATATTCTCAATTAGATGAAGAGCAACCAATGGAGATTGAT

>hCoV-19/France/HF1871/2020|EPI_ISL_414630|2020-03-03
ATGTTTCATCTCGTTGACTTTCAGGTTACTATAGCAGAGATATTACTAATTATTATGAGGACTTTTAAAG
TTTCCATTTGGAATCTTGATTACATCATAAACCTCATAATTAAAAATTTATCTAAGTCACTAACTGAGAA
TAAATATTCTCAATTAGATGAAGAGCAACCAATGGAGATTGAT

>hCoV-19/France/GE1973/2020|EPI_ISL_414631|2020-03-04
ATGTTTCATCTCGTTGACTTTCAGGTTACTATAGCAGAGATATTACTAATTATTATGAGGACTTTTAAAG
TTTCCATTTGGAATCTTGATTACATCATAAACCTCATAATTAAAAATTTATCTAAGTCACTAACTGAGAA
TAAATATTCTCAATTAGATGAAGAGCAACCAATGGAGATTGAT

>hCoV-19/France/GE1977/2020|EPI_ISL_414632|2020-03-04
ATGTTTCATCTCGTTGACTTTCAGGTTACTATAGCAGAGATATTACTAATTATTATGAGGACTTTTAAAG
TTTCCATTTGGAATCTTGATTACATCATAAACCTCATAATTAAAAATTTATCTAAGTCACTAACTGAGAA
TAAATATTCTCAATTAGATGAAGAGCAACCAATGGAGATTGAT

>hCoV-19/France/IDF1980/2020|EPI_ISL_414633|2020-03-04
ATGTTTCATCTCGTTGACTTTCAGGTTACTATAGCAGAGATATTACTAATTATTATGAGGACTTTTAAAG
TTTCCATTTGGAATCTTGATTACATCATAAACCTCATAATTAAAAATTTATCTAAGTCACTAACTGAGAA
TAAATATTCTCAATTAGATGAAGAGCAACCAATGGAGATTGAT

>hCoV-19/France/HF1986/2020|EPI_ISL_414634|2020-03-04
ATGTTTCATCTCGTTGACTTTCAGGTTACTATAGCAGAGATATTACTAATTATTATGAGGACTTTTAAAG
TTTCCATTTGGAATCTTGATTACATCATAAACCTCATAATTAAAAATTTATCTAAGTCACTAACTGAGAA
TAAATATTCTCAATTAGATGAAGAGCAACCAATGGAGATTGAT

>hCoV-19/France/HF1988/2020|EPI_ISL_414635|2020-03-04
ATGTTTCATCTCGTTGACTTTCAGGTTACTATAGCAGAGATATTACTAATTATTATGAGGACTTTTAAAG
TTTCCATTTGGAATCTTGATTACATCATAAACCTCATAATTAAAAATTTATCTAAGTCACTAACTGAGAA
TAAATATTCTCAATTAGATGAAGAGCAACCAATGGAGATTGAT

>hCoV-19/France/HF1989/2020|EPI_ISL_414636|2020-03-04
ATGTTTCATCTCGTTGACTTTCAGGTTACTATAGCAGAGATATTACTAATTATTATGAGGACTTTTAAAG
TTTCCATTTGGAATCTTGATTACATCATAAACCTCATAATTAAAAATTTATCTAAGTCACTAACTGAGAA
TAAATATTCTCAATTAGATGAAGAGCAACCAATGGAGATTGAT

>hCoV-19/France/HF1993/2020|EPI_ISL_414637|2020-03-04
ATGTTTCATCTCGTTGACTTTCAGGTTACTATAGCAGAGATATTACTAATTATTATGAGGACTTTTAAAG
TTTCCATTTGGAATCTTGATTACATCATAAACCTCATAATTAAAAATTTATCTAAGTCACTAACTGAGAA
TAAATATTCTCAATTAGATGAAGAGCAACCAATGGAGATTGAT

>hCoV-19/France/HF1995/2020|EPI_ISL_414638|2020-03-04
ATGTTTCATCTCGTTGACTTTCAGGTTACTATAGCAGAGATATTACTAATTATTATGAGGACTTTTAAAG
TTTCCATTTGGAATCTTGATTACATCATAAACCTCATAATTAAAAATTTATCTAAGTCACTAACTGAGAA
TAAATATTCTCAATTAGATGAAGAGCAACCAATGGAGATTGAT

>hCoV-19/Finland/FIN-114/2020|EPI_ISL_414640|2020-03-01
ATGTTTCATCTCGTTGACTTTCAGGTTACTATAGCAGAGATATTACTAATTATTATGAGGACTTTTAAAG
TTTCCATTTGGAATCTTGATTACATCATAAACCTCATAATTAAAAATTTATCTAAGTCACTAACTGAGAA
TAAATATTCTCAATTAGATGAAGAGCAACCAATGGAGATTGAT

>hCoV-19/Finland/FIN-313/2020|EPI_ISL_414641|2020-03-05
ATGTTTCATCTCGTTGACTTTCAGGTTACTATAGCAGAGATATTACTAATTATTATGAGGACTTTTAAAG
TTTCCATTTGGAATCTTGATTACATCATAAACCTCATAATTAAAAATTTATCTAAGTCACTAACTGAGAA
TAAATATTCTCAATTAGATGAAGAGCAACCAATGGAGATTGAT

>hCoV-19/Finland/FIN-455/2020|EPI_ISL_414642|2020-03-08
ATGTTTCATCTCGTTGACTTTCAGGTTACTATAGCAGAGATATTACTAATTATTATGAGGACTTTTAAAG
TTTCCATTTGGAATCTTGATTACATCATAAACCTCATAATTAAAAATTTATCTAAGTCACTAACTGAGAA
TAAATATTCTCAATTAGATGAAGAGCAACCAATGGAGATTGAT

>hCoV-19/Finland/FIN-508/2020|EPI_ISL_414643|2020-03-07
ATGTTTCATCTCGTTGACTTTCAGGTTACTATAGCAGAGATATTACTAATTATTATGAGGACTTTTAAAG
TTTCCATTTGGAATCTTGATTACATCATAAACCTCATAATTAAAAATTTATCTAAGTCACTAACTGAGAA
TAAATATTCTCAATTAGATGAAGAGCAACCAATGGAGATTGAT

>hCoV-19/Finland/FIN-318/2020|EPI_ISL_414644|2020-03-04
ATGTTTCATCTCGTTGACTTTCAGGTTACTATAGCAGAGATATTACTAATTATTATGAGGACTTTTAAAG
TTTCCATTTGGAATCTTGATTACATCATAAACCTCATAATTAAAAATTTATCTAAGTCACTAACTGAGAA
TAAATATTCTCAATTAGATGAAGAGCAACCAATGGAGATTGAT

>hCoV-19/Finland/FIN-274/2020|EPI_ISL_414645|2020-03-04
ATGTTTCATCTCGTTGACTTTCAGGTTACTATAGCAGAGATATTACTAATTATTATGAGGACTTTTAAAG
TTTCCATTTGGAATCTTGATTACATCATAAACCTCATAATTAAAAATTTATCTAAGTCACTAACTGAGAA
TAAATATTCTCAATTAGATGAAGAGCAACCAATGGAGATTGAT

>hCoV-19/Finland/FIN-266/2020|EPI_ISL_414646|2020-03-04
ATGTTTCATCTCGTTGACTTTCAGGTTACTATAGCAGAGATATTACTAATTATTATGAGGACTTTTAAAG
TTTCCATTTGGAATCTTGATTACATCATAAACCTCATAATTAAAAATTTATCTAAGTCACTAACTGAGAA
TAAATATTCTCAATTAGATGAAGAGCAACCAATGGAGATTGAT

>hCoV-19/DRC/KN-13/2020|EPI_ISL_414647|2020-03-09
ATGTTTCATCTCGTTGACTTTCAGGTTACTATAGCAGAGATATTACTAATTATTATGAGGACTTTTAAAG
TTTCCATTTGGAATCTTGATTACATCATAAACCTCATAATTAAAAATTTATCTAAGTCACTAACTGAGAA
TAAATATTCTCAATTAGATGAAGAGCAACCAATGGAGATTGAT

>hCoV-19/USA/CA-PC101P/2020|EPI_ISL_414648|2020-03-11
ATGTTTCATCTCGTTGACTTTCAGGTTACTATAGCAGAGATATTACTAATTATTATGAGGACTTTTAAAG
TTTCCATTTGGAATCTTGATTACATCATAAACCTCATAATTAAAAATTTATCTAAGTCACTAACTGAGAA
TAAATATTCTCAATTAGATGAAGAGCAACCAATGGAGATTGAT

>hCoV-19/England/20129032104/2020|EPI_ISL_424020|2020-03-20
ATGTTTCATCTCGTTGACTTTCAGGTTACTATAGCAGAGATATTACTAATTATTATGAGGACTTTTAAAG
TTTCCATTTGGAATCTTGATTACATCATAAACCTCATAATTAAAAATTTATCTAAGTCACTAACTGAGAA
TAAATATTCTCAATTAGATGAAGAGCAACCAATGGAGATTGAT

>hCoV-19/England/20129032404/2020|EPI_ISL_424021|2020-03-20
ATGTTTCATCTCGTTGACTTTCAGGTTACTATAGCAGAGATATTACTAATTATTATGAGGACTTTTAAAG
TTTCCATTTGGAATCTTGATTACATCATAAACCTCATAATTAAAAATTTATCTAAGTCACTAACTGAGAA
TAAATATTCTCAATTAGATGAAGAGCAACCAATGGAGATTGAT

>hCoV-19/England/20129032804/2020|EPI_ISL_424022|2020-03-20
ATGTTTCATCTCGTTGACTTTCAGGTTACTATAGCAGAGATATTACTAATTATTATGAGGACTTTTAAAG
TTTCCATTTGGAATCTTGATTACATCATAAACCTCATAATTAAAAATTTATCTAAGTCACTAACTGAGAA
TAAATATTCTCAATTAGATGAAGAGCAACCAATGGAGATTGAT

>hCoV-19/England/20129033504/2020|EPI_ISL_424023|2020-03-20
ATGTTTCATCTCGTTGACTTTCAGGTTACTATAGCAGAGATATTACTAATTATTATGAGGACTTTTAAAG
TTTCCATTTGGAATCTTGATTACATCATAAACCTCATAATTAAAAATTTATCTAAGTCACTAACTGAGAA
TAAATATTCTCAATTAGATGAAGAGCAACCAATGGAGATTGAT

>hCoV-19/England/20129033804/2020|EPI_ISL_424024|2020-03-20
ATGTTTCATCTCGTTGACTTTCAGGTTACTATAGCAGAGATATTACTAATTATTATGAGGACTTTTAAAG
TTTCCATTTGGAATCTTGATTACATCATAAACCTCATAATTAAAAATTTATCTAAGTCACTAACTGAGAA
TAAATATTCTCAATTAGATGAAGAGCAACCAATGGAGATTGAT

>hCoV-19/England/20129033904/2020|EPI_ISL_424025|2020-03-20
ATGTTTCATCTCGTTGACTTTCAGGTTACTATAGCAGAGATATTACTAATTATTATGAGGACTTTTAAAG
TTTCCATTTGGAATCTTGATTACATCATAAACCTCATAATTAAAAATTTATCTAAGTCACTAACTGAGAA
TAAATATTCTCAATTAGATGAAGAGCAACCAATGGAGATTGAT

>hCoV-19/England/20129034504/2020|EPI_ISL_424026|2020-03-19
ATGTTTCATCTCGTTGACTTTCAGGTTACTATAGCAGAGATATTACTAATTATTATGAGGACTTTTAAAG
TTTCCATTTGGAATCTTGATTACATCATAAACCTCATAATTAAAAATTTATCTAAGTCACTAACTGAGAA
TAAATATTCTCAATTAGATGAAGAGCAACCAATGGAGATTGAT

>hCoV-19/England/20129034704/2020|EPI_ISL_424027|2020-03-21
ATGTTTCATCTCGTTGACTTTCAGGTTACTATAGCAGAGATATTACTAATTATTATGAGGACTTTTAAAG
TTTCCATTTGGAATCTTGATTACATCATAAACCTCATAATTAAAAATTTATCTAAGTCACTAACTGAGAA
TAAATATTCTCAATTAGATGAAGAGCAACCAATGGAGATTGAT

>hCoV-19/England/20129035304/2020|EPI_ISL_424028|2020-03-21
ATGTTTCATCTCGTTGACTTTCAGGTTACTATAGCAGAGATATTACTAATTATTATGAGGACTTTTAAAG
TTTCCATTTGGAATCTTGATTACATCATAAACCTCATAATTAAAAATTTATCTAAGTCACTAACTGAGAA
TAAATATTCTCAATTAGATGAAGAGCAACCAATGGAGATTGAT

>hCoV-19/England/20129035404/2020|EPI_ISL_424029|2020-03-20
ATGTTTCATCTCGTTGACTTTCAGGTTACTATAGCAGAGATATTACTAATTATTATGAGGACTTTTAAAG
TTTCCATTTGGAATCTTGATTACATCATAAACCTCATAATTAAAAATTTATCTAAGTCACTAACTGAGAA
TAAATATTCTCAATTAGATGAAGAGCAACCAATGGAGATTGAT

>hCoV-19/England/20129035504/2020|EPI_ISL_424030|2020-03-20
ATGTTTCATCTCGTTGACTTTCAGGTTACTATAGCAGAGATATTACTAATTATTATGAGGACTTTTAAAG
TTTCCATTTGGAATCTTGATTACATCATAAACCTCATAATTAAAAATTTATCTAAGTCACTAACTGAGAA
TAAATATTCTCAATTAGATGAAGAGCAACCAATGGAGATTGAT

>hCoV-19/England/20129035804/2020|EPI_ISL_424031|2020-03-20
ATGTTTCATCTCGTTGACTTTCAGGTTACTATAGCAGAGATATTACTAATTATTATGAGGACTTTTAAAG
TTTCCATTTGGAATCTTGATTACATCATAAACCTCATAATTAAAAATTTATCTAAGTCACTAACTGAGAA
TAAATATTCTCAATTAGATGAAGAGCAACCAATGGAGATTGAT

>hCoV-19/England/20129036004/2020|EPI_ISL_424032|2020-03-20
ATGTTTCATCTCGTTGACTTTCAGGTTACTATAGCAGAGATATTACTAATTATTATGAGGACTTTTAAAG
TTTCCATTTGGAATCTTGATTACATCATAAACCTCATAATTAAAAATTTATCTAAGTCACTAACTGAGAA
TAAATATTCTCAATTAGATGAAGAGCAACCAATGGAGATTGAT

>hCoV-19/England/20129036204/2020|EPI_ISL_424033|2020-03-20
ATGTTTCATCTCGTTGACTTTCAGGTTACTATAGCAGAGATATTACTAATTATTATGAGGACTTTTAAAG
TTTCCATTTGGAATCTTGATTACATCATAAACCTCATAATTAAAAATTTATCTAAGTCACTAACTGAGAA
TAAATATTCTCAATTAGATGAAGAGCAACCAATGGAGATTGAT

>hCoV-19/England/20129036404/2020|EPI_ISL_424034|2020-03-20
ATGTTTCATCTCGTTGACTTTCAGGTTACTATAGCAGAGATATTACTAATTATTATGAGGACTTTTAAAG
TTTCCATTTTGAATCTTGATTACATCATAAACCTCATAATTAAAAATTTATCTAAGTCACTAACTGAGAA
TAAATATTCTCAATTAGATGAAGAGCAACCAATGGAGATTGAT

>hCoV-19/England/20129036504/2020|EPI_ISL_424035|2020-03-20
ATGTTTCATCTCGTTGACTTTCAGGTTACTATAGCAGAGATATTACTAATTATTATGAGGACTTTTAAAG
TTTCCATTTGGAATCTTGATTACATCATAAACCTCATAATTAAAAATTTATCTAAGTCACTAACTGAGAA
TAAATATTCTCAATTAGATGAAGAGCAACCAATGGAGATTGAT

>hCoV-19/England/20129038304/2020|EPI_ISL_424040|2020-03-21
ATGTTTCATCTCGTTGACTTTCAGGTTACTATAGCAGAGATATTACTAATTATTATGAGGACTTTTAAAG
TTTCCATTTGGAATCTTGATTACATCATAAACCTCATAATTAAAAATTTATCTAAGTCACTAACTGAGAA
TAAATATTCTCAATTAGATGAAGAGCAACCAATGGAGATTGAT

>hCoV-19/England/20129038404/2020|EPI_ISL_424041|2020-03-21
ATGTTTCATCTCGTTGACTTTCAGGTTACTATAGCAGAGATATTACTAATTATTATGAGGACTTTTAAAG
TTTCCATTTGGAATCTTGATTACATCATAAACCTCATAATTAAAAATTTATCTAAGTCACTAACTGAGAA
TAAATATTCTCAATTAGATGAAGAGCAACCAATGGAGATTGAT

>hCoV-19/England/20129038804/2020|EPI_ISL_424042|2020-03-20
ATGTTTCATCTCGTTGACTTTCAGGTTACTATAGCAGAGATATTACTAATTATTATGAGGACTTTTAAAG
TTTCCATTTGGAATCTTGATTACATCATAAACCTCATAATTAAAAATTTATCTAAGTCACTAACTGAGAA
TAAATATTCTCAATTAGATGAAGAGCAACCAATGGAGATTGAT

>hCoV-19/England/20129042204/2020|EPI_ISL_424043|2020-03-12
ATGTTTCATCTCGTTGACTTTCAGGTTACTATAGCAGAGATATTACTAATTATTATGAGGACTTTTAAAG
TTTCCATTTGGAATCTTGATTACATCATAAACCTCATAATTAAAAATTTATCTAAGTCACTAACTGAGAA
TAAATATTCTCAATTAGATGAAGAGCAACCAATGGAGATTGAT

>hCoV-19/England/20129042504/2020|EPI_ISL_424044|2020-03-11
ATGTTTCATCTCGTTGACTTTCAGGTTACTATAGCAGAGATATTACTAATTATTATGAGGACTTTTAAAG
TTTCCATTTGGAATCTTGATTACATCATAAACCTCATAATTAAAAATTTATCTAAGTCACTAACTGAGAA
TAAATATTCTCAATTAGATGAAGAGCAACCAATGGAGATTGAT

>hCoV-19/England/20129042806/2020|EPI_ISL_424045|2020-03-11
ATGTTTCATCTCGTTGACTTTCAGGTTACTATAGCAGAGATATTACTAATTATTATGAGGACTTTTAAAG
TTTCCATTTGGAATCTTGATTACATCATAAACCTCATAATTAAAAATTTATCTAAGTCACTAACTGAGAA
TAAATATTCTCAATTAGATGAAGAGCAACCAATGGAGATTGAT

>hCoV-19/England/20129042904/2020|EPI_ISL_424046|2020-03-11
ATGTTTCATCTCGTTGACTTTCAGGTTACTATAGCAGAGATATTACTAATTATTATGAGGACTTTTAAAG
TTTCCATTTGGAATCTTGATTACATCATAAACCTCATAATTAAAAATTTATCTAAGTCACTAACTGAGAA
TAAATATTCTCAATTAGATGAAGAGCAACCAATGGAGATTGAT

>hCoV-19/England/20129044404/2020|EPI_ISL_424047|2020-03-11
ATGTTTCATCTCGTTGACTTTCAGGTTACTATAGCAGAGATATTACTAATTATTATGAGGACTTTTAAAG
TTTCCATTTGGAATCTTGATTACATCATAAACCTCATAATTAAAAATTTATCTAAGTCACTAACTGAGAA
TAAATATTCTCAATTAGATGAAGAGCAACCAATGGAGATTGAT

>hCoV-19/England/20129044506/2020|EPI_ISL_424048|2020-03-11
ATGTTTCATCTCGTTGACTTTCAGGTTACTATAGCAGAGATATTACTAATTATTATGAGGACTTTTAAAG
TTTCCATTTGGAATCTTGATTACATCATAAACCTCATAATTAAAAATTTATCTAAGTCACTAACTGAGAA
TAAATATTCTCAATTAGATGAAGAGCAACCAATGGAGATTGAT

>hCoV-19/England/20129047706/2020|EPI_ISL_424049|2020-03-13
ATGTTTCATCTCGTTGACTTTCAGGTTACTATAGCAGAGATATTACTAATTATTATGAGGACTTTTAAAG
TTTCCATTTGGAATCTTGATTACATCATAAACCTCATAATTAAAAATTTATCTAAGTCACTAACTGAGAA
TAAATATTCTCAATTAGATGAAGAGCAACCAATGGAGATTGAT

>hCoV-19/England/20129050802/2020|EPI_ISL_424050|2020-03-12
ATGTTTCATCTCGTTGACTTTCAGGTTACTATAGCAGAGATATTACTAATTATTATGAGGACTTTTAAAG
TTTCCATTTGGAATCTTGATTACATCATAAACCTCATAATTAAAAATTTATCTAAGTCACTAACTGAGAA
TAAATATTCTCAATTAGATGAAGAGCAACCAATGGAGATTGAT

>hCoV-19/England/20129054906/2020|EPI_ISL_424051|2020-02-12
ATGTTTCATCTCGTTGACTTTCAGGTTACTATAGCAGAGATATTACTAATTATTATGAGGACTTTTAAAG
TTTCCATTTGGAATCTTGATTACATCATAAACCTCATAATTAAAAATTTATCTAAGTCACTAACTGAGAA
TAAATATTCTCAATTAGATGAAGAGCAACCAATGGAGATTGAT

>hCoV-19/England/20129056804/2020|EPI_ISL_424052|2020-03-21
ATGTTTCATCTCGTTGACTTTCAGGTTACTATAGCAGAGATATTACTAATTATTATGAGGACTTTTAAAG
TTTCCATTTGGAATCTTGATTACATCATAAACCTCATAATTAAAAATTTATCTAAGTCACTAACTGAGAA
TAAATATTCTCAATTAGATGAAGAGCAACCAATGGAGATTGAT

>hCoV-19/England/20129057604/2020|EPI_ISL_424053|2020-03-10
ATGTTTCATCTCGTTGACTTTCAGGTTACTATAGCAGAGATATTACTAATTATTATGAGGACTTTTAAAG
TTTCCATTTGGAATCTTGATTACATCATAAACCTCATAATTAAAAATTTATCTAAGTCACTAACTGAGAA
TAAATATTCTCAATTAGATGAAGAGCAACCAATGGAGATTGAT

>hCoV-19/England/20129059204/2020|EPI_ISL_424054|2020-03-09
ATGTTTCATCTCGTTGACTTTCAGGTTACTATAGCAGAGATATTACTAATTATTATGAGGACTTTTAAAG
TTTCCATTTGGAATCTTGATTACATCATAAACCTCATAATTAAAAATTTATCTAAGTCACTAACTGAGAA
TAAATATTCTCAATTAGATGAAGAGCAACCAATGGAGATTGAT

>hCoV-19/England/20129059304/2020|EPI_ISL_424055|2020-03-09
ATGTTTCATCTCGTTGACTTTCAGGTTACTATAGCAGAGATATTACTAATTATTATGAGGACTTTTAAAG
TTTCCATTTGGAATCTTGATTACATCATAAACCTCATAATTAAAAATTTATCTAAGTCACTAACTGAGAA
TAAATATTCTCAATTAGATGAAGAGCAACCAATGGAGATTGAT

>hCoV-19/England/20129061004/2020|EPI_ISL_424056|2020-03-12
ATGTTTCATCTCGTTGACTTTCAGGTTACTATAGCAGAGATATTACTAATTATTATGAGGACTTTTAAAG
TTTCCATTTGGAATCTTGATTACATCATAAACCTCATAATTAAAAATTTATCTAAGTCACTAACTGAGAA
TAAATATTCTCAATTAGATGAAGAGCAACCAATGGAGATTGAT

>hCoV-19/England/20129061704/2020|EPI_ISL_424057|2020-03-12
ATGTTTCATCTCGTTGACTTTCAGGTTACTATAGCAGAGATATTACTAATTATTATGAGGACTTTTAAAG
TTTCCATTTGGAATCTTGATTACATCATAAACCTCATAATTAAAAATTTATCTAAGTCACTAACTGAGAA
TAAATATTCTCAATTAGATGAAGAGCAACCAATGGAGATTGAT

>hCoV-19/England/20129062104/2020|EPI_ISL_424058|2020-03-12
ATGTTTCATCTCGTTGACTTTCAGGTTACTATAGCAGAGATATTACTAATTATTATGAGGACTTTTAAAG
TTTCCATTTGGAATCTTGATTACATCATAAACCTCATAATTAAAAATTTATCTAAGTCACTAACTGAGAA
TAAATATTCTCAATTAGATGAAGAGCAACCAATGGAGATTGAT

>hCoV-19/England/20129062604/2020|EPI_ISL_424059|2020-03-21
ATGTTTCATCTCGTTGACTTTCAGGTTACTATAGCAGAGATATTACTAATTATTATGAGGACTTTTAAAG
TTTCCATTTGGAATCTTGATTACATCATAAACCTCATAATTAAAAATTTATCTAAGTCACTAACTGAGAA
TAAATATTCTCAATTAGATGAAGAGCAACCAATGGAGATTGAT

>hCoV-19/England/20129125504/2020|EPI_ISL_424100|2020-03-12
ATGTTTCATCTCGTTGACTTTCAGGTTACTATAGCAGAGATATTACTAATTATTATGAGGACTTTTAAAG
TTTCCATTTGGAATCTTGATTACATCATAAACCTCATAATTAAAAATTTATCTAAGTCACTAACTGAGAA
TAAATATTCTCAATTAGATGAAGAGCAACCAATGGAGATTGAT

>hCoV-19/England/20129126204/2020|EPI_ISL_424101|2020-03-12
ATGTTTCATCTCGTTGACTTTCAGGTTACTATAGCAGAGATATTACTAATTATTATGAGGACTTTTAAAG
TTTCCATTTGGAATCTTGATTACATCATAAACCTCATAATTAAAAATTTATCTAAGTCACTAACTGAGAA
TAAATATTCTCAATTAGATGAAGAGCAACCAATGGAGATTGAT

>hCoV-19/England/20129127704/2020|EPI_ISL_424102|2020-03-13
ATGTTTCATCTCGTTGACTTTCAGGTTACTATAGCAGAGATATTACTAATTATTATGAGGACTTTTAAAG
TTTCCATTTGGAATCTTGATTACATCATAAACCTCATAATTAAAAATTTATCTAAGTCACTAACTGAGAA
TAAATATTCTCAATTAGATGAAGAGCAACCAATGGAGATTGAT

>hCoV-19/England/20129128904/2020|EPI_ISL_424103|2020-03-13
ATGTTTCATCTCGTTGACTTTCAGGTTACTATAGCAGAGATATTACTAATTATTATGAGGACTTTTAAAG
TTTCCATTTGGAATCTTGATTACATCATAAACCTCATAATTAAAAATTTATCTAAGTCACTAACTGAGAA
TAAATATTCTCAATTAGATGAAGAGCAACCAATGGAGATTGAT

>hCoV-19/England/20129133804/2020|EPI_ISL_424104|2020-03-12
ATGTTTCATCTCGTTGACTTTCAGGTTACTATAGCAGAGATATTACTAATTATTATGAGGACTTTTAAAG
TTTCCATTTGGAATCTTGATTACATCATAAACCTCATAATTAAAAATTTATCTAAGTCACTAACTGAGAA
TAAATATTCTCAATTAGATGAAGAGCAACCAATGGAGATTGAT

>hCoV-19/England/20129133904/2020|EPI_ISL_424105|2020-03-12
ATGTTTCATCTCGTTGACTTTCAGGTTACTATAGCAGAGATATTACTAATTATTATGAGGACTTTTAAAG
TTTCCATTTGGAATCTTGATTACATCATAAACCTCATAATTAAAAATTTATCTAAGTCACTAACTGAGAA
TAAATATTCTCAATTAGATGAAGAGCAACCAATGGAGATTGAT

>hCoV-19/England/20129141702/2020|EPI_ISL_424106|2020-03-21
ATGTTTCATCTCGTTGACTTTCAGGTTACTATAGCAGAGATATTACTAATTATTATGAGGACTTTTAAAG
TTTCCATTTGGAATCTTGATTACATCATAAACCTCATAATTAAAAATTTATCTAAGTCACTAACTGAGAA
TAAATATTCTCAATTAGATGAAGAGCAACCAATGGAGATTGAT

>hCoV-19/England/20129142004/2020|EPI_ISL_424107|2020-03-12
ATGTTTCATCTCGTTGACTTTCAGGTTACTATAGCAGAGATATTACTAATTATTATGAGGACTTTTAAAG
TTTCCATTTGGAATCTTGATTACATCATAAACCTCATAATTAAAAATTTATCTAAGTCACTAACTGAGAA
TAAATATTCTCAATTAGATGAAGAGCAACCAATGGAGATTGAT

>hCoV-19/England/20129142604/2020|EPI_ISL_424108|2020-03-12
ATGTTTCATCTCGTTGACTTTCAGGTTACTATAGCAGAGATATTACTAATTATTATGAGGACTTTTAAAG
TTTCCATTTGGAATCTTGATTACATCATAAACCTCATAATTAAAAATTTATCTAAGTCACTAACTGAGAA
TAAATATTCTCAATTAGATGAAGAGCAACCAATGGAGATTGAT

>hCoV-19/England/20129143004/2020|EPI_ISL_424109|2020-03-11
ATGTTTCATCTCGTTGACTTTCAGGTTACTATAGCAGAGATATTACTAATTATTATGAGGACTTTTAAAG
TTTCCATTTGGAATCTTGATTACATCATAAACCTCATAATTAAAAATTTATCTAAGTCACTAACTGAGAA
TAAATATTCTCAATTAGATGAAGAGCAACCAATGGAGATTGAT

>hCoV-19/England/20129143204/2020|EPI_ISL_424110|2020-03-11
ATGTTTCATCTCGTTGACTTTCAGGTTACTATAGCAGAGATATTACTAATTATTATGAGGACTTTTAAAG
TTTCCATTTGGAATCTTGATTACATCATAAACCTCATAATTAAAAATTTATCTAAGTCACTAACTGAGAA
TAAATATTCTCAATTAGATGAAGAGCAACCAATGGAGATTGAT

>hCoV-19/England/20129145002/2020|EPI_ISL_424111|2020-03-10
ATGTTTCATCTCGTTGACTTTCAGGTTACTATAGCAGAGATATTACTAATTATTATGAGGACTTTTAAAG
TTTCCATTTGGAATCTTGATTACATCATAAACCTCATAATTAAAAATTTATCTAAGTCACTAACTGAGAA
TAAATATTCTCAATTAGATGAAGAGCAACCAATGGAGATTGAT

>hCoV-19/England/20129145202/2020|EPI_ISL_424112|2020-03-11
ATGTTTCATCTCGTTGACTTTCAGGTTACTATAGCAGAGATATTACTAATTATTATGAGGACTTTTAAAG
TTTCCATTTGGAATCTTGATTACATCATAAACCTCATAATTAAAAATTTATCTAAGTCACTAACTGAGAA
TAAATATTCTCAATTAGATGAAGAGCAACCAATGGAGATTGAT

>hCoV-19/England/20129146302/2020|EPI_ISL_424113|2020-03-12
ATGTTTCATCTCGTTGACTTTCAGGTTACTATAGCAGAGATATTACTAATTATTATGAGGACTTTTAAAG
TTTCCATTTGGAATCTTGATTACATCATAAACCTCATAATTAAAAATTTATCTAAGTCACTAACTGAGAA
TAAATATTCTCAATTAGATGAAGAGCAACCAATGGAGATTGAT

>hCoV-19/England/20129147002/2020|EPI_ISL_424114|2020-03-11
ATGTTTCATCTCGTTGACTTTCAGGTTACTATAGCAGAGATATTACTAATTATTATGAGGACTTTTAAAG
TTTCCATTTGGAATCTTGATTACATCATAAACCTCATAATTAAAAATTTATCTAAGTCACTAACTGAGAA
TAAATATTCTCAATTAGATGAAGAGCAACCAATGGAGATTGAT

>hCoV-19/England/20129147504/2020|EPI_ISL_424115|2020-03-12
ATGTTTCATCTCGTTGACTTTCAGGTTACTATAGCAGAGATATTACTAATTATTATGAGGACTTTTAAAG
TTTCCATTTGGAATCTTGATTACATCATAAACCTCATAATTAAAAATTTATCTAAGTCACTAACTGAGAA
TAAATATTCTCAATTAGATGAAGAGCAACCAATGGAGATTGAT

>hCoV-19/England/20129147804/2020|EPI_ISL_424116|2020-03-21
ATGTTTCATCTCGTTGACTTTCAGGTTACTATAGCAGAGATATTACTAATTATTATGAGGACTTTTAAAG
TTTCCATTTGGAATCTTGATTACATCATAAACCTCATAATTAAAAATTTATCTAAGTCACTAACTGAGAA
TAAATATTCTCAATTAGATGAAGAGCAACCAATGGAGATTGAT

>hCoV-19/England/20129148904/2020|EPI_ISL_424117|2020-03-12
ATGTTTCATCTCGTTGACTTTCAGGTTACTATAGCAGAGATATTACTAATTATTATGAGGACTTTTAAAG
TTTCCATTTGGAATCTTGATTACATCATAAACCTCATAATTAAAAATTTATCTAAGTCACTAACTGAGAA
TAAATATTCTCAATTAGATGAAGAGCAACCAATGGAGATTGAT

>hCoV-19/USA/WA-UW-1294/2020|EPI_ISL_424180|2020-03-18
ATGTTTCATCTCGTTGACTTTCAGGTTACTATAGCAGAGATATTACTAATTATTATGAGGACTTTTAAAG
TTTCCATTTGGAATCTTGATTACATCATAAACCTCATAATTAAAAATTTATCTAAGTCACTAACTGAGAA
TAAATATTCTCAATTAGATGAAGAGCAACCAATGGAGATTGAT

>hCoV-19/USA/UN-UW-1402/2020|EPI_ISL_424181|2020-03-16
ATGTTTCATCTCGTTGACTTTCAGGTTACTATAGCAGAGATATTACTAATTATTATGAGGACTTTTAAAG
TTTCCATTTGGAATCTTGATTACATCATAAACCTCATAATTAAAAATTTATCTAAGTCACTAACTGAGAA
TAAATATTCTCAATTAGATGAAGAGCAACCAATGGAGATTGAT

>hCoV-19/USA/WA-UW-1478/2020|EPI_ISL_424182|2020-03-18
ATGTTTCATCTCGTTGACTTTCAGGTTACTATAGCAGAGATATTACTAATTATTATGAGGACTTTTAAAG
TTTCCATTTGGAATCTTGATTACATCATAAACCTCATAATTAAAAATTTATCTAAGTCACTAACTGAGAA
TAAATATTCTCAATTAGATGAAGAGCAACCAATGGAGATTGAT

>hCoV-19/USA/WA-UW-1436/2020|EPI_ISL_424183|2020-03-18
ATGTTTCATCTCGTTGACTTTCAGGTTACTATAGCAGAGATATTACTAATTATTATGAGGACTTTTAAAG
TTTCCATTTGGAATCTTGATTACATCATAAACCTCATAATTAAAAATTTATCTAAGTCACTAACTGAGAA
TAAATATTCTCAATTAGATGAAGAGCAACCAATGGAGATTGAT

>hCoV-19/USA/WA-UW-1422/2020|EPI_ISL_424184|2020-03-18
ATGTTTCATCTCGTTGACTTTCAGGTTACTATAGCAGAGATATTACTAATTATTATGAGGACTTTTAAAG
TTTCCATTTGGAATCTTGATTACATCATAAACCTCATAATTAAAAATTTATCTAAGTCACTAACTGAGAA
TAAATATTCTCAATTAGATGAAGAGCAACCAATGGAGATTGAT

>hCoV-19/USA/UN-UW-1486/2020|EPI_ISL_424185|2020-03-18
ATGTTTCATCTCGTTGACTTTCAGGTTACTATAGCAGAGATATTACTAATTATTATGAGGACTTTTAAAG
TTTCCATTTGGAATCTTGATTACATCATAAACCTCATAATTAAAAATTTATCTAAGTCACTAACTGAGAA
TAAATATTCTCAATTAGATGAAGAGCAACCAATGGAGATTGAT

>hCoV-19/USA/WA-UW-1644/2020|EPI_ISL_424186|2020-03-20
ATGTTTCATCTCGTTGACTTTCAGGTTACTATAGCAGAGATATTACTAATTATTATGAGGACTTTTAAAG
TTTCCATTTGGAATCTTGATTACATCATAAACCTCATAATTAAAAATTTATCTAAGTCACTAACTGAGAA
TAAATATTCTCAATTAGATGAAGAGCAACCAATGGAGATTGAT

>hCoV-19/USA/WA-UW-1646/2020|EPI_ISL_424187|2020-03-20
ATGTTTCATCTCGTTGACTTTCAGGTTACTATAGCAGAGATATTACTAATTATTATGAGGACTTTTAAAG
TTTCCATTTGGAATCTTGATTACATCATAAACCTCATAATTAAAAATTTATCTAAGTCACTAACTGAGAA
TAAATATTCTCAATTAGATGAAGAGCAACCAATGGAGATTGAT

>hCoV-19/USA/WA-UW-1645/2020|EPI_ISL_424188|2020-03-20
ATGTTTCATCTCGTTGACTTTCAGGTTACTATAGCAGAGATATTACTAATTATTATGAGGACTTTTAAAG
TTTCCATTTGGAATCTTGATTACATCATAAACCTCATAATTAAAAATTTATCTAAGTCACTAACTGAGAA
TAAATATTCTCAATTAGATGAAGAGCAACCAATGGAGATTGAT

>hCoV-19/USA/UN-UW-Not found/2020|EPI_ISL_424189|2020-03
ATGTTTCATCTCGTTGACTTTCAGGTTACTATAGCAGAGATATTACTAATTATTATGAGGACTTTTAAAG
TTTCCATTTGGAATCTTGATTACATCATAAACCTCATAATTAAAAATTTATCTAAGTCACTAACTGAGAA
TAAATATTCTCAATTAGATGAAGAGCAACCAATGGAGATTGAT

>hCoV-19/USA/WA-UW-1675/2020|EPI_ISL_424190|2020-03-20
ATGTTTCATCTCGTTGACTTTCAGGTTACTATAGCAGAGATATTACTAATTATTATGAGGACTTTTAAAG
TTTCCATTTGGAATCTTGATTACATCATAAACCTCATAATTAAAAATTTATCTAAGTCACTAACTGAGAA
TAAATATTCTCAATTAGATGAAGAGCAACCAATGGAGATTGAT

>hCoV-19/USA/WA-UW-1683/2020|EPI_ISL_424191|2020-03-20
ATGTTTCATCTCGTTGACTTTCAGGTTACTATAGCAGAGATATTACTAATTATTATGAGGACTTTTAAAG
TTTCCATTTGGAATCTTGATTACATCATAAACCTCATAATTAAAAATTTATCTAAGTCACTAACTGAGAA
TAAATATTCTCAATTAGATGAAGAGCAACCAATGGAGATTGAT

>hCoV-19/USA/WA-UW-1688/2020|EPI_ISL_424192|2020-03-20
ATGTTTCATCTCGTTGACTTTCAGGTTACTATAGCAGAGATATTACTAATTATTATGAGGACTTTTAAAG
TTTCCATTTGGAATCTTGATTACATCATAAACCTCATAATTAAAAATTTATCTAAGTCACTAACTGAGAA
TAAATATTCTCAATTAGATGAAGAGCAACCAATGGAGATTGAT

>hCoV-19/USA/WA-UW-1728/2020|EPI_ISL_424193|2020-03-21
ATGTTTCATCTCGTTGACTTTCAGGTTACTATAGCAGAGATATTACTAATTATTATGAGGACTTTTAAAG
TTTCCATTTGGAATCTTGATTACATCATAAACCTCATAATTAAAAATTTATCTAAGTCACTAACTGAGAA
TAAATATTCTCAATTAGATGAAGAGCAACCAATGGAGATTGAT

>hCoV-19/USA/WA-UW-1661/2020|EPI_ISL_424194|2020-03-20
ATGTTTCATCTTGTTGACTTTCAGGTTACTATAGCAGAGATATTACTAATTATTATGAGGACTTTTAAAG
TTTCCATTTGGAATCTTGATTACATCATAAACCTCATAATTAAAAATTTATCTAAGTCACTAACTGAGAA
TAAATATTCTCAATTAGATGAAGAGCAACCAATGGAGATTGAT

>hCoV-19/USA/WA-UW-1726/2020|EPI_ISL_424195|2020-03-21
ATGTTTCATCTCGTTGACTTTCAGGTTACTATAGCAGAGATATTACTAATTATTATGAGGACTTTTAAAG
TTTCCATTTGGAATCTTGATTACATCATAAACCTCATAATTAAAAATTTATCTAAGTCACTAACTGAGAA
TAAATATTCTCAATTAGATGAAGAGCAACCAATGGAGATTGAT

>hCoV-19/USA/WA-UW-1666/2020|EPI_ISL_424196|2020-03-20
ATGTTTCATCTCGTTGACTTTCAGGTTACTATAGCAGAGATATTACTAATTATTATGAGGACTTTTAAAG
TTTCCATTTGGAATCTTGATTACATCATAAACCTCATAATTAAAAATTTATCTAAGTCACTAACTGAGAA
TAAATATTCTCAATTAGATGAAGAGCAACCAATGGAGATTGAT

>hCoV-19/USA/WA-UW-1640/2020|EPI_ISL_424197|2020-03-20
ATGTTTCATCTCGTTGACTTTCAGGTTACTATAGCAGAGATATTACTAATTATTATGAGGACTTTTAAAG
TTTCCATTTGGAATCTTGATTACATCATAAACCTCATAATTAAAAATTTATCTAAGTCACTAACTGAGAA
TAAATATTCTCAATTAGATGAAGAGCAACCAATGGAGATTGAT

>hCoV-19/USA/WA-UW-1656/2020|EPI_ISL_424198|2020-03-20
ATGTTTCATCTCGTTGACTTTCAGGTTACTATAGCAGAGATATTACTAATTATTATGAGGACTTTTAAAG
TTTCCATTTGGAATCTTGATTACATCATAAACCTCATAATTAAAAATTTATCTAAGTCACTAACTGAGAA
TAAATATTCTCAATTAGATGAAGAGCAACCAATGGAGATTGAT

>hCoV-19/USA/WA-UW-1672/2020|EPI_ISL_424199|2020-03-20
ATGTTTCATCTCGTTGACTTTCAGGTTACTATAGCAGAGATATTACTAATTATTATGAGGACTTTTAAAG
TTTCCATTTGGAATCTTGATTACATCATAAACCTCATAATTAAAAATTTATCTAAGTCACTAACTGAGAA
TAAATATTCTCAATTAGATGAAGAGCAACCAATGGAGATTGAT

>hCoV-19/USA/NY-NYUMC162/2020|EPI_ISL_426617|2020-04-01
ATGTTTCATCTCGTTGACTTTCAGGTTACTATAGCAGAGATATTACTAATTATTATGAGGACTTTTAAAG
TTTCCATTTGGAATCTTGATTACATCATAAACCTCATAATTAAAAATTTATCTAAGTCACTAACTGAGAA
TAAATATTCTCAATTAGATGAAGAGCAACCAATGGAGATTGAT

>hCoV-19/USA/NY-NYUMC163/2020|EPI_ISL_426618|2020-04-01
ATGTTTCATCTCGTTGACTTTCAGGTTACTATAGCAGAGATATTACTAATTATTATGAGGACTTTTAAAG
TTTCCATTTGGAATCTTGATTACATCATAAACCTCATAATTAAAAATTTATCTAAGTCACTAACTGAGAA
TAAATATTCTCAATTAGATGAAGAGCAACCAATGGAGATTGAT

>hCoV-19/USA/NY-NYUMC164/2020|EPI_ISL_426619|2020-04-01
ATGTTTCATCTCGTTGACTTTCAGGTTACTATAGCAGAGATATTACTAATTATTATGAGGACTTTTAAAG
TTTCCATTTGGAATCTTGATTACATCATAAACCTCATAATTAAAAATTTATCTAAGTCACTAACTGAGAA
TAAATATTCTCAATTAGATGAAGAGCAACCAATGGAGATTGAT

>hCoV-19/USA/NY-NYUMC165/2020|EPI_ISL_426620|2020-04-01
ATGTTTCATCTCGTTGACTTTCAGGTTACTATAGCAGAGATATTACTAATTATTATGAGGACTTTTAAAG
TTTCCATTTGGAATCTTGATTACATCATAAACCTCATAATTAAAAATTTATCTAAGTCACTAACTGAGAA
TAAATATTCTCAATTAGATGAAGAGCAACCAATGGAGATTGAT

>hCoV-19/USA/NY-NYUMC166/2020|EPI_ISL_426621|2020-04-01
ATGTTTCATCTCGTTGACTTTCAGGTTACTATAGCAGAGATATTACTAATTATTATGAGGACTTTTAAAG
TTTCCATTTGGAATCTTGATTACATCATAAACCTCATAATTAAAAATTTATCTAAGTCACTAACTGAGAA
TAAATATTCTCAATTAGATGAAGAGCAACCAATGGAGATTGAT

>hCoV-19/USA/NY-NYUMC167/2020|EPI_ISL_426622|2020-04-01
ATGTTTCATCTCGTTGACTTTCAGGTTACTATAGCAGAGATATTACTAATTATTATGAGGACTTTTAAAG
TTTCCATTTGGAATCTTGATTACATCATAAACCTCATAATTAAAAATTTATCTAAGTCACTAACTGAGAA
TAAATATTCTCAATTAGATGAAGAGCAACCAATGGAGATTGAT

>hCoV-19/USA/NY-NYUMC168/2020|EPI_ISL_426623|2020-04-01
ATGTTTCATCTCGTTGACTTTCAGGTTACTATAGCAGAGATATTACTAATTATTATGAGGACTTTTAAAG
TTTCCATTTGGAATCTTGATTACATCATAAACCTCATAATTAAAAATTTATCTAAGTCACTAACTGAGAA
TAAATATTCTCAATTAGATGAAGAGCAACCAATGGAGATTGAT

>hCoV-19/USA/NY-NYUMC169/2020|EPI_ISL_426624|2020-04-01
ATGTTTCATCTCGTTGACTTTCAGGTTACTATAGCAGAGATATTACTAATTATTATGAGGACTTTTAAAG
TTTCCATTTGGAATCTTGATTACATCATAAACCTCATAATTAAAAATTTATCTAAGTCACTAACTGAGAA
TAAATATTCTCAATTAGATGAAGAGCAACCAATGGAGATTGAT

>hCoV-19/USA/NY-NYUMC170/2020|EPI_ISL_426625|2020-04-01
ATGTTTCATCTCGTTGACTTTCAGGTTACTATAGCAGAGATATTACTAATTATTATGAGGACTTTTAAAG
TTTCCATTTGGAATCTTGATTACATCATAAACCTCATAATTAAAAATTTATCTAAGTCACTAACTGAGAA
TAAATATTCTCAATTAGATGAAGAGCAACCAATGGAGATTGAT

>hCoV-19/USA/NY-NYUMC171/2020|EPI_ISL_426626|2020-04-01
ATGTTTCATCTCGTTGACTTTCAGGTTACTATAGCAGAGATATTACTAATTATTATGAGGACTTTTAAAG
TTTCCATTTGGAATCTTGATTACATCATAAACCTCATAATTAAAAATTTATCTAAGTCACTAACTGAGAA
TAAATATTCTCAATTAGATGAAGAGCAACCAATGGAGATTGAT

>hCoV-19/USA/LA-BIE-096/2020|EPI_ISL_426627|2020-04-06
ATGTTTCATCTCGTTGACTTTCAGGTTACTATAGCAGAGATATTACTAATTATTATGAGGACTTTTAAAG
TTTCCATTTGGAATCTTGATTACATCATAAACCTCATAATTAAAAATTTATCTAAGTCACTAACTGAGAA
TAAATATTCTCAATTAGATGAAGAGCAACCAATGGAGATTGAT

>hCoV-19/USA/LA-BIE-097/2020|EPI_ISL_426628|2020-04-06
ATGTTTCATCTCGTTGACTTTCAGGTTACTATAGCAGAGATATTACTAATTATTATGAGGACTTTTAAAG
TTTCCATTTGGAATCTTGATTACATCATAAACCTCATAATTAAAAATTTATCTAAGTCACTAACTGAGAA
TAAATATTCTCAATTAGATGAAGAGCAACCAATGGAGATTGAT

>hCoV-19/Taiwan/TSGH-01/2020|EPI_ISL_426629|2020-02-07
ATGTTTCATCTCGTTGACTTTCAGGTTACTATAGCAGAGATATTACTAATTATTATGAGGACTTTTAAAG
TTTCCATTTGGAATCTTGATTACATCATAAACCTCATAATTAAAAATTTATCTAAGTCACTAACTGAGAA
TAAATATTCTCAATTAGATGAAGAGCAACCAATGGAGATTGAT

>hCoV-19/Taiwan/TSGH-02/2020|EPI_ISL_426630|2020-03-17
ATGTTTCATCTCGTTGACTTTCAGGTTACTATAGCAGAGATATTACTAATTATTATGAGGACTTTTAAAG
TTTCCATTTGGAATCTTGATTACATCATAAACCTCATAATTAAAAATTTATCTAAGTCACTAACTGAGAA
TAAATATTCTCAATTAGATGAAGAGCAACCAATGGAGATTGAT

>hCoV-19/Taiwan/TSGH-03/2020|EPI_ISL_426631|2020-03-17
ATGTTTCATCTCGTTGACTTTCAGGTTACTATAGCAGAGATATTACTAATTATTATGAGGACTTTTAAAG
TTTCCATTTGGAATCTTGATTACATCATAAACCTCATAATTAAAAATTTATCTAAGTCACTAACTGAGAA
TAAATATTCTCAATTAGATGAAGAGCAACCAATGGAGATTGAT

>hCoV-19/Taiwan/TSGH-04/2020|EPI_ISL_426632|2020-03-17
ATGTTTCATCTCGTTGACTTTCAGGTTACTATAGCAGAGATATTACTAATTATTATGAGGACTTTTAAAG
TTTCCATTTGGAATCTTGATTACATCATAAACCTCATAATTAAAAATTTATCTAAGTCACTAACTGAGAA
TAAATATTCTCAATTAGATGAAGAGCAACCAATGGAGATTGAT

>hCoV-19/Australia/NT06/2020|EPI_ISL_426633|2020-03-19
ATGTTTCATCTCGTTGACTTTCAGGTTACTATAGCAGAGATATTACTAATTATTATGAGGACTTTTAAAG
TTTCCATTTGGAATCTTGATTACATCATAAACCTCATAATTAAAAATTTATCTAAGTCACTAACTGAGAA
TAAATATTCTCAATTAGATGAAGAGCAACCAATGGAGATTGAT

>hCoV-19/Australia/NT08/2020|EPI_ISL_426634|2020-03-20
ATGTTTCATCTCGTTGACTTTCAGGTTACTATAGCAGAGATATTACTAATTATTATGAGGACTTTTAAAG
TTTCCATTTGGAATCTTGATTACATCATAAACCTCATAATTAAAAATTTATCTAAGTCACTAACTGAGAA
TAAATATTCTCAATTAGATGAAGAGCAACCAATGGAGATTGAT

>hCoV-19/Australia/NT18/2020|EPI_ISL_426635|2020-03-23
ATGTTTCATCTCGTTGACTTTCAGGTTACTATAGCAGAGATATTACTAATTATTATGAGGACTTTTAAAG
TTTCCATTTGGAATCTTGATTACATCATAAACCTCATAATTAAAAATTTATCTAAGTCACTAACTGAGAA
TAAATATTCTCAATTAGATGAAGAGCAACCAATGGAGATTGAT

>hCoV-19/Australia/NT19/2020|EPI_ISL_426636|2020-03-25
ATGTTTCATCTCGTTGACTTTCAGGTTACTATAGCAGAGATATTACTAATTATTATGAGGACTTTTAAAG
TTTCCATTTGGAATCTTGATTACATCATAAACCTCATAATTAAAAATTTATCTAAGTCACTAACTGAGAA
TAAATATTCTCAATTAGATGAAGAGCAACCAATGGAGATTGAT

>hCoV-19/Australia/VIC373/2020|EPI_ISL_426680|2020-03-22
ATGTTTCATCTCGTTGACTTTCAGGTTACTATAGCAGAGATATTACTAATTATTATGAGGACTTTTAAAG
TTTCCATTTGGAATCTTGATTACATCATAAACCTCATAATTAAAAATTTATCTAAGTCACTAACTGAGAA
TAAATATTCTCAATTAGATGAAGAGCAACCAATGGAGATTGAT

>hCoV-19/Australia/VIC374/2020|EPI_ISL_426681|2020-03-22
ATGTTTCATCTCGTTGACTTTCAGGTTACTATAGCAGAGATATTACTAATTATTATGAGGACTTTTAAAG
TTTCCATTTGGAATCTTGATTACATCATAAACCTCATAATTAAAAATTTATCTAAGTCACTAACTGAGAA
TAAATATTCTCAATTAGATGAAGAGCAACCAATGGAGATTGAT

>hCoV-19/Australia/VIC375/2020|EPI_ISL_426682|2020-03-22
ATGTTTCATCTCGTTGACTTTCAGGTTACTATAGCAGAGATATTACTAATTATTATGAGGACTTTTAAAG
TTTCCATTTGGAATCTTGATTACATCATAAACCTCATAATTAAAAATTTATCTAAGTCACTAACTGAGAA
TAAATATTCTCAATTAGATGAAGAGCAACCAATGGAGATTGAT

>hCoV-19/Australia/VIC376/2020|EPI_ISL_426683|2020-03-22
ATGTTTCATCTCGTTGACTTTCAGGTTACTATAGCAGAGATATTACTAATTATTATGAGGACTTTTAAAG
TTTCCATTTGGAATCTTGATTACATCATAAACCTCATAATTAAAAATTTATCTAAGTCACTAACTGAGAA
TAAATATTCTCAATTAGATGAAGAGCAACCAATGGAGATTGAT

>hCoV-19/Australia/VIC377/2020|EPI_ISL_426684|2020-03-22
ATGTTTCATCTCGTTGACTTTCAGGTTACTATAGCAGAGATATTACTAATTATTATGAGGACTTTTAAAG
TTTCCATTTGGAATCTTGATTACATCATAAACCTCATAATTAAAAATTTATCTAAGTCACTAACTGAGAA
TAAATATTCTCAATTAGATGAAGAGCAACCAATGGAGATTGAT

>hCoV-19/Australia/VIC378/2020|EPI_ISL_426685|2020-03-22
ATGTTTCATCTCGTTGACTTTCAGGTTACTATAGCAGAGATATTACTAATTATTATGAGGACTTTTAAAG
TTTCCATTTGGAATCTTGATTACATCATAAACCTCATAATTAAAAATTTATCTAAGTCACTAACTGAGAA
TAAATATTCTCAATTAGATGAAGAGCAACCAATGGAGATTGAT

>hCoV-19/Australia/VIC379/2020|EPI_ISL_426686|2020-03-22
ATGTTTCATCTCGTTGACTTTCAGGTTACTATAGCAGAGATATTACTAATTATTATGAGGACTTTTAAAG
TTTCCATTTGGAATCTTGATTACATCATAAACCTCATAATTAAAAATTTATCTAAGTCACTAACTGAGAA
TAAATATTCTCAATTAGATGAAGAGCAACCAATGGAGATTGAT

>hCoV-19/Australia/VIC380/2020|EPI_ISL_426687|2020-03-23
ATGTTTCATCTCGTTGACTTTCAGGTTACTATAGCAGAGATATTACTAATTATTATGAGGACTTTTAAAG
TTTCCATTTGGAATCTTGATTACATCATAAACCTCATAATTAAAAATTTATCTAAGTCACTAACTGAGAA
TAAATATTCTCAATTAGATGAAGAGCAACCAATGGAGATTGAT

>hCoV-19/Australia/VIC381/2020|EPI_ISL_426688|2020-03-23
ATGTTTCATCTCGTTGACTTTCAGGTTACTATAGCAGAGATATTACTAATTATTATGAGGACTTTTAAAG
TTTCCATTTGGAATCTTGATTACATCATAAACCTCATAATTAAAAATTTATCTAAGTCACTAACTGAGAA
TAAATATTCTCAATTAGATGAAGAGCAACCAATGGAGATTGAT

>hCoV-19/Australia/VIC382/2020|EPI_ISL_426689|2020-03-23
ATGTTTCATCTCGTTGACTTTCAGGTTACTATAGCAGAGATATTACTAATTATTATGAGGACTTTTAAAG
TTTCCATTTGGAATCTTGATTACATCATAAACCTCATAATTAAAAATTTATCTAAGTCACTAACTGAGAA
TAAATATTCTCAATTAGATGAAGAGCAACCAATGGAGATTGAT

>hCoV-19/Australia/VIC383/2020|EPI_ISL_426690|2020-03-23
ATGTTTCATCTCGTTGACTTTCAGGTTACTATAGCAGAGATATTACTAATTATTATGAGGACTTTTAAAG
TTTCCATTTGGAATCTTGATTACATCATAAACCTCATAATTAAAAATTTATCTAAGTCACTAACTGAGAA
TAAATATTCTCAATTAGATGAAGAGCAACCAATGGAGATTGAT

>hCoV-19/Australia/VIC384/2020|EPI_ISL_426691|2020-03-23
ATGTTTCATCTCGTTGACTTTCAGGTTACTATAGCAGAGATATTACTAATTATTATGAGGACTTTTAAAG
TTTCCATTTGGAATCTTGATTACATCATAAACCTCATAATTAAAAATTTATCTAAGTCACTAACTGAGAA
TAAATATTCTCAATTAGATGAAGAGCAACCAATGGAGATTGAT

>hCoV-19/Australia/VIC385/2020|EPI_ISL_426692|2020-03-23
ATGTTTCATCTCGTTGACTTTCAGGTTACTATAGCAGAGATATTACTAATTATTATGAGGACTTTTAAAG
TTTCCATTTGGAATCTTGATTACATCATAAACCTCATAATTAAAAATTTATCTAAGTCACTAACTGAGAA
TAAATATTCTCAATTAGATGAAGAGCAACCAATGGAGATTGAT

>hCoV-19/Australia/VIC386/2020|EPI_ISL_426693|2020-03-23
ATGTTTCATCTCGTTGACTTTCAGGTTACTATAGCAGAGATATTACTAATTATTATGAGGACTTTTAAAG
TTTCCATTTGGAATCTTGATTACATCATAAACCTCATAATTAAAAATTTATCTAAGTCACTAACTGAGAA
TAAATATTCTCAATTAGATGAAGAGCAACCAATGGAGATTGAT

>hCoV-19/Australia/VIC387/2020|EPI_ISL_426694|2020-03-23
ATGTTTCATCTCGTTGACTTTCAGGTTACTATAGCAGAGATATTACTAATTATTATGAGGACTTTTAAAG
TTTCCATTTGGAATCTTGATTACATCATAAACCTCATAATTAAAAATTTATCTAAGTCACTAACTGAGAA
TAAATATTCTCAATTAGATGAAGAGCAACCAATGGAGATTGAT

>hCoV-19/Australia/VIC388/2020|EPI_ISL_426695|2020-03-23
ATGTTTCATCTCGTTGACTTTCAGGTTACTATAGCAGAGATATTACTAATTATTATGAGGACTTTTAAAG
TTTCCATTTGGAATCTTGATTACATCATAAACCTCATAATTAAAAATTTATCTAAGTCACTAACTGAGAA
TAAATATTCTCAATTAGATGAAGAGCAACCAATGGAGATTGAT

>hCoV-19/Australia/VIC389/2020|EPI_ISL_426696|2020-03-23
ATGTTTCATCTCGTTGACTTTCAGGTTACTATAGCAGAGATATTACTAATTATTATGAGGACTTTTAAAG
TTTCCATTTGGAATCTTGATTACATCATAAACCTCATAATTAAAAATTTATCTAAGTCACTAACTGAGAA
TAAATATTCTCAATTAGATGAAGAGCAACCAATGGAGATTGAT

>hCoV-19/Australia/VIC394/2020|EPI_ISL_426697|2020-03-24
ATGTTTCATCTCGTTGACTTTCAGGTTACTATAGCAGAGATATTACTAATTATTATGAGGACTTTTAAAG
TTTCCATTTGGAATCTTGATTACATCATAAACCTCATAATTAAAAATTTATCTAAGTCACTAACTGAGAA
TAAATATTCTCAATTAGATGAAGAGCAACCAATGGAGATTGAT

>hCoV-19/Australia/VIC395/2020|EPI_ISL_426698|2020-03-24
ATGTTTCATCTCGTTGACTTTCAGGTTACTATAGCAGAGATATTACTAATTATTATGAGGACTTTTAAAG
TTTCCATTTGGAATCTTGATTACATCATAAACCTCATAATTAAAAATTTATCTAAGTCACTAACTGAGAA
TAAATATTCTCAATTAGATGAAGAGCAACCAATGGAGATTGAT

>hCoV-19/Australia/VIC396/2020|EPI_ISL_426699|2020-03-24
ATGTTTCATCTCGTTGACTTTCAGGTTACTATAGCAGAGATATTACTAATTATTATGAGGACTTTTAAAG
TTTCCATTTGGAATCTTGATTACATCATAAACCTCATAATTAAAAATTTATCTAAGTCACTAACTGAGAA
TAAATATTCTCAATTAGATGAAGAGCAACCAATGGAGATTGAT

>hCoV-19/Australia/VIC510/2020|EPI_ISL_426780|2020-03-23
ATGTTTCATCTCGTTGACTTTCAGGTTACTATAGCAGAGATATTACTAATTATTATGAGGACTTTTAAAG
TTTCCATTTGGAATCTTGATTACATCATAAACCTCATAATTAAAAATTTATCTAAGTCACTAACTGAGAA
TAAATATTCTCAATTAGATGAAGAGCAACCAATGGAGATTGAT

>hCoV-19/Australia/VIC511/2020|EPI_ISL_426781|2020-03-23
ATGTTTCATCTCGTTGACTTTCAGGTTACTATAGCAGAGATATTACTAATTATTATGAGGACTTTTAAAG
TTTCCATTTGGAATCTTGATTACATCATAAACCTCATAATTAAAAATTTATCTAAGTCACTAACTGAGAA
TAAATATTCTCAATTAGATGAAGAGCAACCAATGGAGATTGAT

>hCoV-19/Australia/VIC512/2020|EPI_ISL_426782|2020-03-23
ATGTTTCATCTCGTTGACTTTCAGGTTACTATAGCAGAGATATTACTAATTATTATGAGGACTTTTAAAG
TTTCCATTTGGAATCTTGATTACATCATAAACCTCATAATTAAAAATTTATCTAAGTCACTAACTGAGAA
TAAATATTCTCAATTAGATGAAGAGCAACCAATGGAGATTGAT

>hCoV-19/Australia/VIC513/2020|EPI_ISL_426783|2020-03-23
ATGTTTCATCTCGTTGACTTTCAGGTTACTATAGCAGAGATATTACTAATTATTATGAGGACTTTTAAAG
TTTCCATTTGGAATCTTGATTACATCATAAACCTCATAATTAAAAATTTATCTAAGTCACTAACTGAGAA
TAAATATTCTCAATTAGATGAAGAGCAACCAATGGAGATTGAT

>hCoV-19/Australia/VIC514/2020|EPI_ISL_426784|2020-03-23
ATGTTTCATCTCGTTGACTTTCAGGTTACTATAGCAGAGATATTACTAATTATTATGAGGACTTTTAAAG
TTTCCATTTGGAATCTTGATTACATCATAAACCTCATAATTAAAAATTTATCTAAGTCACTAACTGAGAA
TAAATATTCTCAATTAGATGAAGAGCAACCAATGGAGATTGAT

>hCoV-19/Australia/VIC515/2020|EPI_ISL_426785|2020-03-23
ATGTTTCATCTCGTTGACTTTCAGGTTACTATAGCAGAGATATTACTAATTATTATGAGGACTTTTAAAG
TTTCCATTTGGAATCTTGATTACATCATAAACCTCATAATTAAAAATTTATCTAAGTCACTAACTGAGAA
TAAATATTCTCAATTAGATGAAGAGCAACCAATGGAGATTGAT

>hCoV-19/Australia/VIC516/2020|EPI_ISL_426786|2020-03-23
ATGTTTCATCTCGTTGACTTTCAGGTTACTATAGCAGAGATATTACTAATTATTATGAGGACTTTTAAAG
TTTCCATTTGGAATCTTGATTACATCATAAACCTCATAATTAAAAATTTATCTAAGTCACTAACTGAGAA
TAAATATTCTCAATTAGATGAAGAGCAACCAATGGAGATTGAT

>hCoV-19/Australia/VIC517/2020|EPI_ISL_426787|2020-03-23
ATGTTTCATCTCGTTGACTTTCAGGTTACTATAGCAGAGATATTACTAATTATTATGAGGACTTTTAAAG
TTTCCATTTGGAATCTTGATTACATCATAAACCTCATAATTAAAAATTTATCTAAGTCACTAACTGAGAA
TAAATATTCTCAATTAGATGAAGAGCAACCAATGGAGATTGAT

>hCoV-19/Australia/VIC518/2020|EPI_ISL_426788|2020-03-23
ATGTTTCATCTCGTTGACTTTCAGGTTACTATAGCAGAGATATTACTAATTATTATGAGGACTTTTAAAG
TTTCCATTTGGAATCTTGATTACATCATAAACCTCATAATTAAAAATTTATCTAAGTCACTAACTGAGAA
TAAATATTCTCAATTAGATGAAGAGCAACCAATGGAGATTGAT

>hCoV-19/Australia/VIC520/2020|EPI_ISL_426789|2020-03-23
ATGTTTCATCTCGTTGACTTTCAGGTTACTATAGCAGAGATATTACTAATTATTATGAGGACTTTTAAAG
TTTCCATTTGGAATCTTGATTACATCATAAACCTCATAATTAAAAATTTATCTAAGTCACTAACTGAGAA
TAAATATTCTCAATTAGATGAAGAGCAACCAATGGAGATTGAT

>hCoV-19/Taiwan/TSGH-15/2020|EPI_ISL_436100|2020-03-19
ATGTTTCATCTCGTTGACTTTCAGGTTACTATAGCAGAGATATTACTAATTATTATGAGGACTTTTAAAG
TTTCCATTTGGAATCTTGATTACATCATAAACCTCATAATTAAAAATTTATCTAAGTCACTAACTGAGAA
TAAATATTCTCAATTAGATGAAGAGCAACCAATGGAGATTGAT

>hCoV-19/Taiwan/TSGH-16/2020|EPI_ISL_436101|2020-03-19
ATGTTTCATCTCGTTGACTTTCAGGTTACTATAGCAGAGATATTACTAATTATTATGAGGACTTTTAAAG
TTTCCATTTGGAATCTTGATTACATCATAAACCTCATAATTAAAAATTTATCTAAGTCACTAACTGAGAA
TAAATATTCTCAATTAGATGAAGAGCAACCAATGGAGATTGAT

>hCoV-19/Taiwan/TSGH-17/2020|EPI_ISL_436102|2020-03-19
ATGTTTCATCTCGTTGACTTTCAGGTTACTATAGCAGAGATATTACTAATTATTATGAGGACTTTTAAAG
TTTCCATTTGGAATCTTGATTACATCATAAACCTCATAATTAAAAATTTATCTAAGTCACTAACTGAGAA
TAAATATTCTCAATTAGATGAAGAGCAACCAATGGAGATTGAT

>hCoV-19/Taiwan/TSGH-18/2020|EPI_ISL_436103|2020-03-24
ATGTTTCATCTCGTTGACTTTCAGGTTACTATAGCAGAGATATTACTAATTATTATGAGGACTTTTAAAG
TTTCCATTTGGAATCTTGATTACATCATAAACCTCATAATTAAAAATTTATCTAAGTCACTAACTGAGAA
TAAATATTCTCAATTAGATGAAGAGCAACCAATGGAGATTGAT

>hCoV-19/Taiwan/TSGH-19/2020|EPI_ISL_436104|2020-03-26
ATGTTTCATCTCGTTGACTTTCAGGTTACTATAGCAGAGATATTACTAATTATTATGAGGACTTTTAAAG
TTTCCATTTGGAATCTTGATTACATCATAAACCTCATAATTAAAAATTTATCTAAGTCACTAACTGAGAA
TAAATATTCTCAATTAGATGAAGAGCAACCAATGGAGATTGAT

>hCoV-19/Taiwan/TSGH-20/2020|EPI_ISL_436105|2020-03-27
ATGTTTCATCTCGTTGACTTTCAGGTTACTATAGCAGAGATATTACTAATTATTATGAGGACTTTTAAAG
TTTCCATTTGGAATCTTGATTACATCATAAACCTCATAATTAAAAATTTATCTAAGTCACTAACTGAGAA
TAAATATTCTCAATTAGATGAAGAGCAACCAATGGAGATTGAT

>hCoV-19/Taiwan/TSGH-21/2020|EPI_ISL_436106|2020-03-30
ATGTTTCATCTCGTTGACTTTCAGGTTACTATAGCAGAGATATTACTAATTATTATGAGGACTTTTAAAG
TTTCCATTTGGAATCTTGATTACATCATAAACCTCATAATTAAAAATTTATCTAAGTCACTAACTGAGAA
TAAATATTCTCAATTAGATGAAGAGCAACCAATGGAGATTGAT

>hCoV-19/Taiwan/TSGH-22/2020|EPI_ISL_436107|2020-03-31
ATGTTTCATCTCGTTGACTTTCAGGTTACTATAGCAGAGATATTACTAATTATTATGAGGACTTTTAAAG
TTTCCATTTGGAATCTTGATTACATCATAAACCTCATAATTAAAAATTTATCTAAGTCACTAACTGAGAA
TAAATATTCTCAATTAGATGAAGAGCAACCAATGGAGATTGAT

>hCoV-19/Taiwan/TSGH-23/2020|EPI_ISL_436108|2020-04-02
ATGTTTCATCTCGTTGACTTTCAGGTTACTATAGCAGAGATATTACTAATTATTATGAGGACTTTTAAAG
TTTCCATTTGGAATCTTGATTACATCATAAACCTCATAATTAAAAATTTATCTAAGTCACTAACTGAGAA
TAAATATTCTCAATTAGATGAAGAGCAACCAATGGAGATTGAT

>hCoV-19/Australia/VIC1252/2020|EPI_ISL_436117|2020-04-10
ATGTTTCATCTCGTTGACTTTCAGGTTACTATAGCAGAGATATTACTAATTATTATGAGGACTTTTAAAG
TTTCCATTTGGAATCTTGATTACATCATAAACCTCATAATTAAAAATTTATCTAAGTCACTAACTGAGAA
TAAATATTCTCAATTAGATGAAGAGCAACCAATGGAGATTGAT

>hCoV-19/DRC/2169/2020|EPI_ISL_436194|2020-04-13
ATGTTTCATCTCGTTGACTTTCAGGTTACTATAGCAGAGATATTACTAATTATTATGAGGACTTTTAAAG
TTTCCATTTGGAATCTTGATTACATCATAAACCTCATAATTAAAAATTTATCTAAGTCACTAACTGAGAA
TAAATATTCTCAATTAGATGAAGAGCAACCAATGGAGATTGAT

>hCoV-19/Spain/Valencia100/2020|EPI_ISL_436195|2020-03-14
ATGTTTCATCTCGTTGACTTTCAGGTTACTATAGCAGAGATATTACTAATTATTATGAGGACTTTTAAAG
TTTCCATTTGGAATCTTGATTACATCATAAACCTCATAATTAAAAATTTATCTAAGTCACTAACTGAGAA
TAAATATTCTCAATTAGATGAAGAGCAACCAATGGAGATTGAT

>hCoV-19/Spain/Valencia101/2020|EPI_ISL_436196|2020-03-15
ATGTTTCATCTCGTTGACTTTCAGGTTACTATAGCAGAGATATTACTAATTATTATGAGGACTTTTAAAG
TTTCCATTTGGAATCTTGATTACATCATAAACCTCATAATTAAAAATTTATCTAAGTCACTAACTGAGAA
TAAATATTCTCAATTAGATGAAGAGCAACCAATGGAGATTGAT

>hCoV-19/Spain/Valencia102/2020|EPI_ISL_436197|2020-03-17
ATGTTTCATCTCGTTGACTTTCAGGTTACTATAGCAGAGATATTACTAATTATTATGAGGACTTTTAAAG
TTTCCATTTGGAATCTTGATTACATCATAAACCTCATAATTAAAAATTTATCTAAGTCACTAACTGAGAA
TAAATATTCTCAATTAGATGAAGAGCAACCAATGGAGATTGAT

>hCoV-19/Spain/Valencia103/2020|EPI_ISL_436198|2020-03-18
ATGTTTCATCTCGTTGACTTTCAGGTTACTATAGCAGAGATATTACTAATTATTATGAGGACTTTTAAAG
TTTCCATTTGGAATCTTGATTACATCATAAACCTCATAATTAAAAATTTATCTAAGTCACTAACTGAGAA
TAAATATTCTCAATTAGATGAAGAGCAACCAATGGAGATTGAT

>hCoV-19/Spain/Valencia104/2020|EPI_ISL_436199|2020-03-18
ATGTTTCATCTCGTTGACTTTCAGGTTACTATAGCAGAGATATTACTAATTATTATGAGGACTTTTAAAG
TTTCCATTTGGAATCTTGATTACATCATAAACCTCATAATTAAAAATTTATCTAAGTCACTAACTGAGAA
TAAATATTCTCAATTAGATGAAGAGCAACCAATGGAGATTGAT

>hCoV-19/England/CAMB-81F82/2020|EPI_ISL_438600|2020-04-21
ATGTTTCATCTCGTTGACTTTCAGGTTACTATAGCAGAGATATTACTAATTATTATGAGGACTTTTAAAG
TTTCCATTTGGAATCTTGATTACATCATAAACCTCATAATTAAAAATTTATCTAAGTCACTAACTGAGAA
TAAATATTCTCAATTAGATGAAGAGCAACCAATGGAGATTGAT

>hCoV-19/England/CAMB-81F91/2020|EPI_ISL_438601|2020-04-21
ATGTTTCATCTCGTTGACTTTCAGGTTACTATAGCAGAGATATTACTAATTATTATGAGGACTTTTAAAG
TTTCCATTTGGAATCTTGATTACATCATAAACCTCATAATTAAAAATTTATCTAAGTCACTAACTGAGAA
TAAATATTCTCAATTAGATGAAGAGCAACCAATGGAGATTGAT

>hCoV-19/England/CAMB-81FA0/2020|EPI_ISL_438602|2020-04-20
ATGTTTCATCTCGTTGACTTTCAGGTTACTATAGCAGAGATATTACTAATTATTATGAGGACTTTTAAAG
TTTCCATTTGGAATCTTGATTACATCATAAACCTCATAATTAAAAATTTATCTAAGTCACTAACTGAGAA
TAAATATTCTCAATTAGATGAAGAGCAACCAATGGAGATTGAT

>hCoV-19/England/CAMB-81FBF/2020|EPI_ISL_438603|2020-04-21
ATGTTTCATCTCGTTGACTTTCAGGTTACTATAGCAGAGATATTACTAATTATTATGAGGACTTTTAAAG
TTTCCATTTGGAATCTTGATTACATCATAAACCTCATAATTAAAAATTTATCTAAGTCACTAACTGAGAA
TAAATATTCTCAATTAGATGAAGAGCAACCAATGGAGATTGAT

>hCoV-19/England/CAMB-81FCE/2020|EPI_ISL_438604|2020-04-20
ATGTTTCATCTCGTTGACTTTCAGGTTACTATAGCAGAGATATTACTAATTATTATGAGGACTTTTAAAG
TTTCCATTTGGAATCTTGATTACATCATAAACCTCATAATTAAAAATTTATCTAAGTCACTAACTGAGAA
TAAATATTCTCAATTAGATGAAGAGCAACCAATGGAGATTGAT

>hCoV-19/England/CAMB-81FDD/2020|EPI_ISL_438605|2020-04-22
ATGTTTCATCTCGTTGACTTTCAGGTTACTATAGCAGAGATATTACTAATTATTATGAGGACTTTTAAAG
TTTCCATTTGGAATCTTGATTACATCATAAACCTCATAATTAAAAATTTATCTAAGTCACTAACTGAGAA
TAAATATTCTCAATTAGATGAAGAGCAACCAATGGAGATTGAT

>hCoV-19/England/CAMB-81FEC/2020|EPI_ISL_438606|2020-04-21
ATGTTTCATCTCGTTGACTTTCAGGTTACTATAGCAGAGATATTACTAATTATTATGAGGACTTTTAAAG
TTTCCATTTGGAATCTTGATTACATCATAAACCTCATAATTAAAAATTTATCTAAGTCACTAACTGAGAA
TAAATATTCTCAATTAGATGAAGAGCAACCAATGGAGATTGAT

>hCoV-19/England/CAMB-81FFB/2020|EPI_ISL_438607|2020-04-21
ATGTTTCATCTCGTTGACTTTCAGGTTACTATAGCAGAGATATTACTAATTATTATGAGGACTTTTAAAG
TTTCCATTTGGAATCTTGATTACATCATAAACCTCATAATTAAAAATTTATCTAAGTCACTAACTGAGAA
TAAATATTCTCAATTAGATGAAGAGCAACCAATGGAGATTGAT

>hCoV-19/England/CAMB-82006/2020|EPI_ISL_438608|2020-04-20
ATGTTTCATCTCGTTGACTTTCAGGTTACTATAGCAGAGATATTACTAATTATTATGAGGACTTTTAAAG
TTTCCATTTGGAATCTTGATTACATCATAAACCTCATAATTAAAAATTTATCTAAGTCACTAACTGAGAA
TAAATATTCTCAATTAGATGAAGAGCAACCAATGGAGATTGAT

>hCoV-19/England/CAMB-82015/2020|EPI_ISL_438609|2020-04-21
ATGTTTCATCTCGTTGACTTTCAGGTTACTATAGCAGAGATATTACTAATTATTATGAGGACTTTTAAAG
TTTCCATTTGGAATCTTGATTACATCATAAACCTCATAATTAAAAATTTATCTAAGTCACTAACTGAGAA
TAAATATTCTCAATTAGATGAAGAGCAACCAATGGAGATTGAT

>hCoV-19/England/CAMB-82024/2020|EPI_ISL_438610|2020-04-21
ATGTTTCATCTCGTTGACTTTCAGGTTACTATAGCAGAGATATTACTAATTATTATGAGGACTTTTAAAG
TTTCCATTTGGAATCTTGATTACATCATAAACCTCATAATTAAAAATTTATCTAAGTCACTAACTGAGAA
TAAATATTCTCAATTAGATGAAGAGCAACCAATGGAGATTGAT

>hCoV-19/England/CAMB-82033/2020|EPI_ISL_438611|2020
ATGTTTCATCTCGTTGACTTTCAGGTTACTATAGCAGAGATATTACTAATTATTATGAGGACTTTTAAAG
TTTCCATTTGGAATCTTGATTACATCATAAACCTCATAATTAAAAATTTATCTAAGTCACTAACTGAGAA
TAAATATTCTCAATTAGATGAAGAGCAACCAATGGAGATTGAT

>hCoV-19/England/CAMB-82042/2020|EPI_ISL_438612|2020-04-20
ATGTTTCATCTCGTTGACTTTCAGGTTACTATAGCAGAGATATTACTAATTATTATGAGGACTTTTAAAG
TTTCCATTTGGAATCTTGATTACATCATAAACCTCATAATTAAAAATTTATCTAAGTCACTAACTGAGAA
TAAATATTCTCAATTAGATGAAGAGCAACCAATGGAGATTGAT

>hCoV-19/England/CAMB-82051/2020|EPI_ISL_438613|2020-04-21
ATGTTTCATCTCGTTGACTTTCAGGTTACTATAGCAGAGATATTACTAATTATTATGAGGACTTTTAAAG
TTTCCATTTGGAATCTTGATTACATCATAAACCTCATAATTAAAAATTTATCTAAGTCACTAACTGAGAA
TAAATATTCTCAATTAGATGAAGAGCAACCAATGGAGATTGAT

>hCoV-19/England/CAMB-82060/2020|EPI_ISL_438614|2020-04-21
ATGTTTCATCTCGTTGACTTTCAGGTTACTATAGCAGAGATATTACTAATTATTATGAGGACTTTTAAAG
TTTCCATTTGGAATCTTGATTACATCATAAACCTCATAATTAAAAATTTATCTAAGTCACTAACTGAGAA
TAAATATTCTCAATTAGATGAAGAGCAACCAATGGAGATTGAT

>hCoV-19/England/CAMB-8207F/2020|EPI_ISL_438615|2020-04-21
ATGTTTCATCTCGTTGACTTTCAGGTTACTATAGCAGAGATATTACTAATTATTATGAGGACTTTTAAAG
TTTCCATTTGGAATCTTGATTACATCATAAACCTCATAATTAAAAATTTATCTAAGTCACTAACTGAGAA
TAAATATTCTCAATTAGATGAAGAGCAACCAATGGAGATTGAT

>hCoV-19/England/CAMB-82B14/2020|EPI_ISL_438660|2020-04-23
ATGTTTCATCTCGTTGACTTTCAGGTTACTATAGCAGAGATATTACTAATTATTATGAGGACTTTTAAAG
TTTCCATTTGGAATCTTGATTACATCATAAACCTCATAATTAAAAATTTATCTAAGTCACTAACTGAGAA
TAAATATTCTCAATTAGATGAAGAGCAACCAATGGAGATTGAT

>hCoV-19/England/CAMB-82B23/2020|EPI_ISL_438661|2020-04-22
ATGTTTCATCTCGTTGACTTTCAGGTTACTATAGCAGAGATATTACTAATTATTATGAGGACTTTTAAAG
TTTCCATTTGGAATCTTGATTACATCATAAACCTCATAATTAAAAATTTATCTAAGTCACTAACTGAGAA
TAAATATTCTCAATTAGATGAAGAGCAACCAATGGAGATTGAT

>hCoV-19/England/CAMB-82B32/2020|EPI_ISL_438662|2020-04-23
ATGTTTCATCTCGTTGACTTTCAGGTTACTATAGCAGAGATATTACTAATTATTATGAGGACTTTTAAAG
TTTCCATTTGGAATCTTGATTACATCATAAACCTCATAATTAAAAATTTATCTAAGTCACTAACTGAGAA
TAAATATTCTCAATTAGATGAAGAGCAACCAATGGAGATTGAT

>hCoV-19/England/CAMB-82B50/2020|EPI_ISL_438663|2020-04-22
ATGTTTCATCTCGTTGACTTTCAGGTTACTATAGCAGAGATATTACTAATTATTATGAGGACTTTTAAAG
TTTCCATTTGGAATCTTGATTACATCATAAACCTCATAATTAAAAATTTATCTAAGTCACTAACTGAGAA
TAAATATTCTCAATTAGATGAAGAGCAACCAATGGAGATTGAT

>hCoV-19/England/CAMB-82B6F/2020|EPI_ISL_438664|2020-04-22
ATGTTTCATCTCGTTGACTTTCAGGTTACTATAGCAGAGATATTACTAATTATTATGAGGACTTTTAAAG
TTTCCATTTGGAATCTTGATTACATCATAAACCTCATAATTAAAAATTTATCTAAGTCACTAACTGAGAA
TAAATATTCTCAATTAGATGAAGAGCAACCAATGGAGATTGAT

>hCoV-19/England/CAMB-82B7E/2020|EPI_ISL_438665|2020-04-22
ATGTTTCATCTCGTTGACTTTCAGGTTACTATAGCAGAGATATTACTAATTATTATGAGGACTTTTAAAG
TTTCCATTTGGAATCTTGATTACATCATAAACCTCATAATTAAAAATTTATCTAAGTCACTAACTGAGAA
TAAATATTCTCAATTAGATGAAGAGCAACCAATGGAGATTGAT

>hCoV-19/England/CAMB-82BAB/2020|EPI_ISL_438666|2020-04-25
ATGTTTCATCTCGTTGACTTTCAGGTTACTATAGCAGAGATATTACTAATTATTATGAGGACTTTTAAAG
TTTCCATTTGGAATCTTGATTACATCATAAACCTCATAATTAAAAATTTATCTAAGTCACTAACTGAGAA
TAAATATTCTCAATTAGATGAAGAGCAACCAATGGAGATTGAT

>hCoV-19/England/CAMB-82BBA/2020|EPI_ISL_438667|2020-04-25
ATGTTTCATCTCGTTGACTTTCAGGTTACTATAGCAGAGATATTACTAATTATTATGAGGACTTTTAAAG
TTTCCATTTGGAATCTTGATTACATCATAAACCTCATAATTAAAAATTTATCTAAGTCACTAACTGAGAA
TAAATATTCTCAATTAGATGAAGAGCAACCAATGGAGATTGAT

>hCoV-19/England/CAMB-82BC9/2020|EPI_ISL_438668|2020-04-24
ATGTTTCATCTCGTTGACTTTCAGGTTACTATAGCAGAGATATTACTAATTATTATGAGGACTTTTAAAG
TTTCCATTTGGAATCTTGATTACATCATAAACCTCATAATTAAAAATTTATCTAAGTCACTAACTGAGAA
TAAATATTCTCAATTAGATGAAGAGCAACCAATGGAGATTGAT

>hCoV-19/England/CAMB-82BD8/2020|EPI_ISL_438669|2020-04-24
ATGTTTCATCTCGTTGACTTTCAGGTTACTATAGCAGAGATATTACTAATTATTATGAGGACTTTTAAAG
TTTCCATTTGGAATCTTGATTACATCATAAACCTCATAATTAAAAATTTATCTAAGTCACTAACTGAGAA
TAAATATTCTCAATTAGATGAAGAGCAACCAATGGAGATTGAT

>hCoV-19/England/CAMB-82C11/2020|EPI_ISL_438670|2020-04-24
ATGTTTCATCTCGTTGACTTTCAGGTTACTATAGCAGAGATATTACTAATTATTATGAGGACTTTTAAAG
TTTCCATTTGGAATCTTGATTACATCATAAACCTCATAATTAAAAATTTATCTAAGTCACTAACTGAGAA
TAAATATTCTCAATTAGATGAAGAGCAACCAATGGAGATTGAT

>hCoV-19/England/CAMB-82C20/2020|EPI_ISL_438671|2020-04-23
ATGTTTCATCTCGTTGACTTTCAGGTTACTATAGCAGAGATATTACTAATTATTATGAGGACTTTTAAAG
TTTCCATTTGGAATCTTGATTACATCATAAACCTCATAATTAAAAATTTATCTAAGTCACTAACTGAGAA
TAAATATTCTCAATTAGATGAAGAGCAACCAATGGAGATTGAT

>hCoV-19/England/CAMB-82C3F/2020|EPI_ISL_438672|2020-04-24
ATGTTTCATCTCGTTGACTTTCAGGTTACTATAGCAGAGATATTACTAATTATTATGAGGACTTTTAAAG
TTTCCATTTGGAATCTTGATTACATCATAAACCTCATAATTAAAAATTTATCTAAGTCACTAACTGAGAA
TAAATATTCTCAATTAGATGAAGAGCAACCAATGGAGATTGAT

>hCoV-19/England/CAMB-82C4E/2020|EPI_ISL_438673|2020-04-24
ATGTTTCATCTCGTTGACTTTCAGGTTACTATAGCAGAGATATTACTAATTATTATGAGGACTTTTAAAG
TTTCCATTTGGAATCTTGATTACATCATAAACCTCATAATTAAAAATTTATCTAAGTCACTAACTGAGAA
TAAATATTCTCAATTAGATGAAGAGCAACCAATGGAGATTGAT

>hCoV-19/England/CAMB-82C5D/2020|EPI_ISL_438674|2020-04-22
ATGTTTCATCTCGTTGACTTTCAGGTTACTATAGCAGAGATATTACTAATTATTATGAGGACTTTTAAAG
TTTCCATTTGGAATCTTGATTACATCATAAACCTCATAATTAAAAATTTATCTAAGTCACTAACTGAGAA
TAAATATTCTCAATTAGATGAAGAGCAACCAATGGAGATTGAT

>hCoV-19/England/CAMB-82C7B/2020|EPI_ISL_438675|2020-04-24
ATGTTTCATCTCGTTGACTTTCAGGTTACTATAGCAGAGATATTACTAATTATTATGAGGACTTTTAAAG
TTTCCATTTGGAATCTTGATTACATCATAAACCTCATAATTAAAAATTTATCTAAGTCACTAACTGAGAA
TAAATATTCTCAATTAGATGAAGAGCAACCAATGGAGATTGAT

>hCoV-19/England/CAMB-82C8A/2020|EPI_ISL_438676|2020-04-22
ATGTTTCATCTCGTTGACTTTCAGGTTACTATAGCAGAGATATTACTAATTATTATGAGGACTTTTAAAG
TTTCCATTTGGAATCTTGATTACATCATAAACCTCATAATTAAAAATTTATCTAAGTCACTAACTGAGAA
TAAATATTCTCAATTAGATGAAGAGCAACCAATGGAGATTGAT

>hCoV-19/England/CAMB-82C99/2020|EPI_ISL_438677|2020-04-23
ATGTTTCATCTCGTTGACTTTCAGGTTACTATAGCAGAGATATTACTAATTATTATGAGGACTTTTAAAG
TTTCCATTTGGAATCTTGATTACATCATAAACCTCATAATTAAAAATTTATCTAAGTCACTAACTGAGAA
TAAATATTCTCAATTAGATGAAGAGCAACCAATGGAGATTGAT

>hCoV-19/England/CAMB-82CA8/2020|EPI_ISL_438678|2020-04-24
ATGTTTCATCTCGTTGACTTTCAGGTTACTATAGCAGAGATATTACTAATTATTATGAGGACTTTTAAAG
TTTCCATTTGGAATCTTGATTACATCATAAACCTCATAATTAAAAATTTATCTAAGTCACTAACTGAGAA
TAAATATTCTCAATTAGATGAAGAGCAACCAATGGAGATTGAT

>hCoV-19/England/CAMB-82CC6/2020|EPI_ISL_438679|2020-04-22
ATGTTTCATCTCGTTGACTTTCAGGTTACTATAGCAGAGATATTACTAATTATTATGAGGACTTTTAAAG
TTTCCATTTGGAATCTTGATTACATCATAAACCTCATAATTAAAAATTTATCTAAGTCACTAACTGAGAA
TAAATATTCTCAATTAGATGAAGAGCAACCAATGGAGATTGAT

>hCoV-19/England/CAMB-83463/2020|EPI_ISL_438680|2020-04-24
ATGTTTCATCTCGTTGACTTTCAGGTTACTATAGCAGAGATATTACTAATTATTATGAGGACTTTTAAAG
TTTCCATTTGGAATCTTGATTACATCATAAACCTCATAATTAAAAATTTATCTAAGTCACTAACTGAGAA
TAAATATTCTCAATTAGATGAAGAGCAACCAATGGAGATTGAT

>hCoV-19/England/CAMB-83481/2020|EPI_ISL_438681|2020-04-25
ATGTTTCATCTCGTTGACTTTCAGGTTACTATAGCAGAGATATTACTAATTATTATGAGGACTTTTAAAG
TTTCCATTTGGAATCTTGATTACATCATAAACCTCATAATTAAAAATTTATCTAAGTCACTAACTGAGAA
TAAATATTCTCAATTAGATGAAGAGCAACCAATGGAGATTGAT

>hCoV-19/England/CAMB-83CF2/2020|EPI_ISL_438682|2020-04-23
ATGTTTCATCTCGTTGACTTTCAGGTTACTATAGCAGAGATATTACTAATTATTATGAGGACTTTTAAAG
TTTCCATTTGGAATCTTGATTACATCATAAACCTCATAATTAAAAATTTATCTAAGTCACTAACTGAGAA
TAAATATTCTCAATTAGATGAAGAGCAACCAATGGAGATTGAT

>hCoV-19/England/CAMB-83D0E/2020|EPI_ISL_438683|2020-04-22
ATGTTTCATCTCGTTGACTTTCAGGTTACTATAGCAGAGATATTACTAATTATTATGAGGACTTTTAAAG
TTTCCATTTGGAATCTTGATTACATCATAAACCTCATAATTAAAAATTTATCTAAGTCACTAACTGAGAA
TAAATATTCTCAATTAGATGAAGAGCAACCAATGGAGATTGAT

>hCoV-19/England/CAMB-83D1D/2020|EPI_ISL_438684|2020-04-22
ATGTTTCATCTCGTTGACTTTCAGGTTACTATAGCAGAGATATTACTAATTATTATGAGGACTTTTAAAG
TTTCCATTTGGAATCTTGATTACATCATAAACCTCATAATTAAAAATTTATCTAAGTCACTAACTGAGAA
TAAATATTCTCAATTAGATGAAGAGCAACCAATGGAGATTGAT

>hCoV-19/England/CAMB-83D3B/2020|EPI_ISL_438685|2020-04-22
ATGTTTCATCTCGTTGACTTTCAGGTTACTATAGCAGAGATATTACTAATTATTATGAGGACTTTTAAAG
TTTCCATTTGGAATCTTGATTACATCATAAACCTCATAATTAAAAATTTATCTAAGTCACTAACTGAGAA
TAAATATTCTCAATTAGATGAAGAGCAACCAATGGAGATTGAT

>hCoV-19/England/CAMB-83D59/2020|EPI_ISL_438686|2020-04-23
ATGTTTCATCTCGTTGACTTTCAGGTTACTATAGCAGAGATATTACTAATTATTATGAGGACTTTTAAAG
TTTCCATTTGGAATCTTGATTACATCATAAACCTCATAATTAAAAATTTATCTAAGTCACTAACTGAGAA
TAAATATTCTCAATTAGATGAAGAGCAACCAATGGAGATTGAT

>hCoV-19/England/CAMB-83D68/2020|EPI_ISL_438687|2020-04-23
ATGTTTCATCTCGTTGACTTTCAGGTTACTATAGCAGAGATATTACTAATTATTATGAGGACTTTTAAAG
TTTCCATTTGGAATCTTGATTACATCATAAACCTCATAATTAAAAATTTATCTAAGTCACTAACTGAGAA
TAAATATTCTCAATTAGATGAAGAGCAACCAATGGAGATTGAT

>hCoV-19/England/CAMB-83D77/2020|EPI_ISL_438688|2020
ATGTTTCATCTCGTTGACTTTCAGGTTACTATAGCAGAGATATTACTAATTATTATGAGGACTTTTAAAG
TTTCCATTTGGAATCTTGATTACATCATAAACCTCATAATTAAAAATTTATCTAAGTCACTAACTGAGAA
TAAATATTCTCAATTAGATGAAGAGCAACCAATGGAGATTGAT

>hCoV-19/England/CAMB-83D86/2020|EPI_ISL_438689|2020-04-23
ATGTTTCATCTCGTTGACTTTCAGGTTACTATAGCAGAGATATTACTAATTATTATGAGGACTTTTAAAG
TTTCCATTTGGAATCTTGATTACATCATAAACCTCATAATTAAAAATTTATCTAAGTCACTAACTGAGAA
TAAATATTCTCAATTAGATGAAGAGCAACCAATGGAGATTGAT

>hCoV-19/England/CAMB-83D95/2020|EPI_ISL_438690|2020-04-24
ATGTTTCATCTCGTTGACTTTCAGGTTACTATAGCAGAGATATTACTAATTATTATGAGGACTTTTAAAG
TTTCCATTTGGAATCTTGATTACATCATAAACCTCATAATTAAAAATTTATCTAAGTCACTAACTGAGAA
TAAATATTCTCAATTAGATGAAGAGCAACCAATGGAGATTGAT

>hCoV-19/England/CAMB-83DA4/2020|EPI_ISL_438691|2020-04-24
ATGTTTCATCTCGTTGACTTTCAGGTTACTATAGCAGAGATATTACTAATTATTATGAGGACTTTTAAAG
TTTCCATTTGGAATCTTGATTACATCATAAACCTCATAATTAAAAATTTATCTAAGTCACTAACTGAGAA
TAAATATTCTCAATTAGATGAAGAGCAACCAATGGAGATTGAT

>hCoV-19/England/CAMB-83DB3/2020|EPI_ISL_438692|2020-04-24
ATGTTTCATCTCGTTGACTTTCAGGTTACTATAGCAGAGATATTACTAATTATTATGAGGACTTTTAAAG
TTTCCATTTGGAATCTTGATTACATCATAAACCTCATAATTAAAAATTTATCTAAGTCACTAACTGAGAA
TAAATATTCTCAATTAGATGAAGAGCAACCAATGGAGATTGAT

>hCoV-19/England/CAMB-83DC2/2020|EPI_ISL_438693|2020-04-24
ATGTTTCATCTCGTTGACTTTCAGGTTACTATAGCAGAGATATTACTAATTATTATGAGGACTTTTAAAG
TTTCCATTTGGAATCTTGATTACATCATAAACCTCATAATTAAAAATTTATCTAAGTCACTAACTGAGAA
TAAATATTCTCAATTAGATGAAGAGCAACCAATGGAGATTGAT

>hCoV-19/England/CAMB-83DD1/2020|EPI_ISL_438694|2020-04-25
ATGTTTCATCTCGTTGACTTTCAGGTTACTATAGCAGAGATATTACTAATTATTATGAGGACTTTTAAAG
TTTCCATTTGGAATCTTGATTACATCATAAACCTCATAATTAAAAATTTATCTAAGTCACTAACTGAGAA
TAAATATTCTCAATTAGATGAAGAGCAACCAATGGAGATTGAT

>hCoV-19/England/CAMB-83DE0/2020|EPI_ISL_438695|2020-04-25
ATGTTTCATCTCGTTGACTTTCAGGTTACTATAGCAGAGATATTACTAATTATTATGAGGACTTTTAAAG
TTTCCATTTGGAATCTTGATTACATCATAAACCTCATAATTAAAAATTTATCTAAGTCACTAACTGAGAA
TAAATATTCTCAATTAGATGAAGAGCAACCAATGGAGATTGAT

>hCoV-19/England/CAMB-83E0B/2020|EPI_ISL_438696|2020-04-25
ATGTTTCATCTCGTTGACTTTCAGGTTACTATAGCAGAGATATTACTAATTATTATGAGGACTTTTAAAG
TTTCCATTTTGAATCTTGATTACATCATAAACCTCATAATTAAAAATTTATCTAAGTCACTAACTGAGAA
TAAATATTCTCAATTAGATGAAGAGCAACCAATGGAGATTGAT

>hCoV-19/England/CAMB-83E1A/2020|EPI_ISL_438697|2020-04-26
ATGTTTCATCTCGTTGACTTTCAGGTTACTATAGCAGAGATATTACTAATTATTATGAGGACTTTTAAAG
TTTCCATTTGGAATCTTGATTACATCATAAACCTCATAATTAAAAATTTATCTAAGTCACTAACTGAGAA
TAAATATTCTCAATTAGATGAAGAGCAACCAATGGAGATTGAT

>hCoV-19/England/CAMB-83E29/2020|EPI_ISL_438698|2020-04-25
ATGTTTCATCTCGTTGACTTTCAGGTTACTATAGCAGAGATATTACTAATTATTATGAGGACTTTTAAAG
TTTCCATTTGGAATCTTGATTACATCATAAACCTCATAATTAAAAATTTATCTAAGTCACTAACTGAGAA
TAAATATTCTCAATTAGATGAAGAGCAACCAATGGAGATTGAT

>hCoV-19/England/CAMB-83E38/2020|EPI_ISL_438699|2020-04-27
ATGTTTCATCTCGTTGACTTTCAGGTTACTATAGCAGAGATATTACTAATTATTATGAGGACTTTTAAAG
TTTCCATTTGGAATCTTGATTACATCATAAACCTCATAATTAAAAATTTATCTAAGTCACTAACTGAGAA
TAAATATTCTCAATTAGATGAAGAGCAACCAATGGAGATTGAT

>hCoV-19/Scotland/CVR1052/2020|EPI_ISL_438759|2020-03-29
ATGTTTCATCTCGTTGACTTTCAGGTTACTATAGCAGAGATATTACTAATTATTATGAGGACTTTTAAAG
TTTCCATTTGGAATCTTGATTACATCATAAACCTCATAATTAAAAATTTATCTAAGTCACTAACTGAGAA
TAAATATTCTCAATTAGATGAAGAGCAACCAATGGAGATTGAT

>hCoV-19/Scotland/CVR1067/2020|EPI_ISL_438761|2020-03-29
ATGTTTCATCTCGTTGACTTTCAGGTTACTATAGCAGAGATATTACTAATTATTATGAGGACTTTTAAAG
TTTCCATTTGGAATCTTGATTACATCATAAACCTCATAATTAAAAATTTATCTAAGTCACTAACTGAGAA
TAAATATTCTCAATTAGATGAAGAGCAACCAATGGAGATTGAT

>hCoV-19/Scotland/CVR1076/2020|EPI_ISL_438762|2020-03-29
ATGTTTCATCTCGTTGACTTTCAGGTTACTATAGCAGAGATATTACTAATTATTATGAGGACTTTTAAAG
TTTCCATTTGGAATCTTGATTACATCATAAACCTCATAATTAAAAATTTATCTAAGTCACTAACTGAGAA
TAAATATTCTCAATTAGATGAAGAGCAACCAATGGAGATTGAT

>hCoV-19/Scotland/CVR1079/2020|EPI_ISL_438763|2020-03-29
ATGTTTCATCTCGTTGACTTTCAGGTTACTATAGCAGAGATATTACTAATTATTATGAGGACTTTTAAAG
TTTCCATTTGGAATCTTGATTACATCATAAACCTCATAATTAAAAATTTATCTAAGTCACTAACTGAGAA
TAAATATTCTCAATTAGATGAAGAGCAACCAATGGAGATTGAT

>hCoV-19/Scotland/CVR1086/2020|EPI_ISL_438764|2020-03-29
ATGTTTCATCTCGTTGACTTTCAGGTTACTATAGCAGAGATATTACTAATTATTATGAGGACTTTTAAAG
TTTCCATTTGGAATCTTGATTACATCATAAACCTCATAATTAAAAATTTATCTAAGTCACTAACTGAGAA
TAAATATTCTCAATTAGATGAAGAGCAACCAATGGAGATTGAT

>hCoV-19/Scotland/CVR1094/2020|EPI_ISL_438765|2020-03-29
ATGTTTCATCTCGTTGACTTTCAGGTTACTATAGCAGAGATATTACTAATTATTATGAGGACTTTTAAAG
TTTCCATTTGGAATCTTGATTACATCATAAACCTCATAATTAAAAATTTATCTAAGTCACTAACTGAGAA
TAAATATTCTCAATTAGATGAAGAGCAACCAATGGAGATTGAT

>hCoV-19/Scotland/CVR1113/2020|EPI_ISL_438766|2020-03-29
ATGTTTCATCTCGTTGACTTTCAGGTTACTATAGCAGAGATATTACTAATTATTATGAGGACTTTTAAAG
TTTCCATTTGGAATCTTGATTACATCATAAACCTCATAATTAAAAATTTATCTAAGTCACTAACTGAGAA
TAAATATTCTCAATTAGATGAAGAGCAACCAATGGAGATTGAT

>hCoV-19/Scotland/CVR1128/2020|EPI_ISL_438767|2020-03-30
ATGTTTCATCTCGTTGACTTTCAGGTTACTATAGCAGAGATATTACTAATTATTATGAGGACTTTTAAAG
TTTCCATTTGGAATCTTGATTACATCATAAACCTCATAATTAAAAATTTATCTAAGTCACTAACTGAGAA
TAAATATTCTCAATTAGATGAAGAGCAACCAATGGAGATTGAT

>hCoV-19/Scotland/CVR1137/2020|EPI_ISL_438768|2020-03-30
ATGTTTCATCTCGTTGACTTTCAGGTTACTATAGCAGAGATATTACTAATTATTATGAGGACTTTTAAAG
TTTCCATTTGGAATCTTGATTACATCATAAACCTCATAATTAAAAATTTATCTAAGTCACTAACTGAGAA
TAAATATTCTCAATTAGATGAAGAGCAACCAATGGAGATTGAT

>hCoV-19/Scotland/CVR1148/2020|EPI_ISL_438769|2020-03-30
ATGTTTCATCTCGTTGACTTTCAGGTTACTATAGCAGAGATATTACTAATTATTATGAGGACTTTTAAAG
TTTCCATTTGGAATCTTGATTACATCATAAACCTCATAATTAAAAATTTATCTAAGTCACTAACTGAGAA
TAAATATTCTCAATTAGATGAAGAGCAACCAATGGAGATTGAT

>hCoV-19/Scotland/CVR1249/2020|EPI_ISL_438779|2020-03-31
ATGTTTCATCTCGTTGACTTTCAGGTTACTATAGCAGAGATATTACTAATTATTATGAGGACTTTTAAAG
TTTCCATTTGGAATCTTGATTACATCATAAACCTCATAATTAAAAATTTATCTAAGTCACTAACTGAGAA
TAAATATTCTCAATTAGATGAAGAGCAACCAATGGAGATTGAT

>hCoV-19/England/09c/2020|EPI_ISL_412116|2020-02-09
ATGTTTCATCTCGTTGACTTTCAGGTTACTATAGCAGAGATATTACTAATTATTATGAGGACTTTTAAAG
TTTCCATTTGGAATCTTGATTACATCATAAACCTCATAATTAAAAATTTATCTAAGTCACTAACTGAGAA
TAAATATTCTCAATTAGATGAAGAGCAACCAATGGAGATTGAT

>hCoV-19/England/20129154104/2020|EPI_ISL_424118|2020-03-12
ATGTTTCATCTCGTTGACTTTCAGGTTACTATAGCAGAGATATTACTAATTATTATGAGGACTTTTAAAG
TTTCCATTTGGAATCTTGATTACATCATAAACCTCATAATTAAAAATTTATCTAAGTCACTAACTGAGAA
TAAATATTCTCAATTAGATGAAGAGCAACCAATGGAGATTGAT

>hCoV-19/England/20129158804/2020|EPI_ISL_424119|2020-03-21
ATGTTTCATCTCGTTGACTTTCAGGTTACTATAGCAGAGATATTACTAATTATTATGAGGACTTTTAAAG
TTTCCATTTGGAATCTTGATTACATCATAAACCTCATAATTAAAAATTTATCTAAGTCACTAACTGAGAA
TAAATATTCTCAATTAGATGAAGAGCAACCAATGGAGATTGAT

>hCoV-19/England/20129159604/2020|EPI_ISL_424120|2020-03-12
ATGTTTCATCTCGTTGACTTTCAGGTTACTATAGCAGAGATATTACTAATTATTATGAGGACTTTTAAAG
TTTCCATTTGGAATCTTGATTACATCATAAACCTCATAATTAAAAATTTATCTAAGTCACTAACTGAGAA
TAAATATTCTCAATTAGATGAAGAGCAACCAATGGAGATTGAT

>hCoV-19/England/20129160704/2020|EPI_ISL_424121|2020-03-21
ATGTTTCATCTCGTTGACTTTCAGGTTACTATAGCAGAGATATTACTAATTATTATGAGGACTTTTAAAG
TTTCCATTTGGAATCTTGATTACATCATAAACCTCATAATTAAAAATTTATCTAAGTCACTAACTGAGAA
TAAATATTCTCAATTAGATGAAGAGCAACCAATGGAGATTGAT

>hCoV-19/England/20129161104/2020|EPI_ISL_424122|2020-03-12
ATGTTTCATCTCGTTGACTTTCAGGTTACTATAGCAGAGATATTACTAATTATTATGAGGACTTTTAAAG
TTTCCATTTGGAATCTTGATTACATCATAAACCTCATAATTAAAAATTTATCTAAGTCACTAACTGAGAA
TAAATATTCTCAATTAGATGAAGAGCAACCAATGGAGATTGAT

>hCoV-19/England/20129161204/2020|EPI_ISL_424123|2020-03-12
ATGTTTCATCTCGTTGACTTTCAGGTTACTATAGCAGAGATATTACTAATTATTATGAGGACTTTTAAAG
TTTCCATTTGGAATCTTGATTACATCATAAACCTCATAATTAAAAATTTATCTAAGTCACTAACTGAGAA
TAAATATTCTCAATTAGATGAAGAGCAACCAATGGAGATTGAT

>hCoV-19/England/20129163104/2020|EPI_ISL_424124|2020-03-21
ATGTTTCATCTCGTTGACTTTCAGGTTACTATAGCAGAGATATTACTAATTATTATGAGGACTTTTAAAG
TTTCCATTTGGAATCTTGATTACATCATAAACCTCATAATTAAAAATTTATCTAAGTCACTAACTGAGAA
TAAATATTCTCAATTAGATGAAGAGCAACCAATGGAGATTGAT

>hCoV-19/England/20129163304/2020|EPI_ISL_424125|2020-03-11
ATGTTTCATCTCGTTGACTTTCAGGTTACTATAGCAGAGATATTACTAATTATTATGAGGACTTTTAAAG
TTTCCATTTGGAATCTTGATTACATCATAAACCTCATAATTAAAAATTTATCTAAGTCACTAACTGAGAA
TAAATATTCTCAATTAGATGAAGAGCAACCAATGGAGATTGAT

>hCoV-19/England/20129163604/2020|EPI_ISL_424126|2020-03-21
ATGTTTCATCTCGTTGACTTTCAGGTTACTATAGCAGAGATATTACTAATTATTATGAGGACTTTTAAAG
TTTCCATTTGGAATCTTGATTACATCATAAACCTCATAATTAAAAATTTATCTAAGTCACTAACTGAGAA
TAAATATTCTCAATTAGATGAAGAGCAACCAATGGAGATTGAT

>hCoV-19/England/20129164904/2020|EPI_ISL_424127|2020-03-21
ATGTTTCATCTCGTTGACTTTCAGGTTACTATAGCAGAGATATTACTAATTATTATGAGGACTTTTAAAG
TTTCCATTTGGAATCTTGATTACATCATAAACCTCATAATTAAAAATTTATCTAAGTCACTAACTGAGAA
TAAATATTCTCAATTAGATGAAGAGCAACCAATGGAGATTGAT

>hCoV-19/England/20129166204/2020|EPI_ISL_424128|2020-03-21
ATGTTTCATCTCGTTGACTTTCAGGTTACTATAGCAGAGATATTACTAATTATTATGAGGACTTTTAAAG
TTTCCATTTGGAATCTTGATTACATCATAAACCTCATAATTAAAAATTTATCTAAGTCACTAACTGAGAA
TAAATATTCTCAATTAGATGAAGAGCAACCAATGGAGATTGAT

>hCoV-19/England/20129167204/2020|EPI_ISL_424129|2020-03-20
ATGTTTCATCTCGTTGACTTTCAGGTTACTATAGCAGAGATATTACTAATTATTATGAGGACTTTTAAAG
TTTCCATTTGGAATCTTGATTACATCATAAACCTCATAATTAAAAATTTATCTAAGTCACTAACTGAGAA
TAAATATTCTCAATTAGATGAAGAGCAACCAATGGAGATTGAT

>hCoV-19/England/20129167302/2020|EPI_ISL_424130|2020-03-20
ATGTTTCATCTCGTTGACTTTCAGGTTACTATAGCAGAGATATTACTAATTATTATGAGGACTTTTAAAG
TTTCCATTTGGAATCTTGATTACATCATAAACCTCATAATTAAAAATTTATCTAAGTCACTAACTGAGAA
TAAATATTCTCAATTAGATGAAGAGCAACCAATGGAGATTGAT

>hCoV-19/England/20129168902/2020|EPI_ISL_424131|2020-03-21
ATGTTTCATCTCGTTGACTTTCAGGTTACTATAGCAGAGATATTACTAATTATTATGAGGACTTTTAAAG
TTTCCATTTGGAATCTTGATTACATCATAAACCTCATAATTAAAAATTTATCTAAGTCACTAACTGAGAA
TAAATATTCTCAATTAGATGAAGAGCAACCAATGGAGATTGAT

>hCoV-19/England/20129169904/2020|EPI_ISL_424132|2020-03-21
ATGTTTCATCTCGTTGACTTTCAGGTTACTATAGCAGAGATATTACTAATTATTATGAGGACTTTTAAAG
TTTCCATTTGGAATCTTGATTACATCATAAACCTCATAATTAAAAATTTATCTAAGTCACTAACTGAGAA
TAAATATTCTCAATTAGATGAAGAGCAACCAATGGAGATTGAT

>hCoV-19/England/20129170204/2020|EPI_ISL_424133|2020-03-20
ATGTTTCATCTCGTTGACTTTCAGGTTACTATAGCAGAGATATTACTAATTATTATGAGGACTTTTAAAG
TTTCCATTTGGAATCTTGATTACATCATAAACCTCATAATTAAAAATTTATCTAAGTCACTAACTGAGAA
TAAATATTCTCAATTAGATGAAGAGCAACCAATGGAGATTGAT

>hCoV-19/England/20129170304/2020|EPI_ISL_424134|2020-03-20
ATGTTTCATCTCGTTGACTTTCAGGTTACTATAGCAGAGATATTACTAATTATTATGAGGACTTTTAAAG
TTTCCATTTGGAATCTTGATTACATCATAAACCTCATAATTAAAAATTTATCTAAGTCACTAACTGAGAA
TAAATATTCTCAATTAGATGAAGAGCAACCAATGGAGATTGAT

>hCoV-19/England/20129171204/2020|EPI_ISL_424135|2020-03-20
ATGTTTCATCTCGTTGACTTTCAGGTTACTATAGCAGAGATATTACTAATTATTATGAGGACTTTTAAAG
TTTCCATTTGGAATCTTGATTACATCATAAACCTCATAATTAAAAATTTATCTAAGTCACTAACTGAGAA
TAAATATTCTCAATTAGATGAAGAGCAACCAATGGAGATTGAT

>hCoV-19/England/20129171304/2020|EPI_ISL_424136|2020-03-20
ATGTTTCATCTCGTTGACTTTCAGGTTACTATAGCAGAGATATTACTAATTATTATGAGGACTTTTAAAG
TTTCCATTTGGAATCTTGATTACATCATAAACCTCATAATTAAAAATTTATCTAAGTCACTAACTGAGAA
TAAATATTCTCAATTAGATGAAGAGCAACCAATGGAGATTGAT

>hCoV-19/England/20129171402/2020|EPI_ISL_424137|2020-03-20
ATGTTTCATCTCGTTGACTTTCAGGTTACTATAGCAGAGATATTACTAATTATTATGAGGACTTTTAAAG
TTTCCATTTGGAATCTTGATTACATCATAAACCTCATAATTAAAAATTTATCTAAGTCACTAACTGAGAA
TAAATATTCTCAATTAGATGAAGAGCAACCAATGGAGATTGAT

>hCoV-19/England/20129171404/2020|EPI_ISL_424138|2020-03-20
ATGTTTCATCTCGTTGACTTTCAGGTTACTATAGCAGAGATATTACTAATTATTATGAGGACTTTTAAAG
TTTCCATTTGGAATCTTGATTACATCATAAACCTCATAATTAAAAATTTATCTAAGTCACTAACTGAGAA
TAAATATTCTCAATTAGATGAAGAGCAACCAATGGAGATTGAT

>hCoV-19/England/20129171504/2020|EPI_ISL_424139|2020-03-21
ATGTTTCATCTCGTTGACTTTCAGGTTACTATAGCAGAGATATTACTAATTATTATGAGGACTTTTAAAG
TTTCCATTTGGAATCTTGATTACATCATAAACCTCATAATTAAAAATTTATCTAAGTCACTAACTGAGAA
TAAATATTCTCAATTAGATGAAGAGCAACCAATGGAGATTGAT

>hCoV-19/England/20129171604/2020|EPI_ISL_424140|2020-03-21
ATGTTTCATCTCGTTGACTTTCAGGTTACTATAGCAGAGATATTACTAATTATTATGAGGACTTTTAAAG
TTTCCATTTGGAATCTTGATTACATCATAAACCTCATAATTAAAAATTTATCTAAGTCACTAACTGAGAA
TAAATATTCTCAATTAGATGAAGAGCAACCAATGGAGATTGAT

>hCoV-19/England/20129171804/2020|EPI_ISL_424141|2020-03-20
ATGTTTCATCTCGTTGACTTTCAGGTTACTATAGCAGAGATATTACTAATTATTATGAGGACTTTTAAAG
TTTCCATTTGGAATCTTGATTACATCATAAACCTCATAATTAAAAATTTATCTAAGTCACTAACTGAGAA
TAAATATTCTCAATTAGATGAAGAGCAACCAATGGAGATTGAT

>hCoV-19/England/20129171904/2020|EPI_ISL_424142|2020-03-21
ATGTTTCATCTCGTTGACTTTCAGGTTACTATAGCAGAGATATTACTAATTATTATGAGGACTTTTAAAG
TTTCCATTTGGAATCTTGATTACATCATAAACCTCATAATTAAAAATTTATCTAAGTCACTAACTGAGAA
TAAATATTCTCAATTAGATGAAGAGCAACCAATGGAGATTGAT

>hCoV-19/England/20129172402/2020|EPI_ISL_424143|2020-03-21
ATGTTTCATCTCGTTGACTTTCAGGTTACTATAGCAGAGATATTACTAATTATTATGAGGACTTTTAAAG
TTTCCATTTGGAATCTTGATTACATCATAAACCTCATAATTAAAAATTTATCTAAGTCACTAACTGAGAA
TAAATATTCTCAATTAGATGAAGAGCAACCAATGGAGATTGAT

>hCoV-19/England/20129173004/2020|EPI_ISL_424144|2020-03-21
ATGTTTCATCTCGTTGACTTTCAGGTTACTATAGCAGAGATATTACTAATTATTATGAGGACTTTTAAAG
TTTCCATTTGGAATCTTGATTACATCATAAACCTCATAATTAAAAATTTATCTAAGTCACTAACTGAGAA
TAAATATTCTCAATTAGATGAAGAGCAACCAATGGAGATTGAT

>hCoV-19/England/20129173704/2020|EPI_ISL_424145|2020-03-20
ATGTTTCATCTCGTTGACTTTCAGGTTACTATAGCAGAGATATTACTAATTATTATGAGGACTTTTAAAG
TTTCCATTTGGAATCTTGATTACATCATAAACCTCATAATTAAAAATTTATCTAAGTCACTAACTGAGAA
TAAATATTCTCAATTAGATGAAGAGCAACCAATGGAGATTGAT

>hCoV-19/England/20129173804/2020|EPI_ISL_424146|2020-03-21
ATGTTTCATCTCGTTGACTTTCAGGTTACTATAGCAGAGATATTACTAATTATTATGAGGACTTTTAAAG
TTTCCATTTGGAATCTTGATTACATCATAAACCTCATAATTAAAAATTTATCTAAGTCACTAACTGAGAA
TAAATATTCTCAATTAGATGAAGAGCAACCAATGGAGATTGAT

>hCoV-19/England/20129174204/2020|EPI_ISL_424147|2020-03-21
ATGTTTCATCTCGTTGACTTTCAGGTTACTATAGCAGAGATATTACTAATTATTATGAGGACTTTTAAAG
TTTCCATTTGGAATCTTGATTACATCATAAACCTCATAATTAAAAATTTATCTAAGTCACTAACTGAGAA
TAAATATTCTCAATTAGATGAAGAGCAACCAATGGAGATTGAT

>hCoV-19/England/20129174304/2020|EPI_ISL_424148|2020-03-20
ATGTTTCATCTCGTTGACTTTCAGGTTACTATAGCAGAGATATTACTAATTATTATGAGGACTTTTAAAG
TTTCCATTTGGAATCTTGATTACATCATAAACCTCATAATTAAAAATTTATCTAAGTCACTAACTGAGAA
TAAATATTCTCAATTAGATGAAGAGCAACCAATGGAGATTGAT

>hCoV-19/England/20129174404/2020|EPI_ISL_424149|2020-03-20
ATGTTTCATCTCGTTGACTTTCAGGTTACTATAGCAGAGATATTACTAATTATTATGAGGACTTTTAAAG
TTTCCATTTGGAATCTTGATTACATCATAAACCTCATAATTAAAAATTTATCTAAGTCACTAACTGAGAA
TAAATATTCTCAATTAGATGAAGAGCAACCAATGGAGATTGAT

>hCoV-19/England/20129174604/2020|EPI_ISL_424150|2020-03-21
ATGTTTCATCTCGTTGACTTTCAGGTTACTATAGCAGAGATATTACTAATTATTATGAGGACTTTTAAAG
TTTCCATTTGGAATCTTGATTACATCATAAACCTCATAATTAAAAATTTATCTAAGTCACTAACTGAGAA
TAAATATTCTCAATTAGATGAAGAGCAACCAATGGAGATTGAT

>hCoV-19/England/20129174704/2020|EPI_ISL_424151|2020-03-22
ATGTTTCATCTCGTTGACTTTCAGGTTACTATAGCAGAGATATTACTAATTATTATGAGGACTTTTAAAG
TTTCCATTTGGAATCTTGATTACATCATAAACCTCATAATTAAAAATTTATCTAAGTCACTAACTGAGAA
TAAATATTCTCAATTAGATGAAGAGCAACCAATGGAGATTGAT

>hCoV-19/England/20129174804/2020|EPI_ISL_424152|2020-03-20
ATGTTTCATCTCGTTGACTTTCAGGTTACTATAGCAGAGATATTACTAATTATTATGAGGACTTTTAAAG
TTTCCATTTGGAATCTTGATTACATCATAAACCTCATAATTAAAAATTTATCTAAGTCACTAACTGAGAA
TAAATATTCTCAATTAGATGAAGAGCAACCAATGGAGATTGAT

>hCoV-19/England/20129175104/2020|EPI_ISL_424153|2020-03-21
ATGTTTCATCTCGTTGACTTTCAGGTTACTATAGCAGAGATATTACTAATTATTATGAGGACTTTTAAAG
TTTCCATTTGGAATCTTGATTACATCATAAACCTCATAATTAAAAATTTATCTAAGTCACTAACTGAGAA
TAAATATTCTCAATTAGATGAAGAGCAACCAATGGAGATTGAT

>hCoV-19/England/20129176002/2020|EPI_ISL_424154|2020-03-20
ATGTTTCATCTCGTTGACTTTCAGGTTACTATAGCAGAGATATTACTAATTATTATGAGGACTTTTAAAG
TTTCCATTTGGAATCTTGATTACATCATAAACCTCATAATTAAAAATTTATCTAAGTCACTAACTGAGAA
TAAATATTCTCAATTAGATGAAGAGCAACCAATGGAGATTGAT

>hCoV-19/England/20129176004/2020|EPI_ISL_424155|2020-03-20
ATGTTTCATCTCGTTGACTTTCAGGTTACTATAGCAGAGATATTACTAATTATTATGAGGACTTTTAAAG
TTTCCATTTGGAATCTTGATTACATCATAAACCTCATAATTAAAAATTTATCTAAGTCACTAACTGAGAA
TAAATATTCTCAATTAGATGAAGAGCAACCAATGGAGATTGAT

>hCoV-19/England/20129176104/2020|EPI_ISL_424156|2020-03-20
ATGTTTCATCTCGTTGACTTTCAGGTTACTATAGCAGAGATATTACTAATTATTATGAGGACTTTTAAAG
TTTCCATTTGGAATCTTGATTACATCATAAACCTCATAATTAAAAATTTATCTAAGTCACTAACTGAGAA
TAAATATTCTCAATTAGATGAAGAGCAACCAATGGAGATTGAT

>hCoV-19/England/20129176204/2020|EPI_ISL_424157|2020-03-20
ATGTTTCATCTCGTTGACTTTCAGGTTACTATAGCAGAGATATTACTAATTATTATGAGGACTTTTAAAG
TTTCCATTTGGAATCTTGATTACATCATAAACCTCATAATTAAAAATTTATCTAAGTCACTAACTGAGAA
TAAATATTCTCAATTAGATGAAGAGCAACCAATGGAGATTGAT

>hCoV-19/England/20129176304/2020|EPI_ISL_424158|2020-03-21
ATGTTTCATCTCGTTGACTTTCAGGTTACTATAGCAGAGATATTACTAATTATTATGAGGACTTTTAAAG
TTTCCATTTGGAATCTTGATTACATCATAAACCTCATAATTAAAAATTTATCTAAGTCACTAACTGAGAA
TAAATATTCTCAATTAGATGAAGAGCAACCAATGGAGATTGAT

>hCoV-19/England/20129176804/2020|EPI_ISL_424159|2020-03-21
ATGTTTCATCTCGTTGACTTTCAGGTTACTATAGCAGAGATATTACTAATTATTATGAGGACTTTTAAAG
TTTCCATTTGGAATCTTGATTACATCATAAACCTCATAATTAAAAATTTATCTAAGTCACTAACTGAGAA
TAAATATTCTCAATTAGATGAAGAGCAACCAATGGAGATTGAT

>hCoV-19/England/20129177304/2020|EPI_ISL_424160|2020-03-22
ATGTTTCATCTCGTTGACTTTCAGGTTACTATAGCAGAGATATTACTAATTATTATGAGGACTTTTAAAG
TTTCCATTTGGAATCTTGATTACATCATAAACCTCATAATTAAAAATTTATCTAAGTCACTAACTGAGAA
TAAATATTCTCAATTAGATGAAGAGCAACCAATGGAGATTGAT

>hCoV-19/England/20129177404/2020|EPI_ISL_424161|2020-03-22
ATGTTTCATCTCGTTGACTTTCAGGTTACTATAGCAGAGATATTACTAATTATTATGAGGACTTTTAAAG
TTTCCATTTGGAATCTTGATTACATCATAAACCTCATAATTAAAAATTTATCTAAGTCACTAACTGAGAA
TAAATATTCTCAATTAGATGAAGAGCAACCAATGGAGATTGAT

>hCoV-19/England/20129177504/2020|EPI_ISL_424162|2020-03-21
ATGTTTCATCTCGTTGACTTTCAGGTTACTATAGCAGAGATATTACTAATTATTATGAGGACTTTTAAAG
TTTCCATTTGGAATCTTGATTACATCATAAACCTCATAATTAAAAATTTATCTAAGTCACTAACTGAGAA
TAAATATTCTCAATTAGATGAAGAGCAACCAATGGAGATTGAT

>hCoV-19/England/20129177604/2020|EPI_ISL_424163|2020-03-21
ATGTTTCATCTCGTTGACTTTCAGGTTACTATAGCAGAGATATTACTAATTATTATGAGGACTTTTAAAG
TTTCCATTTGGAATCTTGATTACATCATAAACCTCATAATTAAAAATTTATCTAAGTCACTAACTGAGAA
TAAATATTCTCAATTAGATGAAGAGCAACCAATGGAGATTGAT

>hCoV-19/England/20129177704/2020|EPI_ISL_424164|2020-03-22
ATGTTTCATCTCGTTGACTTTCAGGTTACTATAGCAGAGATATTACTAATTATTATGAGGACTTTTAAAG
TTTCCATTTGGAATCTTGATTACATCATAAACCTCATAATTAAAAATTTATCTAAGTCACTAACTGAGAA
TAAATATTCTCAATTAGATGAAGAGCAACCAATGGAGATTGAT

>hCoV-19/England/20129178204/2020|EPI_ISL_424165|2020-03-22
ATGTTTCATCTCGTTGACTTTCAGGTTACTATAGCAGAGATATTACTAATTATTATGAGGACTTTTAAAG
TTTCCATTTGGAATCTTGATTACATCATAAACCTCATAATTAAAAATTTATCTAAGTCACTAACTGAGAA
TAAATATTCTCAATTAGATGAAGAGCAACCAATGGAGATTGAT

>hCoV-19/USA/WA-UW-1620/2020|EPI_ISL_424166|2020-03-19
ATGTTTCATCTCGTTGACTTTCAGGTTACTATAGCAGAGATATTACTAATTATTATGAGGACTTTTAAAG
TTTCCATTTGGAATCTTGATTACATCATAAACCTCATAATTAAAAATTTATCTAAGTCACTAACTGAGAA
TAAATATTCTCAATTAGATGAAGAGCAACCAATGGAGATTGAT

>hCoV-19/USA/WA-UW-1616/2020|EPI_ISL_424167|2020-03-19
ATGTTTCATCTCGTTGACTTTCAGGTTACTATAGCAGAGATATTACTAATTATTATGAGGACTTTTAAAG
TTTCCATTTGGAATCTTGATTACATCATAAACCTCATAATTAAAAATTTATCTAAGTCACTAACTGAGAA
TAAATATTCTCAATTAGATGAAGAGCAACCAATGGAGATTGAT

>hCoV-19/USA/WA-UW-1638/2020|EPI_ISL_424168|2020-03-19
ATGTTTCATCTCGTTGACTTTCAGGTTACTATAGCAGAGATATTACTAATTATTATGAGGACTTTTAAAG
TTTCCATTTGGAATCTTGATTACATCATAAACCTCATAATTAAAAATTTATCTAAGTCACTAACTGAGAA
TAAATATTCTCAATTAGATGAAGAGCAACCAATGGAGATTGAT

>hCoV-19/USA/WA-UW-1538/2020|EPI_ISL_424169|2020-03-19
ATGTTTCATCTCGTTGACTTTCAGGTTACTATAGCAGAGATATTACTAATTATTATGAGGACTTTTAAAG
TTTCCATTTGGAATCTTGATTACATCATAAACCTCATAATTAAAAATTTATCTAAGTCACTAACTGAGAA
TAAATATTCTCAATTAGATGAAGAGCAACCAATGGAGATTGAT

>hCoV-19/USA/WA-UW-1595/2020|EPI_ISL_424170|2020-03-19
ATGTTTCATCTCGTTGACTTTCAGGTTACTATAGCAGAGATATTACTAATTATTATGAGGACTTTTAAAG
TTTCCATTTGGAATCTTGATTACATCATAAACCTCATAATTAAAAATTTATCTAAGTCACTAACTGAGAA
TAAATATTCTCAATTAGATGAAGAGCAACCAATGGAGATTGAT

>hCoV-19/USA/WA-UW-1572/2020|EPI_ISL_424171|2020-03-19
ATGTTTCATCTCGTTGACTTTCAGGTTACTATAGCAGAGATATTACTAATTATTATGAGGACTTTTAAAG
TTTCCATTTGGAATCTTGATTACATCATAAACCTCATAATTAAAAATTTATCTAAGTCACTAACTGAGAA
TAAATATTCTCAATTAGATGAAGAGCAACCAATGGAGATTGAT

>hCoV-19/USA/WA-UW-1575/2020|EPI_ISL_424172|2020-03-19
ATGTTTCATCTCGTTGACTTTCAGGTTACTATAGCAGAGATATTACTAATTATTATGAGGACTTTTAAAG
TTTCCATTTGGAATCTTGATTACATCATAAACCTCATAATTAAAAATTTATCTAAGTCACTAACTGAGAA
TAAATATTCTCAATTAGATGAAGAGCAACCAATGGAGATTGAT

>hCoV-19/USA/IL-UW-1311/2020|EPI_ISL_424173|2020-03-14
ATGTTTCATCTCGTTGACTTTCAGGTTACTATAGCAGAGATATTACTAATTATTATGAGGACTTTTAAAG
TTTCCATTTGGAATCTTGATTACATCATAAACCTCATAATTAAAAATTTATCTAAGTCACTAACTGAGAA
TAAATATTCTCAATTAGATGAAGAGCAACCAATGGAGATTGAT

>hCoV-19/USA/CT-UW-1365/2020|EPI_ISL_424174|2020-03-13
ATGTTTCATCTCGTTGACTTTCAGGTTACTATAGCAGAGATATTACTAATTATTATGAGGACTTTTAAAG
TTTCCATTTGGAATCTTGATTACATCATAAACCTCATAATTAAAAATTTATCTAAGTCACTTACTGAGAA
TAAATATTCTCAATTAGATGAAGAGCAACCAATGGAGATTGAT

>hCoV-19/USA/WA-UW-1362/2020|EPI_ISL_424175|2020-03-17
ATGTTTCATCTCGTTGACTTTCAGGTTACTATAGCAGAGATATTACTAATTATTATGAGGACTTTTAAAG
TTTCCATTTGGAATCTTGATTACATCATAAACCTCATAATTAAAAATTTATCTAAGTCACTAACTGAGAA
TAAATATTCTCAATTAGATGAAGAGCAACCAATGGAGATTGAT

>hCoV-19/USA/WA-UW-1472/2020|EPI_ISL_424176|2020-03-17
ATGTTTCATCTCGTTGACTTTCAGGTTACTATAGCAGAGATATTACTAATTATTATGAGGACTTTTAAAG
TTTCCATTTGGAATCTTGATTACATCATAAACCTCATAATTAAAAATTTATCTAAGTCACTAACTGAGAA
TAAATATTCTCAATTAGATGAAGAGCAACCAATGGAGATTGAT

>hCoV-19/USA/WA-UW-1465/2020|EPI_ISL_424177|2020-03-17
ATGTTTCATCTCGTTGACTTTCAGGTTACTATAGCAGAGATATTACTAATTATTATGAGGACTTTTAAAG
TTTCCATTTGGAATCTTGATTACATCATAAACCTCATAATTAAAAATTTATCTAAGTCACTAACTGAGAA
TAAATATTCTCAATTAGATGAAGAGCAACCAATGGAGATTGAT

>hCoV-19/USA/WA-UW-1342/2020|EPI_ISL_424178|2020-03-17
ATGTTTCATCTCGTTGACTTTCAGGTTACTATAGCAGAGATATTACTAATTATTATGAGGACTTTTAAAG
TTTCCATTTGGAATCTTGATTACATCATAAACCTCATAATTAAAAATTTATCTAAGTCACTAACTGAGAA
TAAATATTCTCAATTAGATGAAGAGCAACCAATGGAGATTGAT

>hCoV-19/USA/WA-UW-1341/2020|EPI_ISL_424179|2020-03-17
ATGTTTCATCTCGTTGACTTTCAGGTTACTATAGCAGAGATATTACTAATTATTATGAGGACTTTTAAAG
TTTCCATTTGGAATCTTGATTACATCATAAACCTCATAATTAAAAATTTATCTAAGTCACTAACTGAGAA
TAAATATTCTCAATTAGATGAAGAGCAACCAATGGAGATTGAT

>hCoV-19/Australia/VIC397/2020|EPI_ISL_426700|2020-03-24
ATGTTTCATCTCGTTGACTTTCAGGTTACTATAGCAGAGATATTACTAATTATTATGAGGACTTTTAAAG
TTTCCATTTGGAATCTTGATTATATCATAAACCTCATAATTAAAAATTTATCTAAGTCACTAACTGAGAA
TAAATATTCTCAATTAGATGAAGAGCAACCAATGGAGATTGAT

>hCoV-19/Australia/VIC398/2020|EPI_ISL_426701|2020-03-24
ATGTTTCATCTCGTTGACTTTCAGGTTACTATAGCAGAGATATTACTAATTATTATGAGGACTTTTAAAG
TTTCCATTTGGAATCTTGATTACATCATAAACCTCATAATTAAAAATTTATCTAAGTCACTAACTGAGAA
TAAATATTCTCAATTAGATGAAGAGCAACCAATGGAGATTGAT

>hCoV-19/Australia/VIC399/2020|EPI_ISL_426702|2020-03-24
ATGTTTCATCTCGTTGACTTTCAGGTTACTATAGCAGAGATATTACTAATTATTATGAGGACTTTTAAAG
TTTCCATTTGGAATCTTGATTACATCATAAACCTCATAATTAAAAATTTATCTAAGTCACTAACTGAGAA
TAAATATTCTCAATTAGATGAAGAGCAACCAATGGAGATTGAT

>hCoV-19/Australia/VIC400/2020|EPI_ISL_426703|2020-03-24
ATGTTTCATCTCGTTGACTTTCAGGTTACTATAGCAGAGATATTACTAATTATTATGAGGACTTTTAAAG
TTTCCATTTGGAATCTTGATTACATCATAAACCTCATAATTAAAAATTTATCTAAGTCACTAACTGAGAA
TAAATATTCTCAATTAGATGAAGAGCAACCAATGGAGATTGAT

>hCoV-19/Australia/VIC401/2020|EPI_ISL_426704|2020-03-24
ATGTTTCATCTCGTTGACTTTCAGGTTACTATAGCAGAGATATTACTAATTATTATGAGGACTTTTAAAG
TTTCCATTTGGAATCTTGATTACATCATAAACCTCATAATTAAAAATTTATCTAAGTCACTAACTGAGAA
TAAATATTCTCAATTAGATGAAGAGCAACCAATGGAGATTGAT

>hCoV-19/Australia/VIC402/2020|EPI_ISL_426705|2020-03-24
ATGTTTCATCTCGTTGACTTTCAGGTTACTATAGCAGAGATATTACTAATTATTATGAGGACTTTTAAAG
TTTCCATTTGGAATCTTGATTACATCATAAACCTCATAATTAAAAATTTATCTAAGTCACTAACTGAGAA
TAAATATTCTCAATTAGATGAAGAGCAACCAATGGAGATTGAT

>hCoV-19/Australia/VIC403/2020|EPI_ISL_426706|2020-03-22
ATGTTTCATCTCGTTGACTTTCAGGTTACTATAGCAGAGATATTACTAATTATTATGAGGACTTTTAAAG
TTTCCATTTGGAATCTTGATTACATCATAAACCTCATAATTAAAAATTTATCTAAGTCACTAACTGAGAA
TAAATATTCTCAATTAGATGAAGAGCAACCAATGGAGATTGAT

>hCoV-19/Australia/VIC404/2020|EPI_ISL_426707|2020-03-24
ATGTTTCATCTCGTTGACTTTCAGGTTACTATAGCAGAGATATTACTAATTATTATGAGGACTTTTAAAG
TTTCCATTTGGAATCTTGATTACATCATAAACCTCATAATTAAAAATTTATCTAAGTCACTAACTGAGAA
TAAATATTCTCAATTATATGAAGAGCAACCAATGGAGATTGAT

>hCoV-19/Australia/VIC406/2020|EPI_ISL_426708|2020-03-25
ATGTTTCATCTCGTTGACTTTCAGGTTACTATAGCAGAGATATTACTAATTATTATGAGGACTTTTAAAG
TTTCCATTTGGAATCTTGATTACATCATAAACCTCATAATTAAAAATTTATCTAAGTCACTAACTGAGAA
TAAATATTCTCAATTAGATGAAGAGCAACCAATGGAGATTGAT

>hCoV-19/Australia/VIC407/2020|EPI_ISL_426709|2020-03-25
ATGTTTCATCTCGTTGACTTTCAGGTTACTATAGCAGAGATATTACTAATTATTATGAGGACTTTTAAAG
TTTCCATTTGGAATCTTGATTACATCATAAACCTCATAATTAAAAATTTATCTAAGTCACTAACTGAGAA
TAAATATTCTCAATTAGATGAAGAGCAACCAATGGAGATTGAT

>hCoV-19/Australia/VIC408/2020|EPI_ISL_426710|2020-03-26
ATGTTTCATCTCGTTGACTTTCAGGTTACTATAGCAGAGATATTACTAATTATTATGAGGACTTTTAAAG
TTTCCATTTGGAATCTTGATTACATCATAAACCTCATAATTAAAAATTTATCTAAGTCACTAACTGAGAA
TAAATATTCTCAATTAGATGAAGAGCAACCAATGGAGATTGAT

>hCoV-19/Australia/VIC409/2020|EPI_ISL_426711|2020-03-26
ATGTTTCATCTCGTTGACTTTCAGGTTACTATAGCAGAGATATTACTAATTATTATGAGGACTTTTAAAG
TTTCCATTTGGAATCTTGATTACATCATAAACCTCATAATTAAAAATTTATCTAAGTCACTAACTGAGAA
TAAATATTCTCAATTAGATGAAGAGCAACCAATGGAGATTGAT

>hCoV-19/Australia/VIC410/2020|EPI_ISL_426712|2020-03-26
ATGTTTCATCTCGTTGACTTTCAGGTTACTATAGCAGAGATATTACTAATTATTATGAGGACTTTTAAAG
TTTCCATTTGGAATCTTGATTACATCATAAACCTCATAATTAAAAATTTATCTAAGTCACTAACTGAGAA
TAAATATTCTCAATTAGATGAAGAGCAACCAATGGAGATTGAT

>hCoV-19/Australia/VIC413/2020|EPI_ISL_426713|2020-03-26
ATGTTTCATCTCGTTGACTTTCAGGTTACTATAGCAGAGATATTACTAATTATTATGAGGACTTTTAAAG
TTTCCATTTGGAATCTTGATTACATCATAAACCTCATAATTAAAAATTTATCTAAGTCACTAACTGAGAA
TAAATATTCTCAATTAGATGAAGAGCAACCAATGGAGATTGAT

>hCoV-19/Australia/VIC414/2020|EPI_ISL_426714|2020-03-26
ATGTTTCATCTCGTTGACTTTCAGGTTACTATAGCAGAGATATTACTAATTATTATGAGGACTTTTAAAG
TTTCCATTTGGAATCTTGATTACATCATAAACCTCATAATTAAAAATTTATCTAAGTCACTAACTGAGAA
TAAATATTCTCAATTAGATGAAGAGCAACCAATGGAGATTGAT

>hCoV-19/Australia/VIC415/2020|EPI_ISL_426715|2020-03-25
ATGTTTCATCTCGTTGACTTTCAGGTTACTATAGCAGAGATATTACTAATTATTATGAGGACTTTTAAAG
TTTCCATTTGGAATCTTGATTACATCATAAACCTCATAATTAAAAATTTATCTAAGTCACTAACTGAGAA
TAAATATTCTCAATTAGATGAAGAGCAACCAATGGAGATTGAT

>hCoV-19/Australia/VIC416/2020|EPI_ISL_426716|2020-03-23
ATGTTTCATCTCGTTGACTTTCAGGTTACTATAGCAGAGATATTACTAATTATTATGAGGACTTTTAAAG
TTTCCATTTGGAATCTTGATTACATCATAAACCTCATAATTAAAAATTTATCTAAGTCACTAACTGAGAA
TAAATATTCTCAATTAGATGAAGAGCAACCAATGGAGATTGAT

>hCoV-19/Australia/VIC417/2020|EPI_ISL_426717|2020-03-25
ATGTTTCATCTCGTTGACTTTCAGGTTACTATAGCAGAGATATTACTAATTATTATGAGGACTTTTAAAG
TTTCCATTTGGAATCTTGATTACATCATAAACCTCATAATTAAAAATTTATCTAAGTCACTAACTGAGAA
TAAATATTCTCAATTAGATGAAGAGCAACCAATGGAGATTGAT

>hCoV-19/Australia/VIC418/2020|EPI_ISL_426718|2020-03-25
ATGTTTCATCTCGTTGACTTTCAGGTTACTATAGCAGAGATATTACTAATTATTATGAGGACTTTTAAAG
TTTCCATTTGGAATCTTGATTACATCATAAACCTCATAATTAAAAATTTATCTAAGTCACTAACTGAGAA
TAAATATTCTCAATTAGATGAAGAGCAACCAATGGAGATTGAT

>hCoV-19/Australia/VIC419/2020|EPI_ISL_426719|2020-03-25
ATGTTTCATCTCGTTGACTTTCAGGTTACTATAGCAGAGATATTACTAATTATTATGAGGACTTTTAAAG
TTTCCATTTGGAATCTTGATTACATCATAAACCTCATAATTAAAAATTTATCTAAGTCACTAACTGAGAA
TAAATATTCTCAATTAGATGAAGAGCAACCAATGGAGATTGAT

>hCoV-19/Australia/VIC420/2020|EPI_ISL_426720|2020-03-25
ATGTTTCATCTCGTTGACTTTCAGGTTACTATAGCAGAGATATTACTAATTATTATGAGGACTTTTAAAG
TTTCCATTTGGAATCTTGATTACATCATAAACCTCATAATTAAAAATTTATCTAAGTCACTAACTGAGAA
TAAATATTCTCAATTAGATGAAGAGCAACCAATGGAGATTGAT

>hCoV-19/Australia/VIC421/2020|EPI_ISL_426721|2020-03-25
ATGTTTCATCTCGTTGACTTTCAGGTTACTATAGCAGAGATATTACTAATTATTATGAGGACTTTTAAAG
TTTCCATTTGGAATCTTGATTACATCATAAACCTCATAATTAAAAATTTATCTAAGTCACTAACTGAGAA
TAAATATTCTCAATTAGATGAAGAGCAACCAATGGAGATTGAT

>hCoV-19/Australia/VIC422/2020|EPI_ISL_426722|2020-03-25
ATGTTTCATCTCGTTGACTTTCAGGTTACTATAGCAGAGATATTACTAATTATTATGAGGACTTTTAAAG
TTTCCATTTGGAATCTTGATTACATCATAAACCTCATAATTAAAAATTTATCTAAGTCACTAACTGAGAA
TAAATATTCTCAATTAGATGAAGAGCAACCAATGGAGATTGAT

>hCoV-19/Australia/VIC423/2020|EPI_ISL_426723|2020-03-25
ATGTTTCATCTCGTTGACTTTCAGGTTACTATAGCAGAGATATTACTAATTATTATGAGGACTTTTAAAG
TTTCCATTTGGAATCTTGATTACATCATAAACCTCATAATTAAAAATTTATCTAAGTCACTAACTGAGAA
TAAATATTCTCAATTAGATGAAGAGCAACCAATGGAGATTGAT

>hCoV-19/Australia/VIC424/2020|EPI_ISL_426724|2020-03-25
ATGTTTCATCTCGTTGACTTTCAGGTTACTATAGCAGAGATATTACTAATTATTATGAGGACTTTTAAAG
TTTCCATTTGGAATCTTGATTACATCATAAACCTCATAATTAAAAATTTATCTAAGTCACTAACTGAGAA
TAAATATTCTCAATTAGATGAAGAGCAACCAATGGAGATTGAT

>hCoV-19/Australia/VIC425/2020|EPI_ISL_426725|2020-03-25
ATGTTTCATCTCGTTGACTTTCAGGTTACTATAGCAGAGATATTACTAATTATTATGAGGACTTTTAAAG
TTTCCATTTGGAATCTTGATTACATCATAAACCTCATAATTAAAAATTTATCTAAGTCACTAACTGAGAA
TAAATATTCTCAATTAGATGAAGAGCAACCAATGGAGATTGAT

>hCoV-19/Australia/VIC426/2020|EPI_ISL_426726|2020-03-25
ATGTTTCATCTCGTTGACTTTCAGGTTACTATAGCAGAGATATTACTAATTATTATGAGGACTTTTAAAG
TTTCCATTTGGAATCTTGATTACATCATAAACCTCATAATTAAAAATTTATCTAAGTCACTAACTGAGAA
TAAATATTCTCAATTAGATGAAGAGCAACCAATGGAGATTGAT

>hCoV-19/Australia/VIC427/2020|EPI_ISL_426727|2020-03-25
ATGTTTCATCTCGTTGACTTTCAGGTTACTATAGCAGAGATATTACTAATTATTATGAGGACTTTTAAAG
TTTCCATTTGGAATCTTGATTACATCATAAACCTCATAATTAAAAATTTATCTAAGTCACTAACTGAGAA
TAAATATTCTCAATTAGATGAAGAGCAACCAATGGAGATTGAT

>hCoV-19/Australia/VIC428/2020|EPI_ISL_426728|2020-03-25
ATGTTTCATCTCGTTGACTTTCAGGTTACTATAGCAGAGATATTACTAATTATTATGAGGACTTTTAAAG
TTTCCATTTGGAATCTTGATTACATCATAAACCTCATAATTAAAAATTTATCTAAGTCACTAACTGAGAA
TAAATATTCTCAATTAGATGAAGAGCAACCAATGGAGATTGAT

>hCoV-19/Australia/VIC429/2020|EPI_ISL_426729|2020-03-26
ATGTTTCATCTCGTTGACTTTCAGGTTACTATAGCAGAGATATTACTAATTATTATGAGGACTTTTAAAG
TTTCCATTTGGAATCTTGATTACATCATAAACCTCATAATTAAAAATTTATCTAAGTCACTAACTGAGAA
TAAATATTCTCAATTAGATGAAGAGCAACCAATGGAGATTGAT

>hCoV-19/Australia/VIC439/2020|EPI_ISL_426736|2020-03-26
ATGTTTCATCTCGTTGACTTTCAGGTTACTATAGCAGAGATATTACTAATTATTATGAGGACTTTTAAAG
TTTCCATTTGGAATCTTGATTACATCATAAACCTCATAATTAAAAATTTATCTAAGTCACTAACTGAGAA
TAAATATTCTCAATTAGATGAAGAGCAACCAATGGAGATTGAT

>hCoV-19/Australia/VIC440/2020|EPI_ISL_426737|2020-03-26
ATGTTTCATCTCGTTGACTTTCAGGTTACTATAGCAGAGATATTACTAATTATTATGAGGACTTTTAAAG
TTTCCATTTGGAATCTTGATTACATCATAAACCTCATAATTAAAAATTTATCTAAGTCACTAACTGAGAA
TAAATATTCTCAATTAGATGAAGAGCAACCAATGGAGATTGAT

>hCoV-19/Australia/VIC441/2020|EPI_ISL_426738|2020-03-27
ATGTTTCATCTCGTTGACTTTCAGGTTACTATAGCAGAGATATTACTAATTATTATGAGGACTTTTAAAG
TTTCCATTTGGAATCTTGATTACATCATAAACCTCATAATTAAAAATTTATCTAAGTCACTAACTGAGAA
TAAATATTCTCAATTAGATGAAGAGCAACCAATGGAGATTGAT

>hCoV-19/Australia/VIC442/2020|EPI_ISL_426739|2020-03-27
ATGTTTCATCTCGTTGACTTTCAGGTTACTATAGCAGAGATATTACTAATTATTATGAGGACTTTTAAAG
TTTCCATTTGGAATCTTGATTACATCATAAACCTCATAATTAAAAATTTATCTAAGTCACTAACTGAGAA
TAAATATTCTCAATTAGATGAAGAGCAACCAATGGAGATTGAT

>hCoV-19/Australia/VIC443/2020|EPI_ISL_426740|2020-03-27
ATGTTTCATCTCGTTGACTTTCAGGTTACTATAGCAGAGATATTACTAATTATTATGAGGACTTTTAAAG
TTTCCATTTGGAATCTTGATTACATCATAAACCTCATAATTAAAAATTTATCTAAGTCACTAACTGAGAA
TAAATATTCTCAATTAGATGAAGAGCAACCAATGGAGATTGAT

>hCoV-19/Australia/VIC444/2020|EPI_ISL_426741|2020-03-27
ATGTTTCATCTCGTTGACTTTCAGGTTACTATAGCAGAGATATTACTAATTATTATGAGGACTTTTAAAG
TTTCCATTTGGAATCTTGATTACATCATAAACCTCATAATTAAAAATTTATCTAAGTCACTAACTGAGAA
TAAATATTCTCAATTAGATGAAGAGCAACCAATGGAGATTGAT

>hCoV-19/Australia/VIC446/2020|EPI_ISL_426742|2020-03-27
ATGTTTCATCTCGTTGACTTTCAGGTTACTATAGCAGAGATATTACTAATTATTATGAGGACTTTTAAAG
TTTCCATTTGGAATCTTGATTACATCATAAACCTCATAATTAAAAATTTATCTAAGTCACTAACTGAGAA
TAAATATTCTCAATTAGATGAAGAGCAACCAATGGAGATTGAT

>hCoV-19/Australia/VIC447/2020|EPI_ISL_426743|2020-03-27
ATGTTTCATCTCGTTGACTTTCAGGTTACTATAGCAGAGATATTACTAATTATTATGAGGACTTTTAAAG
TTTCCATTTGGAATCTTGATTACATCATAAACCTCATAATTAAAAATTTATCTAAGTCACTAACTGAGAA
TAAATATTCTCAATTAGATGAAGAGCAACCAATGGAGATTGAT

>hCoV-19/Australia/VIC448/2020|EPI_ISL_426744|2020-03-24
ATGTTTCATCTCGTTGACTTTCAGGTTACTATAGCAGAGATATTACTAATTATTATGAGGACTTTTAAAG
TTTCCATTTGGAATCTTGATTACATCATAAACCTCATAATTAAAAATTTATCTAAGTCACTAACTGAGAA
TAAATATTCTCAATTAGATGAAGAGCAACCAATGGAGATTGAT

>hCoV-19/Australia/VIC449/2020|EPI_ISL_426745|2020-03-24
ATGTTTCATCTCGTTGACTTTCAGGTTACTATAGCAGAGATATTACTAATTATTATGAGGACTTTTAAAG
TTTCCATTTGGAATCTTGATTACATCATAAACCTCATAATTAAAAATTTATCTAAGTCACTAACTGAGAA
TAAATATTCTCAATTAGATGAAGAGCAACCAATGGAGATTGAT

>hCoV-19/Australia/VIC450/2020|EPI_ISL_426746|2020-03-25
ATGTTTCATCTCGTTGACTTTCAGGTTACTATAGCAGAGATATTACTAATTATTATGAGGACTTTTAAAG
TTTCCATTTGGAATCTTGATTACATCATAAACCTCATAATTAAAAATTTATCTAAGTCACTAACTGAGAA
TAAATATTCTCAATTAGATGAAGAGCAACCAATGGAGATTGAT

>hCoV-19/Australia/VIC451/2020|EPI_ISL_426747|2020-03-25
ATGTTTCATCTCGTTGACTTTCAGGTTACTATAGCAGAGATATTACTAATTATTATGAGGACTTTTAAAG
TTTCCATTTGGAATCTTGATTACATCATAAACCTCATAATTAAAAATTTATCTAAGTCACTAACTGAGAA
TAAATATTCTCAATTAGATGAAGAGCAACCAATGGAGATTGAT

>hCoV-19/Australia/VIC452/2020|EPI_ISL_426748|2020-03-25
ATGTTTCATCTCGTTGACTTTCAGGTTACTATAGCAGAGATATTACTAATTATTATGAGGACTTTTAAAG
TTTCCATTTGGAATCTTGATTACATCATAAACCTCATAATTAAAAATTTATCTAAGTCACTAACTGAGAA
TAAATATTCTCAATTAGATGAAGAGCAACCAATGGAGATTGAT

>hCoV-19/Australia/VIC453/2020|EPI_ISL_426749|2020-03-25
ATGTTTCATCTCGTTGACTTTCAGGTTACTATAGCAGAGATATTACTAATTATTATGAGGACTTTTAAAG
TTTCCATTTGGAATCTTGATTACATCATAAACCTCATAATTAAAAATTTATCTAAGTCACTAACTGAGAA
TAAATATTCTCAATTAGATGAAGAGCAACCAATGGAGATTGAT

>hCoV-19/Australia/VIC454/2020|EPI_ISL_426750|2020-03-25
ATGTTTCATCTCGTTGACTTTCAGGTTACTATAGCAGAGATATTACTAATTATTATGAGGACTTTTAAAG
TTTCCATTTGGAATCTTGATTACATCATAAACCTCATAATTAAAAATTTATCTAAGTCACTAACTGAGAA
TAAATATTCTCAATTAGATGAAGAGCAACCAATGGAGATTGAT

>hCoV-19/Australia/VIC456/2020|EPI_ISL_426751|2020-03-25
ATGTTTCATCTCGTTGACTTTCAGGTTACTATAGCAGAGATATTACTAATTATTATGAGGACTTTTAAAG
TTTCCATTTGGAATCTTGATTACATCATAAACCTCATAATTAAAAATTTATCTAAGTCACTAACTGAGAA
TAAATATTCTCAATTAGATGAAGAGCAACCAATGGAGATTGAT

>hCoV-19/Australia/VIC458/2020|EPI_ISL_426752|2020-03-26
ATGTTTCATCTCGTTGACTTTCAGGTTACTATAGCAGAGATATTACTAATTATTATGAGGACTTTTAAAG
TTTCCATTTGGAATCTTGATTACATCATAAACCTCATAATTAAAAATTTATCTAAGTCACTAACTGAGAA
TAAATATTCTCAATTAGATGAAGAGCAACCAATGGAGATTGAT

>hCoV-19/Australia/VIC460/2020|EPI_ISL_426753|2020-03-26
ATGTTTCATCTCGTTGACTTTCAGGTTACTATAGCAGAGATATTACTAATTATTATGAGGACTTTTAAAG
TTTCCATTTGGAATCTTGATTACATCATAAACCTCATAATTAAAAATTTATCTAAGTCACTAACTGAGAA
TAAATATTCTCAATTAGATGAAGAGCAACCAATGGAGATTGAT

>hCoV-19/Australia/VIC461/2020|EPI_ISL_426754|2020-03-27
ATGTTTCATCTCGTTGACTTTCAGGTTACTATAGCAGAGATATTACTAATTATTATGAGGACTTTTAAAG
TTTCCATTTGGAATCTTGATTACATCATAAACCTCATAATTAAAAATTTATCTAAGTCACTAACTGAGAA
TAAATATTCTCAATTAGATGAAGAGCAACCAATGGAGATTGAT

>hCoV-19/Australia/VIC462/2020|EPI_ISL_426755|2020-03-27
ATGTTTCATCTCGTTGACTTTCAGGTTACTATAGCAGAGATATTACTAATTATTATGAGGACTTTTAAAG
TTTCCATTTGGAATCTTGATTACATCATAAACCTCATAATTAAAAATTTATCTAAGTCACTAACTGAGAA
TAAATATTCTCAATTAGATGAAGAGCAACCAATGGAGATTGAT

>hCoV-19/Australia/VIC463/2020|EPI_ISL_426756|2020-03-26
ATGTTTCATCTCGTTGACTTTCAGGTTACTATAGCAGAGATATTACTAATTATTATGAGGACTTTTAAAG
TTTCCATTTGGAATCTTGATTACATCATAAACCTCATAATTAAAAATTTATCTAAGTCACTAACTGAGAA
TAAATATTCTCAATTAGATGAAGAGCAACCAATGGAGATTGAT

>hCoV-19/Australia/VIC464/2020|EPI_ISL_426757|2020-03-26
ATGTTTCATCTCGTTGACTTTCAGGTTACTATAGCAGAGATATTACTAATTATTATGAGGACTTTTAAAG
TTTCCATTTGGAATCTTGATTACATCATAAACCTCATAATTAAAAATTTATCTAAGTCACTAACTGAGAA
TAAATATTCTCAATTAGATGAAGAGCAACCAATGGAGATTGAT

>hCoV-19/Australia/VIC465/2020|EPI_ISL_426758|2020-03-27
ATGTTTCATCTCGTTGACTTTCAGGTTACTATAGCAGAGATATTACTAATTATTATGAGGACTTTTAAAG
TTTCCATTTGGAATCTTGATTACATCATAAACCTCATAATTAAAAATTTATCTAAGTCACTAACTGAGAA
TAAATATTCTCAATTAGATGAAGAGCAACCAATGGAGATTGAT

>hCoV-19/Australia/VIC466/2020|EPI_ISL_426759|2020-03-27
ATGTTTCATCTCGTTGACTTTCAGGTTACTATAGCAGAGATATTACTAATTATTATGAGGACTTTTAAAG
TTTCCATTTGGAATCTTGATTACATCATAAACCTCATAATTAAAAATTTATCTAAGTCACTAACTGAGAA
TAAATATTCTCAATTAGATGAAGAGCAACCAATGGAGATTGAT

>hCoV-19/Australia/VIC467/2020|EPI_ISL_426760|2020-03-27
ATGTTTCATCTCGTTGACTTTCAGGTTACTATAGCAGAGATATTACTAATTATTATGAGGACTTTTAAAG
TTTCCATTTGGAATCTTGATTACATCATAAACCTCATAATTAAAAATTTATCTAAGTCACTAACTGAGAA
TAAATATTCTCAATTAGATGAAGAGCAACCAATGGAGATTGAT

>hCoV-19/Australia/VIC468/2020|EPI_ISL_426761|2020-03-27
ATGTTTCATCTCGTTGACTTTCAGGTTACTATAGCAGAGATATTACTAATTATTATGAGGACTTTTAAAG
TTTCCATTTGGAATCTTGATTACATCATAAACCTCATAATTAAAAATTTATCTAAGTCACTAACTGAGAA
TAAATATTCTCAATTAGATGAAGAGCAACCAATGGAGATTGAT

>hCoV-19/Australia/VIC470/2020|EPI_ISL_426762|2020-03-26
ATGTTTCATCTCGTTGACTTTCAGGTTACTATAGCAGAGATATTACTAATTATTATGAGGACTTTTAAAG
TTTCCATTTGGAATCTTGATTACATCATAAACCTCATAATTAAAAATTTATCTAAGTCACTAACTGAGAA
TAAATATTCTCAATTAGATGAAGAGCAACCAATGGAGATTGAT

>hCoV-19/Australia/VIC471/2020|EPI_ISL_426763|2020-03-26
ATGTTTCATCTCGTTGACTTTCAGGTTACTATAGCAGAGATATTACTAATTATTATGAGGACTTTTAAAG
TTTCCATTTGGAATCTTGATTACATCATAAACCTCATAATTAAAAATTTATCTAAGTCACTAACTGAGAA
TAAATATTCTCAATTAGATGAAGAGCAACCAATGGAGATTGAT

>hCoV-19/Australia/VIC472/2020|EPI_ISL_426764|2020-03-26
ATGTTTCATCTCGTTGACTTTCAGGTTACTATAGCAGAGATATTACTAATTATTATGAGGACTTTTAAAG
TTTCCATTTGGAATCTTGATTACATCATAAACCTCATAATTAAAAATTTATCTAAGTCACTAACTGAGAA
TAAATATTCTCAATTAGATGAAGAGCAACCAATGGAGATTGAT

>hCoV-19/Australia/VIC492/2020|EPI_ISL_426765|2020-03-23
ATGTTTCATCTCGTTGACTTTCAGGTTACTATAGCAGAGATATTACTAATTATTATGAGGACTTTTAAAG
TTTCCATTTGGAATCTTGATTACATCATAAACCTCATAATTAAAAATTTATCTAAGTCACTAACTGAGAA
TAAATATTCTCAATTAGATGAAGAGCAACCAATGGAGATTGAT

>hCoV-19/Australia/VIC493/2020|EPI_ISL_426766|2020-03-22
ATGTTTCATCTCGTTGACTTTCAGGTTACTATAGCAGAGATATTACTAATTATTATGAGGACTTTTAAAG
TTTCCATTTGGAATCTTGATTACATCATAAACCTCATAATTAAAAATTTATCTAAGTCACTAACTGAGAA
TAAATATTCTCAATTAGATGAAGAGCAACCAATGGAGATTGAT

>hCoV-19/Australia/VIC494/2020|EPI_ISL_426767|2020-03-23
ATGTTTCATCTCGTTGACTTTCAGGTTACTATAGCAGAGATATTACTAATTATTATGAGGACTTTTAAAG
TTTCCATTTGGAATCTTGATTACATCATAAACCTCATAATTAAAAATTTATCTAAGTCACTAACTGAGAA
TAAATATTCTCAATTAGATGAAGAGCAACCAATGGAGATTGAT

>hCoV-19/Australia/VIC495/2020|EPI_ISL_426768|2020-03-23
ATGTTTCATCTCGTTGACTTTCAGGTTACTATAGCAGAGATATTACTAATTATTATGAGGACTTTTAAAG
TTTCCATTTGGAATCTTGATTACATCATAAACCTCATAATTAAAAATTTATCTAAGTCACTAACTGAGAA
TAAATATTCTCAATTAGATGAAGAGCAACCAATGGAGATTGAT

>hCoV-19/Australia/VIC496/2020|EPI_ISL_426769|2020-03-23
ATGTTTCATCTCGTTGACTTTCAGGTTACTATAGCAGAGATATTACTAATTATTATGAGGACTTTTAAAG
TTTCCATTTGGAATCTTGATTACATCATAAACCTCATAATTAAAAATTTATCTAAGTCACTAACTGAGAA
TAAATATTCTCAATTAGATGAAGAGCAACCAATGGAGATTGAT

>hCoV-19/Australia/VIC497/2020|EPI_ISL_426770|2020-03-23
ATGTTTCATCTCGTTGACTTTCAGGTTACTATAGCAGAGATATTACTAATTATTATGAGGACTTTTAAAG
TTTCCATTTGGAATCTTGATTACATCATAAACCTCATAATTAAAAATTTATCTAAGTCACTAACTGAGAA
TAAATATTCTCAATTAGATGAAGAGCAACCAATGGAGATTGAT

>hCoV-19/Australia/VIC498/2020|EPI_ISL_426771|2020-03-23
ATGTTTCATCTCGTTGACTTTCAGGTTACTATAGCAGAGATATTACTAATTATTATGAGGACTTTTAAAG
TTTCCATTTGGAATCTTGATTACATCATAAACCTCATAATTAAAAATTTATCTAAGTCACTAACTGAGAA
TAAATATTCTCAATTAGATGAAGAGCAACCAATGGAGATTGAT

>hCoV-19/Australia/VIC500/2020|EPI_ISL_426772|2020-03-24
ATGTTTCATCTCGTTGACTTTCAGGTTACTATAGCAGAGATATTACTAATTATTATGAGGACTTTTAAAG
TTTCCATTTGGAATCTTGATTACATCATAAACCTCATAATTAAAAATTTATCTAAGTCACTAACTGAGAA
TAAATATTCTCAATTAGATGAAGAGCAACCAATGGAGATTGAT

>hCoV-19/Australia/VIC502/2020|EPI_ISL_426773|2020-03-22
ATGTTTCATCTCGTTGACTTTCAGGTTACTATAGCAGAGATATTACTAATTATTATGAGGACTTTTAAAG
TTTCCATTTGGAATCTTGATTACATCATAAACCTCATAATTAAAAATTTATCTAAGTCACTAACTGAGAA
TAAATATTCTCAATTAGATGAAGAGCAACCAATGGAGATTGAT

>hCoV-19/Australia/VIC503/2020|EPI_ISL_426774|2020-03-23
ATGTTTCATCTCGTTGACTTTCAGGTTACTATAGCAGAGATATTACTAATTATTATGAGGACTTTTAAAG
TTTCCATTTGGAATCTTGATTACATCATAAACCTCATAATTAAAAATTTATCTAAGTCACTAACTGAGAA
TAAATATTCTCAATTAGATGAAGAGCAACCAATGGAGATTGAT

>hCoV-19/Australia/VIC504/2020|EPI_ISL_426775|2020-03-23
ATGTTTCATCTCGTTGACTTTCAGGTTACTATAGCAGAGATATTACTAATTATTATGAGGACTTTTAAAG
TTTCCATTTGGAATCTTGATTACATCATAAACCTCATAATTAAAAATTTATCTAAGTCACTAACTGAGAA
TAAATATTCTCAATTAGATGAAGAGCAACCAATGGAGATTGAT

>hCoV-19/Australia/VIC505/2020|EPI_ISL_426776|2020-03-22
ATGTTTCATCTCGTTGACTTTCAGGTTACTATAGCAGAGATATTACTAATTATTATGAGGACTTTTAAAG
TTTCCATTTGGAATCTTGATTACATCATAAACCTCATAATTAAAAATTTATCTAAGTCACTAACTGAGAA
TAAATATTCTCAATTAGATGAAGAGCAACCAATGGAGATTGAT

>hCoV-19/Australia/VIC506/2020|EPI_ISL_426777|2020-03-23
ATGTTTCATCTCGTTGACTTTCAGGTTACTATAGCAGAGATATTACTAATTATTATGAGGACTTTTAAAG
TTTCCATTTGGAATCTTGATTACATCATAAACCTCATAATTAAAAATTTATCTAAGTCACTAACTGAGAA
TAAATATTCTCAATTAGATGAAGAGCAACCAATGGAGATTGAT

>hCoV-19/Australia/VIC508/2020|EPI_ISL_426778|2020-03-23
ATGTTTCATCTCGTTGACTTTCAGGTTACTATAGCAGAGATATTACTAATTATTATGAGGACTTTTAAAG
TTTCCATTTGGAATCTTGATTACATCATAAACCTCATAATTAAAAATTTATCTAAGTCACTAACTGAGAA
TAAATATTCTCAATTAGATGAAGAGCAACCAATGGAGATTGAT

>hCoV-19/Australia/VIC509/2020|EPI_ISL_426779|2020-03-22
ATGTTTCATCTCGTTGACTTTCAGGTTACTATAGCAGAGATATTACTAATTATTATGAGGACTTTTAAAG
TTTCCATTTGGAATCTTGATTACATCATAAACCTCATAATTAAAAATTTATCTAAGTCACTAACTGAGAA
TAAATATTCTCAATTAGATGAAGAGCAACCAATGGAGATTGAT

>hCoV-19/Australia/VIC522/2020|EPI_ISL_426790|2020-03-23
ATGTTTCATCTCGTTGACTTTCAGGTTACTATAGCAGAGATATTACTAATTATTATGAGGACTTTTAAAG
TTTCCATTTGGAATCTTGATTACATCATAAACCTCATAATTAAAAATTTATCTAAGTCACTAACTGAGAA
TAAATATTCTCAATTAGATGAAGAGCAACCAATGGAGATTGAT

>hCoV-19/Australia/VIC523/2020|EPI_ISL_426791|2020-03-24
ATGTTTCATCTCGTTGACTTTCAGGTTACTATAGCAGAGATATTACTAATTATTATGAGGACTTTTAAAG
TTTCCATTTGGAATCTTGATTACATCATAAACCTCATAATTAAAAATTTATCTAAGTCACTAACTGAGAA
TAAATATTCTCAATTAGATGAAGAGCAACCAATGGAGATTGAT

>hCoV-19/Australia/VIC525/2020|EPI_ISL_426792|2020-03-24
ATGTTTCATCTCGTTGACTTTCAGGTTACTATAGCAGAGATATTACTAATTATTATGAGGACTTTTAAAG
TTTCCATTTGGAATCTTGATTACATCATAAACCTCATAATTAAAAATTTATCTAAGTCACTAACTGAGAA
TAAATATTCTCAATTAGATGAAGAGCAACCAATGGAGATTGAT

>hCoV-19/Australia/VIC527/2020|EPI_ISL_426793|2020-03-24
ATGTTTCATCTCGTTGACTTTCAGGTTACTATAGCAGAGATATTACTAATTATTATGAGGACTTTTAAAG
TTTCCATTTGGAATCTTGATTACATCATAAACCTCATAATTAAAAATTTATCTAAGTCACTAACTGAGAA
TAAATATTCTCAATTAGATGAAGAGCAACCAATGGAGATTGAT

>hCoV-19/Australia/VIC528/2020|EPI_ISL_426794|2020-03-24
ATGTTTCATCTCGTTGACTTTCAGGTTACTATAGCAGAGATATTACTAATTATTATGAGGACTTTTAAAG
TTTCCATTTGGAATCTTGATTACATCATAAACCTCATAATTAAAAATTTATCTAAGTCACTAACTGAGAA
TAAATATTCTCAATTAGATGAAGAGCAACCAATGGAGATTGAT

>hCoV-19/Australia/VIC529/2020|EPI_ISL_426795|2020-03-24
ATGTTTCATCTCGTTGACTTTCAGGTTACTATAGCAGAGATATTACTAATTATTATGAGGACTTTTAAAG
TTTCCATTTGGAATCTTGATTACATCATAAACCTCATAATTAAAAATTTATCTAAGTCACTAACTGAGAA
TAAATATTCTCAATTAGATGAAGAGCAACCAATGGAGATTGAT

>hCoV-19/Australia/VIC530/2020|EPI_ISL_426796|2020-03-23
ATGTTTCATCTCGTTGACTTTCAGGTTACTATAGCAGAGATATTACTAATTATTATGAGGACTTTTAAAG
TTTCCATTTGGAATCTTGATTACATCATAAACCTCATAATTAAAAATTTATCTAAGTCACTAACTGAGAA
TAAATATTCTCAATTAGATGAAGAGCAACCAATGGAGATTGAT

>hCoV-19/Australia/VIC531/2020|EPI_ISL_426797|2020-03-24
ATGTTTCATCTCGTTGACTTTCAGGTTACTATAGCAGAGATATTACTAATTATTATGAGGACTTTTAAAG
TTTCCATTTGGAATCTTGATTACATCATAAACCTCATAATTAAAAATTTATCTAAGTCACTAACTGAGAA
TAAATATTCTCAATTAGATGAAGAGCAACCAATGGAGATTGAT

>hCoV-19/Australia/VIC532/2020|EPI_ISL_426798|2020-03-23
ATGTTTCATCTCGTTGACTTTCAGGTTACTATAGCAGAGATATTACTAATTATTATGAGGACTTTTAAAG
TTTCCATTTGGAATCTTGATTACATCATAAACCTCATAATTAAAAATTTATCTAAGTCACTAACTGAGAA
TAAATATTCTCAATTAGATGAAGAGCAACCAATGGAGATTGAT

>hCoV-19/Australia/VIC533/2020|EPI_ISL_426799|2020-03-24
ATGTTTCATCTCGTTGACTTTCAGGTTACTATAGCAGAGATATTACTAATTATTATGAGGACTTTTAAAG
TTTCCATTTGGAATCTTGATTACATCATAAACCTCATAATTAAAAATTTATCTAAGTCACTAACTGAGAA
TAAATATTCTCAATTAGATGAAGAGCAACCAATGGAGATTGAT

>hCoV-19/Australia/VIC1244/2020|EPI_ISL_436111|2020-04-07
ATGTTTCATCTCGTTGACTTTCAGGTTACTATAGCAGAGATATTACTAATTATTATGAGGACTTTTAAAG
TTTCCATTTGGAATCTTGATTACATCATAAACCTCATAATTAAAAATTTATCTAAGTCACTAACTGAGAA
TAAATATTCTCAATTAGATGAAGAGCAACCAATGGAGATTGAT

>hCoV-19/Australia/VIC1245/2020|EPI_ISL_436112|2020-04-09
ATGTTTCATCTCGTTGACTTTCAGGTTACTATAGCAGAGATATTACTAATTATTATGAGGACTTTTAAAG
TTTCCATTTGGAATCTTGATTACATCATAAACCTCATAATTAAAAATTTATCTAAGTCACTAACTGAGAA
TAAATATTCTCAATTAGATGAAGAGCAACCAATGGAGATTGAT

>hCoV-19/Australia/VIC1247/2020|EPI_ISL_436113|2020-04-09
ATGTTTCATCTCGTTGACTTTCAGGTTACTATAGCAGAGATATTACTAATTATTATGAGGACTTTTAAAG
TTTCCATTTGGAATCTTGATTACATCATAAACCTCATAATTAAAAATTTATCTAAGTCACTAACTGAGAA
TAAATATTCTCAATTAGATGAAGAGCAACCAATGGAGATTGAT

>hCoV-19/Australia/VIC1248/2020|EPI_ISL_436114|2020-04-09
ATGTTTCATCTCGTTGACTTTCAGGTTACTATAGCAGAGATATTACTAATTATTATGAGGACTTTTAAAG
TTTCCATTTGGAATCTTGATTACATCATAAACCTCATAATTAAAAATTTATCTAAGTCACTAACTGAGAA
TAAATATTCTCAATTAGATGAAGAGCAACCAATGGAGATTGAT

>hCoV-19/Australia/VIC1250/2020|EPI_ISL_436115|2020-04-10
ATGTTTCATCTCGTTGACTTTCAGGTTACTATAGCAGAGATATTACTAATTATTATGAGGACTTTTAAAG
TTTCCATTTGGAATCTTGATTACATCATAAACCTCATAATTAAAAATTTATCTAAGTCACTAACTGAGAA
TAAATATTCTCAATTAGATGAAGAGCAACCAATGGAGATTGAT

>hCoV-19/Australia/VIC1251/2020|EPI_ISL_436116|2020-04-10
ATGTTTCATCTCGTTGACTTTCAGGTTACTATAGCAGAGATATTACTAATTATTATGAGGACTTTTAAAG
TTTCCATTTGGAATCTTGATTACATCATAAACCTCATAATTAAAAATTTATCTAAGTCACTAACTGAGAA
TAAATATTCTCAATTAGATGAAGAGCAACCAATGGAGATTGAT

>hCoV-19/Australia/VIC1255/2020|EPI_ISL_436119|2020-04-11
ATGTTTCATCTCGTTGACTTTCAGGTTACTATAGCAGAGATATTACTAATTATTATGAGGACTTTTAAAG
TTTCCATTTGGAATCTTGATTACATCATAAACCTCATAATTAAAAATTTATCTAAGTCACTAACTGAGAA
TAAATATTCTCAATTAGATGAAGAGCAACCAATGGAGATTGAT

>hCoV-19/Australia/VIC1256/2020|EPI_ISL_436120|2020-04-11
ATGTTTCATCTCGTTGACTTTCAGGTTACTATAGCAGAGATATTACTAATTATTATGAGGACTTTTAAAG
TTTCCATTTGGAATCTTGATTACATCATAAACCTCATAATTAAAAATTTATCTAAGTCACTAACTGAGAA
TAAATATTCTCAATTAGATGAAGAGCAACCAATGGAGATTGAT

>hCoV-19/Australia/VIC1257/2020|EPI_ISL_436121|2020-04-11
ATGTTTCATCTCGTTGACTTTCAGGTTACTATAGCAGAGATATTACTAATTATTATGAGGACTTTTAAAG
TTTCCATTTGGAATCTTGATTACATCATAAACCTCATAATTAAAAATTTATCTAAGTCACTAACTGAGAA
TAAATATTCTCAATTAGATGAAGAGCAACCAATGGAGATTGAT

>hCoV-19/Australia/VIC1258/2020|EPI_ISL_436122|2020-04-11
ATGTTTCATCTCGTTGACTTTCAGGTTACTATAGCAGAGATATTACTAATTATTATGAGGACTTTTAAAG
TTTCCATTTGGAATCTTGATTACATCATAAACCTCATAATTAAAAATTTATCTAAGTCACTAACTGAGAA
TAAATATTCTCAATTAGATGAAGAGCAACCAATGGAGATTGAT

>hCoV-19/Australia/VIC1260/2020|EPI_ISL_436123|2020-04-11
ATGTTTCATCTCGTTGACTTTCAGGTTACTATAGCAGAGATATTACTAATTATTATGAGGACTTTTAAAG
TTTCCATTTGGAATCTTGATTACATCATAAACCTCATAATTAAAAATTTATCTAAGTCACTAACTGAGAA
TAAATATTCTCAATTAGATGAAGAGCAACCAATGGAGATTGAT

>hCoV-19/Australia/VIC1265/2020|EPI_ISL_436124|2020-04-12
ATGTTTCATCTCGTTGACTTTCAGGTTACTATAGCAGAGATATTACTAATTATTATGAGGACTTTTAAAG
TTTCCATTTGGAATCTTGATTACATCATAAACCTCATAATTAAAAATTTATCTAAGTCACTAACTGAGAA
TAAATATTCTCAATTAGATGAAGAGCAACCAATGGAGATTGAT

>hCoV-19/Australia/VIC1266/2020|EPI_ISL_436125|2020-04-12
ATGTTTCATCTCGTTGACTTTCAGGTTACTATAGCAGAGATATTACTAATTATTATGAGGACTTTTAAAG
TTTCCATTTGGAATCTTGATTACATCATAAACCTCATAATTAAAAATTTATCTAAGTCACTAACTGAGAA
TAAATATTCTCAATTAGATGAAGAGCAACCAATGGAGATTGAT

>hCoV-19/Australia/VIC1267/2020|EPI_ISL_436126|2020-04-12
ATGTTTCATCTCGTTGACTTTCAGGTTACTATAGCAGAGATATTACTAATTATTATGAGGACTTTTAAAG
TTTCCATTTGGAATCTTGATTACATCATAAACCTCATAATTAAAAATTTATCTAAGTCACTAACTGAGAA
TAAATATTCTCAATTAGATGAAGAGCAACCAATGGAGATTGAT

>hCoV-19/Australia/VIC1269/2020|EPI_ISL_436127|2020-04-13
ATGTTTCATCTCGTTGACTTTCAGGTTACTATAGCAGAGATATTACTAATTATTATGAGGACTTTTAAAG
TTTCCATTTGGAATCTTGATTACATCATAAACCTCATAATTAAAAATTTATCTAAGTCACTAACTGAGAA
TAAATATTCTCAATTAGATGAAGAGCAACCAATGGAGATTGAT

>hCoV-19/Australia/VIC1270/2020|EPI_ISL_436128|2020-04-13
ATGTTTCATCTCGTTGACTTTCAGGTTACTATAGCAGAGATATTACTAATTATTATGAGGACTTTTAAAG
TTTCCATTTGGAATCTTGATTACATCATAAACCTCATAATTAAAAATTTATCTAAGTCACTAACTGAGAA
TAAATATTCTCAATTAGATGAAGAGCAACCAATGGAGATTGAT

>hCoV-19/Australia/VIC1271/2020|EPI_ISL_436129|2020-04-13
ATGTTTCATCTCGTTGACTTTCAGGTTACTATAGCAGAGATATTACTAATTATTATGAGGACTTTTAAAG
TTTCCATTTGGAATCTTGATTACATCATAAACCTCATAATTAAAAATTTATCTAAGTCACTAACTGAGAA
TAAATATTCTCAATTAGATGAAGAGCAACCAATGGAGATTGAT

>hCoV-19/Australia/VIC1272/2020|EPI_ISL_436130|2020-04-13
ATGTTTCATCTCGTTGACTTTCAGGTTACTATAGCAGAGATATTACTAATTATTATGAGGACTTTTAAAG
TTTCCATTTGGAATCTTGATTACATCATAAACCTCATAATTAAAAATTTATCTAAGTCACTAACTGAGAA
TAAATATTCTCAATTAGATGAAGAGCAACCAATGGAGATTGAT

>hCoV-19/Australia/VIC1273/2020|EPI_ISL_436131|2020-04-14
ATGTTTCATCTCGTTGACTTTCAGGTTACTATAGCAGAGATATTACTAATTATTATGAGGACTTTTAAAG
TTTCCATTTGGAATCTTGATTACATCATAAACCTCATAATTAAAAATTTATCTAAGTCACTAACTGAGAA
TAAATATTCTCAATTAGATGAAGAGCAACCAATGGAGATTGAT

>hCoV-19/Australia/VIC1274/2020|EPI_ISL_436132|2020-04-14
ATGTTTCATCTCGTTGACTTTCAGGTTACTATAGCAGAGATATTACTAATTATTATGAGGACTTTTAAAG
TTTCCATTTGGAATCTTGATTACATCATAAACCTCATAATTAAAAATTTATCTAAGTCACTAACTGAGAA
TAAATATTCTCAATTAGATGAAGAGCAACCAATGGAGATTGAT

>hCoV-19/India/nimh-2873/2020|EPI_ISL_436137|2020-04-21
ATGTTTCATCTCGTTGACTTTCAGGTTACTATAGCAGAGATATTACTAATTATTATGAGGACTTTTAAAG
TTTCCATTTGGAATCTTGATTACATCATAAACCTCATAATTAAAAATTTATCTAAGTCACTAACTGAGAA
TAAATATTCTCAATTAGATGAAGAGCAACCAATGGAGATTGAT

>hCoV-19/India/nimh-3952/2020|EPI_ISL_436138|2020-04-23
ATGTTTCATCTCGTTGACTTTCAGGTTACTATAGCAGAGATATTACTAATTATTATGAGGACTTTTAAAG
TTTCCATTTGGAATCTTGATTACATCATAAACCTCATAATTAAAAATTTATCTAAGTCACTAACTGAGAA
TAAATATTCTCAATTAGATGAAGAGCAACCAATGGAGATTGAT

>hCoV-19/India/nimh-3970/2020|EPI_ISL_436139|2020-04-23
ATGTTTCATCTCGTTGACTTTCAGGTTACTATAGCAGAGATATTACTAATTATTATGAGGACTTTTAAAG
TTTCCATTTGGAATCTTGATTACATCATAAACCTCATAATTAAAAATTTATCTAAGTCACTAACTGAGAA
TAAATATTCTCAATTAGATGAAGAGCAACCAATGGAGATTGAT

>hCoV-19/India/nimh-4376/2020|EPI_ISL_436140|2020-04-24
ATGTTTCATCTCGTTGACTTTCAGGTTACTATAGCAGAGATATTACTAATTATTATGAGGACTTTTAAAG
TTTCCATTTGGAATCTTGATTACATCATAAACCTCATAATTAAAAATTTATCTAAGTCACTAACTGAGAA
TAAATATTCTCAATTAGATGAAGAGCAACCAATGGAGATTGAT

>hCoV-19/India/nimh-4378/2020|EPI_ISL_436141|2020-04-24
ATGTTTCATCTCGTTGACTTTCAGGTTACTATAGCAGAGATATTACTAATTATTATGAGGACTTTTAAAG
TTTCCATTTGGAATCTTGATTACATCATAAACCTCATAATTAAAAATTTATCTAAGTCACTAACTGAGAA
TAAATATTCTCAATTAGATGAAGAGCAACCAATGGAGATTGAT

>hCoV-19/India/nimh-1596/2020|EPI_ISL_436156|2020-04-17
ATGTTTCATCTCGTTGACTTTCAGGTTACTATAGCAGAGATATTACTAATTATTATGAGGACTTTTAAAG
TTTCCATTTGGAATCTTGATTACATCATAAACCTCATAATTAAAAATTTATCTAAGTCACTAACTGAGAA
TAAATATTCTCAATTAGATGAAGAGCAACCAATGGAGATTGAT

>hCoV-19/India/nimh-1598/2020|EPI_ISL_436157|2020-04-17
ATGTTTCATCTCGTTGACTTTCAGGTTACTATAGCAGAGATATTACTAATTATTATGAGGACTTTTAAAG
TTTCCATTTGGAATCTTGATTACATCATAAACCTCATAATTAAAAATTTATCTAAGTCACTAACTGAGAA
TAAATATTCTCAATTAGATGAAGAGCAACCAATGGAGATTGAT

>hCoV-19/England/CAMB-83E47/2020|EPI_ISL_438700|2020-04-24
ATGTTTCATCTCGTTGACTTTCAGGTTACTATAGCAGAGATATTACTAATTATTATGAGGACTTTTAAAG
TTTCCATTTGGAATCTTGATTACATCATAAACCTCATAATTAAAAATTTATCTAAGTCACTAACTGAGAA
TAAATATTCTCAATTAGATGAAGAGCAACCAATGGAGATTGAT

>hCoV-19/England/CAMB-83E56/2020|EPI_ISL_438701|2020-04-27
ATGTTTCATCTCGTTGACTTTCAGGTTACTATAGCAGAGATATTACTAATTATTATGAGGACTTTTAAAG
TTTCCATTTGGAATCTTGATTACATCATAAACCTCATAATTAAAAATTTATCTAAGTCACTAACTGAGAA
TAAATATTCTCAATTAGATGAAGAGCAACCAATGGAGATTGAT

>hCoV-19/England/CAMB-83E74/2020|EPI_ISL_438702|2020-04-23
ATGTTTCATCTCGTTGACTTTCAGGTTACTATAGCAGAGATATTACTAATTATTATGAGGACTTTTAAAG
TTTCCATTTGGAATCTTGATTACATCATAAACCTCATAATTAAAAATTTATCTAAGTCACTAACTGAGAA
TAAATATTCTCAATTAGATGAAGAGCAACCAATGGAGATTGAT

>hCoV-19/England/CAMB-83E83/2020|EPI_ISL_438703|2020-04-25
ATGTTTCATCTCGTTGACTTTCAGGTTACTATAGCAGAGATATTACTAATTATTATGAGGACTTTTAAAG
TTTCCATTTGGAATCTTGATTACATCATAAACCTCATAATTAAAAATTTATCTAAGTCACTAACTGAGAA
TAAATATTCTCAATTAGATGAAGAGCAACCAATGGAGATTGAT

>hCoV-19/England/CAMB-83EB0/2020|EPI_ISL_438705|2020-04-25
ATGTTTCATCTCGTTGACTTTCAGGTTACTATAGCAGAGATATTACTAATTATTATGAGGACTTTTAAAG
TTTCCATTTGGAATCTTGATTACATCATAAACCTCATAATTAAAAATTTATCTAAGTCACTAACTGAGAA
TAAATATTCTCAATTAGATGAAGAGCAACCAATGGAGATTGAT

>hCoV-19/England/CAMB-83ECF/2020|EPI_ISL_438706|2020-04-26
ATGTTTCATCTCGTTGACTTTCAGGTTACTATAGCAGAGATATTACTAATTATTATGAGGACTTTTAAAG
TTTCCATTTGGAATCTTGATTACATCATAAACCTCATAATTAAAAATTTATCTAAGTCACTAACTGAGAA
TAAATATTCTCAATTAGATGAAGAGCAACCAATGGAGATTGAT

>hCoV-19/England/CAMB-83EDE/2020|EPI_ISL_438707|2020-04-25
ATGTTTCATCTCGTTGACTTTCAGGTTACTATAGCAGAGATATTACTAATTATTATGAGGACTTTTAAAG
TTTCCATTTGGAATCTTGATTACATCATAAACCTCATAATTAAAAATTTATCTAAGTCACTAACTGAGAA
TAAATATTCTCAATTAGATGAAGAGCAACCAATGGAGATTGAT

>hCoV-19/England/CAMB-83EED/2020|EPI_ISL_438708|2020-04-26
ATGTTTCATCTCGTTGACTTTCAGGTTACTATAGCAGAGATATTACTAATTATTATGAGGACTTTTAAAG
TTTCCATTTGGAATCTTGATTACATCATAAACCTCATAATTAAAAATTTATCTAAGTCACTAACTGAGAA
TAAATATTCTCAATTAGATGAAGAGCAACCAATGGAGATTGAT

>hCoV-19/England/CAMB-83EFC/2020|EPI_ISL_438709|2020-04-26
ATGTTTCATCTCGTTGACTTTCAGGTTACTATAGCAGAGATATTACTAATTATTATGAGGACTTTTAAAG
TTTCCATTTGGAATCTTGATTACATCATAAACCTCATAATTAAAAATTTATCTAAGTCACTAACTGAGAA
TAAATATTCTCAATTAGATGAAGAGCAACCAATGGAGATTGAT

>hCoV-19/England/CAMB-83F71/2020|EPI_ISL_438715|2020-04-25
ATGTTTCATCTCGTTGACTTTCAGGTTACTATAGCAGAGATATTACTAATTATTATGAGGACTTTTAAAG
TTTCCATTTGGAATCTTGATTACATCATAAACCTCATAATTAAAAATTTATCTAAGTCACTAACTGAGAA
TAAATATTCTCAATTAGATGAAGAGCAACCAATGGAGATTGAT

>hCoV-19/England/CAMB-83F80/2020|EPI_ISL_438716|2020-04-26
ATGTTTCATCTCGTTGACTTTCAGGTTACTATAGCAGAGATATTACTAATTATTATGAGGACTTTTAAAG
TTTCCATTTGGAATCTTGATTACATCATAAACCTCATAATTAAAAATTTATCTAAGTCACTAACTGAGAA
TAAATATTCTCAATTAGATGAAGAGCAACCAATGGAGATTGAT

>hCoV-19/England/CAMB-83FAE/2020|EPI_ISL_438717|2020-04-25
ATGTTTCATCTCGTTGACTTTCAGGTTACTATAGCAGAGATATTACTAATTATTATGAGGACTTTTAAAG
TTTCCATTTGGAATCTTGATTACATCATAAACCTCATAATTAAAAATTTATCTAAGTCACTAACTGAGAA
TAAATATTCTCAATTAGATGAAGAGCAACCAATGGAGATTGAT

>hCoV-19/England/CAMB-83FBD/2020|EPI_ISL_438718|2020-04-22
ATGTTTCATCTCGTTGACTTTCAGGTTACTATAGCAGAGATATTACTAATTATTATGAGGACTTTTAAAG
TTTCCATTTGGAATCTTGATTACATCATAAACCTCATAATTAAAAATTTATCTAAGTCACTAACTGAGAA
TAAATATTCTCAATTAGATGAAGAGCAACCAATGGAGATTGAT

>hCoV-19/England/CAMB-83FCC/2020|EPI_ISL_438719|2020-04-25
ATGTTTCATCTCGTTGACTTTCAGGTTACTATAGCAGAGATATTACTAATTATTATGAGGACTTTTAAAG
TTTCCATTTGGAATCTTGATTACATCATAAACCTCATAATTAAAAATTTATCTAAGTCACTAACTGAGAA
TAAATATTCTCAATTAGATGAAGAGCAACCAATGGAGATTGAT

>hCoV-19/England/CAMB-83FDB/2020|EPI_ISL_438720|2020-04-25
ATGTTTCATCTCGTTGACTTTCAGGTTACTATAGCAGAGATATTACTAATTATTATGAGGACTTTTAAAG
TTTCCATTTGGAATCTTGATTACATCATAAACCTCATAATTAAAAATTTATCTAAGTCACTAACTGAGAA
TAAATATTCTCAATTAGATGAAGAGCAACCAATGGAGATTGAT

>hCoV-19/England/CAMB-83FEA/2020|EPI_ISL_438721|2020-04-27
ATGTTTCATCTCGTTGACTTTCAGGTTACTATAGCAGAGATATTACTAATTATTATGAGGACTTTTAAAG
TTTCCATTTGGAATCTTGATTACATCATAAACCTCATAATTAAAAATTTATCTAAGTCACTAACTGAGAA
TAAATATTCTCAATTAGATGAAGAGCAACCAATGGAGATTGAT

>hCoV-19/England/CAMB-83FF9/2020|EPI_ISL_438722|2020-04-25
ATGTTTCATCTCGTTGACTTTCAGGTTACTATAGCAGAGATATTACTAATTATTATGAGGACTTTTAAAG
TTTCCATTTGGAATCTTGATTACATCATAAACCTCATAATTAAAAATTTATCTAAGTCACTAACTGAGAA
TAAATATTCTCAATTAGATGAAGAGCAACCAATGGAGATTGAT

>hCoV-19/England/CAMB-84004/2020|EPI_ISL_438723|2020-04-27
ATGTTTCATCTCGTTGACTTTCAGGTTACTATAGCAGAGATATTACTAATTATTATGAGGACTTTTAAAG
TTTCCATTTGGAATCTTGATTACATCATAAACCTCATAATTAAAAATTTATCTAAGTCACTAACTGAGAA
TAAATATTCTCAATTAGATGAAGAGCAACCAATGGAGATTGAT

>hCoV-19/England/CAMB-84013/2020|EPI_ISL_438724|2020-04-26
ATGTTTCATCTCGTTGACTTTCAGGTTACTATAGCAGAGATATTACTAATTATTATGAGGACTTTTAAAG
TTTCCATTTGGAATCTTGATTACATCATAAACCTCATAATTAAAAATTTATCTAAGTCACTAACTGAGAA
TAAATATTCTCAATTAGATGAAGAGCAACCAATGGAGATTGAT

>hCoV-19/England/CAMB-84022/2020|EPI_ISL_438725|2020-04-27
ATGTTTCATCTCGTTGACTTTCAGGTTACTATAGCAGAGATATTACTAATTATTATGAGGACTTTTAAAG
TTTCCATTTGGAATCTTGATTACATCATAAACCTCATAATTAAAAATTTATCTAAGTCACTAACTGAGAA
TAAATATTCTCAATTAGATGAAGAGCAACCAATGGAGATTGAT

>hCoV-19/England/CAMB-84031/2020|EPI_ISL_438726|2020-04-26
ATGTTTCATCTCGTTGACTTTCAGGTTACTATAGCAGAGATATTACTAATTATTATGAGGACTTTTAAAG
TTTCCATTTGGAATCTTGATTACATCATAAACCTCATAATTAAAAATTTATCTAAGTCACTAACTGAGAA
TAAATATTCTCAATTAGATGAAGAGCAACCAATGGAGATTGAT

>hCoV-19/England/CAMB-84040/2020|EPI_ISL_438727|2020-04-26
ATGTTTCATCTCGTTGACTTTCAGGTTACTATAGCAGAGATATTACTAATTATTATGAGGACTTTTAAAG
TTTCCATTTGGAATCTTGATTACATCATAAACCTCATAATTAAAAATTTATCTAAGTCACTAACTGAGAA
TAAATATTCTCAATTAGATGAAGAGCAACCAATGGAGATTGAT

>hCoV-19/England/CAMB-8405F/2020|EPI_ISL_438728|2020-04-26
ATGTTTCATCTCGTTGACTTTCAGGTTACTATAGCAGAGATATTACTAATTATTATGAGGACTTTTAAAG
TTTCCATTTGGAATCTTGATTACATCATAAACCTCATAATTAAAAATTTATCTAAGTCACTAACTGAGAA
TAAATATTCTCAATTAGATGAAGAGCAACCAATGGAGATTGAT

>hCoV-19/England/CAMB-8406E/2020|EPI_ISL_438729|2020-04-26
ATGTTTCATCTCGTTGACTTTCAGGTTACTATAGCAGAGATATTACTAATTATTATGAGGACTTTTAAAG
TTTCCATTTGGAATCTTGATTACATCATAAACCTCATAATTAAAAATTTATCTAAGTCACTAACTGAGAA
TAAATATTCTCAATTAGATGAAGAGCAACCAATGGAGATTGAT

>hCoV-19/England/CAMB-8407D/2020|EPI_ISL_438730|2020-04-26
ATGTTTCATCTCGTTGACTTTCAGGTTACTATAGCAGAGATATTACTAATTATTATGAGGACTTTTAAAG
TTTCCATTTGGAATCTTGATTACATCATAAACCTCATAATTAAAAATTTATCTAAGTCACTAACTGAGAA
TAAATATTCTCAATTAGATGAAGAGCAACCAATGGAGATTGAT

>hCoV-19/England/CAMB-8409B/2020|EPI_ISL_438731|2020-04-26
ATGTTTCATCTCGTTGACTTTCAGGTTACTATAGCAGAGATATTACTAATTATTATGAGGACTTTTAAAG
TTTCCATTTGGAATCTTGATTACATCATAAACCTCATAATTAAAAATTTATCTAAGTCACTAACTGAGAA
TAAATATTCTCAATTAGATGAAGAGCAACCAATGGAGATTGAT

>hCoV-19/England/CAMB-840AA/2020|EPI_ISL_438732|2020-04-26
ATGTTTCATCTCGTTGACTTTCAGGTTACTATAGCAGAGATATTACTAATTATTATGAGGACTTTTAAAG
TTTCCATTTGGAATCTTGATTACATCATAAACCTCATAATTAAAAATTTATCTAAGTCACTAACTGAGAA
TAAATATTCTCAATTAGATGAAGAGCAACCAATGGAGATTGAT

>hCoV-19/England/CAMB-840B9/2020|EPI_ISL_438733|2020-04-26
ATGTTTCATCTCGTTGACTTTCAGGTTACTATAGCAGAGATATTACTAATTATTATGAGGACTTTTAAAG
TTTCCATTTGGAATCTTGATTACATCATAAACCTCATAATTAAAAATTTATCTAAGTCACTAACTGAGAA
TAAATATTCTCAATTAGATGAAGAGCAACCAATGGAGATTGAT

>hCoV-19/England/CAMB-840C8/2020|EPI_ISL_438734|2020-04-26
ATGTTTCATCTCGTTGACTTTCAGGTTACTATAGCAGAGATATTACTAATTATTATGAGGACTTTTAAAG
TTTCCATTTGGAATCTTGATTACATCATAAACCTCATAATTAAAAATTTATCTAAGTCACTAACTGAGAA
TAAATATTCTCAATTAGATGAAGAGCAACCAATGGAGATTGAT

>hCoV-19/England/CAMB-840D7/2020|EPI_ISL_438735|2020-04-26
ATGTTTCATCTCGTTGACTTTCAGGTTACTATAGCAGAGATATTACTAATTATTATGAGGACTTTTAAAG
TTTCCATTTGGAATCTTGATTACATCATAAACCTCATAATTAAAAATTTATCTAAGTCACTAACTGAGAA
TAAATATTCTCAATTAGATGAAGAGCAACCAATGGAGATTGAT

>hCoV-19/England/CAMB-840E6/2020|EPI_ISL_438736|2020-04-26
ATGTTTCATCTCGTTGACTTTCAGGTTACTATAGCAGAGATATTACTAATTATTATGAGGACTTTTAAAG
TTTCCATTTGGAATCTTGATTACATCATAAACCTCATAATTAAAAATTTATCTAAGTCACTAACTGAGAA
TAAATATTCTCAATTAGATGAAGAGCAACCAATGGAGATTGAT

>hCoV-19/England/CAMB-840F5/2020|EPI_ISL_438737|2020-04-26
ATGTTTCATCTCGTTGACTTTCAGGTTACTATAGCAGAGATATTACTAATTATTATGAGGACTTTTAAAG
TTTCCATTTGGAATCTTGATTACATCATAAACCTCATAATTAAAAATTTATCTAAGTCACTAACTGAGAA
TAAATATTCTCAATTAGATGAAGAGCAACCAATGGAGATTGAT

>hCoV-19/England/CAMB-84101/2020|EPI_ISL_438738|2020-04-26
ATGTTTCATCTCGTTGACTTTCAGGTTACTATAGCAGAGATATTACTAATTATTATGAGGACTTTTAAAG
TTTCCATTTGGAATCTTGATTACATCATAAACCTCATAATTAAAAATTTATCTAAGTCACTAACTGAGAA
TAAATATTCTCAATTAGATGAAGAGCAACCAATGGAGATTGAT

>hCoV-19/England/CAMB-84110/2020|EPI_ISL_438739|2020-04-27
ATGTTTCATCTCGTTGACTTTCAGGTTACTATAGCAGAGATATTACTAATTATTATGAGGACTTTTAAAG
TTTCCATTTGGAATCTTGATTACATCATAAACCTCATAATTAAAAATTTATCTAAGTCACTAACTGAGAA
TAAATATTCTCAATTAGATGAAGAGCAACCAATGGAGATTGAT

>hCoV-19/England/CAMB-8413E/2020|EPI_ISL_438740|2020-04-24
ATGTTTCATCTCGTTGACTTTCAGGTTACTATAGCAGAGATATTACTAATTATTATGAGGACTTTTAAAG
TTTCCATTTGGAATCTTGATTACATCATAAACCTCATAATTAAAAATTTATCTAAGTCACTAACTGAGAA
TAAATATTCTCAATTAGATGAAGAGCAACCAATGGAGATTGAT

>hCoV-19/England/CAMB-8415C/2020|EPI_ISL_438741|2020-04-24
ATGTTTCATCTCGTTGACTTTCAGGTTACTATAGCAGAGATATTACTAATTATTATGAGGACTTTTAAAG
TTTCCATTTGGAATCTTGATTACATCATAAACCTCATAATTAAAAATTTATCTAAGTCACTAACTGAGAA
TAAATATTCTCAATTAGATGAAGAGCAACCAATGGAGATTGAT

>hCoV-19/England/CAMB-8416B/2020|EPI_ISL_438742|2020-04-25
ATGTTTCATCTCGTTGACTTTCAGGTTACTATAGCAGAGATATTACTAATTATTATGAGGACTTTTAAAG
TTTCCATTTGGAATCTTGATTACATCATAAACCTCATAATTAAAAATTTATCTAAGTCACTAACTGAGAA
TAAATATTCTCAATTAGATGAAGAGCAACCAATGGAGATTGAT

>hCoV-19/England/CAMB-8463F/2020|EPI_ISL_438743|2020-04-27
ATGTTTCATCTCGTTGACTTTCAGGTTACTATAGCAGAGATATTACTAATTATTATGAGGACTTTTAAAG
TTTCCATTTGGAATCTTGATTACATCATAAACCTCATAATTAAAAATTTATCTAAGTCACTAACTGAGAA
TAAATATTCTCAATTAGATGAAGAGCAACCAATGGAGATTGAT

>hCoV-19/England/CAMB-8464E/2020|EPI_ISL_438744|2020-04-27
ATGTTTCATCTCGTTGACTTTCAGGTTACTATAGCAGAGATATTACTAATTATTATGAGGACTTTTAAAG
TTTCCATTTGGAATCTTGATTACATCATAAACCTCATAATTAAAAATTTATCTAAGTCACTAACTGAGAA
TAAATATTCTCAATTAGATGAAGAGCAACCAATGGAGATTGAT

>hCoV-19/England/CAMB-8465D/2020|EPI_ISL_438745|2020-04-26
ATGTTTCATCTCGTTGACTTTCAGGTTACTATAGCAGAGATATTACTAATTATTATGAGGACTTTTAAAG
TTTCCATTTGGAATCTTGATTACATCATAAACCTCATAATTAAAAATTTATCTAAGTCACTAACTGAGAA
TAAATATTCTCAATTAGATGAAGAGCAACCAATGGAGATTGAT

>hCoV-19/England/CAMB-8466C/2020|EPI_ISL_438746|2020-04-27
ATGTTTCATCTCGTTGACTTTCAGGTTACTATAGCAGAGATATTACTAATTATTATGAGGACTTTTAAAG
TTTCCATTTGGAATCTTGATTACATCATAAACCTCATAATTAAAAATTTATCTAAGTCACTAACTGAGAA
TAAATATTCTCAATTAGATGAAGAGCAACCAATGGAGATTGAT

>hCoV-19/England/CAMB-8467B/2020|EPI_ISL_438747|2020-04-27
ATGTTTCATCTCGTTGACTTTCAGGTTACTATAGCAGAGATATTACTAATTATTATGAGGACTTTTAAAG
TTTCCATTTGGAATCTTGATTACATCATAAACCTCATAATTAAAAATTTATCTAAGTCACTAACTGAGAA
TAAATATTCTCAATTAGATGAAGAGCAACCAATGGAGATTGAT

>hCoV-19/England/CAMB-8468A/2020|EPI_ISL_438748|2020-04-27
ATGTTTCATCTCGTTGACTTTCAGGTTACTATAGCAGAGATATTACTAATTATTATGAGGACTTTTAAAG
TTTCCATTTGGAATCTTGATTACATCATAAACCTCATAATTAAAAATTTATCTAAGTCACTAACTGAGAA
TAAATATTCTCAATTAGATGAAGAGCAACCAATGGAGATTGAT

>hCoV-19/Scotland/CVR1003/2020|EPI_ISL_438749|2020-03-29
ATGTTTCATCTCGTTGACTTTCAGGTTACTATAGCAGAGATATTACTAATTATTATGAGGACTTTTAAAG
TTTCCATTTGGAATCTTGATTACATCATAAACCTCATAATTAAAAATTTATCTAAGTCACTAACTGAGAA
TAAATATTCTCAATTAGATGAAGAGCAACCAATGGAGATTGAT

>hCoV-19/Scotland/CVR1005/2020|EPI_ISL_438750|2020-03-29
ATGTTTCATCTCGTTGACTTTCAGGTTACTATAGCAGAGATATTACTAATTATTATGAGGACTTTTAAAG
TTTCCATTTGGAATCTTGATTACATCATAAACCTCATAATTAAAAATTTATCTAAGTCACTAACTGAGAA
TAAATATTCTCAATTAGATGAAGAGCAACCAATGGAGATTGAT

>hCoV-19/Scotland/CVR1011/2020|EPI_ISL_438751|2020-03-29
ATGTTTCATCTCGTTGACTTTCAGGTTACTATAGCAGAGATATTACTAATTATTATGAGGACTTTTAAAG
TTTCCATTTGGAATCTTGATTACATCATAAACCTCATAATTAAAAATTTATCTAAGTCACTAACTGAGAA
TAAATATTCTCAATTAGATGAAGAGCAACCAATGGAGATTGAT

>hCoV-19/Scotland/CVR1014/2020|EPI_ISL_438752|2020-03-29
ATGTTTCATCTCGTTGACTTTCAGGTTACTATAGCAGAGATATTACTAATTATTATGAGGACTTTTAAAG
TTTCCATTTGGAATCTTGATTACATCATAAACCTCATAATTAAAAATTTATCTAAGTCACTAACTGAGAA
TAAATATTCTCAATTAGATGAAGAGCAACCAATGGAGATTGAT

>hCoV-19/Scotland/CVR1019/2020|EPI_ISL_438753|2020-03-29
ATGTTTCATCTCGTTGACTTTCAGGTTACTATAGCAGAGATATTACTAATTATTATGAGGACTTTTAAAG
TTTCCATTTGGAATCTTGATTACATCATAAACCTCATAATTAAAAATTTATCTAAGTCACTAACTGAGAA
TAAATATTCTCAATTAGATGAAGAGCAACCAATGGAGATTGAT

>hCoV-19/Scotland/CVR1030/2020|EPI_ISL_438754|2020-03-30
ATGTTTCATCTCGTTGACTTTCAGGTTACTATAGCAGAGATATTACTAATTATTATGAGGACTTTTAAAG
TTTCCATTTGGAATCTTGATTACATCATAAACCTCATAATTAAAAATTTATCTAAGTCACTAACTGAGAA
TAAATATTCTCAATTAGATGAAGAGCAACCAATGGAGATTGAT

>hCoV-19/Scotland/CVR1035/2020|EPI_ISL_438755|2020-03-29
ATGTTTCATCTCGTTGACTTTCAGGTTACTATAGCAGAGATATTACTAATTATTATGAGGACTTTTAAAG
TTTCCATTTGGAATCTTGATTACATCATAAACCTCATAATTAAAAATTTATCTAAGTCACTAACTGAGAA
TAAATATTCTCAATTAGATGAAGAGCAACCAATGGAGATTGAT

>hCoV-19/Scotland/CVR1042/2020|EPI_ISL_438756|2020-03-30
ATGTTTCATCTCGTTGACTTTCAGGTTACTATAGCAGAGATATTACTAATTATTATGAGGACTTTTAAAG
TTTCCATTTGGAATCTTGATTACATCATAAACCTCATAATTAAAAATTTATCTAAGTCACTAACTGAGAA
TAAATATTCTCAATTAGATGAAGAGCAACCAATGGAGATTGAT

>hCoV-19/Scotland/CVR1043/2020|EPI_ISL_438757|2020-03-29
ATGTTTCATCTCGTTGACTTTCAGGTTACTATAGCAGAGATATTACTAATTATTATGAGGACTTTTAAAG
TTTCCATTTGGAATCTTGATTACATCATAAACCTCATAATTAAAAATTTATCTAAGTCACTAACTGAGAA
TAAATATTCTCAATTAGATGAAGAGCAACCAATGGAGATTGAT

>hCoV-19/Scotland/CVR1045/2020|EPI_ISL_438758|2020-03-28
ATGTTTCATCTCGTTGACTTTCAGGTTACTATAGCAGAGATATTACTAATTATTATGAGGACTTTTAAAG
TTTCCATTTGGAATCTTGATTACATCATAAACCTCATAATTAAAAATTTATCTAAGTCACTAACTGAGAA
TAAATATTCTCAATTAGATGAAGAGCAACCAATGGAGATTGAT

>hCoV-19/Scotland/CVR1179/2020|EPI_ISL_438770|2020-03-30
ATGTTTCATCTCGTTGACTTTCAGGTTACTATAGCAGAGATATTACTAATTATTATGAGGACTTTTAAAG
TTTCCATTTGGAATCTTGATTACATCATAAACCTCATAATTAAAAATTTATCTAAGTCACTAACTGAGAA
TAAATATTCTCAATTAGATGAAGAGCAACCAATGGAGATTGAT

>hCoV-19/Scotland/CVR1190/2020|EPI_ISL_438771|2020-03-29
ATGTTTCATCTCGTTGACTTTCAGGTTACTATAGCAGAGATATTACTAATTATTATGAGGACTTTTAAAG
TTTCCATTTGGAATCTTGATTACATCATAAACCTCATAATTAAAAATTTATCTAAGTCACTAACTGAGAA
TAAATATTCTCAATTAGATGAAGAGCAACCAATGGAGATTGAT

>hCoV-19/Scotland/CVR1192/2020|EPI_ISL_438772|2020-03-27
ATGTTTCATCTCGTTGACTTTCAGGTTACTATAGCAGAGATATTACTAATTATTATGAGGACTTTTAAAG
TTTCCATTTGGAATCTTGATTACATCATAAACCTCATAATTAAAAATTTATCTAAGTCACTAACTGAGAA
TAAATATTCTCAATTAGATGAAGAGCAACCAATGGAGATTGAT

>hCoV-19/Scotland/CVR1197/2020|EPI_ISL_438773|2020-03-30
ATGTTTCATCTCGTTGACTTTCAGGTTACTATAGCAGAGATATTACTAATTATTATGAGGACTTTTAAAG
TTTCCATTTGGAATCTTGATTACATCATAAACCTCATAATTAAAAATTTATCTAAGTCACTAACTGAGAA
TAAATATTCTCAATTAGATGAAGAGCAACCAATGGAGATTGAT

>hCoV-19/Scotland/CVR1215/2020|EPI_ISL_438774|2020-03-31
ATGTTTCATCTCGTTGACTTTCAGGTTACTATAGCAGAGATATTACTAATTATTATGAGGACTTTTAAAG
TTTCCATTTGGAATCTTGATTACATCATAAACCTCATAATTAAAAATTTATCTAAGTCACTAACTGAGAA
TAAATATTCTCAATTAGATGAAGAGCAACCAATGGAGATTGAT

>hCoV-19/Scotland/CVR1217/2020|EPI_ISL_438775|2020-03-30
ATGTTTCATCTCGTTGACTTTCAGGTTACTATAGCAGAGATATTACTAATTATTATGAGGACTTTTAAAG
TTTCCATTTGGAATCTTGATTACATCATAAACCTCATAATTAAAAATTTATCTAAGTCACTAACTGAGAA
TAAATATTCTCAATTAGATGAAGAGCAACCAATGGAGATTGAT

>hCoV-19/Scotland/CVR1221/2020|EPI_ISL_438776|2020-03-30
ATGTTTCATCTCGTTGACTTTCAGGTTACTATAGCAGAGATATTACTAATTATTATGAGGACTTTTAAAG
TTTCCATTTGGAATCTTGATTACATCATAAACCTCATAATTAAAAATTTATCTAAGTCACTAACTGAGAA
TAAATATTCTCAATTAGATGAAGAGCAACCAATGGAGATTGAT

>hCoV-19/Scotland/CVR1232/2020|EPI_ISL_438777|2020-03-31
ATGTTTCATCTCGTTGACTTTCAGGTTACTATAGCAGAGATATTACTAATTATTATGAGGACTTTTAAAG
TTTCCATTTGGAATCTTGATTACATCATAAACCTCATAATTAAAAATTTATCTAAGTCACTAACTGAGAA
TAAATATTCTCAATTAGATGAAGAGCAACCAATGGAGATTGAT

>hCoV-19/Scotland/CVR1241/2020|EPI_ISL_438778|2020-03-31
ATGTTTCATCTCGTTGACTTTCAGGTTACTATAGCAGAGATATTACTAATTATTATGAGGACTTTTAAAG
TTTCCATTTGGAATCTTGATTACATCATAAACCTCATAATTAAAAATTTATCTAAGTCACTAACTGAGAA
TAAATATTCTCAATTAGATGAAGAGCAACCAATGGAGATTGAT

>hCoV-19/Scotland/CVR1250/2020|EPI_ISL_438780|2020-03-31
ATGTTTCATCTCGTTGACTTTCAGGTTACTATAGCAGAGATATTACTAATTATTATGAGGACTTTTAAAG
TTTCCATTTGGAATCTTGATTACATCATAAACCTCATAATTAAAAATTTATCTAAGTCACTAACTGAGAA
TAAATATTCTCAATTAGATGAAGAGCAACCAATGGAGATTGAT

>hCoV-19/Scotland/CVR1256/2020|EPI_ISL_438781|2020-03-31
ATGTTTCATCTCGTTGACTTTCAGGTTACTATAGCAGAGATATTACTAATTATTATGAGGACTTTTAAAG
TTTCCATTTGGAATCTTGATTACATCATAAACCTCATAATTAAAAATTTATCTAAGTCACTAACTGAGAA
TAAATATTCTCAATTAGATGAAGAACAACCAATGGAGATTGAT

>hCoV-19/Scotland/CVR1257/2020|EPI_ISL_438782|2020-03-30
ATGTTTCATCTCGTTGACTTTCAGGTTACTATAGCAGAGATATTACTAATTATTATGAGGACTTTTAAAG
TTTCCATTTGGAATCTTGATTACATCATAAACCTCATAATTAAAAATTTATCTAAGTCACTAACTGAGAA
TAAATATTCTCAATTAGATGAAGAGCAACCAATGGAGATTGAT

>hCoV-19/Scotland/CVR1263/2020|EPI_ISL_438783|2020-03-31
ATGTTTCATCTCGTTGACTTTCAGGTTACTATAGCAGAGATATTACTAATTATTATGAGGACTTTTAAAG
TTTCCATTTGGAATCTTGATTACATCATAAACCTCATAATTAAAAATTTATCTAAGTCACTAACTGAGAA
TAAATATTCTCAATTAGATGAAGAGCAACCAATGGAGATTGAT

>hCoV-19/Scotland/CVR1268/2020|EPI_ISL_438784|2020-03-31
ATGTTTCATCTCGTTGACTTTCAGGTTACTATAGCAGAGATATTACTAATTATTATGAGGACTTTTAAAG
TTTCCATTTGGAATCTTGATTACATCATAAACCTCATAATTAAAAATTTATCTAAGTCACTAACTGAGAA
TAAATATTCTCAATTAGATGAAGAGCAACCAATGGAGATTGAT

>hCoV-19/Scotland/CVR1281/2020|EPI_ISL_438785|2020-03-31
ATGTTTCATCTCGTTGACTTTCAGGTTACTATAGCAGAGATATTACTAATTATTATGAGGACTTTTAAAG
TTTCCATTTGGAATCTTGATTACATCATAAACCTCATAATTAAAAATTTATCTAAGTCACTAACTGAGAA
TAAATATTCTCAATTAGATGAAGAGCAACCAATGGAGATTGAT

>hCoV-19/Scotland/CVR1295/2020|EPI_ISL_438786|2020-03-30
ATGTTTCATCTCGTTGACTTTCAGGTTACTATAGCAGAGATATTACTAATTATTATGAGGACTTTTAAAG
TTTCCATTTGGAATCTTGATTACATCATAAACCTCATAATTAAAAATTTATCTAAGTCACTAACTGAGAA
TAAATATTCTCAATTAGATGAAGAGCAACCAATGGAGATTGAT

>hCoV-19/Scotland/CVR1301/2020|EPI_ISL_438787|2020-03-31
ATGTTTCATCTCGTTGACTTTCAGGTTACTATAGCAGAGATATTACTAATTATTATGAGGACTTTTAAAG
TTTCCATTTGGAATCTTGATTACATCATAAACCTCATAATTAAAAATTTATCTAAGTCACTAACTGAGAA
TAAATATTCTCAATTAGATGAAGAGCAACCAATGGAGATTGAT

>hCoV-19/Scotland/CVR1315/2020|EPI_ISL_438788|2020-03-31
ATGTTTCATCTCGTTGACTTTCAGGTTACTATAGCAGAGATATTACTAATTATTATGAGGACTTTTAAAG
TTTCCATTTGGAATCTTGATTACATCATAAACCTCATAATTAAAAATTTATCTAAGTCACTAACTGAGAA
TAAATATTCTCAATTAGATGAAGAGCAACCAATGGAGATTGAT

>hCoV-19/Scotland/CVR1323/2020|EPI_ISL_438789|2020-03-31
ATGTTTCATCTCGTTGACTTTCAGGTTACTATAGCAGAGATATTACTAATTATTATGAGGACTTTTAAAG
TTTCCATTTGGAATCTTGATTACATCATAAACCTCATAATTAAAAATTTATCTAAGTCACTAACTGAGAA
TAAATATTCTCAATTAGATGAAGAGCAACCAATGGAGATTGAT

>hCoV-19/Scotland/CVR1338/2020|EPI_ISL_438790|2020-03-31
ATGTTTCATCTCGTTGACTTTCAGGTTACTATAGCAGAGATATTACTAATTATTATGAGGACTTTTAAAG
TTTCCATTTGGAATCTTGATTACATCATAAACCTCATAATTAAAAATTTATCTAAGTCACTAACTGAGAA
TAAATATTCTCAATTAGATGAAGAGCAACCAATGGAGATTGAT

>hCoV-19/Scotland/CVR1340/2020|EPI_ISL_438791|2020-03-31
ATGTTTCATCTCGTTGACTTTCAGGTTACTATAGCAGAGATATTACTAATTATTATGAGGACTTTTAAAG
TTTCCATTTGGAATCTTGATTACATCATAAACCTCATAATTAAAAATTTATCTAAGTCACTAACTGAGAA
TAAATATTCTCAATTAGATGAAGAGCAACCAATGGAGATTGAT

>hCoV-19/Scotland/CVR1344/2020|EPI_ISL_438792|2020-03-31
ATGTTTCATCTCGTTGACTTTCAGGTTACTATAGCAGAGATATTACTAATTATTATGAGGACTTTTAAAG
TTTCCATTTGGAATCTTGATTACATCATAAACCTCATAATTAAAAATTTATCTAAGTCACTAACTGAGAA
TAAATATTCTCAATTAGATGAAGAGCAACCAATGGAGATTGAT

>hCoV-19/Scotland/CVR1346/2020|EPI_ISL_438793|2020-03-31
ATGTTTCATCTCGTTGACTTTCAGGTTACTATAGCAGAGATATTACTAATTATTATGAGGACTTTTAAAG
TTTCCATTTGGAATCTTGATTACATCATAAACCTCATAATTAAAAATTTATCTAAGTCACTAACTGAGAA
TAAATATTCTCAATTAGATGAAGAGCAACCAATGGAGATTGAT

>hCoV-19/Scotland/CVR1349/2020|EPI_ISL_438794|2020-03-31
ATGTTTCATCTCGTTGACTTTCAGGTTACTATAGCAGAGATATTACTAATTATTATGAGGACTTTTAAAG
TTTCCATTTGGAATCTTGATTACATCATAAACCTCATAATTAAAAATTTATCTAAGTCACTAACTGAGAA
TAAATATTCTCAATTAGATGAAGAGCAACCAATGGAGATTGAT

>hCoV-19/Scotland/CVR1367/2020|EPI_ISL_438795|2020-03-31
ATGTTTCATCTCGTTGACTTTCAGGTTACTATAGCAGAGATATTACTAATTATTATGAGGACTTTTAAAG
TTTCCATTTGGAATCTTGATTACATCATAAACCTCATAATTAAAAATTTATCTAAGTCACTAACTGAGAA
TAAATATTCTCAATTAGATGAAGAGCAACCAATGGAGATTGAT

>hCoV-19/Scotland/CVR1374/2020|EPI_ISL_438796|2020-04-01
ATGTTTCATCTCGTTGACTTTCAGGTTACTATAGCAGAGATATTACTAATTATTATGAGGACTTTTAAAG
TTTCCATTTGGAATCTTGATTACATCATAAACCTCATAATTAAAAATTTATCTAAGTCACTAACTGAGAA
TAAATATTCTCAATTAGATGAAGAGCAACCAATGGAGATTGAT

>hCoV-19/Scotland/CVR1388/2020|EPI_ISL_438797|2020-04-01
ATGTTTCATCTCGTTGACTTTCAGGTTACTATAGCAGAGATATTACTAATTATTATGAGGACTTTTAAAG
TTTCCATTTGGAATCTTGATTACATCATAAACCTCATAATTAAAAATTTATCTAAGTCACTAACTGAGAA
TAAATATTCTCAATTAGATGAAGAGCAACCAATGGAGATTGAT

>hCoV-19/Scotland/CVR1402/2020|EPI_ISL_438798|2020-04-01
ATGTTTCATCTCGTTGACTTTCAGGTTACTATAGCAGAGATATTACTAATTATTATGAGGACTTTTAAAG
TTTCCATTTGGAATCTTGATTACATCATAAACCTCATAATTAAAAATTTATCTAAGTCACTAACTGAGAA
TAAATATTCTCAATTAGATGAAGAGCAACCAATGGAGATTGAT

>hCoV-19/Scotland/CVR1413/2020|EPI_ISL_438799|2020-04-01
ATGTTTCATCTCGTTGACTTTCAGGTTACTATAGCAGAGATATTACTAATTATTATGAGGACTTTTAAAG
TTTCCATTTGGAATCTTGATTACATCATAAACCTCATAATTAAAAATTTATCTAAGTCACTAACTGAGAA
TAAATATTCTCAATTAGATGAAGAGCAACCAATGGAGATTGAT

>hCoV-19/Wales/PHWC-25779/2020|EPI_ISL_422039|2020-03-24
ATGTTTCATCTCGTTGACTTTCAGGTTACTATAGCAGAGATATTACTAATTATTATGAGGACTTTTAAAG
TTTCCATTTGGAATCTTGATTACATCATAAACCTCATAATTAAAAATTTATCTAAGTCACTAACTGAGAA
TAAATATTCTCAATTAGATGAAGAGCAACCAATGGAGATTGAT

>hCoV-19/Wales/PHWC-26D1C/2020|EPI_ISL_422040|2020-03-30
ATGTTTCATCTCGTTGACTTTCAGGTTACTATAGCAGAGATATTACTAATTATTATGAGGACTTTTAAAG
TTTCCATTTGGAATCTTGATTACATCATAAACCTCATAATTAAAAATTTATCTAAGTCACTAACTGAGAA
TAAATATTCTCAATTAGATGAAGAGCAACCAATGGAGATTGAT

>hCoV-19/Wales/PHWC-25C3E/2020|EPI_ISL_422041|2020-03-25
ATGTTTCATCTCGTTGACTTTCAGGTTACTATAGCAGAGATATTACTAATTATTATGAGGACTTTTAAAG
TTTCCATTTGGAATCTTGATTACATCATAAACCTCATAATTAAAAATTTATCTAAGTCACTAACTGAGAA
TAAATATTCTCAATTAGATGAAGAGCAACCAATGGAGATTGAT

>hCoV-19/Wales/PHWC-264BD/2020|EPI_ISL_422042|2020-03-28
ATGTTTCATCTCGTTGACTTTCAGGTTACTATAGCAGAGATATTACTAATTATTATGAGGACTTTTAAAG
TTTCCATTTGGAATCTTGATTACATCATAAACCTCATAATTAAAAATTTATCTAAGTCACTAACTGAGAA
TAAATATTCTCAATTAGATGAAGAGCAACCAATGGAGATTGAT

>hCoV-19/Wales/PHWC-269DC/2020|EPI_ISL_422043|2020-03-29
ATGTTTCATCTCGTTGACTTTCAGGTTACTATAGCAGAGATATTACTAATTATTATGAGGACTTTTAAAG
TTTCCATTTGGAATCTTGATTACATCATAAACCTCATAATTAAAAATTTATCTAAGTCACTAACTGAGAA
TAAATATTCTCAATTAGATGAAGAGCAACCAATGGAGATTGAT

>hCoV-19/Wales/PHWC-26E19/2020|EPI_ISL_422044|2020-03-29
ATGTTTCATCTCGTTGACTTTCAGGTTACTATAGCAGAGATATTACTAATTATTATGAGGACTTTTAAAG
TTTCCATTTGGAATCTTGATTACATCATAAACCTCATAATTAAAAATTTATCTAAGTCACTAACTGAGAA
TAAATATTCTCAATTAGATGAAGAGCAACCAATGGAGATTGAT

>hCoV-19/Wales/PHWC-25AF8/2020|EPI_ISL_422045|2020-03-24
ATGTTTCATCTCGTTGACTTTCAGGTTACTATAGCAGAGATATTACTAATTATTATGAGGACTTTTAAAG
TTTCCATTTGGAATCTTGATTACATCATAAACCTCATAATTAAAAATTTATCTAAGTCACTAACTGAGAA
TAAATATTCTCAATTAGATGAAGAGCAACCAATGGAGATTGAT

>hCoV-19/Wales/PHWC-2666C/2020|EPI_ISL_422046|2020-03-27
ATGTTTCATCTCGTTGACTTTCAGGTTACTATAGCAGAGATATTACTAATTATTATGAGGACTTTTAAAG
TTTCCATTTGGAATCTTGATTACATCATAAACCTCATAATTAAAAATTTATCTAAGTCACTAACTGAGAA
TAAATATTCTCAATTAGATGAAGAGCAACCAATGGAGATTGAT

>hCoV-19/Wales/PHWC-26F34/2020|EPI_ISL_422047|2020-03-30
ATGTTTCATCTCGTTGACTTTCAGGTTACTATAGCAGAGATATTACTAATTATTATGAGGACTTTTAAAG
TTTCCATTTGGAATCTTGATTACATCATAAACCTCATAATTAAAAATTTATCTAAGTCACTAACTGAGAA
TAAATATTCTCAATTAGATGAAGAGCAACCAATGGAGATTGAT

>hCoV-19/Wales/PHWC-26918/2020|EPI_ISL_422048|2020-03-27
ATGTTTCATCTCGTTGACTTTCAGGTTACTATAGCAGAGATATTACTAATTATTATGAGGACTTTTAAAG
TTTCCATTTGGAATCTTGATTACATCATAAACCTCATAATTAAAAATTTATCTAAGTCACTAACTGAGAA
TAAATATTCTCAATTAGATGAAGAGCAACCAATGGAGATTGAT

>hCoV-19/Wales/PHWC-2575B/2020|EPI_ISL_422049|2020-03-24
ATGTTTCATCTCGTTGACTTTCAGGTTACTATAGCAGAGATATTACTAATTATTATGAGGACTTTTAAAG
TTTCCATTTGGAATCTTGATTACATCATAAACCTCATAATTAAAAATTTATCTAAGTCACTAACTGAGAA
TAAATATTCTCAATTAGATGAAGAGCAACCAATGGAGATTGAT

>hCoV-19/Wales/PHWC-26DEF/2020|EPI_ISL_422050|2020-03-30
ATGTTTCATCTCGTTGACTTTCAGGTTACTATAGCAGAGATATTACTAATTATTATGAGGACTTTTAAAG
TTTCCATTTGGAATCTTGATTACATCATAAACCTCATAATTAAAAATTTATCTAAGTCACTAACTGAGAA
TAAATATTCTCAATTAGATGAAGAGCAACCAATGGAGATTGAT

>hCoV-19/Wales/PHWC-26A51/2020|EPI_ISL_422051|2020-03-30
ATGTTTCATCTCGTTGACTTTCAGGTTACTATAGCAGAGATATTACTAATTATTATGAGGACTTTTAAAG
TTTCCATTTGGAATCTTGATTACATCATAAACCTCATAATTAAAAATTTATCTAAGTCACTAACTGAGAA
TAAATATTCTCAATTAGATGAAGAGCAACCAATGGAGATTGAT

>hCoV-19/Wales/PHWC-26884/2020|EPI_ISL_422052|2020-03-27
ATGTTTCATCTCGTTGACTTTCAGGTTACTATAGCAGAGATATTACTAATTATTATGAGGACTTTTAAAG
TTTCCATTTGGAATCTTGATTACATCATAAACCTCATAATTAAAAATTTATCTAAGTCACTAACTGAGAA
TAAATATTCTCAATTAGATGAAGAGCAACCAATGGAGATTGAT

>hCoV-19/Wales/PHWC-25ABC/2020|EPI_ISL_422053|2020-03-24
ATGTTTCATCTCGTTGACTTTCAGGTTACTATAGCAGAGATATTACTAATTATTATGAGGACTTTTAAAG
TTTCCATTTGGAATCTTGATTACATCATAAACCTCATAATTAAAAATTTATCTAAGTCACTAACTGAGAA
TAAATATTCTCAATTAGATGAAGAGCAACCAATGGAGATTGAT

>hCoV-19/Wales/PHWC-26F9E/2020|EPI_ISL_422054|2020-03-29
ATGTTTCATCTCGTTGACTTTCAGGTTACTATAGCAGAGATATTACTAATTATTATGAGGACTTTTAAAG
TTTCCATTTGGAATCTTGATTACATCATAAACCTCATAATTAAAAATTTATCTAAGTCACTAACTGAGAA
TAAATATTCTCAATTAGATGAAGAGCAACCAATGGAGATTGAT

>hCoV-19/Wales/PHWC-25E47/2020|EPI_ISL_422055|2020-03-25
ATGTTTCATCTCGTTGACTTTCAGGTTACTATAGCAGAGATATTACTAATTATTATGAGGACTTTTAAAG
TTTCCATTTGGAATCTTGATTACATCATAAACCTCATAATTAAAAATTTATCTAAGTCACTAACTGAGAA
TAAATATTCTCAATTAGATGAAGAGCAACCAATGGAGATTGAT

>hCoV-19/Wales/PHWC-26CC4/2020|EPI_ISL_422056|2020-03-28
ATGTTTCATCTCGTTGACTTTCAGGTTACTATAGCAGAGATATTACTAATTATTATGAGGACTTTTAAAG
TTTCCATTTGGAATCTTGATTACATCATAAACCTCATAATTAAAAATTTATCTAAGTCACTAACTGAGAA
TAAATATTCTCAATTAGATGAAGAGCAACCAATGGAGATTGAT

>hCoV-19/Wales/PHWC-268A2/2020|EPI_ISL_422057|2020-03-28
ATGTTTCATCTCGTTGACTTTCAGGTTACTATAGCAGAGATATTACTAATTATTATGAGGACTTTTAAAG
TTTCCATTTGGAATCTTGATTACATCATAAACCTCATAATTAAAAATTTATCTAAGTCACTAACTGAGAA
TAAATATTCTCAATTAGATGAAGAGCAACCAATGGAGATTGAT

>hCoV-19/Wales/PHWC-26E91/2020|EPI_ISL_422058|2020-03-30
ATGTTTCATCTCGTTGACTTTCAGGTTACTATAGCAGAGATATTACTAATTATTATGAGGACTTTTAAAG
TTTCCATTTGGAATCTTGATTACATCATAAACCTCATAATTAAAAATTTATCTAAGTCACTAACTGAGAA
TAAATATTCTCAATTAGATGAAGAGCAACCAATGGAGATTGAT

>hCoV-19/Wales/PHWC-26FE9/2020|EPI_ISL_422059|2020-03-30
ATGTTTCATCTCGTTGACTTTCAGGTTACTATAGCAGAGATATTACTAATTATTATGAGGACTTTTAAAG
TTTCCATTTGGAATCTTGATTACATCATAAACCTCATAATTAAAAATTTATCTAAGTCACTAACTGAGAA
TAAATATTCTCAATTAGATGAAGAGCAACCAATGGAGATTGAT

>hCoV-19/Wales/PHWC-25FEA/2020|EPI_ISL_422060|2020-03-25
ATGTTTCATCTCGTTGACTTTCAGGTTACTATAGCAGAGATATTACTAATTATTATGAGGACTTTTAAAG
TTTCCATTTGGAATCTTGATTACATCATAAACCTCATAATTAAAAATTTATCTAAGTCACTAACTGAGAA
TAAATATTCTCAATTAGATGAAGAGCAACCAATGGAGATTGAT

>hCoV-19/Wales/PHWC-26E82/2020|EPI_ISL_422061|2020-03-30
ATGTTTCATCTCGTTGACTTTCAGGTTACTATAGCAGAGATATTACTAATTATTATGAGGACTTTTAAAG
TTTCCATTTGGAATCTTGATTACATCATAAACCTCATAATTAAAAATTTATCTAAGTCACTAACTGAGAA
TAAATATTCTCAATTAGATGAAGAGCAACCAATGGAGATTGAT

>hCoV-19/Wales/PHWC-269AF/2020|EPI_ISL_422062|2020-03-30
ATGTTTCATCTCGTTGACTTTCAGGTTACTATAGCAGAGATATTACTAATTATTATGAGGACTTTTAAAG
TTTCCATTTGGAATCTTGATTACATCATAAACCTCATAATTAAAAATTTATCTAAGTCACTAACTGAGAA
TAAATATTCTCAATTAGATGAAGAGCAACCAATGGAGATTGAT

>hCoV-19/Wales/PHWC-25B6E/2020|EPI_ISL_422063|2020-03-25
ATGTTTCATCTCGTTGACTTTCAGGTTACTATAGCAGAGATATTACTAATTATTATGAGGACTTTTAAAG
TTTCCATTTGGAATCTTGATTACATCATAAACCTCATAATTAAAAATTTATCTAAGTCACTAACTGAGAA
TAAATATTCTCAATTAGATGAAGAGCAACCAATGGAGATTGAT

>hCoV-19/Wales/PHWC-25C01/2020|EPI_ISL_422064|2020-03-25
ATGTTTCATCTCGTTGACTTTCAGGTTACTATAGCAGAGATATTACTAATTATTATGAGGACTTTTAAAG
TTTCCATTTGGAATCTTGATTACATCATAAACCTCATAATTAAAAATTTATCTAAGTCACTAACTGAGAA
TAAATATTCTCAATTAGATGAAGAGCAACCAATGGAGATTGAT

>hCoV-19/Wales/PHWC-2566D/2020|EPI_ISL_422065|2020-03-24
ATGTTTCATCTCGTTGACTTTCAGGTTACTATAGCAGAGATATTACTAATTATTATGAGGACTTTTAAAG
TTTCCATTTGGAATCTTGATTACATCATAAACCTCATAATTAAAAATTTATCTAAGTCACTAACTGAGAA
TAAATATTCTCAATTAGATGAAGAGCAACCAATGGAGATTGAT

>hCoV-19/Wales/PHWC-2573D/2020|EPI_ISL_422066|2020-03-24
ATGTTTCATCTCGTTGACTTTCAGGTTACTATAGCAGAGATATTACTAATTATTATGAGGACTTTTAAAG
TTTCCATTTGGAATCTTGATTACATCATAAACCTCATAATTAAAAATTTATCTAAGTCACTAACTGAGAA
TAAATATTCTCAATTAGATGAAGAGCAACCAATGGAGATTGAT

>hCoV-19/Wales/PHWC-25973/2020|EPI_ISL_422067|2020-03-24
ATGTTTCATCTCGTTGACTTTCAGGTTACTATAGCAGAGATATTACTAATTATTATGAGGACTTTTAAAG
TTTCCATTTGGAATCTTGATTACATCATAAACCTCATAATTAAAAATTTATCTAAGTCACTAACTGAGAA
TAAATATTCTCAATTAGATGAAGAGCAACCAATGGAGATTGAT

>hCoV-19/Wales/PHWC-26EFB/2020|EPI_ISL_422068|2020-03-30
ATGTTTCATCTCGTTGACTTTCAGGTTACTATAGCAGAGATATTACTAATTATTATGAGGACTTTTAAAG
TTTCCATTTGGAATCTTGATTACATCATAAACCTCATAATTAAAAATTTATCTAAGTCACTAACTGAGAA
TAAATATTCTCAATTAGATGAAGAGCAACCAATGGAGATTGAT

>hCoV-19/Wales/PHWC-270A9/2020|EPI_ISL_422069|2020-03-29
ATGTTTCATCTCGTTGACTTTCAGGTTACTATAGCAGAGATATTACTAATTATTATGAGGACTTTTAAAG
TTTCCATTTGGAATCTTGATTACATCATAAACCTCATAATTAAAAATTTATCTAAGTCACTAACTGAGAA
TAAATATTCTCAATTAGATGAAGAGCAACCAATGGAGATTGAT

>hCoV-19/Wales/PHWC-26839/2020|EPI_ISL_422070|2020-03-27
ATGTTTCATCTCGTTGACTTTCAGGTTACTATAGCAGAGATATTACTAATTATTATGAGGACTTTTAAAG
TTTCCATTTGGAATCTTGATTACATCATAAACCTCATAATTAAAAATTTATCTAAGTCACTAACTGAGAA
TAAATATTCTCAATTAGATGAAGAGCAACCAATGGAGATTGAT

>hCoV-19/Wales/PHWC-257B5/2020|EPI_ISL_422071|2020-03-24
ATGTTTCATCTCGTTGACTTTCAGGTTACTATAGCAGAGATATTACTAATTATTATGAGGACTTTTAAAG
TTTCCATTTGGAATCTTGATTACATCATAAACCTCATAATTAAAAATTTATCTAAGTCACTAACTGAGAA
TAAATATTCTCAATTAGATGAAGAGCAACCAATGGAGATTGAT

>hCoV-19/Wales/PHWC-26F52/2020|EPI_ISL_422072|2020-03-28
ATGTTTCATCTCGTTGACTTTCAGGTTACTATAGCAGAGATATTACTAATTATTATGAGGACTTTTAAAG
TTTCCATTTGGAATCTTGATTACATCATAAACCTCATAATTAAAAATTTATCTAAGTCACTAACTGAGAA
TAAATATTCTCAATTAGATGAAGAGCAACCAATGGAGATTGAT

>hCoV-19/Wales/PHWC-260AA/2020|EPI_ISL_422073|2020-03-24
ATGTTTCATCTCGTTGACTTTCAGGTTACTATAGCAGAGATATTACTAATTATTATGAGGACTTTTAAAG
TTTCCATTTGGAATCTTGATTACATCATAAACCTCATAATTAAAAATTTATCTAAGTCACTAACTGAGAA
TAAATATTCTCAATTAGATGAAGAGCAACCAATGGAGATTGAT

>hCoV-19/Wales/PHWC-26954/2020|EPI_ISL_422074|2020-03-27
ATGTTTCATCTCGTTGACTTTCAGGTTACTATAGCAGAGATATTACTAATTATTATGAGGACTTTTAAAG
TTTCCATTTGGAATCTTGATTACATCATAAACCTCATAATTAAAAATTTATCTAAGTCACTAACTGAGAA
TAAATATTCTCAATTAGATGAAGAGCAACCAATGGAGATTGAT

>hCoV-19/Wales/PHWC-26E46/2020|EPI_ISL_422075|2020-03-29
ATGTTTCATCTCGTTGACTTTCAGGTTACTATAGCAGAGATATTACTAATTATTATGAGGACTTTTAAAG
TTTCCATTTGGAATCTTGATTACATCATAAACCTCATAATTAAAAATTTATCTAAGTCACTAACTGAGAA
TAAATATTCTCAATTAGATGAAGAGCAACCAATGGAGATTGAT

>hCoV-19/Wales/PHWC-26D3A/2020|EPI_ISL_422076|2020-03-30
ATGTTTCATCTCGTTGACTTTCAGGTTACTATAGCAGAGATATTACTAATTATTATGAGGACTTTTAAAG
TTTCCATTTGGAATCTTGATTACATCATAAACCTCATAATTAAAAATTTATCTAAGTCACTAACTGAGAA
TAAATATTCTCAATTAGATGAAGAGCAACCAATGGAGATTGAT

>hCoV-19/Wales/PHWC-26A42/2020|EPI_ISL_422077|2020-03-29
ATGTTTCATCTCGTTGACTTTCAGGTTACTATAGCAGAGATATTACTAATTATTATGAGGACTTTTAAAG
TTTCCATTTGGAATCTTGATTACATCATAAACCTCATAATTAAAAATTTATCTAAGTCACTAACTGAGAA
TAAATATTCTCAATTAGATGAAGAGCAACCAATGGAGATTGAT

>hCoV-19/Wales/PHWC-26013/2020|EPI_ISL_422078|2020-03-25
ATGTTTCATCTCGTTGACTTTCAGGTTACTATAGCAGAGATATTACTAATTATTATGAGGACTTTTAAAG
TTTCCATTTGGAATCTTGATTACATCATAAACCTCATAATTAAAAATTTATCTAAGTCACTAACTGAGAA
TAAATATTCTCAATTAGATGAAGAGCAACCAATGGAGATTGAT

>hCoV-19/Wales/PHWC-26E37/2020|EPI_ISL_422079|2020-03-29
ATGTTTCATCTCGTTGACTTTCAGGTTACTATAGCAGAGATATTACTAATTATTATGAGGACTTTTAAAG
TTTCCATTTGGAATCTTGATTACATCATAAACCTCATAATTAAAAATTTATCTAAGTCACTAACTGAGAA
TAAATATTCTCAATTAGATGAAGAGCAACCAATGGAGATTGAT

>hCoV-19/Wales/PHWC-26E55/2020|EPI_ISL_422080|2020-03-29
ATGTTTCATCTCGTTGACTTTCAGGTTACTATAGCAGAGATATTACTAATTATTATGAGGACTTTTAAAG
TTTCCATTTGGAATCTTGATTACATCATAAACCTCATAATTAAAAATTTATCTAAGTCACTAACTGAGAA
TAAATATTCTCAATTAGATGAAGAGCAACCAATGGAGATTGAT

>hCoV-19/Wales/PHWC-26EBF/2020|EPI_ISL_422081|2020-03-30
ATGTTTCATCTCGTTGACTTTCAGGTTACTATAGCAGAGATATTACTAATTATTATGAGGACTTTTAAAG
TTTCCATTTGGAATCTTGATTACATCATAAACCTCATAATTAAAAATTTATCTAAGTCACTAACTGAGAA
TAAATATTCTCAATTAGATGAAGAGCAACCAATGGAGATTGAT

>hCoV-19/Wales/PHWC-26BD6/2020|EPI_ISL_422082|2020-03-28
ATGTTTCATCTCGTTGACTTTCAGGTTACTATAGCAGAGATATTACTAATTATTATGAGGACTTTTAAAG
TTTCCATTTGGAATCTTGATTACATCATAAACCTCATAATTAAAAATTTATCTAAGTCACTAACTGAGAA
TAAATATTCTCAATTAGATGAAGAGCAACCAATGGAGATTGAT

>hCoV-19/Wales/PHWC-2624A/2020|EPI_ISL_422083|2020-03-27
ATGTTTCATCTCGTTGACTTTCAGGTTACTATAGCAGAGATATTACTAATTATTATGAGGACTTTTAAAG
TTTCCATTTGGAATCTTGATTACATCATAAACCTCATAATTAAAAATTTATCTAAGTCACTAACTGAGAA
TAAATATTCTCAATTAGATGAAGAGCAACCAATGGAGATTGAT

>hCoV-19/Wales/PHWC-26DB2/2020|EPI_ISL_422084|2020-03-30
ATGTTTCATCTCGTTGACTTTCAGGTTACTATAGCAGAGATATTACTAATTATTATGAGGACTTTTAAAG
TTTCCATTTGGAATCTTGATTACATCATAAACCTCATAATTAAAAATTTATCTAAGTCACTAACTGAGAA
TAAATATTCTCAATTAGATGAAGAGCAACCAATGGAGATTGAT

>hCoV-19/Wales/PHWC-25FAE/2020|EPI_ISL_422085|2020-03-25
ATGTTTCATCTCGTTGACTTTCAGGTTACTATAGCAGAGATATTACTAATTATTATGAGGACTTTTAAAG
TTTCCATTTGGAATCTTGATTACATCATAAACCTCATAATTAAAAATTTATCTAAGTCACTAACTGAGAA
TAAATATTCTCAATTAGATGAAGAGCAACCAATGGAGATTGAT

>hCoV-19/Wales/PHWC-2708B/2020|EPI_ISL_422086|2020-03-29
ATGTTTCATCTCGTTGACTTTCAGGTTACTATAGCAGAGATATTACTAATTATTATGAGGACTTTTAAAG
TTTCCATTTGGAATCTTGATTACATCATAAACCTCATAATTAAAAATTTATCTAAGTCACTAACTGAGAA
TAAATATTCTCAATTAGATGAAGAGCAACCAATGGAGATTGAT

>hCoV-19/Wales/PHWC-26CA6/2020|EPI_ISL_422087|2020-03-28
ATGTTTCATCTCGTTGACTTTCAGGTTACTATAGCAGAGATATTACTAATTATTATGAGGACTTTTAAAG
TTTCCATTTGGAATCTTGATTACATCATAAACCTCATAATTAAAAATTTATCTAAGTCACTAACTGAGAA
TAAATATTCTCAATTAGATGAAGAGCAACCAATGGAGATTGAT

>hCoV-19/Wales/PHWC-26DC1/2020|EPI_ISL_422088|2020-03-30
ATGTTTCATCTCGTTGACTTTCAGGTTACTATAGCAGAGATATTACTAATTATTATGAGGACTTTTAAAG
TTTCCATTTGGAATCTTGATTACATCATAAACCTCATAATTAAAAATTTATCTAAGTCACTAACTGAGAA
TAAATATTCTCAATTAGATGAAGAGCAACCAATGGAGATTGAT

>hCoV-19/Wales/PHWC-26DA3/2020|EPI_ISL_422089|2020-03-30
ATGTTTCATCTCGTTGACTTTCAGGTTACTATAGCAGAGATATTACTAATTATTATGAGGACTTTTAAAG
TTTCCATTTGGAATCTTGATTACATCATAAACCTCATAATTAAAAATTTATCTAAGTCACTAACTGAGAA
TAAATATTCTCAATTAGATGAAGAGCAACCAATGGAGATTGAT

>hCoV-19/Wales/PHWC-26ECE/2020|EPI_ISL_422090|2020-03-30
ATGTTTCATCTCGTTGACTTTCAGGTTACTATAGCAGAGATATTACTAATTATTATGAGGACTTTTAAAG
TTTCCATTTGGAATCTTGATTACATCATAAACCTCATAATTAAAAATTTATCTAAGTCACTAACTGAGAA
TAAATATTCTCAATTAGATGAAGAGCAACCAATGGAGATTGAT

>hCoV-19/Wales/PHWC-264DB/2020|EPI_ISL_422091|2020-03-28
ATGTTTCATCTCGTTGACTTTCAGGTTACTATAGCAGAGATATTACTAATTATTATGAGGACTTTTAAAG
TTTCCATTTGGAATCTTGATTACATCATAAACCTCATAATTAAAAATTTATCTAAGTCACTAACTGAGAA
TAAATATTCTCAATTAGATGAAGAGCAACCAATGGAGATTGAT

>hCoV-19/Wales/PHWC-26857/2020|EPI_ISL_422092|2020-03-27
ATGTTTCATCTCGTTGACTTTCAGGTTACTATAGCAGAGATATTACTAATTATTATGAGGACTTTTAAAG
TTTCCATTTGGAATCTTGATTACATCATAAACCTCATAATTAAAAATTTATCTAAGTCACTAACTGAGAA
TAAATATTCTCAATTAGATGAAGAGCAACCAATGGAGATTGAT

>hCoV-19/Wales/PHWC-2707C/2020|EPI_ISL_422093|2020-03-29
ATGTTTCATCTCGTTGATTTTCAGGTTACTATAGCAGAGATATTACTAATTATTATGAGGACTTTTAAAG
TTTCCATTTGGAATCTTGATTACATCATAAACCTCATAATTAAAAATTTATCTAAGTCACTAACTGAGAA
TAAATATTCTCAATTAGATGAAGAGCAACCAATGGAGATTGAT

>hCoV-19/Wales/PHWC-2617A/2020|EPI_ISL_422094|2020-03-25
ATGTTTCATCTCGTTGACTTTCAGGTTACTATAGCAGAGATATTACTAATTATTATGAGGACTTTTAAAG
TTTCCATTTGGAATCTTGATTACATCATAAACCTCATAATTAAAAATTTATCTAAGTCACTAACTGAGAA
TAAATATTCTCAATTAGATGAAGAGCAACCAATGGAGATTGAT

>hCoV-19/Wales/PHWC-2705E/2020|EPI_ISL_422095|2020-03-28
ATGTTTCATCTCGTTGACTTTCAGGTTACTATAGCAGAGATATTACTAATTATTATGAGGACTTTTAAAG
TTTCCATTTGGAATCTTGATTACATCATAAACCTCATAATTAAAAATTTATCTAAGTCACTAACTGAGAA
TAAATATTCTCAATTAGATGAAGAGCAACCAATGGAGATTGAT

>hCoV-19/Wales/PHWC-2675A/2020|EPI_ISL_422096|2020-03-28
ATGTTTCATCTCGTTGACTTTCAGGTTACTATAGCAGAGATATTACTAATTATTATGAGGACTTTTAAAG
TTTCCATTTGGAATCTTGATTACATCATAAACCTCATAATTAAAAATTTATCTAAGTCACTAACTGAGAA
TAAATATTCTCAATTAGATGAAGAGCAACCAATGGAGATTGAT

>hCoV-19/Wales/PHWC-26D0D/2020|EPI_ISL_422097|2020-03-30
ATGTTTCATCTCGTTGACTTTCAGGTTACTATAGCAGAGATATTACTAATTATTATGAGGACTTTTAAAG
TTTCCATTTGGAATCTTGATTACATCATAAACCTCATAATTAAAAATTTATCTAAGTCACTAACTGAGAA
TAAATATTCTCAATTAGATGAAGAGCAACCAATGGAGATTGAT

>hCoV-19/Wales/PHWC-26848/2020|EPI_ISL_422098|2020-03-27
ATGTTTCATCTCGTTGACTTTCAGGTTACTATAGCAGAGATATTACTAATTATTATGAGGACTTTTAAAG
TTTCCATTTGGAATCTTGATTACATCATAAACCTCATAATTAAAAATTTATCTAAGTCACTAACTGAGAA
TAAATATTCTCAATTAGATGAAGAGCAACCAATGGAGATTGAT

>hCoV-19/Wales/PHWC-27021/2020|EPI_ISL_422099|2020-03-28
ATGTTTCATCTCGTTGACTTTCAGGTTACTATAGCAGAGATATTACTAATTATTATGAGGACTTTTAAAG
TTTCCATTTGGAATCTTGATTACATCATAAACCTCATAATTAAAAATTTATCTAAGTCACTAACTGAGAA
TAAATATTCTCAATTAGATGAAGAGCAACCAATGGAGATTGAT

>hCoV-19/Iceland/593/2020|EPI_ISL_424613|2020-03-27
ATGTTTCATCTCGTTGACTTTCAGGTTACTATAGCAGAGATATTACTAATTATTATGAGGACTTTTAAAG
TTTCCATTTGGAATCTTGATTACATCATAAACCTCATAATTAAAAATTTATCTAAGTCACTAACTGAGAA
TAAATATTCTCAATTAGATGAAGAGCAACCAATGGAGATTGAT

>hCoV-19/Iceland/594/2020|EPI_ISL_424614|2020-03-27
ATGTTTCATCTCGTTGACTTTCAGGTTACTATAGCAGAGATATTACTAATTATTATGAGGACTTTTAAAG
TTTCCATTTGGAATCTTGATTACATCATAAACCTCATAATTAAAAATTTATCTAAGTCACTAACTGAGAA
TAAATATTCTCAATTAGATGAAGAGCAACCAATGGAGATTGAT

>hCoV-19/Iceland/595/2020|EPI_ISL_424615|2020-03-27
ATGTTTCATCTCGTTGACTTTCAGGTTACTATAGCAGAGATATTACTAATTATTATGAGGACTTTTAAAG
TTTCCATTTGGAATCTTGATTACATCATAAACCTCATAATTAAAAATTTATCTAAGTCACTAACTGAGAA
TAAATATTCTCAATTAGATGAAGAGCAACCAATGGAGATTGAT

>hCoV-19/Iceland/596/2020|EPI_ISL_424616|2020-03-28
ATGTTTCATCTCGTTGACTTTCAGGTTACTATAGCAGAGATATTACTAATTATTATGAGGACTTTTAAAG
TTTCCATTTGGAATCTTGATTACATCATAAACCTCATAATTAAAAATTTATCTAAGTCACTAACTGAGAA
TAAATATTCTCAATTAGATGAAGAGCAACCAATGGAGATTGAT

>hCoV-19/Iceland/597/2020|EPI_ISL_424617|2020-03-28
ATGTTTCATCTCGTTGACTTTCAGGTTACTATAGCAGAGATATTACTAATTATTATGAGGACTTTTAAAG
TTTCCATTTGGAATCTTGATTACATCATAAACCTCATAATTAAAAATTTATCTAAGTCACTAACTGAGAA
TAAATATTCTCAATTAGATGAAGAGCAACCAATGGAGATTGAT

>hCoV-19/Iceland/599/2020|EPI_ISL_424619|2020-03-28
ATGTTTCATCTCGTTGACTTTCAGGTTACTATAGCAGAGATATTACTAATTATTATGAGGACTTTTAAAG
TTTCCATTTGGAATCTTGATTACATCATAAACCTCATAATTAAAAATTTATCTAAGTCACTAACTGAGAA
TAAATATTCTCAATTAGATGAAGAGCAACCAATGGAGATTGAT

>hCoV-19/Iceland/600/2020|EPI_ISL_424620|2020-03-28
ATGTTTCATCTCGTTGACTTTCAGGTTACTATAGCAGAGATATTACTAATTATTATGAGGACTTTTAAAG
TTTCCATTTGGAATCTTGATTACATCATAAACCTCATAATTAAAAATTTATCTAAGTCACTAACTGAGAA
TAAATATTCTCAATTAGATGAAGAGCAACCAATGGAGATTGAT

>hCoV-19/Iceland/601/2020|EPI_ISL_424621|2020-03-28
ATGTTTCATCTCGTTGACTTTCAGGTTACTATAGCAGAGATATTACTAATTATTATGAGGACTTTTAAAG
TTTCCATTTGGAATCTTGATTACATCATAAACCTCATAATTAAAAATTTATCTAAGTCACTAACTGAGAA
TAAATATTCTCAATTAGATGAAGAGCAACCAATGGAGATTGAT

>hCoV-19/Iceland/602/2020|EPI_ISL_424622|2020-03-28
ATGTTTCATCTCGTTGACTTTCAGGTTACTATAGCAGAGATATTACTAATTATTATGAGGACTTTTAAAG
TTTCCATTTGGAATCTTGATTACATCATAAACCTCATAATTAAAAATTTATCTAAGTCACTAACTGAGAA
TAAATATTCTCAATTAGATGAAGAGCAACCAATGGAGATTGAT

>hCoV-19/Iceland/604/2020|EPI_ISL_424624|2020-03-28
ATGTTTCATCTCGTTGACTTTCAGGTTACTATAGCAGAGATATTACTAATTATTATGAGGACTTTTAAAG
TTTCCATTTGGAATCTTGATTACATCATAAACCTCATAATTAAAAATTTATCTAAGTCACTAACTGAGAA
TAAATATTCTCAATTAGATGAAGAGCAACCAATGGAGATTGAT

>hCoV-19/Mexico/CDMX-INER_03/2020|EPI_ISL_424625|2020-03-13
ATGTTTCATCTCGTTGACTTTCAGGTTACTATAGCAGAGATATTACTAATTATTATGAGGACTTTTAAAG
TTTCCATTTGGAATCTTGATTACATCATAAACCTCATAATTAAAAATTTATCTAAGTCACTAACTGAGAA
TAAATATTCTCAATTAGATGAAGAGCAACCAATGGAGATTGAT

>hCoV-19/Mexico/CDMX-INER_04/2020|EPI_ISL_424626|2020-03-15
ATGTTTCATCTCGTTGACTTTCAGGTTACTATAGCAGAGATATTACTAATTATTATGAGGACTTTTAAAG
TTTCCATTTGGAATCTTGATTACATCATAAACCTCATAATTAAAAATTTATCTAAGTCACTAACTGAGAA
TAAATATTCTCAATTAGATGAAGAGCAACCAATGGAGATTGAT

>hCoV-19/Mexico/CDMX-INER_05/2020|EPI_ISL_424627|2020-03-16
ATGTTTCATCTCGTTGACTTTCAGGTTACTATAGCAGAGATATTACTAATTATTATGAGGACTTTTAAAG
TTTCCATTTGGAATCTTGATTACATCATAAACCTCATAATTAAAAATTTATCTAAGTCACTAACTGAGAA
TAAATATTCTCAATTAGATGAAGAGCAACCAATGGAGATTGAT

>hCoV-19/Belgium/ULG-7821/2020|EPI_ISL_424628|2020-03-17
ATGTTTCATCTCGTTGACTTTCAGGTTACTATAGCAGAGATATTACTAATTATTATGAGGACTTTTAAAG
TTTCCATTTGGAATCTTGATTACATCATAAACCTCATAATTAAAAATTTATCTAAGTCACTAACTGAGAA
TAAATATTCTCAATTAGATGAAGAGCAACCAATGGAGATTGAT

>hCoV-19/Belgium/ULG-10066/2020|EPI_ISL_424629|2020-04-03
ATGTTTCATCTCGTTGACTTTCAGGTTACTATAGCAGAGATATTACTAATTATTATGAGGACTTTTAAAG
TTTCCATTTGGAATCTTGATTACATCATAAACCTCATAATTAAAAATTTATCTAAGTCACTAACTGAGAA
TAAATATTCTCAATTAGATGAAGAGCAACCAATGGAGATTGAT

>hCoV-19/Belgium/ULG-10067/2020|EPI_ISL_424630|2020-04-03
ATGTTTCATCTCGTTGACTTTCAGGTTACTATAGCAGAGATATTACTAATTATTATGAGGACTTTTAAAG
TTTCCATTTGGAATCTTGATTACATCATAAACCTCATAATTAAAAATTTATCTAAGTCACTAACTGAGAA
TAAATATTCTCAATTAGATGAAGAGCAACCAATGGAGATTGAT

>hCoV-19/Belgium/ULG-10072/2020|EPI_ISL_424631|2020-04-03
ATGTTTCATCTCGTTGACTTTCAGGTTACTATAGCAGAGATATTACTAATTATTATGAGGACTTTTAAAG
TTTCCATTTGGAATCTTGATTACATCATAAACCTCATAATTAAAAATTTATCTAAGTCACTAACTGAGAA
TAAATATTCTCAATTAGATGAAGAGCAACCAATGGAGATTGAT

>hCoV-19/Belgium/ULG-10071/2020|EPI_ISL_424632|2020-04-03
ATGTTTCATCTCGTTGACTTTCAGGTTACTATAGCAGAGATATTACTAATTATTATGAGGACTTTTAAAG
TTTCCATTTGGAATCTTGATTACATCATAAACCTCATAATTAAAAATTTATCTAAGTCACTAACTGAGAA
TAAATATTCTCAATTAGATGAAGAGCAACCAATGGAGATTGAT

>hCoV-19/Belgium/ULG-10069/2020|EPI_ISL_424633|2020-04-03
ATGTTTCATCTCGTTGACTTTCAGGTTACTATAGCAGAGATATTACTAATTATTATGAGGACTTTTAAAG
TTTCCATTTGGAATCTTGATTACATCATAAACCTCATAATTAAAAATTTATCTAAGTCACTAACTGAGAA
TAAATATTCTCAATTAGATGAAGAGCAACCAATGGAGATTGAT

>hCoV-19/Belgium/ULG-10074/2020|EPI_ISL_424634|2020-04-03
ATGTTTCATCTCGTTGACTTTCAGGTTACTATAGCAGAGATATTACTAATTATTATGAGGACTTTTAAAG
TTTCCATTTGGAATCTTGATTACATCATAAACCTCATAATTAAAAATTTATCTAAGTCACTAACTGAGAA
TAAATATTCTCAATTAGATGAAGAGCAACCAATGGAGATTGAT

>hCoV-19/Belgium/ULG-10068/2020|EPI_ISL_424636|2020-04-03
ATGTTTCATCTCGTTGACTTTCAGGTTACTATAGCAGAGATATTACTAATTATTATGAGGACTTTTAAAG
TTTCCATTTGGAATCTTGATTACATCATAAACCTCATAATTAAAAATTTATCTAAGTCACTAACTGAGAA
TAAATATTCTCAATTAGATGAAGAGCAACCAATGGAGATTGAT

>hCoV-19/Belgium/ULG-10078/2020|EPI_ISL_424637|2020-04-03
ATGTTTCATCTCGTTGACTTTCAGGTTACTATAGCAGAGATATTACTAATTATTATGAGGACTTTTAAAG
TTTCCATTTGGAATCTTGATTACATCATAAACCTCATAATTAAAAATTTATCTAAGTCACTAACTGAGAA
TAAATATTCTCAATTAGATGAAGAGCAACCAATGGAGATTGAT

>hCoV-19/Belgium/ULG-10084/2020|EPI_ISL_424638|2020-04-03
ATGTTTCATCTCGTTGACTTTCAGGTTACTATAGCAGAGATATTACTAATTATTATGAGGACTTTTAAAG
TTTCCATTTGGAATCTTGATTACATCATAAACCTCATAATTAAAAATTTATCTAAGTCACTAACTGAGAA
TAAATATTCTCAATTAGATGAAGAGCAACCAATGGAGATTGAT

>hCoV-19/Belgium/ULG-10079/2020|EPI_ISL_424639|2020-04-03
ATGTTTCATCTCGTTGACTTTCAGGTTACTATAGCAGAGATATTACTAATTATTATGAGGACTTTTAAAG
TTTCCATTTGGAATCTTGATTACATCATAAACCTCATAATTAAAAATTTATCTAAGTCACTAACTGAGAA
TAAATATTCTCAATTAGATGAAGAGCAACCAATGGAGATTGAT

>hCoV-19/Belgium/ULG-10081/2020|EPI_ISL_424640|2020-04-03
ATGTTTCATCTCGTTGACTTTCAGGTTACTATAGCAGAGATATTACTAATTATTATGAGGACTTTTAAAG
TTTCCATTTGGAATCTTGATTACATCATAAACCTCATAATTAAAAATTTATCTAAGTCACTAACTGAGAA
TAAATATTCTCAATTAGATGAAGAGCAACCAATGGAGATTGAT

>hCoV-19/Belgium/ULG-10080/2020|EPI_ISL_424641|2020-04-03
ATGTTTCATCTCGTTGACTTTCAGGTTACTATAGCAGAGATATTACTAATTATTATGAGGACTTTTAAAG
TTTCCATTTGGAATCTTGATTACATCATAAACCTCATAATTAAAAATTTATCTAAGTCACTAACTGAGAA
TAAATATTCTCAATTAGATGAAGAGCAACCAATGGAGATTGAT

>hCoV-19/Belgium/ULG-10077/2020|EPI_ISL_424642|2020-04-04
ATGTTTCATCTCGTTGACTTTCAGGTTACTATAGCAGAGATATTACTAATTATTATGAGGACTTTTAAAG
TTTCCATTTGGAATCTTGATTACATCATAAACCTCATAATTAAAAATTTATCTAAGTCACTAACTGAGAA
TAAATATTCTCAATTAGATGAAGAGCAACCAATGGAGATTGAT

>hCoV-19/Belgium/ULG-10089/2020|EPI_ISL_424643|2020-04-04
ATGTTTCATCTCGTTGACTTTCAGGTTACTATAGCAGAGATATTACTAATTATTATGAGGACTTTTAAAG
TTTCCATTTGGAATCTTGATTACATCATAAACCTCATAATTAAAAATTTATCTAAGTCACTAACTGAGAA
TAAATATTCTCAATTAGATGAAGAGCAACCAATGGAGATTGAT

>hCoV-19/Belgium/ULG-10086/2020|EPI_ISL_424644|2020-04-04
ATGTTTCATCTCGTTGACTTTCAGGTTACTATAGCAGAGATATTACTAATTATTATGAGGACTTTTAAAG
TTTCCATTTGGAATCTTGATTACATCATAAACCTCATAATTAAAAATTTATCTAAGTCACTAACTGAGAA
TAAATATTCTCAATTAGATGAAGAGCAACCAATGGAGATTGAT

>hCoV-19/Belgium/ULG-10085/2020|EPI_ISL_424645|2020-04-04
ATGTTTCATCTCGTTGACTTTCAGGTTACTATAGCAGAGATATTACTAATTATTATGAGGACTTTTAAAG
TTTCCATTTGGAATCTTGATTACATCATAAACCTCATAATTAAAAATTTATCTAAGTCACTAACTGAGAA
TAAATATTCTCAATTAGATGAAGAGCAACCAATGGAGATTGAT

>hCoV-19/Belgium/ULG-10088/2020|EPI_ISL_424646|2020-04-04
ATGTTTCATCTCGTTGACTTTCAGGTTACTATAGCAGAGATATTACTAATTATTATGAGGACTTTTAAAG
TTTCCATTTGGAATCTTGATTACATCATAAACCTCATAATTAAAAATTTATCTAAGTCACTAACTGAGAA
TAAATATTCTCAATTAGATGAAGAGCAACCAATGGAGATTGAT

>hCoV-19/Belgium/ULG-10092/2020|EPI_ISL_424647|2020-04-04
ATGTTTCATCTCGTTGACTTTCAGGTTACTATAGCAGAGATATTACTAATTATTATGAGGACTTTTAAAG
TTTCCATTTGGAATCTTGATTACATCATAAACCTCATAATTAAAAATTTATCTAAGTCACTAACTGAGAA
TAAATATTCTCAATTAGATGAAGAGCAACCAATGGAGATTGAT

>hCoV-19/Belgium/ULG-10093/2020|EPI_ISL_424648|2020-04-04
ATGTTTCATCTCGTTGACTTTCAGGTTACTATAGCAGAGATATTACTAATTATTATGAGGACTTTTAAAG
TTTCCATTTGGAATCTTGATTACATCATAAACCTCATAATTAAAAATTTATCTAAGTCACTAACTGAGAA
TAAATATTCTCAATTAGATGAAGAGCAACCAATGGAGATTGAT

>hCoV-19/Belgium/ULG-10082/2020|EPI_ISL_424649|2020-04-04
ATGTTTCATCTCGTTGACTTTCAGGTTACTATAGCAGAGATATTACTAATTATTATGAGGACTTTTAAAG
TTTCCATTTGGAATCTTGATTACATCATAAACCTCATAATTAAAAATTTATCTAAGTCACTAACTGAGAA
TAAATATTCTCAATTAGATGAAGAGCAACCAATGGAGATTGAT

>hCoV-19/Belgium/ULG-10094/2020|EPI_ISL_424650|2020-04-04
ATGTTTCATCTCGTTGACTTTCAGGTTACTATAGCAGAGATATTACTAATTATTATGAGGACTTTTAAAG
TTTCCATTTGGAATCTTGATTACATCATAAACCTCATAATTAAAAATTTATCTAAGTCACTAACTGAGAA
TAAATATTCTCAATTAGATGAAGAGCAACCAATGGAGATTGAT

>hCoV-19/Belgium/ULG-10095/2020|EPI_ISL_424651|2020-04-05
ATGTTTCATCTCGTTGACTTTCAGGTTACTATAGCAGAGATATTACTAATTATTATGAGGACTTTTAAAG
TTTCCATTTGGAATCTTGATTACATCATAAACCTCATAATTAAAAATTTATCTAAGTCACTAACTGAGAA
TAAATATTCTCAATTAGATGAAGAGCAACCAATGGAGATTGAT

>hCoV-19/Belgium/ULG-10055/2020|EPI_ISL_424652|2020-04-05
ATGTTTCATCTCGTTGACTTTCAGGTTACTATAGCAGAGATATTACTAATTATTATGAGGACTTTTAAAG
TTTCCATTTGGAATCTTGATTACATCATAAACCTCATAATTAAAAATTTATCTAAGTCACTAACTGAGAA
TAAATATTCTCAATTAGATGAAGAGCAACCAATGGAGATTGAT

>hCoV-19/Belgium/ULG-10058/2020|EPI_ISL_424653|2020-04-05
ATGTTTCATCTCGTTGACTTTCAGGTTACTATAGCAGAGATATTACTAATTATTATGAGGACTTTTAAAG
TTTCCATTTGGAATCTTGATTACATCATAAACCTCATAATTAAAAATTTATCTAAGTCACTAACTGAGAA
TAAATATTCTCAATTAGATGAAGAGCAACCAATGGAGATTGAT

>hCoV-19/Belgium/ULG-10057/2020|EPI_ISL_424654|2020-04-05
ATGTTTCATCTCGTTGACTTTCAGGTTACTATAGCAGAGATATTACTAATTATTATGAGGACTTTTAAAG
TTTCCATTTGGAATCTTGATTACATCATAAACCTCATAATTAAAAATTTATCTAAGTCACTAACTGAGAA
TAAATATTCTCAATTAGATGAAGAGCAACCAATGGAGATTGAT

>hCoV-19/Belgium/ULG-10056/2020|EPI_ISL_424655|2020-04-05
ATGTTTCATCTCGTTGACTTTCAGGTTACTATAGCAGAGATATTACTAATTATTATGAGGACTTTTAAAG
TTTCCATTTGGAATCTTGATTACATCATAAACCTCATAATTAAAAATTTATCTAAGTCACTAACTGAGAA
TAAATATTCTCAATTAGATGAAGAGCAACCAATGGAGATTGAT

>hCoV-19/Belgium/ULG-10054/2020|EPI_ISL_424656|2020-04-05
ATGTTTCATCTCGTTGACTTTCAGGTTACTATAGCAGAGATATTACTAATTATTATGAGGACTTTTAAAG
TTTCCATTTGGAATCTTGATTACATCATAAACCTCATAATTAAAAATTTATCTAAGTCACTAACTGAGAA
TAAATATTCTCAATTAGATGAAGAGCAACCAATGGAGATTGAT

>hCoV-19/Sweden/RV-FOI-1/2020|EPI_ISL_424703|2020-03-15
ATGTTTCATCTCGTTGACTTTCAGGTTACTATAGCAGAGATATTACTAATTATTATGAGGACTTTTAAAG
TTTCCATTTGGAATCTTGATTACATCATAAACCTCATAATTAAAAATTTATCTAAGTCACTAACTGAGAA
TAAATATTCTCAATTAGATGAAGAGCAACCAATGGAGATTGAT

>hCoV-19/Mexico/Chihuahua-IMSS_01/2020|EPI_ISL_424731|2020-03-13
ATGTTTCATCTCGTTGACTTTCAGGTTACTATAGCAGAGATATTACTAATTATTATGAGGACTTTTAAAG
TTTCCATTTGGAATCTTGATTACATCATAAACCTCATAATTAAAAATTTATCTAAGTCACTAACTGAGAA
TAAATATTCTCAATTAGATGAAGAGCAACCAATGGAGATTGAT

>hCoV-19/Australia/VIC430/2020|EPI_ISL_426730|2020-03-26
ATGTTTCATCTCGTTGACTTTCAGGTTACTATAGCAGAGATATTACTAATTATTATGAGGACTTTTAAAG
TTTCCATTTGGAATCTTGATTACATCATAAACCTCATAATTAAAAATTTATCTAAGTCACTAACTGAGAA
TAAATATTCTCAATTAGATGAAGAGCAACCAATGGAGATTGAT

>hCoV-19/Australia/VIC431/2020|EPI_ISL_426731|2020-03-25
ATGTTTCATCTCGTTGACTTTCAGGTTACTATAGCAGAGATATTACTAATTATTATGAGGACTTTTAAAG
TTTCCATTTGGAATCTTGATTACATCATAAACCTCATAATTAAAAATTTATCTAAGTCACTAACTGAGAA
TAAATATTCTCAATTAGATGAAGAGCAACCAATGGAGATTGAT

>hCoV-19/Australia/VIC433/2020|EPI_ISL_426732|2020-03-25
ATGTTTCATCTCGTTGACTTTCAGGTTACTATAGCAGAGATATTACTAATTATTATGAGGACTTTTAAAG
TTTCCATTTGGAATCTTGATTACATCATAAACCTCATAATTAAAAATTTATCTAAGTCACTAACTGAGAA
TAAATATTCTCAATTAGATGAAGAGCAACCAATGGAGATTGAT

>hCoV-19/Australia/VIC434/2020|EPI_ISL_426733|2020-03-25
ATGTTTCATCTCGTTGACTTTCAGGTTACTATAGCAGAGATATTACTAATTATTATGAGGACTTTTAAAG
TTTCCATTTGGAATCTTGATTACATCATAAACCTCATAATTAAAAATTTATCTAAGTCACTAACTGAGAA
TAAATATTCTCAATTAGATGAAGAGCAACCAATGGAGATTGAT

>hCoV-19/Australia/VIC437/2020|EPI_ISL_426734|2020-03-26
ATGTTTCATCTCGTTGACTTTCAGGTTACTATAGCAGAGATATTACTAATTATTATGAGGACTTTTAAAG
TTTCCATTTGGAATCTTGATTACATCATAAACCTCATAATTAAAAATTTATCTAAGTCACTAACTGAGAA
TAAATATTCTCAATTAGATGAAGAGCAACCAATGGAGATTGAT

>hCoV-19/Australia/VIC438/2020|EPI_ISL_426735|2020-03-26
ATGTTTCATCTCGTTGACTTTCAGGTTACTATAGCAGAGATATTACTAATTATTATGAGGACTTTTAAAG
TTTCCATTTGGAATCTTGATTACATCATAAACCTCATAATTAAAAATTTATCTAAGTCACTAACTGAGAA
TAAATATTCTCAATTAGATGAAGAGCAACCAATGGAGATTGAT

>hCoV-19/England/CAMB-7C272/2020|EPI_ISL_434018|2020-04-14
ATGTTTCATCTCGTTGACTTTCAGGTTACTATAGCAGAGATATTACTAATTATTATGAGGACTTTTAAAG
TTTCCATTTGGAATCTTGATTACATCATAAACCTCATAATTAAAAATTTATCTAAGTCACTAACTGAGAA
TAAATATTCTCAATTAGATGAAGAGCAACCAATGGAGATTGAT

>hCoV-19/England/CAMB-7C281/2020|EPI_ISL_434019|2020-04-13
ATGTTTCATCTCGTTGACTTTCAGGTTACTATAGCAGAGATATTACTAATTATTATGAGGACTTTTAAAG
TTTCCATTTGGAATCTTGATTACATCATAAACCTCATAATTAAAAATTTATCTAAGTCACTAACTGAGAA
TAAATATTCTCAATTAGATGAAGAGCAACCAATGGAGATTGAT

>hCoV-19/England/CAMB-7C290/2020|EPI_ISL_434020|2020-04-15
ATGTTTCATCTCGTTGACTTTCAGGTTACTATAGCAGAGATATTACTAATTATTATGAGGACTTTTAAAG
TTTCCATTTGGAATCTTGATTACATCATAAACCTCATAATTAAAAATTTATCTAAGTCACTAACTGAGAA
TAAATATTCTCAATTAGATGAAGAGCAACCAATGGAGATTGAT

>hCoV-19/England/CAMB-7C2AF/2020|EPI_ISL_434021|2020-04-14
ATGTTTCATCTCGTTGACTTTCAGGTTACTATAGCAGAGATATTACTAATTATTATGAGGACTTTTAAAG
TTTCCATTTGGAATCTTGATTACATCATAAACCTCATAATTAAAAATTTATCTAAGTCACTAACTGAGAA
TAAATATTCTCAATTAGATGAAGAGCAACCAATGGAGATTGAT

>hCoV-19/England/CAMB-7C2BE/2020|EPI_ISL_434022|2020-04-14
ATGTTTCATCTCGTTGACTTTCAGGTTACTATAGCAGAGATATTACTAATTATTATGAGGACTTTTAAAG
TTTCCATTTGGAATCTTGATTACATCATAAACCTCATAATTAAAAATTTATCTAAGTCACTAACTGAGAA
TAAATATTCTCAATTAGATGAAGAGCAACCAATGGAGATTGAT

>hCoV-19/England/CAMB-7C2CD/2020|EPI_ISL_434023|2020-04-14
ATGTTTCATCTCGTTGACTTTCAGGTTACTATAGCAGAGATATTACTAATTATTATGAGGACTTTTAAAG
TTTCCATTTGGAATCTTGATTACATCATAAACCTCATAATTAAAAATTTATCTAAGTCACTAACTGAGAA
TAAATATTCTCAATTAGATGAAGAGCAACCAATGGAGATTGAT

>hCoV-19/England/CAMB-7C2DC/2020|EPI_ISL_434024|2020-04-15
ATGTTTCATCTCGTTGACTTTCAGGTTACTATAGCAGAGATATTACTAATTATTATGAGGACTTTTAAAG
TTTCCATTTGGAATCTTGATTACATCATAAACCTCATAATTAAAAATTTATCTAAGTCACTAACTGAGAA
TAAATATTCTCAATTAGATGAAGAGCAACCAATGGAGATTGAT

>hCoV-19/England/CAMB-7C2FA/2020|EPI_ISL_434025|2020-04-14
ATGTTTCATCTCGTTGACTTTCAGGTTACTATAGCAGAGATATTACTAATTATTATGAGGACTTTTAAAG
TTTCCATTTGGAATCTTGATTACATCATAAACCTCATAATTAAAAATTTATCTAAGTCACTAACTGAGAA
TAAATATTCTCAATTAGATGAAGAGCAACCAATGGAGATTGAT

>hCoV-19/England/CAMB-7C306/2020|EPI_ISL_434026|2020-04-14
ATGTTTCATCTCGTTGACTTTCAGGTTACTATAGCAGAGATATTACTAATTATTATGAGGACTTTTAAAG
TTTCCATTTGGAATCTTGATTACATCATAAACCTCATAATTAAAAATTTATCTAAGTCACTAACTGAGAA
TAAATATTCTCAATTAGATGAAGAGCAACCAATGGAGATTGAT

>hCoV-19/England/CAMB-7C315/2020|EPI_ISL_434027|2020-04-14
ATGTTTCATCTCGTTGACTTTCAGGTTACTATAGCAGAGATATTACTAATTATTATGAGGACTTTTAAAG
TTTCCATTTGGAATCTTGATTACATCATAAACCTCATAATTAAAAATTTATCTAAGTCACTAACTGAGAA
TAAATATTCTCAATTAGATGAAGAGCAACCAATGGAGATTGAT

>hCoV-19/England/CAMB-7C324/2020|EPI_ISL_434028|2020-04-14
ATGTTTCATCTCGTTGACTTTCAGGTTACTATAGCAGAGATATTACTAATTATTATGAGGACTTTTAAAG
TTTCCATTTGGAATCTTGATTACATCATAAACCTCATAATTAAAAATTTATCTAAGTCACTAACTGAGAA
TAAATATTCTCAATTAGATGAAGAGCAACCAATGGAGATTGAT

>hCoV-19/England/CAMB-7C333/2020|EPI_ISL_434029|2020-04-14
ATGTTTCATCTCGTTGACTTTCAGGTTACTATAGCAGAGATATTACTAATTATTATGAGGACTTTTAAAG
TTTCCATTTGGAATCTTGATTACATCATAAACCTCATAATTAAAAATTTATCTAAGTCACTAACTGAGAA
TAAATATTCTCAATTAGATGAAGAGCAACCAATGGAGATTGAT

>hCoV-19/England/CAMB-7C342/2020|EPI_ISL_434030|2020-04-14
ATGTTTCATCTCGTTGACTTTCAGGTTACTATAGCAGAGATATTACTAATTATTATGAGGACTTTTAAAG
TTTCCATTTTGAATCTTGATTACATCATAAACCTCATAATTAAAAATTTATCTAAGTCACTAACTGAGAA
TAAATATTCTCAATTAGATGAAGAGCAACCAATGGAGATTGAT

>hCoV-19/England/CAMB-7C351/2020|EPI_ISL_434031|2020-04-14
ATGTTTCATCTCGTTGACTTTCAGGTTACTATAGCAGAGATATTACTAATTATTATGAGGACTTTTAAAG
TTTCCATTTGGAATCTTGATTACATCATAAACCTCATAATTAAAAATTTATCTAAGTCACTAACTGAGAA
TAAATATTCTCAATTAGATGAAGAGCAACCAATGGAGATTGAT

>hCoV-19/England/CAMB-7C360/2020|EPI_ISL_434032|2020-04-14
ATGTTTCATCTCGTTGACTTTCAGGTTACTATAGCAGAGATATTACTAATTATTATGAGGACTTTTAAAG
TTTCCATTTGGAATCTTGATTACATCATAAACCTCATAATTAAAAATTTATCTAAGTCACTAACTGAGAA
TAAATATTCTCAATTAGATGAAGAGCAACCAATGGAGATTGAT

>hCoV-19/England/CAMB-7C37F/2020|EPI_ISL_434033|2020-04-14
ATGTTTCATCTCGTTGACTTTCAGGTTACTATAGCAGAGATATTACTAATTATTATGAGGACTTTTAAAG
TTTCCATTTGGAATCTTGATTACATCATAAACCTCATAATTAAAAATTTATCTAAGTCACTAACTGAGAA
TAAATATTCTCAATTAGATGAAGAGCAACCAATGGAGATTGAT

>hCoV-19/England/CAMB-7C38E/2020|EPI_ISL_434034|2020-04-14
ATGTTTCATCTCGTTGACTTTCAGGTTACTATAGCAGAGATATTACTAATTATTATGAGGACTTTTAAAG
TTTCCATTTGGAATCTTGATTACATCATAAACCTCATAATTAAAAATTTATCTAAGTCACTAACTGAGAA
TAAATATTCTCAATTAGATGAAGAGCAACCAATGGAGATTGAT

>hCoV-19/England/CAMB-7C39D/2020|EPI_ISL_434035|2020-04-13
ATGTTTCATCTCGTTGACTTTCAGGTTACTATAGCAGAGATATTACTAATTATTATGAGGACTTTTAAAG
TTTCCATTTGGAATCTTGATTACATCATAAACCTCATAATTAAAAATTTATCTAAGTCACTAACTGAGAA
TAAATATTCTCAATTAGATGAAGAGCAACCAATGGAGATTGAT

>hCoV-19/England/CAMB-7C3AC/2020|EPI_ISL_434036|2020-04-14
ATGTTTCATCTCGTTGACTTTCAGGTTACTATAGCAGAGATATTACTAATTATTATGAGGACTTTTAAAG
TTTCCATTTGGAATCTTGATTACATCATAAACCTCATAATTAAAAATTTATCTAAGTCACTAACTGAGAA
TAAATATTCTCAATTAGATGAAGAGCAACCAATGGAGATTGAT

>hCoV-19/England/CAMB-7C3BB/2020|EPI_ISL_434037|2020-04-13
ATGTTTCATCTCGTTGACTTTCAGGTTACTATAGCAGAGATATTACTAATTATTATGAGGACTTTTAAAG
TTTCCATTTGGAATCTTGATTACATCATAAACCTCATAATTAAAAATTTATCTAAGTCACTAACTGAGAA
TAAATATTCTCAATTAGATGAAGAGCAACCAATGGAGATTGAT

>hCoV-19/England/CAMB-7C3CA/2020|EPI_ISL_434038|2020-04-14
ATGTTTCATCTCGTTGACTTTCAGGTTACTATAGCAGAGATATTACTAATTATTATGAGGACTTTTAAAG
TTTCCATTTGGAATCTTGATTACATCATAAACCTCATAATTAAAAATTTATCTAAGTCACTAACTGAGAA
TAAATATTCTCAATTAGATGAAGAGCAACCAATGGAGATTGAT

>hCoV-19/England/CAMB-7C3E8/2020|EPI_ISL_434039|2020-04-14
ATGTTTCATCTCGTTGACTTTCAGGTTACTATAGCAGAGATATTACTAATTATTATGAGGACTTTTAAAG
TTTCCATTTGGAATCTTGATTACATCATAAACCTCATAATTAAAAATTTATCTAAGTCACTAACTGAGAA
TAAATATTCTCAATTAGATGAAGAGCAACCAATGGAGATTGAT

>hCoV-19/England/CAMB-7E10A/2020|EPI_ISL_434040|2020-04-15
ATGTTTCATCTCGTTGACTTTCAGGTTACTATAGCAGAGATATTACTAATTATTATGAGGACTTTTAAAG
TTTCCATTTGGAATCTTGATTACATCATAAACCTCATAATTAAAAATTTATCTAAGTCACTAACTGAGAA
TAAATATTCTCAATTAGATGAAGAGCAACCAATGGAGATTGAT

>hCoV-19/England/CAMB-7E119/2020|EPI_ISL_434041|2020-04-16
ATGTTTCATCTCGTTGACTTTCAGGTTACTATAGCAGAGATATTACTAATTATTATGAGGACTTTTAAAG
TTTCCATTTGGAATCTTGATTACATCATAAACCTCATAATTAAAAATTTATCTAAGTCACTAACTGAGAA
TAAATATTCTCAATTAGATGAAGAGCAACCAATGGAGATTGAT

>hCoV-19/England/CAMB-7E128/2020|EPI_ISL_434042|2020-04-15
ATGTTTCATCTCGTTGACTTTCAGGTTACTATAGCAGAGATATTACTAATTATTATGAGGACTTTTAAAG
TTTCCATTTGGAATCTTGATTACATCATAAACCTCATAATTAAAAATTTATCTAAGTCACTAACTGAGAA
TAAATATTCTCAATTAGATGAAGAGCAACCAATGGAGATTGAT

>hCoV-19/England/CAMB-7E137/2020|EPI_ISL_434043|2020-04-16
ATGTTTCATCTCGTTGACTTTCAGGTTACTATAGCAGAGATATTACTAATTATTATGAGGACTTTTAAAG
TTTCCATTTGGAATCTTGATTACATCATAAACCTCATAATTAAAAATTTATCTAAGTCACTAACTGAGAA
TAAATATTCTCAATTAGATGAAGAGCAACCAATGGAGATTGAT

>hCoV-19/England/CAMB-7E146/2020|EPI_ISL_434044|2020-04-16
ATGTTTCATCTCGTTGACTTTCAGGTTACTATAGCAGAGATATTACTAATTATTATGAGGACTTTTAAAG
TTTCCATTTGGAATCTTGATTACATCATAAACCTCATAATTAAAAATTTATCTAAGTCACTAACTGAGAA
TAAATATTCTCAATTAGATGAAGAGCAACCAATGGAGATTGAT

>hCoV-19/England/CAMB-7E155/2020|EPI_ISL_434045|2020-04-16
ATGTTTCATCTCGTTGACTTTCAGGTTACTATAGCAGAGATATTACTAATTATTATGAGGACTTTTAAAG
TTTCCATTTGGAATCTTGATTACATCATAAACCTCATAATTAAAAATTTATCTAAGTCACTAACTGAGAA
TAAATATTCTCAATTAGATGAAGAGCAACCAATGGAGATTGAT

>hCoV-19/England/CAMB-7E164/2020|EPI_ISL_434046|2020-04-15
[truncated: 5,556,689 more chars]
