# Supplementary material for: Deciphering the Subtype Differentiation History of SARS-CoV-2 Based on a New Breadth-First Searching Optimized Alignment Method Over a Global Data Set of 24,768 Sequences
Source: Front Genet. 2021 Jan 11;11:591833. doi: 10.3389/fgene.2020.591833 (PMC7831388; doi:10.3389/fgene.2020.591833)
Supplement: Supplementary file 3 [file Data_Sheet_3.ZIP]

Archive with 4 entries (4 files):
- T_support_tbe.raxml.support
- clade.txt
- label.txt
- ranges.txt
