# Supplementary material for: Deciphering the Subtype Differentiation History of SARS-CoV-2 Based on a New Breadth-First Searching Optimized Alignment Method Over a Global Data Set of 24,768 Sequences
Source: Front Genet. 2021 Jan 11;11:591833. doi: 10.3389/fgene.2020.591833 (PMC7831388; doi:10.3389/fgene.2020.591833)
Supplement: Supplementary file 3 [file Data_Sheet_3.ZIP › T_support_tbe.raxml.support]

((435314:0.000001,(((430898:0.003256,430136:0.000001)0.231000:0.003256,424299:0.000001)0.369500:0.003260,443268:0.000001)0.364000:0.003260)0.407250:0.003255,435016:0.000001,((418893:0.000001,(((((((((430690:0.003242,(434946:0.000001,434295:0.003266)0.372000:0.003244)0.193000:0.000001,((427603:0.003224,435573:0.000001)0.149000:0.003223,435023:0.003233)0.078500:0.000001)0.101600:0.000001,(444793:0.000001,(((426435:0.000001,(434988:0.003221,418042:0.003860)0.021000:0.000001)0.029500:0.000001,(426485:0.000001,437378:0.003272)0.368000:0.000001)0.114000:0.000001,(((429536:0.003249,426501:0.000001)0.439000:0.003235,((435450:0.003204,((435019:0.003210,434900:0.006418)0.213000:0.000001,421312:0.000001)0.260500:0.000001)0.548667:0.000001,435035:0.003206)0.774250:0.006550)0.537000:0.000001,(435459:0.003233,435036:0.003257)0.021000:0.000001)0.407375:0.000001)0.267231:0.000001)0.253857:0.000001)0.213900:0.000001,(((427290:0.000001,436602:0.003277)0.376000:0.003258,435042:0.000001)0.523000:0.003240,((436042:0.000001,444583:0.020203)0.121000:0.003245,435461:0.000001)0.322000:0.003233)0.266800:0.000001)0.210769:0.000001,434943:0.003238)0.226074:0.003221,(((430400:0.000001,(444608:0.003238,((427530:0.000001,(434601:0.003247,(435703:0.003211,((436060:0.003272,444071:0.003662)0.018000:0.000001,((435515:0.003217,444664:0.003243)0.019000:0.000001,((((427553:0.000001,427629:0.003180)0.337000:0.003217,444683:0.003218)0.191000:0.000001,(444648:0.003217,444636:0.003211)0.037000:0.000001)0.131000:0.000001,(((421410:0.003219,(418358:0.003222,422552:0.003243)0.025000:0.000001)0.047000:0.000001,(((436078:0.003250,430382:0.003236)0.125000:0.000001,418973:0.000001)0.469500:0.003230,444758:0.003242)0.327333:0.000001)0.207000:0.000001,426293:0.000001)0.197714:0.000001)0.331417:0.000001)0.438857:0.000001)0.534438:0.000001)0.571647:0.003251)0.558111:0.000001)0.547316:0.000001,(((421346:0.003247,444744:0.000001)0.493000:0.003240,426816:0.000001)0.260000:0.000001,((422506:0.003262,428783:0.000001)0.239000:0.003247,(426805:0.003156,426698:0.000001)0.490000:0.006446)0.196333:0.000001)0.138167:0.000001)0.495846:0.000001)0.503037:0.003228)0.509964:0.003224,((420322:0.000001,(444667:0.000001,426690:0.003266)0.469000:0.003242)0.253500:0.000001,(((438179:0.000001,(438195:0.006548,422977:0.000001)0.054000:0.003226)0.165500:0.003223,(((423021:0.006637,428789:0.000001)0.497000:0.003324,((444794:0.003298,((430937:0.003303,425263:0.003406)0.473000:0.003322,429301:0.000001)0.526000:0.003295)0.351000:0.000001,(((429989:0.003300,((427489:0.003310,417338:0.003303)0.006000:0.000001,((433353:0.003298,415481:0.003290)0.006000:0.000001,(421507:0.003296,430853:0.003298)0.002000:0.000001)0.007333:0.000001)0.009000:0.000001)0.010167:0.000001,((((((416748:0.003325,422609:0.003292)0.549000:0.000001,(427539:0.003307,((418242:0.003268,421505:0.003277)0.068000:0.000001,((437699:0.003327,425906:0.003281)0.039000:0.000001,(414630:0.000001,(420037:0.003259,416498:0.003273)0.057000:0.000001)0.096500:0.000001)0.289500:0.000001)0.522833:0.003308)0.450000:0.000001)0.371111:0.000001,((((((430229:0.003301,434123:0.003362)0.127000:0.000001,((430241:0.003313,434150:0.003293)0.118000:0.000001,430205:0.000001)0.245000:0.000001)0.678500:0.003326,426514:0.000001)0.663600:0.000001,434824:0.003324)0.723833:0.003330,((433448:0.003299,418236:0.003312)0.001000:0.000001,(418218:0.000001,((((424952:0.000001,434674:0.000001)0.337000:0.003331,(((422453:0.003308,427194:0.003297)0.006000:0.000001,((444052:0.003335,429990:0.000001)0.356000:0.003312,422505:0.003303)0.180000:0.000001)0.093500:0.000001,((435508:0.003303,430379:0.003312)0.007000:0.000001,(((430363:0.003307,426872:0.003794)0.004000:0.000001,(((437800:0.000001,437388:0.006587)0.548000:0.003310,(430335:0.000001,((421363:0.000001,430432:0.003264)0.184000:0.000001,436065:0.003308)0.477500:0.003300)0.597667:0.003330)0.387600:0.000001,((430942:0.003308,421432:0.003307)0.006000:0.000001,((((417855:0.000001,430849:0.003291)0.502000:0.003315,(((429127:0.003261,(429161:0.000001,(((420221:0.003252,434665:0.003248)0.033000:0.000001,((434663:0.003243,422777:0.003279)0.025000:0.000001,(432197:0.003244,434668:0.003249)0.027000:0.000001)0.063333:0.000001)0.121800:0.000001,(444259:0.003276,422081:0.003252)0.042000:0.000001)0.288571:0.000001)0.394750:0.000001)0.464556:0.003261,444194:0.000001)0.506700:0.003269,427509:0.000001)0.494636:0.003307)0.424462:0.000001,((428788:0.003291,(444578:0.003264,418915:0.000001)0.444000:0.003307)0.223000:0.000001,((417976:0.003312,429525:0.003300)0.005000:0.000001,((((444711:0.003305,429329:0.003303)0.005000:0.000001,417797:0.000001)0.002500:0.000001,(444702:0.003307,((((427547:0.003309,436058:0.003341)0.055000:0.000001,((435510:0.006607,437405:0.003274)0.040000:0.000001,(435513:0.000001,430353:0.003248)0.570000:0.003278)0.250000:0.000001)0.327000:0.000001,427595:0.000001)0.456000:0.000001,444661:0.003311)0.532143:0.003316)0.466250:0.000001)0.341455:0.000001,(422421:0.003303,(425897:0.003276,430399:0.000001)0.448000:0.003303)0.225000:0.000001)0.275071:0.000001)0.241813:0.000001)0.206947:0.000001)0.208121:0.000001,(444746:0.003307,(420334:0.000001,((421184:0.006530,((422932:0.000001,421349:0.003329)0.031000:0.000001,((420791:0.000001,(417752:0.003286,(443272:0.003222,443269:0.000001)0.641000:0.003263)0.463000:0.000001)0.568667:0.000001,423796:0.003277)0.685500:0.003295)0.566667:0.003273)0.530714:0.000001,418798:0.000001)0.566375:0.003268)0.550556:0.003303)0.496200:0.000001)0.177432:0.000001)0.170174:0.000001)0.153942:0.000001)0.148648:0.000001,(444788:0.003295,437382:0.003323)0.004000:0.000001)0.143625:0.000001)0.139224:0.000001)0.129333:0.000001)0.126154:0.000001,(437628:0.003300,416642:0.003324)0.004000:0.000001)0.122687:0.000001,((444615:0.003308,(436079:0.000001,(436061:0.000001,436072:0.000001)0.095000:0.000001)0.188000:0.003356)0.126000:0.000001,((((436831:0.003307,((444643:0.003302,(417665:0.000001,430973:0.000001)0.471000:0.000001)0.721000:0.003324,421354:0.000001)0.761667:0.003323)0.573500:0.000001,(427559:0.003305,427164:0.003322)0.003000:0.000001)0.383000:0.000001,(415650:0.000001,430842:0.003290)0.507000:0.003324)0.296250:0.000001,(((421386:0.003182,(417454:0.003258,438171:0.000001)0.435000:0.003325)0.396000:0.003359,427184:0.006645)0.266333:0.000001,(((427640:0.003325,435520:0.000001)0.265000:0.003301,427116:0.000001)0.384500:0.003308,(419855:0.000001,(429016:0.000001,437384:0.003237)0.372000:0.003251)0.436500:0.003303)0.220800:0.000001)0.139333:0.000001)0.141500:0.000001)0.116864:0.000001)0.099467:0.000001)0.098769:0.000001)0.097409:0.000001)0.096490:0.000001,((420625:0.003307,427519:0.003324)0.004000:0.000001,((((((420337:0.000001,420331:0.003452)0.219000:0.000001,((420357:0.003507,420362:0.000001)0.258000:0.000001,420361:0.003433)0.454000:0.003459)0.500500:0.000001,420321:0.006824)0.570400:0.006829,415159:0.000001)0.581833:0.007406,((437589:0.003264,437566:0.000001)0.413000:0.003252,426315:0.000001)0.309000:0.003295)0.397111:0.000001,(((420020:0.003298,437524:0.006675)0.004000:0.000001,(429263:0.003298,429121:0.003307)0.001000:0.000001)0.004667:0.000001,(((421420:0.003308,(((((429354:0.000001,432198:0.003254)0.327000:0.003276,437024:0.000001)0.520500:0.003283,415648:0.000001)0.383667:0.000001,(429479:0.003270,437028:0.006541)0.096000:0.000001)0.333000:0.000001,(429331:0.000001,429321:0.003199)0.452000:0.003266)0.486714:0.003312)0.427000:0.000001,(430252:0.003290,429024:0.003294)0.005000:0.000001)0.342900:0.000001,(((430974:0.003289,(((426883:0.003279,426890:0.000001)0.502000:0.003293,(((((417595:0.003434,425967:0.003434)0.009000:0.000001,(((418704:0.000001,433776:0.003367)0.547000:0.003420,443204:0.003455)0.277500:0.000001,(((433849:0.003444,434651:0.003421)0.005000:0.000001,((((((428895:0.003443,422022:0.003430)0.008000:0.000001,((437866:0.003420,418804:0.003436)0.002000:0.000001,(418023:0.003420,423150:0.003431)0.002000:0.000001)0.008333:0.000001)0.012600:0.000001,(((((441301:0.003429,427587:0.003421)0.006000:0.000001,((439220:0.003429,435543:0.003430)0.008000:0.000001,(429870:0.003425,421462:0.003429)0.001000:0.000001)0.008333:0.000001)0.013000:0.000001,(433844:0.003425,444196:0.003422)0.005000:0.000001)0.019000:0.000001,((421483:0.003418,444277:0.003439)0.002000:0.000001,((((417509:0.000001,((440954:0.000001,424383:0.006776)0.141000:0.003371,437898:0.000001)0.362500:0.003361)0.320333:0.000001,434213:0.003373)0.369750:0.003420,421456:0.003439)0.296600:0.000001,(422432:0.003426,(426822:0.003342,426676:0.000001)0.461000:0.003418)0.233500:0.000001)0.197000:0.000001)0.167300:0.000001)0.098667:0.000001,(433669:0.003443,443183:0.003442)0.008000:0.000001)0.090050:0.000001)0.072962:0.000001,(((439098:0.006901,420320:0.003418)0.011000:0.000001,(434467:0.003419,(427137:0.000001,444760:0.003416)0.161000:0.003456)0.173000:0.000001)0.092250:0.000001,(419656:0.003457,((428874:0.003406,(((432273:0.003411,440867:0.003405)0.220000:0.000001,417538:0.000001)0.652500:0.003428,(((425904:0.003351,(432222:0.000001,(439168:0.000001,(424054:0.000001,((432237:0.003350,(432712:0.003372,420278:0.000001)0.553000:0.003390)0.327500:0.000001,(439313:0.003351,443041:0.003351)0.113000:0.000001)0.408750:0.000001)0.554000:0.003363)0.608667:0.003356)0.548429:0.000001)0.536125:0.003400,(432295:0.000001,(444172:0.000001,(435413:0.003426,(416140:0.000001,(((428881:0.003319,420262:0.000001)0.452000:0.003341,432502:0.000001)0.519000:0.003393,((426662:0.003350,(435315:0.000001,440977:0.000001)0.227000:0.000001)0.462500:0.000001,440208:0.003348)0.623333:0.003389)0.525167:0.000001)0.585000:0.000001)0.636750:0.003380)0.673333:0.003357)0.643500:0.003394)0.617421:0.000001,439704:0.000001)0.655950:0.000001)0.767217:0.000001)0.802833:0.003425,420393:0.000001)0.804560:0.003440)0.773731:0.000001)0.649806:0.000001)0.362362:0.000001,((443275:0.003459,433835:0.003418)0.563000:0.000001,426894:0.003459)0.284500:0.000001)0.347656:0.000001,(441021:0.003418,430465:0.003425)0.003000:0.000001)0.336984:0.000001)0.327169:0.000001,(((433818:0.003420,415157:0.007732)0.014000:0.000001,(((413997:0.000001,(417551:0.000001,416744:0.003438)0.617000:0.003461)0.348500:0.000001,((434662:0.003439,429200:0.003441)0.070000:0.000001,((433141:0.003398,441007:0.000001)0.564000:0.003429,(432548:0.000001,(432256:0.003412,421004:0.000001)0.611000:0.003433)0.641500:0.003447)0.377250:0.000001)0.320000:0.000001)0.535111:0.000001,(433765:0.014086,433666:0.003423)0.123000:0.000001)0.624182:0.003458)0.530154:0.000001,(((434998:0.003392,434865:0.000001)0.528000:0.003434,434939:0.003434)0.267500:0.000001,(((444212:0.003458,441335:0.003443)0.009000:0.000001,((415454:0.000001,418371:0.003463)0.563000:0.003458,420171:0.003443)0.284500:0.000001)0.148750:0.000001,(((423346:0.000001,(425640:0.003479,((437763:0.006757,420591:0.000001)0.506000:0.003430,444262:0.003433)0.355500:0.000001)0.436333:0.000001)0.594250:0.003456,((420940:0.003429,(444110:0.000001,439775:0.003427)0.589000:0.004098)0.301000:0.000001,(((((425332:0.000001,(429718:0.003443,((428855:0.000001,433785:0.003370)0.611000:0.003424,419987:0.000001)0.709500:0.003448)0.478000:0.000001)0.358750:0.000001,(418681:0.003439,427316:0.003443)0.009000:0.000001)0.244667:0.000001,435143:0.000001)0.210000:0.000001,((((433791:0.003422,(418235:0.000001,(433895:0.000001,((418516:0.000001,(415475:0.003355,((((((417852:0.000001,(417757:0.000001,417632:0.003340)0.655000:0.003372)0.746000:0.003389,(421185:0.003346,415702:0.000001)0.123000:0.003352)0.381250:0.000001,(((432265:0.003369,422591:0.003354)0.039000:0.000001,(430111:0.003364,429564:0.003361)0.022000:0.000001)0.070333:0.000001,(422657:0.003392,((425672:0.000001,((425305:0.003407,429518:0.003351)0.074000:0.000001,425756:0.000001)0.175000:0.000001)0.422333:0.000001,417800:0.003338)0.514750:0.003382)0.416400:0.000001)0.269556:0.000001)0.252071:0.000001,((413647:0.000001,(420348:0.003447,420354:0.000001)0.193000:0.003402)0.102500:0.000001,419925:0.000001)0.076667:0.000001)0.339222:0.000001,(439722:0.003369,425961:0.003369)0.027000:0.000001)0.412400:0.000001,(417688:0.000001,417834:0.003393)0.622000:0.003400)0.481227:0.000001)0.512000:0.003353)0.532625:0.003349,(420289:0.000001,((((419559:0.000001,(433197:0.003386,426020:0.000001)0.544000:0.003417)0.302500:0.000001,((424870:0.003388,436231:0.003398)0.060000:0.000001,(((433764:0.006825,428994:0.000001)0.416000:0.003395,426506:0.003384)0.219000:0.000001,(438161:0.003400,421196:0.003390)0.037000:0.000001)0.148750:0.000001)0.160167:0.000001)0.328222:0.000001,(441012:0.000001,(427251:0.000001,(425359:0.003411,430959:0.000001)0.308000:0.003354)0.508500:0.003330)0.491667:0.003377)0.496000:0.003377,444254:0.000001)0.521429:0.003361)0.490333:0.000001)0.393075:0.003344)0.393171:0.003344)0.386690:0.003418)0.377907:0.000001,(435310:0.003434,444208:0.003435)0.004000:0.000001)0.361667:0.000001,(425335:0.003448,423097:0.003457)0.007000:0.000001)0.346830:0.000001,((444160:0.003422,440993:0.003444)0.005000:0.000001,(((440897:0.003392,439673:0.000001)0.516000:0.003439,433809:0.003437)0.261500:0.000001,(((443267:0.000001,434629:0.003371)0.361000:0.003425,((420349:0.003405,416472:0.000001)0.147000:0.000001,429120:0.003356)0.369500:0.003462)0.223250:0.000001,((439947:0.003431,426772:0.003442)0.005000:0.000001,(((416142:0.000001,((((434954:0.003434,(436388:0.000001,(433854:0.003366,433480:0.000001)0.448000:0.003396)0.566500:0.003444)0.381333:0.000001,(420279:0.003439,433304:0.003429)0.007000:0.000001)0.233000:0.000001,(417428:0.003419,((((((424466:0.003311,418373:0.000001)0.600000:0.003366,417663:0.000001)0.404000:0.000001,443047:0.003365)0.403667:0.003363,438975:0.000001)0.449250:0.000001,(438905:0.000001,438891:0.003244)0.614000:0.003295)0.692833:0.006784,433689:0.000001)0.644286:0.003423)0.563875:0.000001)0.327857:0.000001,(((424530:0.000001,(440990:0.003403,435124:0.003415)0.139000:0.000001)0.597500:0.003446,419731:0.003461)0.559333:0.000001,417992:0.000001)0.676500:0.003467)0.285000:0.000001)0.270800:0.000001,(433757:0.003429,(416034:0.003418,412912:0.000001)0.512000:0.003457)0.262000:0.000001)0.236261:0.000001,(444090:0.003465,(443210:0.000001,433350:0.003402)0.505000:0.003447)0.254500:0.000001)0.209423:0.000001)0.194750:0.000001)0.168212:0.000001)0.155111:0.000001)0.147421:0.000001)0.219337:0.000001)0.212426:0.000001,(425875:0.003458,430464:0.003418)0.005000:0.000001)0.212792:0.000001)0.214869:0.000001)0.223471:0.000001,(423761:0.000001,444166:0.003395)0.478000:0.003437)0.229915:0.000001)0.247964:0.000001)0.267070:0.000001)0.390945:0.000001)0.845742:0.000001)0.860239:0.000001)0.869995:0.000001,430074:0.003455)0.874120:0.003419,425822:0.000001)0.877776:0.003356,439687:0.006845)0.881297:0.000001)0.884730:0.007034,424207:0.000001)0.881405:0.003326)0.877408:0.000001,(421300:0.003271,427507:0.000001)0.506000:0.003315)0.868986:0.000001,((429996:0.003288,(((430091:0.003301,424260:0.003302)0.058000:0.000001,(419742:0.000001,(444671:0.003286,(427563:0.000001,(426161:0.003300,422462:0.003292)0.184000:0.000001)0.595500:0.003321)0.449333:0.000001)0.432500:0.000001)0.545667:0.000001,435549:0.003286)0.600143:0.003330)0.525875:0.000001,(438189:0.003288,443298:0.003312)0.004000:0.000001)0.428900:0.000001)0.825626:0.000001)0.786374:0.000001)0.772966:0.000001)0.744004:0.000001)0.737967:0.000001)0.527643:0.000001)0.514364:0.000001,(426049:0.003303,444722:0.003308)0.006000:0.000001)0.511967:0.000001,(444638:0.003325,(437803:0.000001,(434846:0.003237,434718:0.000001)0.361000:0.003263)0.533000:0.003310)0.356000:0.000001)0.507298:0.000001,(435488:0.003288,444642:0.003326)0.003000:0.000001)0.505244:0.000001)0.498258:0.000001,((416691:0.003312,427627:0.003298)0.005000:0.000001,(419953:0.003312,(426771:0.003266,(427601:0.000001,((421348:0.003303,421636:0.003276)0.063000:0.000001,((419938:0.003281,436051:0.003333)0.051000:0.000001,((444703:0.003274,430414:0.000001)0.358000:0.003282,430430:0.003281)0.197500:0.000001)0.162000:0.000001)0.315667:0.000001)0.434429:0.000001)0.501000:0.003312)0.446667:0.000001)0.368091:0.000001)0.487794:0.000001)0.484750:0.000001)0.483356:0.000001,(429478:0.003295,(437633:0.003308,429300:0.000001)0.440000:0.000001)0.730500:0.006718)0.481247:0.003288)0.479285:0.000001,((((437905:0.003307,(((418345:0.000001,(((422550:0.003287,418831:0.003307)0.013000:0.000001,(((427632:0.003307,427264:0.006668)0.012000:0.000001,(424850:0.003311,((((((437481:0.003278,(434871:0.003221,437440:0.000001)0.281000:0.003227)0.151500:0.000001,(((437199:0.003257,418392:0.000001)0.453000:0.003244,(437471:0.003238,437693:0.003237)0.039000:0.000001)0.182667:0.000001,416521:0.000001)0.156250:0.000001)0.141286:0.000001,(444456:0.003246,437745:0.003293)0.016000:0.000001)0.172000:0.000001,(437492:0.000001,(444482:0.003230,437726:0.003295)0.016000:0.000001)0.016500:0.000001)0.239417:0.000001,(437704:0.003248,437733:0.003234)0.023000:0.000001)0.327000:0.000001,((437326:0.006405,((429869:0.000001,(444464:0.003149,437715:0.003147)0.094000:0.000001)0.210000:0.000001,(437452:0.003135,437706:0.003151)0.091000:0.000001)0.580000:0.000001)0.633600:0.003194,437729:0.000001)0.658333:0.003242)0.533286:0.003291)0.510682:0.000001)0.472750:0.000001,((427478:0.003302,427451:0.003322)0.008000:0.000001,(418898:0.003340,436055:0.003355)0.013000:0.000001)0.021667:0.000001)0.418321:0.000001)0.401733:0.000001,(428300:0.000001,436635:0.003326)0.539000:0.003325)0.393062:0.000001)0.392848:0.000001,(426431:0.000001,429017:0.000001)0.587000:0.000001)0.398171:0.000001,(((429681:0.000001,(437463:0.000001,(421183:0.003182,(437468:0.003215,((428346:0.003199,422769:0.003234)0.067000:0.000001,417018:0.000001)0.199000:0.000001)0.394000:0.000001)0.579750:0.003230)0.631000:0.003264)0.644833:0.003302,434455:0.003811)0.555000:0.000001,(((420610:0.003356,435505:0.000001)0.399000:0.003322,(427634:0.003289,430366:0.003294)0.016000:0.000001)0.142333:0.000001,(430360:0.003299,424972:0.003304)0.011000:0.000001)0.098000:0.000001)0.308615:0.000001)0.502714:0.000001)0.511560:0.003357,((418430:0.003375,435415:0.003373)0.023000:0.000001,((418219:0.000001,((((441913:0.003413,421506:0.003409)0.048000:0.000001,429124:0.000001)0.179500:0.003450,((((420323:0.006832,437746:0.003413)0.000000:0.000001,(444203:0.003429,444209:0.003434)0.008000:0.000001)0.005333:0.000001,((444591:0.000001,(425611:0.003453,421205:0.003434)0.002000:0.000001)0.002500:0.000001,(430422:0.003413,(415485:0.003364,(((437302:0.003313,422703:0.000001)0.337000:0.003310,((427101:0.003310,(422813:0.003370,422956:0.000001)0.452000:0.003357)0.295500:0.000001,422670:0.000001)0.337000:0.000001)0.509000:0.003367,415473:0.000001)0.585500:0.000001)0.672143:0.006911)0.588625:0.000001)0.428455:0.000001)0.314800:0.000001,((((((444085:0.003428,(420456:0.000001,440953:0.000001)0.214000:0.000001)0.362000:0.000001,428931:0.003400)0.512333:0.003438,434877:0.003429)0.386000:0.000001,(420330:0.003456,((413602:0.003434,(422707:0.000001,(432210:0.003362,422930:0.000001)0.329000:0.003351)0.308500:0.003413)0.207000:0.000001,((422926:0.003434,(421315:0.006890,424894:0.000001)0.468000:0.003430)0.236000:0.000001,(((437457:0.003434,426414:0.003434)0.008000:0.000001,(422688:0.003424,(432182:0.000001,421008:0.003386)0.521000:0.003429)0.262000:0.000001)0.139000:0.000001,((412973:0.000001,((434901:0.010163,417736:0.000001)0.377000:0.003441,(444571:0.000001,(417202:0.003371,(434635:0.000001,434630:0.006548)0.399000:0.010201)0.230500:0.000001)0.319667:0.003426)0.219000:0.000001)0.183667:0.000001,(((((437635:0.000001,(429586:0.003387,429587:0.003380)0.058000:0.000001)0.257000:0.003434,(((420010:0.000001,427148:0.003379)0.635000:0.003404,419980:0.000001)0.741500:0.000001,426789:0.006725)0.731667:0.006922)0.376833:0.000001,(((444477:0.003438,434515:0.003452)0.007000:0.000001,((432620:0.003429,(420978:0.006804,426691:0.000001)0.478000:0.003436)0.241000:0.000001,(414428:0.003453,(437716:0.006878,437721:0.000001)0.229000:0.003429)0.115500:0.000001)0.122600:0.000001)0.092000:0.000001,((((444170:0.003414,437197:0.003486)0.002000:0.000001,((((414457:0.003431,429821:0.003414)0.001000:0.000001,(((422697:0.003417,(422702:0.003983,437642:0.000001)0.451000:0.003450)0.303500:0.000001,422864:0.000001)0.517000:0.003450,444462:0.003434)0.388500:0.000001)0.259833:0.000001,(((((413648:0.003429,436926:0.006878)0.002000:0.000001,((421193:0.003438,(444249:0.000001,(417788:0.000001,(420070:0.003350,((414629:0.000001,(((((434656:0.003380,435429:0.000001)0.464000:0.003360,(426806:0.000001,426702:0.003267)0.288000:0.003339)0.221333:0.000001,(422612:0.003378,(428779:0.003409,420059:0.000001)0.230000:0.003375)0.120000:0.000001)0.130667:0.000001,(((420618:0.003323,418412:0.000001)0.540000:0.003359,429746:0.003352)0.283000:0.000001,(((((((421550:0.003337,434502:0.000001)0.078000:0.003267,(413589:0.003335,422111:0.000001)0.551000:0.006607)0.316000:0.000001,417534:0.000001)0.344500:0.003268,(419570:0.000001,425163:0.003339)0.119000:0.000001)0.296667:0.003339,(420328:0.003380,433407:0.000001)0.447000:0.003360)0.227750:0.000001,(434632:0.003364,436106:0.003364)0.018000:0.000001)0.185400:0.000001,(((443286:0.000001,430856:0.003341)0.349000:0.003341,418630:0.003359)0.181000:0.000001,(416749:0.000001,((418657:0.000001,418645:0.003307)0.515000:0.003358,427351:0.003349)0.436500:0.000001)0.620333:0.003375)0.328167:0.000001)0.178353:0.000001)0.160300:0.000001)0.150889:0.000001,(((439290:0.008812,((433439:0.006817,433195:0.003388)0.053000:0.000001,425893:0.000001)0.201500:0.000001)0.310000:0.003389,(416757:0.003318,418222:0.000001)0.353000:0.000001)0.451400:0.003364,424633:0.003346)0.379667:0.000001)0.192853:0.000001)0.210343:0.000001,((416751:0.003352,(437782:0.000001,437769:0.003344)0.603000:0.003368)0.309500:0.000001,((429770:0.003355,((((426680:0.003534,425845:0.000001)0.115000:0.000001,437300:0.007106)0.114500:0.003512,406862:0.000001)0.116333:0.003437,420358:0.000001)0.132750:0.003387)0.107600:0.000001,(429724:0.003355,(443261:0.000001,444483:0.003346)0.368000:0.003343)0.190500:0.000001)0.098875:0.000001)0.105636:0.000001)0.296043:0.000001)0.311646:0.003339)0.321673:0.003339)0.316260:0.003412)0.310137:0.000001,((((((420295:0.003457,420294:0.000001)0.366000:0.003441,415534:0.000001)0.468000:0.003396,415460:0.000001)0.340667:0.000001,(422847:0.003369,420417:0.003300)0.206000:0.003404)0.249800:0.003414,(425862:0.000001,433073:0.003413)0.817000:0.006944)0.202714:0.000001,437208:0.003957)0.177875:0.000001)0.264700:0.000001)0.256258:0.000001,(417839:0.006901,417711:0.003434)0.004000:0.000001)0.248578:0.000001,(((((434859:0.000001,(434876:0.000001,434990:0.003355)0.605000:0.003406)0.707500:0.003432,429524:0.003416)0.539000:0.000001,434800:0.000001)0.601000:0.000001,439155:0.003432)0.647600:0.003442,(435020:0.000001,(425639:0.000001,((((439221:0.003387,433737:0.003413)0.027000:0.000001,444151:0.003416)0.046500:0.000001,((417727:0.000001,((425976:0.003326,((438920:0.003325,433707:0.003343)0.069000:0.000001,(((440968:0.003326,(425532:0.000001,425494:0.003356)0.618000:0.003354)0.333000:0.000001,((420772:0.003341,442862:0.003329)0.046000:0.000001,(426649:0.003334,439215:0.003331)0.035000:0.000001)0.095667:0.000001)0.253667:0.000001,418965:0.000001)0.340143:0.000001)0.472667:0.000001)0.538800:0.003384,433614:0.003397)0.513273:0.000001)0.501833:0.000001,(419994:0.003378,(439206:0.003377,433084:0.000001)0.422000:0.003413)0.354000:0.000001)0.500400:0.000001)0.565722:0.000001,432871:0.003392)0.582211:0.003401)0.594950:0.003408)0.576857:0.003438)0.465333:0.000001)0.221880:0.000001,(429735:0.003429,429136:0.003450)0.003000:0.000001)0.217585:0.000001)0.204257:0.000001,((415646:0.003688,(422425:0.000001,((444197:0.003436,424254:0.000001)0.478000:0.003419,417556:0.003401)0.272500:0.000001)0.339667:0.000001)0.501250:0.003434,421759:0.003431)0.403000:0.000001)0.194738:0.000001)0.192826:0.000001,(437747:0.003417,(((441773:0.003400,433786:0.003393)0.098000:0.000001,424626:0.000001)0.306000:0.000001,438652:0.003426)0.590333:0.003438)0.444000:0.000001)0.186360:0.000001,(((417420:0.010535,(420412:0.003533,(((406533:0.003512,(437056:0.000001,436674:0.000001)0.595000:0.003535)0.301500:0.000001,(((((((((((425728:0.000001,(439081:0.003437,425816:0.003440)0.148000:0.000001)0.405500:0.000001,438868:0.003434)0.657333:0.003464,433222:0.000001)0.652750:0.003465,(406534:0.000001,413015:0.000001)0.105000:0.000001)0.495167:0.000001,436619:0.003447)0.493286:0.003445,421250:0.000001)0.491125:0.003443,(407084:0.000001,419877:0.000001)0.296000:0.000001)0.434900:0.003514,(((422407:0.000001,(((428834:0.003327,(((435695:0.003345,428835:0.003337)0.117000:0.000001,419771:0.000001)0.202000:0.000001,(428842:0.003351,435689:0.003342)0.154000:0.000001)0.618250:0.000001)0.805000:0.003377,426379:0.000001)0.841167:0.003371,417400:0.003353)0.774000:0.000001)0.768125:0.000001,437444:0.003366)0.851000:0.003422,437453:0.000001)0.911700:0.010806)0.443667:0.000001,((((((416024:0.003545,422053:0.000001)0.528000:0.003553,(417666:0.000001,426429:0.000001)0.311000:0.000001)0.631000:0.003561,(((414467:0.003598,((425482:0.003539,(426997:0.003465,((427054:0.003465,442487:0.003469)0.176000:0.000001,425554:0.000001)0.600000:0.000001)0.876000:0.010849)0.665500:0.000001,425505:0.003578)0.537800:0.000001)0.453833:0.000001,(410486:0.000001,((425480:0.000001,439709:0.003500)0.436000:0.003537,418244:0.003543)0.227500:0.000001)0.174667:0.000001)0.302600:0.000001,((430016:0.003577,(426801:0.000001,426699:0.006937)0.509000:0.003544)0.266500:0.000001,((441419:0.000001,441421:0.003497)0.738000:0.007177,420944:0.003539)0.386000:0.000001)0.220400:0.000001)0.339187:0.000001)0.332450:0.003551,417335:0.000001)0.344762:0.003525,425880:0.000001)0.331455:0.003535,(((416625:0.003438,416604:0.003417)0.199000:0.000001,(412969:0.000001,416588:0.000001)0.145000:0.000001)0.497333:0.003496,413617:0.000001)0.572000:0.003544)0.276852:0.000001)0.253347:0.000001,(((((413613:0.003512,435654:0.003516)0.003000:0.000001,((413623:0.000001,(425819:0.003520,((414589:0.003540,(((422645:0.003570,418808:0.007153)0.067000:0.000001,(413577:0.000001,((414537:0.000001,(414536:0.000001,(425059:0.003518,(426427:0.000001,418411:0.003547)0.171000:0.000001)0.323500:0.003509)0.436000:0.003489)0.417250:0.003544,(415510:0.000001,413573:0.000001)0.619000:0.003565)0.358333:0.000001)0.384286:0.000001)0.502222:0.000001,422581:0.003543)0.565800:0.003575)0.588000:0.000001,416740:0.000001)0.591083:0.000001)0.603923:0.003553)0.574143:0.000001,410044:0.000001)0.563733:0.000001)0.497941:0.000001,(((437073:0.003501,436660:0.003508)0.158000:0.000001,436641:0.000001)0.592000:0.003544,(420339:0.003444,((((429814:0.000001,(429583:0.003489,433813:0.003506)0.109000:0.000001)0.501500:0.003542,(425530:0.000001,425991:0.003499)0.507000:0.003542)0.344750:0.000001,((((429012:0.003522,((415531:0.000001,((418329:0.003392,430848:0.000001)0.411000:0.003470,417759:0.004033)0.281500:0.000001)0.424000:0.000001,429448:0.003478)0.549500:0.003532)0.458400:0.000001,(418916:0.003519,421206:0.003526)0.041000:0.000001)0.362143:0.000001,414505:0.000001)0.337625:0.000001,(((441695:0.003513,441431:0.003554)0.097000:0.000001,(421006:0.007080,434032:0.003514)0.172000:0.000001)0.441000:0.000001,433739:0.000001)0.637250:0.003554)0.387385:0.000001)0.637611:0.000001,(418159:0.000001,((420937:0.003461,415920:0.000001)0.353000:0.000001,422026:0.003428)0.725500:0.003470)0.750000:0.003517)0.805227:0.003630)0.799217:0.003633)0.708077:0.000001)0.445568:0.000001,((436640:0.003520,420102:0.004046)0.008000:0.000001,419313:0.000001)0.009000:0.000001)0.417915:0.000001,(((417553:0.003529,(441370:0.003543,((432869:0.003499,(439239:0.000001,433434:0.003542)0.514000:0.003529)0.289000:0.000001,(((433387:0.000001,425715:0.003541)0.457000:0.003526,433187:0.003509)0.270000:0.000001,425978:0.000001)0.275333:0.000001)0.465167:0.000001)0.521857:0.003540)0.460250:0.000001,(413861:0.003552,((428718:0.000001,((((412869:0.003464,(407193:0.000001,413017:0.007060)0.559000:0.007041)0.293000:0.000001,((437495:0.006919,428441:0.003470)0.018000:0.000001,406801:0.000001)0.027500:0.000001)0.152400:0.000001,((((((418848:0.000001,(((((426453:0.003390,(426444:0.003445,417364:0.000001)0.266000:0.000001)0.589500:0.003421,(((434339:0.003385,418892:0.003397)0.016000:0.000001,(((430918:0.003399,416435:0.000001)0.602000:0.003396,412970:0.000001)0.671000:0.003407,414595:0.003406)0.454000:0.000001)0.282200:0.000001,(417871:0.003417,(((422964:0.003952,444532:0.003410)0.049000:0.000001,(((417789:0.000001,417615:0.003328)0.623000:0.003377,(424673:0.003310,429819:0.000001)0.371000:0.003359)0.298333:0.000001,(426363:0.006762,418332:0.003375)0.169000:0.000001)0.289000:0.000001)0.456143:0.000001,418330:0.000001)0.548750:0.000001)0.608111:0.003421)0.389667:0.000001)0.334056:0.000001,(422995:0.003400,430119:0.000001)0.331000:0.003428)0.302450:0.000001,(418886:0.003419,430892:0.003388)0.014000:0.000001)0.278273:0.000001,((430129:0.003381,417142:0.003397)0.004000:0.000001,((418847:0.003397,417147:0.003388)0.013000:0.000001,(413456:0.000001,(((430933:0.003437,(434143:0.003309,((417367:0.003307,417363:0.003351)0.045000:0.000001,417126:0.000001)0.160500:0.000001)0.333667:0.003381)0.253500:0.000001,(((((420007:0.003393,416652:0.003402)0.019000:0.000001,434188:0.003425)0.018500:0.000001,(429040:0.003392,(416651:0.003341,(429612:0.003364,(415608:0.000001,418911:0.000001)0.174000:0.000001)0.383000:0.000001)0.599667:0.003397)0.457500:0.000001)0.277143:0.000001,(((416700:0.003382,427218:0.003397)0.007000:0.000001,(434137:0.003397,416437:0.003397)0.015000:0.000001)0.024333:0.000001,(((((437810:0.003405,((424199:0.003456,430924:0.000001)0.915000:0.000001,416446:0.000001)0.804000:0.000001)0.540333:0.000001,(430872:0.003397,430189:0.003397)0.022000:0.000001)0.326200:0.000001,(((416709:0.003380,427182:0.000001)0.596000:0.003700,417353:0.000001)0.495000:0.003381,418921:0.003383)0.336667:0.000001)0.198000:0.000001,((416443:0.000001,((((434313:0.003311,429598:0.003288)0.243000:0.000001,434145:0.000001)0.686500:0.003338,424269:0.006659)0.725000:0.000001,418945:0.000001)0.919000:0.006863)0.868200:0.003418,(413563:0.003446,(((435631:0.003346,413925:0.000001)0.549000:0.003392,416664:0.003397)0.289000:0.000001,(434080:0.003389,418075:0.003402)0.014000:0.000001)0.156250:0.000001)0.130400:0.000001)0.402909:0.000001)0.227238:0.000001,(418873:0.003423,430276:0.000001)0.609000:0.003421)0.210261:0.000001)0.188037:0.000001)0.175057:0.000001,(((((424338:0.003349,424249:0.000001)0.546000:0.003382,(417159:0.000001,(418890:0.003397,414618:0.003393)0.242000:0.000001)0.602000:0.003421)0.363750:0.000001,(418340:0.003402,418334:0.000001)0.594000:0.003421)0.265500:0.000001,(419870:0.003402,434087:0.003392)0.013000:0.000001)0.205125:0.000001,(418820:0.003392,418917:0.003397)0.019000:0.000001)0.170200:0.000001)0.293152:0.000001)0.401255:0.000001,424198:0.000001)0.425519:0.000001)0.449585:0.000001)0.493582:0.000001)0.536667:0.000001)0.883062:0.003432)0.887642:0.003448,404895:0.000001)0.882805:0.000001,408478:0.003426)0.884181:0.003470,((((429998:0.003437,434464:0.003447)0.078000:0.000001,(421393:0.000001,((((428674:0.006885,428683:0.006924)0.107000:0.000001,412982:0.003476)0.116000:0.000001,428675:0.000001)0.352667:0.003467,(424667:0.000001,(433375:0.003448,414577:0.003433)0.120000:0.000001)0.580500:0.003459)0.316333:0.000001)0.298429:0.000001)0.401667:0.000001,419834:0.000001)0.475500:0.000001,433568:0.003431)0.525364:0.003480)0.787347:0.000001,((((((437612:0.000001,434705:0.006684)0.578000:0.003355,437614:0.010480)0.505500:0.000001,437613:0.000001)0.712333:0.003363,437615:0.000001)0.834750:0.006859,437620:0.000001)0.857600:0.006990,((406030:0.000001,(435137:0.003382,((408480:0.000001,412873:0.003377)0.191000:0.003376,406223:0.000001)0.368000:0.003378)0.261667:0.000001)0.319000:0.000001,(416539:0.010305,(417443:0.000001,(408484:0.000001,(426182:0.000001,(410045:0.000001,((((424861:0.003400,434887:0.003387)0.082000:0.000001,420786:0.000001)0.165000:0.000001,(434637:0.003362,((418897:0.000001,(((435010:0.003262,434971:0.003293)0.106000:0.000001,(422415:0.000001,(434986:0.003280,434891:0.003265)0.114000:0.000001)0.219000:0.000001)0.690750:0.000001,434827:0.003265)0.882400:0.006708)0.822333:0.000001,427288:0.006619)0.923429:0.010753)0.851125:0.000001)0.681818:0.000001,(((418869:0.000001,(444569:0.003712,444588:0.014138)0.156000:0.000001)0.522000:0.003370,434717:0.000001)0.487667:0.000001,(((426504:0.000001,426942:0.003269)0.591000:0.003291,444596:0.003282)0.503500:0.000001,419736:0.000001)0.661333:0.003335)0.638143:0.003378)0.895947:0.003396)0.908100:0.003423)0.912143:0.003453)0.919864:0.006879)0.914348:0.003986)0.902583:0.003391)0.770483:0.003453)0.653229:0.000001)0.712313:0.000001,(422523:0.000001,(417981:0.000001,(418265:0.003265,(((419709:0.003294,(428699:0.000001,419728:0.003232)0.608000:0.003278)0.330500:0.000001,(414623:0.000001,((417961:0.003259,419238:0.003323)0.081000:0.000001,442641:0.000001)0.070500:0.000001)0.146333:0.000001)0.453333:0.000001,(436211:0.000001,426647:0.003292)0.579000:0.003292)0.769625:0.000001)0.878222:0.006738)0.894200:0.006947)0.881091:0.003498)0.741790:0.000001)0.760510:0.003495,(431785:0.000001,(((437725:0.003369,437727:0.000001)0.413000:0.003407,((437761:0.003450,437466:0.003432)0.130000:0.000001,424907:0.000001)0.351000:0.000001)0.587000:0.003470,(415461:0.000001,(414555:0.003460,(444568:0.000001,417514:0.003464)0.868000:0.007040)0.621000:0.000001)0.740333:0.003496)0.578625:0.000001)0.627889:0.000001)0.793057:0.003492)0.794356:0.007115,428268:0.003513)0.789975:0.000001)0.785259:0.000001)0.746018:0.000001,((402128:0.003552,(((((((((((((((419903:0.003244,425711:0.000001)0.348000:0.000001,430000:0.000001)0.616000:0.003216,420104:0.000001)0.627667:0.003215,419928:0.000001)0.823250:0.006451,444244:0.000001)0.684200:0.003246,(((421301:0.000001,433228:0.003348)0.521000:0.003380,(((417655:0.003388,(425317:0.003364,(417696:0.000001,(424438:0.003347,424445:0.003345)0.194000:0.000001)0.626000:0.003373)0.431000:0.000001)0.329500:0.000001,((419848:0.006762,427484:0.003360)0.019000:0.000001,((422804:0.000001,415492:0.003373)0.545000:0.003383,436064:0.003411)0.282500:0.000001)0.165000:0.000001)0.189556:0.000001,((437587:0.003364,418432:0.003357)0.020000:0.000001,(((427577:0.000001,((416032:0.000001,420403:0.003490)0.123000:0.003421,436076:0.000001)0.248000:0.003348)0.282667:0.003345,425677:0.003348)0.220000:0.000001,(((((437895:0.003364,(431014:0.000001,(426502:0.003313,437799:0.003304)0.135000:0.000001)0.428500:0.003360)0.296667:0.000001,(432221:0.003383,433234:0.003369)0.015000:0.000001)0.195400:0.000001,(433900:0.003355,433801:0.003360)0.028000:0.000001)0.154714:0.000001,((((425852:0.000001,(425851:0.000001,(425668:0.000001,(425892:0.003303,439082:0.003299)0.219000:0.000001)0.478000:0.003300)0.601333:0.003283)0.644000:0.003331,(425669:0.000001,425737:0.003367)0.180000:0.000001)0.722333:0.003373,(422865:0.000001,(((439810:0.003348,((415631:0.003364,432262:0.003332)0.044000:0.000001,416733:0.000001)0.092000:0.000001)0.182667:0.000001,(419496:0.003335,(417017:0.000001,417025:0.003321)0.509000:0.003316)0.336500:0.000001)0.599167:0.000001,417732:0.003348)0.743429:0.003349)0.747500:0.003365)0.461600:0.000001,413016:0.000001)0.433375:0.000001)0.315167:0.000001,(421613:0.003362,(417346:0.000001,430939:0.003348)0.576000:0.003364)0.303500:0.000001)0.314000:0.000001)0.358344:0.000001)0.398529:0.000001)0.577250:0.000001)0.607826:0.000001,413019:0.000001)0.608851:0.000001)0.638340:0.003277,(((427810:0.000001,((442380:0.006942,(((((414519:0.003445,417187:0.000001)0.500000:0.003494,412029:0.000001)0.484500:0.003519,406036:0.000001)0.346667:0.000001,(419224:0.000001,414569:0.003520)0.501000:0.003518)0.460600:0.003484,420422:0.000001)0.414667:0.000001)0.379143:0.003414,420259:0.003355)0.332750:0.000001)0.296889:0.000001,((419890:0.003378,((436246:0.006696,422653:0.000001)0.084000:0.003339,427809:0.003342)0.048000:0.000001)0.044667:0.000001,(((419842:0.003261,420537:0.000001)0.529000:0.003315,((418243:0.003344,((426692:0.000001,426696:0.006490)0.335000:0.006590,444103:0.003300)0.214500:0.000001)0.208000:0.000001,425682:0.000001)0.300750:0.000001)0.545167:0.003355,(432270:0.003324,(419873:0.000001,((426651:0.000001,(419918:0.000001,426685:0.006541)0.513000:0.003324)0.698500:0.003348,418669:0.003324)0.548333:0.000001)0.673250:0.000001)0.800800:0.006801)0.433167:0.000001)0.357250:0.000001)0.275308:0.000001,(437521:0.003352,((421357:0.003358,434475:0.000001)0.230000:0.000001,(420247:0.003322,425843:0.010334)0.123000:0.000001)0.476667:0.003367)0.365250:0.000001)0.316065:0.000001)0.591753:0.000001,((423109:0.000001,(((((((417409:0.000001,424555:0.003272)0.597000:0.003326,425267:0.003333)0.309500:0.000001,(425504:0.003341,423158:0.003349)0.024000:0.000001)0.180250:0.000001,(((433722:0.000001,433781:0.003295)0.808000:0.006756,(423824:0.000001,425293:0.003286)0.602000:0.003336)0.335667:0.000001,(423160:0.003360,(420177:0.003257,420282:0.003351)0.596000:0.003360)0.309500:0.000001)0.205000:0.000001)0.158727:0.000001,((((437367:0.004004,433743:0.003336)0.012000:0.000001,(420235:0.003332,441031:0.003338)0.018000:0.000001)0.034000:0.000001,(((430852:0.003339,417394:0.000001)0.489000:0.003364,423151:0.003340)0.266500:0.000001,((420277:0.000001,420249:0.003230)0.759000:0.006685,442996:0.003336)0.400000:0.000001)0.206600:0.000001)0.138444:0.000001,(425549:0.003329,(425630:0.003261,(((420298:0.003274,418977:0.003271)0.226000:0.000001,426027:0.000001)0.664000:0.003313,433808:0.003271)0.603000:0.000001)0.679250:0.003327)0.550000:0.000001)0.225867:0.000001)0.435296:0.000001,434481:0.000001)0.472964:0.000001,(415478:0.000001,((423828:0.003341,((((433824:0.003342,433859:0.000001)0.296000:0.003329,418672:0.000001)0.310000:0.003294,442413:0.000001)0.418333:0.003275,444080:0.000001)0.407500:0.003325)0.334800:0.000001,(434516:0.003379,(432588:0.003341,417659:0.003325)0.021000:0.000001)0.033500:0.000001)0.221875:0.000001)0.201444:0.000001)0.765737:0.000001)0.772051:0.003262,(419792:0.003361,(((432861:0.003328,(425481:0.000001,432529:0.003323)0.622000:0.003350)0.348000:0.000001,(425648:0.003337,425475:0.006699)0.136000:0.000001)0.327750:0.000001,417268:0.000001)0.381200:0.000001)0.410000:0.000001)0.799717:0.003268)0.792235:0.003304,(415709:0.000001,((419232:0.003410,415643:0.003415)0.067000:0.000001,428697:0.003424)0.109000:0.000001)0.181000:0.000001)0.805184:0.003349,(((426975:0.000001,((419965:0.000001,426874:0.006676)0.597000:0.003415,419749:0.000001)0.587500:0.000001)0.659667:0.003358,((((414414:0.000001,(421668:0.010144,416331:0.003400)0.103000:0.000001)0.323000:0.000001,(417393:0.000001,(417383:0.000001,417392:0.000001)0.347000:0.003295)0.569500:0.003280)0.434200:0.003334,(427106:0.000001,((416412:0.003392,(437322:0.000001,429868:0.003373)0.593000:0.003418)0.569500:0.000001,413595:0.000001)0.742667:0.000001)0.803000:0.006755)0.438100:0.000001,(((421261:0.003519,430847:0.003445)0.025000:0.000001,(412975:0.003478,(((429175:0.008075,415741:0.003440)0.077000:0.000001,(414520:0.003451,421666:0.000001)0.610000:0.003477)0.245000:0.000001,(435121:0.003465,415581:0.003441)0.054000:0.000001)0.201800:0.000001)0.201500:0.000001)0.236750:0.000001,(434565:0.000001,(419753:0.003487,(408482:0.003455,427085:0.003446)0.064000:0.000001)0.067000:0.000001)0.080667:0.000001)0.487167:0.000001)0.673130:0.000001)0.799963:0.003368,(417444:0.003455,442523:0.000001)0.221000:0.000001)0.814862:0.003366)0.805904:0.000001,408481:0.000001)0.804719:0.000001,(416578:0.003432,428466:0.003432)0.020000:0.000001)0.804148:0.000001,408430:0.003436)0.803412:0.003449,415539:0.000001)0.802000:0.003467,444068:0.000001)0.797860:0.003530)0.793838:0.000001,(((404227:0.003524,413619:0.003535)0.012000:0.000001,(435594:0.003524,402130:0.003529)0.006000:0.000001)0.019667:0.000001,(438972:0.003522,416367:0.003557)0.005000:0.000001)0.024000:0.000001)0.768223:0.000001)0.652142:0.000001)0.727185:0.000001)0.834234:0.000001,((((((435281:0.003535,416405:0.003519)0.019000:0.000001,((410301:0.003527,416399:0.003512)0.003000:0.000001,435142:0.003543)0.005500:0.000001)0.016500:0.000001,430442:0.000001)0.018200:0.000001,402123:0.000001)0.021667:0.000001,((428302:0.003535,(419831:0.003434,413606:0.000001)0.423000:0.003513)0.214500:0.000001,(443255:0.003562,(403936:0.000001,((436576:0.003383,(436595:0.003402,436572:0.000001)0.530000:0.000001)0.906000:0.014160,411952:0.000001)0.750333:0.003475)0.608500:0.003524)0.488600:0.000001)0.309500:0.000001)0.169200:0.000001,(430439:0.003581,(406535:0.000001,413522:0.003556)0.509000:0.003544)0.257000:0.000001)0.145222:0.000001)0.871541:0.000001)0.876881:0.000001,421222:0.003513)0.878237:0.003545)0.878892:0.000001)0.878407:0.003486,(422850:0.000001,(437752:0.003420,437472:0.003420)0.039000:0.000001)0.205000:0.000001)0.876870:0.003453,(433683:0.000001,425431:0.003400)0.589000:0.003436)0.873322:0.000001)0.733660:0.000001)0.727998:0.000001)0.723304:0.000001,((425797:0.006931,425873:0.003414)0.012000:0.000001,417446:0.003474)0.010500:0.000001)0.721503:0.000001,(437593:0.000001,(418792:0.003429,(((439267:0.003383,439024:0.000001)0.673000:0.003409,415708:0.000001)0.657000:0.000001,440873:0.003386)0.842333:0.006920)0.632750:0.000001)0.506800:0.000001)0.718071:0.000001)0.714237:0.000001)0.712206:0.000001)0.711120:0.000001)0.709827:0.000001)0.709462:0.000001)0.707961:0.000001,((440887:0.003424,418251:0.003418)0.003000:0.000001,(424528:0.003453,(422599:0.003415,415472:0.000001)0.532000:0.003453)0.267000:0.000001)0.136250:0.000001)0.703860:0.000001,((414445:0.003436,(((427319:0.003423,433462:0.003426)0.012000:0.000001,((428682:0.003421,430721:0.003418)0.012000:0.000001,((((434460:0.003418,425722:0.003428)0.013000:0.000001,(421174:0.003449,427314:0.003426)0.012000:0.000001)0.017000:0.000001,(((((((425985:0.000001,439210:0.003392)0.638000:0.003419,422719:0.000001)0.523000:0.000001,433649:0.003398)0.682000:0.003434,(430796:0.006810,425747:0.003412)0.009000:0.000001)0.413200:0.000001,((436063:0.003483,(424672:0.000001,425203:0.003407)0.438000:0.003435)0.226500:0.000001,((414019:0.000001,((433168:0.000001,439218:0.003350)0.485000:0.003414,429179:0.003435)0.252000:0.000001)0.170333:0.000001,(430104:0.003411,(421460:0.003349,((426420:0.000001,(441043:0.003363,437568:0.003352)0.033000:0.000001)0.085500:0.000001,((439261:0.003361,(439666:0.003315,439238:0.000001)0.426000:0.003365)0.248000:0.000001,(437571:0.003352,(433125:0.000001,436305:0.003381)0.297000:0.003365)0.168000:0.000001)0.178000:0.000001)0.346875:0.000001)0.397667:0.003414)0.360600:0.000001)0.270143:0.000001)0.230118:0.000001)0.204391:0.000001,(417969:0.003460,(419800:0.003421,421175:0.003410)0.012000:0.000001)0.011000:0.000001)0.190192:0.000001,(420241:0.003440,444248:0.003411)0.022000:0.000001)0.188321:0.000001)0.230031:0.000001,(((429325:0.003421,(424588:0.003410,417786:0.000001)0.312000:0.003447)0.159500:0.000001,(((423026:0.003447,430090:0.003435)0.009000:0.000001,((424545:0.003428,444525:0.003428)0.006000:0.000001,428679:0.003450)0.008500:0.000001)0.019000:0.000001,(422418:0.003448,(421338:0.003447,(426682:0.006811,421173:0.003426)0.009000:0.000001)0.008500:0.000001)0.010667:0.000001)0.031125:0.000001)0.054636:0.000001,(436386:0.003417,429315:0.003417)0.010000:0.000001)0.057077:0.000001)0.472717:0.000001)0.502729:0.000001)0.528780:0.000001,434533:0.003431)0.541980:0.003450)0.531673:0.000001,(434357:0.003419,428876:0.003431)0.002000:0.000001)0.515259:0.000001)0.646722:0.000001)0.628835:0.000001)0.627229:0.003422,(436625:0.003347,((((428272:0.003343,(427115:0.000001,((417879:0.000001,419916:0.000001)0.456000:0.003346,443260:0.000001)0.584500:0.003339)0.503000:0.003363)0.386500:0.000001,((420045:0.003349,443258:0.003342)0.012000:0.000001,(414626:0.000001,(437415:0.003358,((426475:0.003329,419710:0.003344)0.148000:0.000001,(429969:0.000001,(426454:0.000001,429978:0.000001)0.672000:0.003365)0.467500:0.000001)0.695250:0.003372)0.564600:0.000001)0.476667:0.000001)0.373875:0.000001)0.311462:0.000001,(420060:0.003363,436465:0.003354)0.036000:0.000001)0.356400:0.000001,(((((419811:0.000001,423147:0.003287)0.437000:0.000001,(418668:0.000001,420876:0.003332)0.245000:0.003318)0.521000:0.003298,424454:0.000001)0.524250:0.003345,436626:0.006753)0.424400:0.000001,(424920:0.003413,429818:0.003363)0.012000:0.000001)0.315857:0.000001)0.581609:0.000001)0.601292:0.003386)0.581251:0.000001)0.579445:0.000001,(420604:0.003432,((444714:0.003273,418895:0.000001)0.690000:0.006762,422557:0.000001)0.628500:0.003393)0.419333:0.000001)0.571207:0.000001)0.567703:0.000001)0.518952:0.003357,419169:0.000001)0.518605:0.003287,((((((435476:0.003222,422966:0.003221)0.023000:0.000001,421502:0.003272)0.053000:0.000001,(435558:0.006427,444707:0.003232)0.025000:0.000001)0.093250:0.000001,421503:0.000001)0.141600:0.000001,426887:0.003275)0.206000:0.003218,443300:0.000001)0.258143:0.003220)0.506678:0.000001)0.300167:0.000001)0.308853:0.000001)0.406565:0.003220,435562:0.000001)0.393356:0.000001)0.281765:0.003170,434928:0.000001)0.257625:0.003184,444699:0.003190)0.243067:0.000001,((435458:0.000001,(434885:0.003184,435472:0.006492)0.052000:0.000001)0.067000:0.000001,424868:0.000001)0.166333:0.000001)0.304182:0.003194)0.303200:0.003169,(430970:0.003181,((426074:0.003225,(416661:0.000001,424225:0.003248)0.187000:0.000001)0.315000:0.003236,437826:0.000001)0.416333:0.000001)0.545750:0.003263)0.354400:0.003265);
