# Supplementary material for: Deciphering the Subtype Differentiation History of SARS-CoV-2 Based on a New Breadth-First Searching Optimized Alignment Method Over a Global Data Set of 24,768 Sequences
Source: Front Genet. 2021 Jan 11;11:591833. doi: 10.3389/fgene.2020.591833 (PMC7831388; doi:10.3389/fgene.2020.591833)
Supplement: Supplementary file 3 [file Data_Sheet_3.ZIP › clade.txt]

TREE_COLORS
#use this template to define branch colors and styles, colored ranges and label colors/font styles/backgrounds
#lines starting with a hash are comments and ignored during parsing

#=================================================================#
#                    MANDATORY SETTINGS                           #
#=================================================================#
#select the separator which is used to delimit the data below (TAB,SPACE or COMMA).This separator must be used throughout this file (except in the SEPARATOR line, which uses space).

#SEPARATOR TAB
SEPARATOR SPACE
#SEPARATOR COMMA

#First 3 fields define the node, type and color
#Possible types are:
#'range': defines a colored range (colored background for labels/clade)
#'clade': defines color/style for all branches in a clade
#'branch': defines color/style for a single branch
#'label': defines font color/style for the leaf label
#'label_background': defines the leaf label background color

#The following additional fields are required:
#for 'range', field 4 defines the colored range label (used in the legend)

#The following additional fields are optional:
#for 'label', field 4 defines the font style ('normal',''bold', 'italic' or 'bold-italic') and field 5 defines the numeric scale factor for the font size (eg. with value 2, font size for that label will be 2x the standard size)
#for 'clade' and 'branch', field 4 defines the branch style ('normal' or 'dashed') and field 5 defines the branch width scale factor (eg. with value 0.5, branch width for that clade will be 0.5 the standard width)

#Internal tree nodes can be specified using IDs directly, or using the 'last common ancestor' method described in iTOL help pages
#=================================================================#
#       Actual data follows after the "DATA" keyword              #
#=================================================================#
DATA
#NODE_ID TYPE COLOR LABEL_OR_STYLE SIZE_FACTOR

#Examples
#internal node with solid branches colored blue and twice the standard width
#9031|9606 clade #0000ff normal 2
#internal node with dashed branches colored red and one half the standard width
#601|340 clade #ff0000 dashed 0.5
#a single internal branch colored green, dashed and 5 times the normal width
#915|777 branch #00ff00 dashed 5

#colored range covering all leaves of an internal node,  colored red and with label 'Eukaryota'
#184922|9606 range #ff0000 Eukaryota
#examples of colored ranges from iTOL's Tree of Life
#2190|2287 range #aaffaa Archaea
#623|1502 range #aaaaff Bacteria

#leaf label for node 9606 will be displayed in green, bold and twice the regular font size
#9606 label #00ff00 bold 2

#leaf label for node 9031 will be displayed in yellow, bold italic and half the regular font size
#9031 label #ffff00 bold-italic 0.5

#leaf label for node 8015 will be displayed in blue
#8015 label #0000ff

#leaf label for node 9606 will have a semi-transparent red background
#9606 label_background rgba(255,0,0,0.5)

402123 clade #ff0000 normal 1
402128 clade #ff0000 normal 1
402130 clade #ff0000 normal 1
406801 clade #00ff00 normal 1
406030 clade #00ff00 normal 1
410301 clade #ff0000 normal 1
408484 clade #00ff00 normal 1
404227 clade #ff0000 normal 1
403936 clade #ff0000 normal 1
408480 clade #00ff00 normal 1
408481 clade #ff7f00 normal 1
404895 clade #00ff00 normal 1
408482 clade #ff7f00 normal 1
408478 clade #00ff00 normal 1
406036 clade #ff7f00 normal 1
406223 clade #00ff00 normal 1
406533 clade #ff0000 normal 1
406534 clade #ff0000 normal 1
406535 clade #ff0000 normal 1
417443 clade #00ff00 normal 1
413015 clade #ff0000 normal 1
431785 clade #00ff00 normal 1
437612 clade #00ff00 normal 1
411952 clade #ff0000 normal 1
422425 clade #7f00ff normal 1
434565 clade #ff7f00 normal 1
407084 clade #ff0000 normal 1
407193 clade #00ff00 normal 1
415709 clade #ffff00 normal 1
437620 clade #00ff00 normal 1
428466 clade #ff7f00 normal 1
410044 clade #ff0000 normal 1
413522 clade #ff0000 normal 1
406862 clade #7f00ff normal 1
410045 clade #00ff00 normal 1
408430 clade #ff7f00 normal 1
421261 clade #ff0000 normal 1
428441 clade #00ff00 normal 1
435137 clade #00ff00 normal 1
412029 clade #ff7f00 normal 1
412869 clade #00ff00 normal 1
416331 clade #ff7f00 normal 1
413861 clade #ff0000 normal 1
416367 clade #ff0000 normal 1
416405 clade #ff0000 normal 1
421250 clade #ff0000 normal 1
412873 clade #00ff00 normal 1
413017 clade #ff7f00 normal 1
412982 clade #00ff00 normal 1
410486 clade #ff0000 normal 1
417187 clade #ff7f00 normal 1
426182 clade #00ff00 normal 1
412969 clade #ff7f00 normal 1
414569 clade #ff7f00 normal 1
416399 clade #ff0000 normal 1
419224 clade #ff7f00 normal 1
416578 clade #ff7f00 normal 1
416588 clade #ff7f00 normal 1
416604 clade #ff7f00 normal 1
413606 clade #ff0000 normal 1
413613 clade #ff0000 normal 1
416625 clade #ff7f00 normal 1
427810 clade #ffff00 normal 1
419232 clade #ffff00 normal 1
412973 clade #7f00ff normal 1
413456 clade #00ff00 normal 1
413617 clade #ff0000 normal 1
418218 clade #0000ff normal 1
419831 clade #ff7f00 normal 1
420456 clade #7f00ff normal 1
437615 clade #00ff00 normal 1
419834 clade #00ff00 normal 1
412970 clade #00ff00 normal 1
413623 clade #ff0000 normal 1
414519 clade #ff7f00 normal 1
417446 clade #7f00ff normal 1
412912 clade #007fff normal 1
413619 clade #ff0000 normal 1
414623 clade #00ff00 normal 1
418251 clade #7f00ff normal 1
435121 clade #ff7f00 normal 1
437613 clade #00ff00 normal 1
437614 clade #ff7f00 normal 1
413019 clade #ffff00 normal 1
413997 clade #007fff normal 1
415741 clade #ff7f00 normal 1
416142 clade #007fff normal 1
418219 clade #0000ff normal 1
419656 clade #007fff normal 1
427809 clade #ffff00 normal 1
414019 clade #7f00ff normal 1
414505 clade #ff0000 normal 1
430847 clade #ff7f00 normal 1
412975 clade #ff7f00 normal 1
413016 clade #ffff00 normal 1
413595 clade #ff7f00 normal 1
415454 clade #007fff normal 1
417147 clade #00ff00 normal 1
418243 clade #ffff00 normal 1
419559 clade #007fff normal 1
414414 clade #ff7f00 normal 1
414626 clade #0000ff normal 1
415159 clade #0000ff normal 1
417142 clade #00ff00 normal 1
417159 clade #00ff00 normal 1
418345 clade #0000ff normal 1
420791 clade #0000ff normal 1
430442 clade #ff0000 normal 1
413589 clade #7f00ff normal 1
413647 clade #007fff normal 1
413648 clade #7f00ff normal 1
415157 clade #007fff normal 1
415581 clade #ff7f00 normal 1
417688 clade #007fff normal 1
417736 clade #7f00ff normal 1
413573 clade #ff0000 normal 1
413577 clade #ff0000 normal 1
414428 clade #7f00ff normal 1
414520 clade #ff7f00 normal 1
414577 clade #00ff00 normal 1
415650 clade #0000ff normal 1
415702 clade #007fff normal 1
416140 clade #007fff normal 1
416412 clade #ff7f00 normal 1
416472 clade #007fff normal 1
417428 clade #007fff normal 1
417800 clade #007fff normal 1
417981 clade #00ff00 normal 1
418244 clade #ff7f00 normal 1
420037 clade #0000ff normal 1
422865 clade #ffff00 normal 1
430276 clade #00ff00 normal 1
413563 clade #00ff00 normal 1
413602 clade #7f00ff normal 1
414445 clade #7f00ff normal 1
414629 clade #7f00ff normal 1
414630 clade #0000ff normal 1
415646 clade #7f00ff normal 1
415648 clade #0000ff normal 1
416740 clade #ff0000 normal 1
417383 clade #ff7f00 normal 1
420786 clade #00ff00 normal 1
428683 clade #00ff00 normal 1
416032 clade #ff7f00 normal 1
416034 clade #007fff normal 1
416748 clade #0000ff normal 1
416749 clade #7f00ff normal 1
417444 clade #ff7f00 normal 1
418222 clade #7f00ff normal 1
419709 clade #00ff00 normal 1
422407 clade #ff7f00 normal 1
424667 clade #00ff00 normal 1
426027 clade #ffff00 normal 1
429136 clade #7f00ff normal 1
435594 clade #ff0000 normal 1
413925 clade #00ff00 normal 1
414467 clade #ff0000 normal 1
414595 clade #00ff00 normal 1
416751 clade #7f00ff normal 1
417126 clade #00ff00 normal 1
417268 clade #ffff00 normal 1
418330 clade #00ff00 normal 1
418792 clade #7f00ff normal 1
418798 clade #0000ff normal 1
418848 clade #00ff00 normal 1
419238 clade #ff7f00 normal 1
420102 clade #ff0000 normal 1
420104 clade #ffff00 normal 1
420322 clade #0000ff normal 1
420330 clade #7f00ff normal 1
420331 clade #7f00ff normal 1
420334 clade #0000ff normal 1
420337 clade #7f00ff normal 1
420339 clade #ff7f00 normal 1
420348 clade #007fff normal 1
420349 clade #007fff normal 1
420354 clade #007fff normal 1
425819 clade #ff0000 normal 1
426420 clade #7f00ff normal 1
430119 clade #00ff00 normal 1
430439 clade #ff0000 normal 1
414457 clade #7f00ff normal 1
417335 clade #ff0000 normal 1
417757 clade #007fff normal 1
417852 clade #007fff normal 1
417879 clade #0000ff normal 1
418516 clade #007fff normal 1
420294 clade #7f00ff normal 1
420321 clade #7f00ff normal 1
420328 clade #7f00ff normal 1
424870 clade #007fff normal 1
424907 clade #00ff00 normal 1
424920 clade #ff7f00 normal 1
425797 clade #7f00ff normal 1
426049 clade #0000ff normal 1
430129 clade #00ff00 normal 1
414589 clade #ff0000 normal 1
415708 clade #7f00ff normal 1
416733 clade #ffff00 normal 1
416757 clade #7f00ff normal 1
417338 clade #0000ff normal 1
417855 clade #0000ff normal 1
417992 clade #007fff normal 1
418334 clade #00ff00 normal 1
418371 clade #007fff normal 1
419736 clade #00ff00 normal 1
420323 clade #7f00ff normal 1
422804 clade #ffff00 normal 1
424850 clade #0000ff normal 1
426427 clade #ff0000 normal 1
426429 clade #ff0000 normal 1
426431 clade #0000ff normal 1
437895 clade #ffff00 normal 1
414536 clade #ff0000 normal 1
414537 clade #ff0000 normal 1
414555 clade #00ff00 normal 1
414618 clade #00ff00 normal 1
415478 clade #ffff00 normal 1
415481 clade #0000ff normal 1
415608 clade #00ff00 normal 1
417393 clade #ff7f00 normal 1
418242 clade #0000ff normal 1
421173 clade #7f00ff normal 1
422864 clade #7f00ff normal 1
424861 clade #00ff00 normal 1
424894 clade #7f00ff normal 1
428679 clade #7f00ff normal 1
429354 clade #0000ff normal 1
436061 clade #ff7f00 normal 1
436072 clade #ff7f00 normal 1
437642 clade #7f00ff normal 1
415460 clade #7f00ff normal 1
415473 clade #7f00ff normal 1
415510 clade #ff0000 normal 1
415531 clade #ff0000 normal 1
417969 clade #7f00ff normal 1
418340 clade #00ff00 normal 1
418668 clade #0000ff normal 1
418820 clade #00ff00 normal 1
419742 clade #0000ff normal 1
420320 clade #007fff normal 1
424054 clade #007fff normal 1
424868 clade #0000ff normal 1
425845 clade #ff7f00 normal 1
426435 clade #0000ff normal 1
428674 clade #ffff00 normal 1
428675 clade #00ff00 normal 1
428699 clade #00ff00 normal 1
434455 clade #0000ff normal 1
435310 clade #007fff normal 1
436051 clade #ff7f00 normal 1
436055 clade #ff7f00 normal 1
436060 clade #ff7f00 normal 1
436063 clade #ff7f00 normal 1
436076 clade #ff7f00 normal 1
442523 clade #ff7f00 normal 1
415461 clade #00ff00 normal 1
415492 clade #ffff00 normal 1
415631 clade #ffff00 normal 1
415643 clade #ffff00 normal 1
416435 clade #00ff00 normal 1
416437 clade #00ff00 normal 1
416443 clade #00ff00 normal 1
416446 clade #00ff00 normal 1
416521 clade #0000ff normal 1
417392 clade #ff7f00 normal 1
417394 clade #ffff00 normal 1
417400 clade #ff7f00 normal 1
417732 clade #ffff00 normal 1
419749 clade #ff7f00 normal 1
419753 clade #ff7f00 normal 1
421666 clade #ff7f00 normal 1
421668 clade #ff7f00 normal 1
426293 clade #0000ff normal 1
429263 clade #0000ff normal 1
429448 clade #ff0000 normal 1
430136 clade #0000ff normal 1
434475 clade #ffff00 normal 1
437905 clade #0000ff normal 1
415472 clade #7f00ff normal 1
415534 clade #7f00ff normal 1
416024 clade #ff0000 normal 1
416498 clade #0000ff normal 1
416642 clade #0000ff normal 1
416651 clade #00ff00 normal 1
416652 clade #00ff00 normal 1
417871 clade #00ff00 normal 1
418332 clade #00ff00 normal 1
418669 clade #ffff00 normal 1
418831 clade #0000ff normal 1
418965 clade #7f00ff normal 1
424672 clade #7f00ff normal 1
425672 clade #007fff normal 1
425822 clade #007fff normal 1
426514 clade #0000ff normal 1
428682 clade #7f00ff normal 1
429120 clade #007fff normal 1
429121 clade #0000ff normal 1
429518 clade #007fff normal 1
430721 clade #7f00ff normal 1
430848 clade #ff7f00 normal 1
430849 clade #0000ff normal 1
430852 clade #ffff00 normal 1
430853 clade #0000ff normal 1
435631 clade #00ff00 normal 1
415475 clade #007fff normal 1
415485 clade #7f00ff normal 1
415920 clade #ff0000 normal 1
416661 clade #0000ff normal 1
416664 clade #00ff00 normal 1
417346 clade #ffff00 normal 1
417364 clade #00ff00 normal 1
417696 clade #ffff00 normal 1
417727 clade #7f00ff normal 1
417786 clade #7f00ff normal 1
417788 clade #7f00ff normal 1
417789 clade #00ff00 normal 1
417961 clade #00ff00 normal 1
418329 clade #ff7f00 normal 1
418358 clade #0000ff normal 1
418847 clade #00ff00 normal 1
419313 clade #ff0000 normal 1
419570 clade #7f00ff normal 1
419710 clade #0000ff normal 1
421502 clade #0000ff normal 1
421503 clade #0000ff normal 1
424673 clade #00ff00 normal 1
425756 clade #007fff normal 1
425843 clade #ff0000 normal 1
426363 clade #00ff00 normal 1
427530 clade #0000ff normal 1
428697 clade #ffff00 normal 1
429124 clade #7f00ff normal 1
429161 clade #0000ff normal 1
429525 clade #0000ff normal 1
430892 clade #00ff00 normal 1
434467 clade #007fff normal 1
436211 clade #00ff00 normal 1
415539 clade #ff7f00 normal 1
416691 clade #0000ff normal 1
416700 clade #00ff00 normal 1
416709 clade #00ff00 normal 1
417353 clade #00ff00 normal 1
417367 clade #00ff00 normal 1
417514 clade #00ff00 normal 1
417711 clade #7f00ff normal 1
417759 clade #ff0000 normal 1
417797 clade #0000ff normal 1
418042 clade #0000ff normal 1
418392 clade #0000ff normal 1
418893 clade #0000ff normal 1
418915 clade #0000ff normal 1
418916 clade #ff0000 normal 1
419771 clade #ff7f00 normal 1
420537 clade #ffff00 normal 1
421354 clade #0000ff normal 1
427539 clade #0000ff normal 1
429300 clade #0000ff normal 1
435314 clade #0000ff normal 1
435654 clade #ff0000 normal 1
417017 clade #ffff00 normal 1
417018 clade #0000ff normal 1
417363 clade #00ff00 normal 1
417454 clade #0000ff normal 1
417509 clade #007fff normal 1
417655 clade #ffff00 normal 1
417659 clade #ffff00 normal 1
417663 clade #007fff normal 1
417665 clade #0000ff normal 1
418373 clade #007fff normal 1
418411 clade #ff0000 normal 1
418895 clade #0000ff normal 1
418898 clade #0000ff normal 1
418917 clade #00ff00 normal 1
419792 clade #ffff00 normal 1
421222 clade #ff7f00 normal 1
421346 clade #0000ff normal 1
422813 clade #7f00ff normal 1
425475 clade #ffff00 normal 1
425648 clade #ffff00 normal 1
425668 clade #ffff00 normal 1
425816 clade #ff0000 normal 1
427547 clade #0000ff normal 1
435142 clade #ff0000 normal 1
416539 clade #00ff00 normal 1
417025 clade #ff7f00 normal 1
417666 clade #ff0000 normal 1
418075 clade #00ff00 normal 1
418412 clade #7f00ff normal 1
418672 clade #ffff00 normal 1
418886 clade #00ff00 normal 1
418945 clade #00ff00 normal 1
419800 clade #7f00ff normal 1
420177 clade #ffff00 normal 1
421505 clade #0000ff normal 1
424626 clade #7f00ff normal 1
425669 clade #ffff00 normal 1
427553 clade #0000ff normal 1
427559 clade #0000ff normal 1
427563 clade #0000ff normal 1
427577 clade #ffff00 normal 1
429329 clade #0000ff normal 1
429331 clade #0000ff normal 1
429814 clade #ff0000 normal 1
434718 clade #0000ff normal 1
435315 clade #007fff normal 1
444525 clade #7f00ff normal 1
444532 clade #00ff00 normal 1
417409 clade #ff7f00 normal 1
417551 clade #007fff normal 1
417553 clade #ff0000 normal 1
417752 clade #0000ff normal 1
417834 clade #007fff normal 1
417839 clade #7f00ff normal 1
418159 clade #ff0000 normal 1
418235 clade #007fff normal 1
418236 clade #0000ff normal 1
418869 clade #00ff00 normal 1
418873 clade #00ff00 normal 1
418890 clade #00ff00 normal 1
418892 clade #00ff00 normal 1
418897 clade #00ff00 normal 1
418911 clade #00ff00 normal 1
418921 clade #00ff00 normal 1
419811 clade #0000ff normal 1
421550 clade #7f00ff normal 1
422703 clade #0000ff normal 1
422847 clade #7f00ff normal 1
422850 clade #ff7f00 normal 1
422964 clade #00ff00 normal 1
422966 clade #0000ff normal 1
424972 clade #0000ff normal 1
425480 clade #ff0000 normal 1
425481 clade #ffff00 normal 1
425482 clade #ff0000 normal 1
425677 clade #ffff00 normal 1
425682 clade #ffff00 normal 1
427587 clade #007fff normal 1
427595 clade #0000ff normal 1
427601 clade #0000ff normal 1
427603 clade #0000ff normal 1
428881 clade #007fff normal 1
429301 clade #0000ff normal 1
429321 clade #0000ff normal 1
429325 clade #7f00ff normal 1
429681 clade #0000ff normal 1
429821 clade #7f00ff normal 1
430189 clade #00ff00 normal 1
434464 clade #00ff00 normal 1
434516 clade #ff7f00 normal 1
434533 clade #7f00ff normal 1
434705 clade #00ff00 normal 1
434717 clade #00ff00 normal 1
435124 clade #007fff normal 1
441419 clade #ff0000 normal 1
441421 clade #ff0000 normal 1
444569 clade #00ff00 normal 1
417538 clade #007fff normal 1
417556 clade #7f00ff normal 1
417595 clade #007fff normal 1
418023 clade #007fff normal 1
418630 clade #7f00ff normal 1
418681 clade #007fff normal 1
418704 clade #007fff normal 1
418973 clade #0000ff normal 1
418977 clade #ffff00 normal 1
419842 clade #ffff00 normal 1
419848 clade #ffff00 normal 1
420045 clade #0000ff normal 1
420070 clade #7f00ff normal 1
420289 clade #007fff normal 1
420361 clade #7f00ff normal 1
421348 clade #0000ff normal 1
421349 clade #0000ff normal 1
421357 clade #ffff00 normal 1
421363 clade #0000ff normal 1
421432 clade #0000ff normal 1
421759 clade #7f00ff normal 1
422415 clade #00ff00 normal 1
422670 clade #0000ff normal 1
422977 clade #0000ff normal 1
422995 clade #00ff00 normal 1
425359 clade #007fff normal 1
425711 clade #ffff00 normal 1
425715 clade #ff0000 normal 1
425851 clade #ffff00 normal 1
425852 clade #ffff00 normal 1
426501 clade #0000ff normal 1
426502 clade #ffff00 normal 1
426504 clade #00ff00 normal 1
426506 clade #007fff normal 1
428855 clade #007fff normal 1
429868 clade #ff7f00 normal 1
429869 clade #0000ff normal 1
431014 clade #ffff00 normal 1
435281 clade #ff0000 normal 1
436058 clade #ff7f00 normal 1
436064 clade #ffff00 normal 1
436065 clade #ff7f00 normal 1
436386 clade #7f00ff normal 1
436388 clade #007fff normal 1
441431 clade #ff0000 normal 1
443300 clade #0000ff normal 1
444568 clade #00ff00 normal 1
444788 clade #0000ff normal 1
417534 clade #7f00ff normal 1
417615 clade #00ff00 normal 1
417632 clade #007fff normal 1
418265 clade #00ff00 normal 1
418430 clade #0000ff normal 1
418432 clade #ffff00 normal 1
418804 clade #007fff normal 1
419855 clade #0000ff normal 1
419870 clade #00ff00 normal 1
419873 clade #ffff00 normal 1
420358 clade #7f00ff normal 1
420362 clade #7f00ff normal 1
420591 clade #007fff normal 1
421300 clade #0000ff normal 1
421393 clade #00ff00 normal 1
421410 clade #0000ff normal 1
421420 clade #0000ff normal 1
421483 clade #007fff normal 1
422645 clade #ff0000 normal 1
422653 clade #ffff00 normal 1
422657 clade #007fff normal 1
423026 clade #7f00ff normal 1
425494 clade #7f00ff normal 1
425504 clade #ffff00 normal 1
425505 clade #ff0000 normal 1
425722 clade #7f00ff normal 1
425737 clade #ffff00 normal 1
425747 clade #7f00ff normal 1
425862 clade #7f00ff normal 1
425906 clade #0000ff normal 1
427519 clade #0000ff normal 1
429315 clade #7f00ff normal 1
429818 clade #0000ff normal 1
429819 clade #00ff00 normal 1
430205 clade #0000ff normal 1
430842 clade #0000ff normal 1
435143 clade #007fff normal 1
436231 clade #007fff normal 1
437481 clade #0000ff normal 1
437635 clade #7f00ff normal 1
443204 clade #007fff normal 1
443210 clade #007fff normal 1
443267 clade #007fff normal 1
443268 clade #0000ff normal 1
417976 clade #0000ff normal 1
418808 clade #ff0000 normal 1
419877 clade #ff0000 normal 1
419890 clade #ffff00 normal 1
420298 clade #ffff00 normal 1
421301 clade #ffff00 normal 1
421315 clade #7f00ff normal 1
421386 clade #0000ff normal 1
421456 clade #007fff normal 1
422418 clade #7f00ff normal 1
422421 clade #0000ff normal 1
422505 clade #0000ff normal 1
422506 clade #0000ff normal 1
423021 clade #0000ff normal 1
424383 clade #007fff normal 1
424438 clade #ffff00 normal 1
424445 clade #ffff00 normal 1
425293 clade #ffff00 normal 1
425728 clade #ff0000 normal 1
426315 clade #0000ff normal 1
426444 clade #00ff00 normal 1
428268 clade #ff0000 normal 1
428718 clade #ff7f00 normal 1
428876 clade #7f00ff normal 1
429200 clade #007fff normal 1
429718 clade #007fff normal 1
429724 clade #7f00ff normal 1
434481 clade #ffff00 normal 1
434800 clade #7f00ff normal 1
436078 clade #ff7f00 normal 1
436079 clade #ff7f00 normal 1
436246 clade #ffff00 normal 1
437322 clade #ff7f00 normal 1
437326 clade #0000ff normal 1
444571 clade #7f00ff normal 1
444578 clade #0000ff normal 1
444583 clade #00ff00 normal 1
416744 clade #007fff normal 1
419496 clade #ffff00 normal 1
419728 clade #00ff00 normal 1
419731 clade #ff7f00 normal 1
419903 clade #ffff00 normal 1
419916 clade #0000ff normal 1
419918 clade #ffff00 normal 1
420020 clade #0000ff normal 1
420060 clade #0000ff normal 1
420357 clade #ff7f00 normal 1
421312 clade #0000ff normal 1
421460 clade #7f00ff normal 1
421462 clade #007fff normal 1
421613 clade #ffff00 normal 1
422550 clade #0000ff normal 1
422552 clade #0000ff normal 1
422688 clade #7f00ff normal 1
424198 clade #00ff00 normal 1
424199 clade #00ff00 normal 1
424207 clade #0000ff normal 1
424249 clade #00ff00 normal 1
424454 clade #0000ff normal 1
424466 clade #007fff normal 1
424530 clade #007fff normal 1
425203 clade #7f00ff normal 1
425873 clade #7f00ff normal 1
426453 clade #00ff00 normal 1
426647 clade #00ff00 normal 1
426649 clade #7f00ff normal 1
426651 clade #ffff00 normal 1
428272 clade #0000ff normal 1
428874 clade #007fff normal 1
429127 clade #0000ff normal 1
429735 clade #7f00ff normal 1
430229 clade #0000ff normal 1
430241 clade #0000ff normal 1
430252 clade #0000ff normal 1
434824 clade #0000ff normal 1
434827 clade #00ff00 normal 1
439024 clade #7f00ff normal 1
444277 clade #007fff normal 1
444591 clade #7f00ff normal 1
444596 clade #00ff00 normal 1
417202 clade #7f00ff normal 1
418645 clade #7f00ff normal 1
419169 clade #0000ff normal 1
419925 clade #007fff normal 1
419928 clade #ffff00 normal 1
419938 clade #0000ff normal 1
419953 clade #0000ff normal 1
420059 clade #7f00ff normal 1
420277 clade #ffff00 normal 1
420278 clade #007fff normal 1
420279 clade #007fff normal 1
420282 clade #ffff00 normal 1
420937 clade #ff0000 normal 1
420940 clade #007fff normal 1
420944 clade #ff0000 normal 1
421506 clade #7f00ff normal 1
422523 clade #00ff00 normal 1
422557 clade #0000ff normal 1
422697 clade #7f00ff normal 1
422702 clade #7f00ff normal 1
424225 clade #0000ff normal 1
424254 clade #7f00ff normal 1
424528 clade #7f00ff normal 1
425530 clade #ff0000 normal 1
425532 clade #7f00ff normal 1
425875 clade #007fff normal 1
425880 clade #ff0000 normal 1
426662 clade #007fff normal 1
429990 clade #ff7f00 normal 1
430464 clade #007fff normal 1
440208 clade #007fff normal 1
443269 clade #0000ff normal 1
444588 clade #ff7f00 normal 1
444608 clade #0000ff normal 1
418657 clade #7f00ff normal 1
419965 clade #ff7f00 normal 1
419980 clade #7f00ff normal 1
420978 clade #7f00ff normal 1
422707 clade #7f00ff normal 1
422719 clade #7f00ff normal 1
423824 clade #ffff00 normal 1
424260 clade #0000ff normal 1
424269 clade #00ff00 normal 1
425317 clade #ffff00 normal 1
425549 clade #ffff00 normal 1
425554 clade #ff0000 normal 1
425892 clade #ffff00 normal 1
425893 clade #7f00ff normal 1
425897 clade #0000ff normal 1
425904 clade #007fff normal 1
426676 clade #007fff normal 1
426680 clade #ff7f00 normal 1
426682 clade #7f00ff normal 1
426685 clade #ffff00 normal 1
429479 clade #0000ff normal 1
429870 clade #ff7f00 normal 1
430856 clade #7f00ff normal 1
432182 clade #7f00ff normal 1
433407 clade #7f00ff normal 1
434846 clade #0000ff normal 1
436831 clade #0000ff normal 1
437468 clade #0000ff normal 1
417420 clade #ff7f00 normal 1
419987 clade #007fff normal 1
419994 clade #7f00ff normal 1
420235 clade #ffff00 normal 1
420604 clade #0000ff normal 1
420610 clade #0000ff normal 1
420618 clade #7f00ff normal 1
421004 clade #007fff normal 1
421006 clade #ff0000 normal 1
421008 clade #7f00ff normal 1
421338 clade #7f00ff normal 1
421507 clade #0000ff normal 1
422926 clade #7f00ff normal 1
422930 clade #7f00ff normal 1
422932 clade #0000ff normal 1
423097 clade #007fff normal 1
423109 clade #ffff00 normal 1
423147 clade #0000ff normal 1
423150 clade #007fff normal 1
423761 clade #007fff normal 1
423796 clade #0000ff normal 1
423828 clade #ffff00 normal 1
424299 clade #0000ff normal 1
426454 clade #0000ff normal 1
426690 clade #0000ff normal 1
426691 clade #7f00ff normal 1
426692 clade #ffff00 normal 1
426696 clade #ffff00 normal 1
426771 clade #0000ff normal 1
426789 clade #7f00ff normal 1
428994 clade #007fff normal 1
429016 clade #0000ff normal 1
429024 clade #0000ff normal 1
429040 clade #00ff00 normal 1
429478 clade #0000ff normal 1
429583 clade #ff7f00 normal 1
429996 clade #ff7f00 normal 1
433304 clade #007fff normal 1
434460 clade #7f00ff normal 1
434651 clade #007fff normal 1
434859 clade #7f00ff normal 1
434865 clade #007fff normal 1
434871 clade #0000ff normal 1
437463 clade #0000ff normal 1
437466 clade #00ff00 normal 1
439081 clade #ff0000 normal 1
439082 clade #ffff00 normal 1
441370 clade #ff0000 normal 1
420007 clade #00ff00 normal 1
420010 clade #7f00ff normal 1
420171 clade #007fff normal 1
420259 clade #ffff00 normal 1
420262 clade #007fff normal 1
420295 clade #7f00ff normal 1
420393 clade #007fff normal 1
420412 clade #ff7f00 normal 1
420417 clade #7f00ff normal 1
420625 clade #0000ff normal 1
420876 clade #0000ff normal 1
422053 clade #ff0000 normal 1
423151 clade #ffff00 normal 1
423158 clade #ffff00 normal 1
423160 clade #ffff00 normal 1
424338 clade #00ff00 normal 1
425059 clade #ff0000 normal 1
426485 clade #0000ff normal 1
426698 clade #0000ff normal 1
426699 clade #ff0000 normal 1
426702 clade #7f00ff normal 1
426772 clade #007fff normal 1
426805 clade #0000ff normal 1
426806 clade #7f00ff normal 1
426942 clade #00ff00 normal 1
428895 clade #007fff normal 1
429524 clade #7f00ff normal 1
430016 clade #ff7f00 normal 1
434339 clade #00ff00 normal 1
434876 clade #7f00ff normal 1
434877 clade #7f00ff normal 1
434885 clade #0000ff normal 1
434887 clade #00ff00 normal 1
434891 clade #00ff00 normal 1
437197 clade #ff7f00 normal 1
437566 clade #0000ff normal 1
437589 clade #0000ff normal 1
443272 clade #0000ff normal 1
444793 clade #0000ff normal 1
420247 clade #ffff00 normal 1
420403 clade #ff7f00 normal 1
420422 clade #ff7f00 normal 1
424545 clade #7f00ff normal 1
426801 clade #ff0000 normal 1
426816 clade #0000ff normal 1
426822 clade #007fff normal 1
427184 clade #0000ff normal 1
428300 clade #0000ff normal 1
428302 clade #ff0000 normal 1
429012 clade #ff0000 normal 1
429017 clade #0000ff normal 1
429536 clade #0000ff normal 1
432502 clade #007fff normal 1
432712 clade #007fff normal 1
433350 clade #007fff normal 1
434295 clade #0000ff normal 1
437593 clade #7f00ff normal 1
443298 clade #0000ff normal 1
420241 clade #7f00ff normal 1
420249 clade #ffff00 normal 1
421636 clade #0000ff normal 1
422111 clade #7f00ff normal 1
425961 clade #007fff normal 1
426872 clade #0000ff normal 1
426874 clade #ff7f00 normal 1
426890 clade #007fff normal 1
427182 clade #00ff00 normal 1
427194 clade #0000ff normal 1
429564 clade #007fff normal 1
429586 clade #7f00ff normal 1
429587 clade #7f00ff normal 1
429612 clade #00ff00 normal 1
429746 clade #7f00ff normal 1
429969 clade #0000ff normal 1
433353 clade #0000ff normal 1
433739 clade #ff0000 normal 1
433743 clade #ffff00 normal 1
433813 clade #ff0000 normal 1
433824 clade #ffff00 normal 1
434123 clade #ff7f00 normal 1
434137 clade #00ff00 normal 1
434900 clade #0000ff normal 1
434901 clade #7f00ff normal 1
436305 clade #7f00ff normal 1
439098 clade #007fff normal 1
444794 clade #0000ff normal 1
422026 clade #ff0000 normal 1
422769 clade #0000ff normal 1
422956 clade #0000ff normal 1
423346 clade #007fff normal 1
426883 clade #007fff normal 1
426894 clade #007fff normal 1
426975 clade #ff7f00 normal 1
427218 clade #00ff00 normal 1
430796 clade #7f00ff normal 1
433818 clade #007fff normal 1
434143 clade #00ff00 normal 1
434150 clade #0000ff normal 1
434357 clade #7f00ff normal 1
434637 clade #00ff00 normal 1
438972 clade #ff0000 normal 1
440953 clade #7f00ff normal 1
440954 clade #007fff normal 1
443275 clade #007fff normal 1
424588 clade #7f00ff normal 1
425305 clade #007fff normal 1
425335 clade #007fff normal 1
428931 clade #7f00ff normal 1
429175 clade #ff7f00 normal 1
429179 clade #7f00ff normal 1
429770 clade #7f00ff normal 1
429998 clade #ff7f00 normal 1
430465 clade #007fff normal 1
432588 clade #ffff00 normal 1
432620 clade #7f00ff normal 1
434145 clade #00ff00 normal 1
434188 clade #00ff00 normal 1
434928 clade #0000ff normal 1
434939 clade #007fff normal 1
435429 clade #7f00ff normal 1
435450 clade #0000ff normal 1
437024 clade #0000ff normal 1
437028 clade #0000ff normal 1
437587 clade #ffff00 normal 1
437898 clade #007fff normal 1
420221 clade #0000ff normal 1
421174 clade #7f00ff normal 1
421175 clade #7f00ff normal 1
422777 clade #0000ff normal 1
424555 clade #ffff00 normal 1
425332 clade #007fff normal 1
425611 clade #7f00ff normal 1
425630 clade #ffff00 normal 1
425967 clade #007fff normal 1
426074 clade #0000ff normal 1
426379 clade #ff7f00 normal 1
426997 clade #ff0000 normal 1
427264 clade #0000ff normal 1
432548 clade #007fff normal 1
434946 clade #0000ff normal 1
434954 clade #007fff normal 1
436042 clade #0000ff normal 1
437471 clade #0000ff normal 1
437472 clade #ff7f00 normal 1
437492 clade #0000ff normal 1
437495 clade #00ff00 normal 1
437803 clade #0000ff normal 1
437810 clade #00ff00 normal 1
444643 clade #0000ff normal 1
444648 clade #0000ff normal 1
420772 clade #7f00ff normal 1
421183 clade #0000ff normal 1
421185 clade #007fff normal 1
421196 clade #007fff normal 1
422022 clade #007fff normal 1
422081 clade #0000ff normal 1
422581 clade #ff0000 normal 1
425163 clade #7f00ff normal 1
425431 clade #7f00ff normal 1
425639 clade #7f00ff normal 1
425640 clade #007fff normal 1
425976 clade #7f00ff normal 1
425978 clade #ff0000 normal 1
425985 clade #7f00ff normal 1
425991 clade #ff7f00 normal 1
427054 clade #ff7f00 normal 1
427629 clade #0000ff normal 1
429978 clade #0000ff normal 1
430000 clade #ff7f00 normal 1
430335 clade #0000ff normal 1
432198 clade #0000ff normal 1
432222 clade #007fff normal 1
432262 clade #ffff00 normal 1
434213 clade #007fff normal 1
434656 clade #7f00ff normal 1
435413 clade #007fff normal 1
435415 clade #0000ff normal 1
435476 clade #0000ff normal 1
436106 clade #7f00ff normal 1
437826 clade #0000ff normal 1
439947 clade #007fff normal 1
444636 clade #0000ff normal 1
444638 clade #0000ff normal 1
444642 clade #0000ff normal 1
444661 clade #0000ff normal 1
444664 clade #0000ff normal 1
444667 clade #0000ff normal 1
444671 clade #0000ff normal 1
444683 clade #0000ff normal 1
444699 clade #0000ff normal 1
444702 clade #0000ff normal 1
444703 clade #0000ff normal 1
421184 clade #0000ff normal 1
421193 clade #7f00ff normal 1
421205 clade #7f00ff normal 1
421206 clade #ff0000 normal 1
422432 clade #007fff normal 1
422453 clade #0000ff normal 1
422591 clade #007fff normal 1
422599 clade #7f00ff normal 1
426887 clade #0000ff normal 1
427164 clade #0000ff normal 1
427251 clade #007fff normal 1
427288 clade #00ff00 normal 1
427290 clade #0000ff normal 1
429598 clade #00ff00 normal 1
430942 clade #0000ff normal 1
432529 clade #ffff00 normal 1
434313 clade #00ff00 normal 1
434971 clade #00ff00 normal 1
434986 clade #00ff00 normal 1
434988 clade #0000ff normal 1
434990 clade #7f00ff normal 1
436641 clade #ff0000 normal 1
436674 clade #ff0000 normal 1
437199 clade #ff7f00 normal 1
437628 clade #0000ff normal 1
440977 clade #007fff normal 1
440990 clade #007fff normal 1
443255 clade #ff0000 normal 1
422609 clade #0000ff normal 1
422612 clade #7f00ff normal 1
424952 clade #0000ff normal 1
425263 clade #0000ff normal 1
425267 clade #ffff00 normal 1
426020 clade #007fff normal 1
427478 clade #0000ff normal 1
427484 clade #ffff00 normal 1
427489 clade #0000ff normal 1
427627 clade #0000ff normal 1
429989 clade #0000ff normal 1
430353 clade #0000ff normal 1
430933 clade #00ff00 normal 1
430937 clade #0000ff normal 1
430939 clade #ffff00 normal 1
430970 clade #0000ff normal 1
430973 clade #0000ff normal 1
432210 clade #7f00ff normal 1
432221 clade #ffff00 normal 1
432256 clade #007fff normal 1
432270 clade #ffff00 normal 1
432861 clade #ffff00 normal 1
433568 clade #00ff00 normal 1
433689 clade #007fff normal 1
434080 clade #00ff00 normal 1
434943 clade #0000ff normal 1
434998 clade #007fff normal 1
437633 clade #0000ff normal 1
437800 clade #0000ff normal 1
427085 clade #ff7f00 normal 1
427314 clade #7f00ff normal 1
430872 clade #00ff00 normal 1
430898 clade #0000ff normal 1
430959 clade #007fff normal 1
433228 clade #ffff00 normal 1
433234 clade #ffff00 normal 1
433683 clade #7f00ff normal 1
435010 clade #00ff00 normal 1
435016 clade #0000ff normal 1
435019 clade #0000ff normal 1
435020 clade #7f00ff normal 1
435458 clade #0000ff normal 1
435459 clade #0000ff normal 1
436635 clade #0000ff normal 1
437761 clade #00ff00 normal 1
437866 clade #007fff normal 1
440968 clade #7f00ff normal 1
440993 clade #007fff normal 1
441301 clade #007fff normal 1
441335 clade #007fff normal 1
443258 clade #0000ff normal 1
443260 clade #0000ff normal 1
443286 clade #7f00ff normal 1
444711 clade #0000ff normal 1
444744 clade #0000ff normal 1
444746 clade #0000ff normal 1
422462 clade #0000ff normal 1
424633 clade #7f00ff normal 1
427316 clade #007fff normal 1
427507 clade #0000ff normal 1
427509 clade #0000ff normal 1
430974 clade #0000ff normal 1
432237 clade #007fff normal 1
433222 clade #ff0000 normal 1
433614 clade #7f00ff normal 1
433666 clade #007fff normal 1
433669 clade #007fff normal 1
433722 clade #ffff00 normal 1
435023 clade #0000ff normal 1
435461 clade #0000ff normal 1
436572 clade #ff0000 normal 1
441007 clade #007fff normal 1
441012 clade #007fff normal 1
443261 clade #7f00ff normal 1
444615 clade #0000ff normal 1
444707 clade #0000ff normal 1
444714 clade #0000ff normal 1
444722 clade #0000ff normal 1
444758 clade #0000ff normal 1
444760 clade #007fff normal 1
426475 clade #0000ff normal 1
427101 clade #0000ff normal 1
427106 clade #ff7f00 normal 1
427115 clade #0000ff normal 1
427319 clade #ff7f00 normal 1
432197 clade #0000ff normal 1
433737 clade #7f00ff normal 1
434665 clade #0000ff normal 1
435472 clade #0000ff normal 1
441043 clade #7f00ff normal 1
444080 clade #ffff00 normal 1
444085 clade #7f00ff normal 1
444090 clade #007fff normal 1
426414 clade #7f00ff normal 1
427116 clade #0000ff normal 1
427640 clade #0000ff normal 1
432869 clade #ff0000 normal 1
432871 clade #7f00ff normal 1
433649 clade #7f00ff normal 1
433707 clade #7f00ff normal 1
433757 clade #007fff normal 1
433764 clade #007fff normal 1
433765 clade #007fff normal 1
434087 clade #00ff00 normal 1
437693 clade #0000ff normal 1
441695 clade #ff0000 normal 1
442641 clade #00ff00 normal 1
443183 clade #007fff normal 1
426161 clade #0000ff normal 1
427137 clade #007fff normal 1
427451 clade #0000ff normal 1
427632 clade #0000ff normal 1
427634 clade #0000ff normal 1
428779 clade #7f00ff normal 1
428783 clade #0000ff normal 1
428788 clade #0000ff normal 1
428789 clade #0000ff normal 1
430918 clade #00ff00 normal 1
433375 clade #ff7f00 normal 1
433781 clade #ffff00 normal 1
433785 clade #007fff normal 1
433801 clade #ffff00 normal 1
433808 clade #ffff00 normal 1
434663 clade #0000ff normal 1
436576 clade #ff0000 normal 1
437457 clade #7f00ff normal 1
441021 clade #007fff normal 1
441031 clade #ffff00 normal 1
441773 clade #7f00ff normal 1
444103 clade #ffff00 normal 1
444110 clade #007fff normal 1
427351 clade #7f00ff normal 1
430360 clade #0000ff normal 1
430379 clade #0000ff normal 1
430924 clade #00ff00 normal 1
433387 clade #ff0000 normal 1
433776 clade #007fff normal 1
433786 clade #7f00ff normal 1
433809 clade #007fff normal 1
433835 clade #007fff normal 1
433844 clade #007fff normal 1
433849 clade #007fff normal 1
434629 clade #007fff normal 1
434662 clade #007fff normal 1
435703 clade #0000ff normal 1
437056 clade #ff0000 normal 1
439673 clade #007fff normal 1
439687 clade #007fff normal 1
439704 clade #007fff normal 1
443041 clade #007fff normal 1
427148 clade #7f00ff normal 1
428834 clade #ff7f00 normal 1
428835 clade #ff7f00 normal 1
428842 clade #ff7f00 normal 1
430074 clade #007fff normal 1
430363 clade #0000ff normal 1
430366 clade #0000ff normal 1
432265 clade #007fff normal 1
432273 clade #007fff normal 1
432295 clade #007fff normal 1
433791 clade #007fff normal 1
433854 clade #007fff normal 1
433859 clade #ffff00 normal 1
434601 clade #0000ff normal 1
434630 clade #007fff normal 1
437367 clade #ffff00 normal 1
437521 clade #ffff00 normal 1
437799 clade #ffff00 normal 1
439709 clade #ff0000 normal 1
439722 clade #007fff normal 1
439775 clade #007fff normal 1
442380 clade #ff7f00 normal 1
443047 clade #007fff normal 1
430382 clade #0000ff normal 1
433434 clade #ff0000 normal 1
434632 clade #7f00ff normal 1
437699 clade #0000ff normal 1
438868 clade #ff0000 normal 1
444151 clade #7f00ff normal 1
430090 clade #7f00ff normal 1
430091 clade #0000ff normal 1
430399 clade #0000ff normal 1
430400 clade #0000ff normal 1
430414 clade #0000ff normal 1
433895 clade #007fff normal 1
433900 clade #ffff00 normal 1
436660 clade #ff0000 normal 1
442413 clade #ffff00 normal 1
442996 clade #ffff00 normal 1
444160 clade #007fff normal 1
444166 clade #007fff normal 1
444170 clade #7f00ff normal 1
430690 clade #0000ff normal 1
433439 clade #7f00ff normal 1
434635 clade #7f00ff normal 1
435035 clade #0000ff normal 1
435036 clade #0000ff normal 1
437208 clade #7f00ff normal 1
437415 clade #0000ff normal 1
437763 clade #007fff normal 1
439267 clade #7f00ff normal 1
441913 clade #7f00ff normal 1
442862 clade #7f00ff normal 1
444172 clade #007fff normal 1
433084 clade #7f00ff normal 1
433448 clade #0000ff normal 1
436465 clade #0000ff normal 1
430422 clade #7f00ff normal 1
430430 clade #0000ff normal 1
430432 clade #0000ff normal 1
433073 clade #7f00ff normal 1
433462 clade #7f00ff normal 1
434502 clade #7f00ff normal 1
436595 clade #ff0000 normal 1
437378 clade #0000ff normal 1
437388 clade #0000ff normal 1
438891 clade #007fff normal 1
439810 clade #ffff00 normal 1
444197 clade #7f00ff normal 1
434032 clade #ff0000 normal 1
435510 clade #0000ff normal 1
435513 clade #0000ff normal 1
437300 clade #ff7f00 normal 1
437382 clade #0000ff normal 1
437704 clade #0000ff normal 1
437706 clade #0000ff normal 1
437715 clade #0000ff normal 1
437716 clade #ff7f00 normal 1
437769 clade #7f00ff normal 1
438905 clade #007fff normal 1
444194 clade #0000ff normal 1
444196 clade #007fff normal 1
444203 clade #7f00ff normal 1
444209 clade #7f00ff normal 1
430104 clade #7f00ff normal 1
430111 clade #007fff normal 1
434515 clade #7f00ff normal 1
434668 clade #0000ff normal 1
435042 clade #0000ff normal 1
435505 clade #0000ff normal 1
435508 clade #0000ff normal 1
436926 clade #7f00ff normal 1
437405 clade #0000ff normal 1
438920 clade #7f00ff normal 1
444208 clade #007fff normal 1
433125 clade #7f00ff normal 1
433141 clade #007fff normal 1
436602 clade #0000ff normal 1
437384 clade #0000ff normal 1
437524 clade #0000ff normal 1
437721 clade #7f00ff normal 1
437725 clade #00ff00 normal 1
437726 clade #0000ff normal 1
437727 clade #00ff00 normal 1
437729 clade #0000ff normal 1
444212 clade #007fff normal 1
428346 clade #0000ff normal 1
433480 clade #007fff normal 1
437302 clade #ff7f00 normal 1
437782 clade #7f00ff normal 1
438189 clade #0000ff normal 1
442487 clade #ff0000 normal 1
433168 clade #7f00ff normal 1
433197 clade #007fff normal 1
435689 clade #ff7f00 normal 1
438179 clade #0000ff normal 1
438975 clade #007fff normal 1
440887 clade #7f00ff normal 1
444248 clade #7f00ff normal 1
444262 clade #007fff normal 1
433187 clade #ff0000 normal 1
433195 clade #7f00ff normal 1
437733 clade #0000ff normal 1
438161 clade #007fff normal 1
438195 clade #0000ff normal 1
444244 clade #ffff00 normal 1
444249 clade #7f00ff normal 1
444254 clade #007fff normal 1
444259 clade #0000ff normal 1
435515 clade #0000ff normal 1
435520 clade #0000ff normal 1
437745 clade #ff7f00 normal 1
437746 clade #7f00ff normal 1
437747 clade #ff7f00 normal 1
437752 clade #ff7f00 normal 1
439155 clade #7f00ff normal 1
439168 clade #007fff normal 1
440867 clade #007fff normal 1
434674 clade #0000ff normal 1
436640 clade #ff0000 normal 1
437073 clade #ff0000 normal 1
440873 clade #7f00ff normal 1
440897 clade #007fff normal 1
435488 clade #0000ff normal 1
435543 clade #007fff normal 1
439215 clade #7f00ff normal 1
435695 clade #ff7f00 normal 1
438652 clade #7f00ff normal 1
439206 clade #7f00ff normal 1
439210 clade #7f00ff normal 1
439218 clade #7f00ff normal 1
439220 clade #007fff normal 1
439221 clade #7f00ff normal 1
435549 clade #0000ff normal 1
435558 clade #0000ff normal 1
435562 clade #0000ff normal 1
435573 clade #0000ff normal 1
436619 clade #ff0000 normal 1
437571 clade #7f00ff normal 1
439238 clade #7f00ff normal 1
439239 clade #ff0000 normal 1
436625 clade #0000ff normal 1
436626 clade #0000ff normal 1
437440 clade #0000ff normal 1
437444 clade #ff7f00 normal 1
437452 clade #0000ff normal 1
437453 clade #ff0000 normal 1
437568 clade #7f00ff normal 1
438171 clade #0000ff normal 1
439261 clade #7f00ff normal 1
444456 clade #0000ff normal 1
439290 clade #7f00ff normal 1
444052 clade #0000ff normal 1
439313 clade #007fff normal 1
444462 clade #7f00ff normal 1
444464 clade #0000ff normal 1
444477 clade #7f00ff normal 1
444068 clade #ff0000 normal 1
444071 clade #0000ff normal 1
439666 clade #7f00ff normal 1
444482 clade #0000ff normal 1
444483 clade #7f00ff normal 1
