# Supplementary material for: Deciphering the Subtype Differentiation History of SARS-CoV-2 Based on a New Breadth-First Searching Optimized Alignment Method Over a Global Data Set of 24,768 Sequences
Source: Front Genet. 2021 Jan 11;11:591833. doi: 10.3389/fgene.2020.591833 (PMC7831388; doi:10.3389/fgene.2020.591833)
Supplement: Supplementary file 3 [file Data_Sheet_3.ZIP › label.txt]

LABELS
#use this template to change the leaf labels, or define/change the internal node names (displayed in mouseover popups)

#lines starting with a hash are comments and ignored during parsing

#=================================================================#
#                    MANDATORY SETTINGS                           #
#=================================================================#
#select the separator which is used to delimit the data below (TAB,SPACE or COMMA).This separator must be used throughout this file (except in the SEPARATOR line, which uses space).

#SEPARATOR TAB
#SEPARATOR SPACE
SEPARATOR COMMA

#Internal tree nodes can be specified using IDs directly, or using the last common ancestor method described in iTOL help pages
#=================================================================#
#       Actual data follows after the "DATA" keyword              #
#=================================================================#
DATA
#NODE_ID,LABEL

#Examples
#define a name for an internal node
#9031|9606,Metazoa

#change the label for leaf node 9606
#9606,Homo sapiens

402123,EPI_ISL_402123 | CHN | 2019-12-24
402128,EPI_ISL_402128 | CHN | 2019-12-30
402130,EPI_ISL_402130 | CHN | 2019-12-30
406801,EPI_ISL_406801 | CHN | 2020-01-05
406030,EPI_ISL_406030 | CHN | 2020-01-10
410301,EPI_ISL_410301 | Asia | 2020-01-13
408484,EPI_ISL_408484 | CHN | 2020-01-15
404227,EPI_ISL_404227 | CHN | 2020-01-16
403936,EPI_ISL_403936 | CHN | 2020-01-17
408480,EPI_ISL_408480 | CHN | 2020-01-17
408481,EPI_ISL_408481 | CHN | 2020-01-18
404895,EPI_ISL_404895 | USA | 2020-01-19
408482,EPI_ISL_408482 | CHN | 2020-01-19
408478,EPI_ISL_408478 | CHN | 2020-01-21
406036,EPI_ISL_406036 | USA | 2020-01-22
406223,EPI_ISL_406223 | USA | 2020-01-22
406533,EPI_ISL_406533 | CHN | 2020-01-22
406534,EPI_ISL_406534 | CHN | 2020-01-22
406535,EPI_ISL_406535 | CHN | 2020-01-22
417443,EPI_ISL_417443 | CHN | 2020-01-22
413015,EPI_ISL_413015 | N-America | 2020-01-23
431785,EPI_ISL_431785 | CHN | 2020-01-23
437612,EPI_ISL_437612 | Asia | 2020-01-23
411952,EPI_ISL_411952 | CHN | 2020-01-24
422425,EPI_ISL_422425 | W-Europe | 2020-02-29
434565,EPI_ISL_434565 | CHN | 2020-01-24
407084,EPI_ISL_407084 | Asia | 2020-01-25
407193,EPI_ISL_407193 | Asia | 2020-01-25
415709,EPI_ISL_415709 | CHN | 2020-01-25
437620,EPI_ISL_437620 | Asia | 2020-01-25
428466,EPI_ISL_428466 | CHN | 2020-01-26
410044,EPI_ISL_410044 | USA | 2020-01-27
413522,EPI_ISL_413522 | Asia | 2020-01-27
406862,EPI_ISL_406862 | W-Europe | 2020-01-28
410045,EPI_ISL_410045 | USA | 2020-01-28
408430,EPI_ISL_408430 | W-Europe | 2020-01-29
421261,EPI_ISL_421261 | CHN | 2020-01-29
428441,EPI_ISL_428441 | CHN | 2020-01-29
435137,EPI_ISL_435137 | M-East | 2020-01-29
412029,EPI_ISL_412029 | CHN | 2020-01-30
412869,EPI_ISL_412869 | Asia | 2020-01-30
416331,EPI_ISL_416331 | CHN | 2020-01-30
413861,EPI_ISL_413861 | CHN | 2020-02-01
416367,EPI_ISL_416367 | CHN | 2020-02-01
416405,EPI_ISL_416405 | CHN | 2020-02-02
421250,EPI_ISL_421250 | CHN | 2020-02-03
412873,EPI_ISL_412873 | Asia | 2020-02-06
413017,EPI_ISL_413017 | Asia | 2020-02-06
412982,EPI_ISL_412982 | CHN | 2020-02-07
410486,EPI_ISL_410486 | W-Europe | 2020-02-08
417187,EPI_ISL_417187 | CHN | 2020-02-08
426182,EPI_ISL_426182 | Asia | 2020-02-09
412969,EPI_ISL_412969 | Asia | 2020-02-10
414569,EPI_ISL_414569 | CHN | 2020-02-12
416399,EPI_ISL_416399 | CHN | 2020-02-13
419224,EPI_ISL_419224 | CHN | 2020-02-13
416578,EPI_ISL_416578 | Asia | 2020-02-15
416588,EPI_ISL_416588 | Asia | 2020-02-16
416604,EPI_ISL_416604 | Asia | 2020-02-16
413606,EPI_ISL_413606 | USA | 2020-02-17
413613,EPI_ISL_413613 | USA | 2020-02-17
416625,EPI_ISL_416625 | Asia | 2020-02-17
427810,EPI_ISL_427810 | Asia | 2020-02-18
419232,EPI_ISL_419232 | CHN | 2020-02-19
412973,EPI_ISL_412973 | W-Europe | 2020-02-20
413456,EPI_ISL_413456 | USA | 2020-02-20
413617,EPI_ISL_413617 | USA | 2020-02-20
418218,EPI_ISL_418218 | W-Europe | 2020-02-21
419831,EPI_ISL_419831 | Oceania | 2020-02-21
420456,EPI_ISL_420456 | Oceania | 2020-02-22
437615,EPI_ISL_437615 | Asia | 2020-02-22
419834,EPI_ISL_419834 | Oceania | 2020-02-23
412970,EPI_ISL_412970 | USA | 2020-02-24
413623,EPI_ISL_413623 | USA | 2020-02-24
414519,EPI_ISL_414519 | CHN | 2020-02-24
417446,EPI_ISL_417446 | W-Europe | 2020-02-24
412912,EPI_ISL_412912 | W-Europe | 2020-02-25
413619,EPI_ISL_413619 | USA | 2020-02-25
414623,EPI_ISL_414623 | W-Europe | 2020-02-25
418251,EPI_ISL_418251 | W-Europe | 2020-02-25
435121,EPI_ISL_435121 | M-East | 2020-02-25
437613,EPI_ISL_437613 | Asia | 2020-02-25
437614,EPI_ISL_437614 | Asia | 2020-02-25
413019,EPI_ISL_413019 | W-Europe | 2020-02-26
413997,EPI_ISL_413997 | W-Europe | 2020-02-26
415741,EPI_ISL_415741 | CHN | 2020-02-26
416142,EPI_ISL_416142 | W-Europe | 2020-02-26
418219,EPI_ISL_418219 | W-Europe | 2020-02-26
419656,EPI_ISL_419656 | W-Europe | 2020-02-26
427809,EPI_ISL_427809 | Asia | 2020-02-26
414019,EPI_ISL_414019 | W-Europe | 2020-02-27
414505,EPI_ISL_414505 | W-Europe | 2020-02-27
430847,EPI_ISL_430847 | W-Europe | 2020-02-27
412975,EPI_ISL_412975 | Oceania | 2020-02-28
413016,EPI_ISL_413016 | S-America | 2020-02-28
413595,EPI_ISL_413595 | Oceania | 2020-02-29
415454,EPI_ISL_415454 | W-Europe | 2020-02-28
417147,EPI_ISL_417147 | USA | 2020-02-28
418243,EPI_ISL_418243 | W-Europe | 2020-02-28
419559,EPI_ISL_419559 | USA | 2020-02-28
414414,EPI_ISL_414414 | Oceania | 2020-02-29
414626,EPI_ISL_414626 | W-Europe | 2020-02-29
415159,EPI_ISL_415159 | W-Europe | 2020-02-29
417142,EPI_ISL_417142 | USA | 2020-02-29
417159,EPI_ISL_417159 | USA | 2020-02-29
418345,EPI_ISL_418345 | N-America | 2020-02-29
420791,EPI_ISL_420791 | USA | 2020-02-29
430442,EPI_ISL_430442 | Asia | 2020-02-29
413589,EPI_ISL_413589 | W-Europe | 2020-03-01
413647,EPI_ISL_413647 | W-Europe | 2020-03-01
413648,EPI_ISL_413648 | W-Europe | 2020-03-01
415157,EPI_ISL_415157 | W-Europe | 2020-03-01
415581,EPI_ISL_415581 | N-America | 2020-03-01
417688,EPI_ISL_417688 | W-Europe | 2020-03-01
417736,EPI_ISL_417736 | W-Europe | 2020-03-01
413573,EPI_ISL_413573 | W-Europe | 2020-03-02
413577,EPI_ISL_413577 | W-Europe | 2020-03-02
414428,EPI_ISL_414428 | W-Europe | 2020-03-02
414520,EPI_ISL_414520 | W-Europe | 2020-03-02
414577,EPI_ISL_414577 | S-America | 2020-03-02
415650,EPI_ISL_415650 | W-Europe | 2020-03-02
415702,EPI_ISL_415702 | W-Europe | 2020-03-02
416140,EPI_ISL_416140 | W-Europe | 2020-03-02
416412,EPI_ISL_416412 | Oceania | 2020-03-02
416472,EPI_ISL_416472 | W-Europe | 2020-03-02
417428,EPI_ISL_417428 | W-Europe | 2020-03-02
417800,EPI_ISL_417800 | W-Europe | 2020-03-02
417981,EPI_ISL_417981 | W-Europe | 2020-03-02
418244,EPI_ISL_418244 | W-Europe | 2020-03-02
420037,EPI_ISL_420037 | M-East | 2020-03-02
422865,EPI_ISL_422865 | W-Europe | 2020-03-02
430276,EPI_ISL_430276 | USA | 2020-03-02
413563,EPI_ISL_413563 | USA | 2020-03-03
413602,EPI_ISL_413602 | W-Europe | 2020-03-03
414445,EPI_ISL_414445 | W-Europe | 2020-03-03
414629,EPI_ISL_414629 | W-Europe | 2020-03-03
414630,EPI_ISL_414630 | W-Europe | 2020-03-03
415646,EPI_ISL_415646 | W-Europe | 2020-03-03
415648,EPI_ISL_415648 | W-Europe | 2020-03-03
416740,EPI_ISL_416740 | W-Europe | 2020-03-03
417383,EPI_ISL_417383 | Oceania | 2020-03-03
420786,EPI_ISL_420786 | USA | 2020-03-03
428683,EPI_ISL_428683 | W-Europe | 2020-03-03
416032,EPI_ISL_416032 | S-America | 2020-03-04
416034,EPI_ISL_416034 | S-America | 2020-03-04
416748,EPI_ISL_416748 | W-Europe | 2020-03-04
416749,EPI_ISL_416749 | W-Europe | 2020-03-04
417444,EPI_ISL_417444 | Asia | 2020-03-04
418222,EPI_ISL_418222 | W-Europe | 2020-03-04
419709,EPI_ISL_419709 | W-Europe | 2020-03-04
422407,EPI_ISL_422407 | CHN | 2020-03-04
424667,EPI_ISL_424667 | N-America | 2020-03-04
426027,EPI_ISL_426027 | USA | 2020-03-04
429136,EPI_ISL_429136 | W-Europe | 2020-03-04
435594,EPI_ISL_435594 | USA | 2020-03-04
413925,EPI_ISL_413925 | USA | 2020-03-05
414467,EPI_ISL_414467 | W-Europe | 2020-03-05
414595,EPI_ISL_414595 | USA | 2020-03-05
416751,EPI_ISL_416751 | W-Europe | 2020-03-05
417126,EPI_ISL_417126 | USA | 2020-03-05
417268,EPI_ISL_417268 | W-Europe | 2020-03-05
418330,EPI_ISL_418330 | N-America | 2020-03-05
418792,EPI_ISL_418792 | W-Europe | 2020-03-05
418798,EPI_ISL_418798 | W-Europe | 2020-03-05
418848,EPI_ISL_418848 | N-America | 2020-03-05
419238,EPI_ISL_419238 | W-Europe | 2020-03-05
420102,EPI_ISL_420102 | Asia | 2020-03-05
420104,EPI_ISL_420104 | Asia | 2020-03-05
420322,EPI_ISL_420322 | W-Europe | 2020-03-05
420330,EPI_ISL_420330 | W-Europe | 2020-03-05
420331,EPI_ISL_420331 | W-Europe | 2020-03-05
420334,EPI_ISL_420334 | W-Europe | 2020-03-05
420337,EPI_ISL_420337 | W-Europe | 2020-03-05
420339,EPI_ISL_420339 | W-Europe | 2020-03-05
420348,EPI_ISL_420348 | W-Europe | 2020-03-05
420349,EPI_ISL_420349 | W-Europe | 2020-03-05
420354,EPI_ISL_420354 | W-Europe | 2020-03-05
425819,EPI_ISL_425819 | W-Europe | 2020-03-05
426420,EPI_ISL_426420 | USA | 2020-03-05
430119,EPI_ISL_430119 | USA | 2020-03-05
430439,EPI_ISL_430439 | Asia | 2020-03-05
414457,EPI_ISL_414457 | W-Europe | 2020-03-06
417335,EPI_ISL_417335 | W-Europe | 2020-03-06
417757,EPI_ISL_417757 | W-Europe | 2020-03-06
417852,EPI_ISL_417852 | W-Europe | 2020-03-06
417879,EPI_ISL_417879 | E-Europe | 2020-03-06
418516,EPI_ISL_418516 | W-Europe | 2020-03-06
420294,EPI_ISL_420294 | E-Europe | 2020-03-06
420321,EPI_ISL_420321 | W-Europe | 2020-03-06
420328,EPI_ISL_420328 | W-Europe | 2020-03-06
424870,EPI_ISL_424870 | USA | 2020-03-06
424907,EPI_ISL_424907 | USA | 2020-03-06
424920,EPI_ISL_424920 | USA | 2020-03-06
425797,EPI_ISL_425797 | W-Europe | 2020-03-06
426049,EPI_ISL_426049 | USA | 2020-03-06
430129,EPI_ISL_430129 | USA | 2020-03-06
414589,EPI_ISL_414589 | USA | 2020-03-07
415708,EPI_ISL_415708 | W-Europe | 2020-03-07
416733,EPI_ISL_416733 | W-Europe | 2020-03-07
416757,EPI_ISL_416757 | W-Europe | 2020-03-07
417338,EPI_ISL_417338 | W-Europe | 2020-03-07
417855,EPI_ISL_417855 | W-Europe | 2020-03-07
417992,EPI_ISL_417992 | W-Europe | 2020-03-07
418334,EPI_ISL_418334 | N-America | 2020-03-07
418371,EPI_ISL_418371 | N-America | 2020-03-07
419736,EPI_ISL_419736 | Oceania | 2020-03-07
420323,EPI_ISL_420323 | W-Europe | 2020-03-07
422804,EPI_ISL_422804 | W-Europe | 2020-03-07
424850,EPI_ISL_424850 | USA | 2020-03-07
426427,EPI_ISL_426427 | USA | 2020-03-07
426429,EPI_ISL_426429 | USA | 2020-03-07
426431,EPI_ISL_426431 | USA | 2020-03-07
437895,EPI_ISL_437895 | W-Europe | 2020-03-07
414536,EPI_ISL_414536 | W-Europe | 2020-03-08
414537,EPI_ISL_414537 | W-Europe | 2020-03-08
414555,EPI_ISL_414555 | W-Europe | 2020-03-08
414618,EPI_ISL_414618 | USA | 2020-03-08
415478,EPI_ISL_415478 | W-Europe | 2020-03-08
415481,EPI_ISL_415481 | W-Europe | 2020-03-08
415608,EPI_ISL_415608 | USA | 2020-03-08
417393,EPI_ISL_417393 |  | 
418242,EPI_ISL_418242 | M-East | 2020-03-08
421173,EPI_ISL_421173 | W-Europe | 2020-03-08
422864,EPI_ISL_422864 | W-Europe | 2020-03-08
424861,EPI_ISL_424861 | USA | 2020-03-08
424894,EPI_ISL_424894 | USA | 2020-03-08
428679,EPI_ISL_428679 | W-Europe | 2020-03-08
429354,EPI_ISL_429354 | W-Europe | 2020-03-08
436061,EPI_ISL_436061 | USA | 2020-03-08
436072,EPI_ISL_436072 | USA | 2020-03-08
437642,EPI_ISL_437642 | W-Europe | 2020-03-08
415460,EPI_ISL_415460 | W-Europe | 2020-03-09
415473,EPI_ISL_415473 | W-Europe | 2020-03-09
415510,EPI_ISL_415510 | W-Europe | 2020-03-09
415531,EPI_ISL_415531 | W-Europe | 2020-03-09
417969,EPI_ISL_417969 | W-Europe | 2020-03-09
418340,EPI_ISL_418340 | N-America | 2020-03-09
418668,EPI_ISL_418668 | W-Europe | 2020-03-09
418820,EPI_ISL_418820 | N-America | 2020-03-09
419742,EPI_ISL_419742 | Oceania | 2020-03-09
420320,EPI_ISL_420320 | W-Europe | 2020-03-09
424054,EPI_ISL_424054 | W-Europe | 2020-03-09
424868,EPI_ISL_424868 | USA | 2020-03-09
425845,EPI_ISL_425845 | W-Europe | 2020-03-09
426435,EPI_ISL_426435 | USA | 2020-03-09
428674,EPI_ISL_428674 | W-Europe | 2020-03-09
428675,EPI_ISL_428675 | W-Europe | 2020-03-09
428699,EPI_ISL_428699 | W-Europe | 2020-03-09
434455,EPI_ISL_434455 | W-Europe | 2020-03-09
435310,EPI_ISL_435310 | Asia | 2020-03-09
436051,EPI_ISL_436051 | USA | 2020-03-09
436055,EPI_ISL_436055 | USA | 2020-03-09
436060,EPI_ISL_436060 | USA | 2020-03-09
436063,EPI_ISL_436063 | USA | 2020-03-09
436076,EPI_ISL_436076 | USA | 2020-03-09
442523,EPI_ISL_442523 | M-East | 2020-03-09
415461,EPI_ISL_415461 | W-Europe | 2020-03-10
415492,EPI_ISL_415492 | W-Europe | 2020-03-10
415631,EPI_ISL_415631 | W-Europe | 2020-03-10
415643,EPI_ISL_415643 | Asia | 2020-03-10
416435,EPI_ISL_416435 | USA | 2020-03-10
416437,EPI_ISL_416437 | USA | 2020-03-10
416443,EPI_ISL_416443 | USA | 2020-03-10
416446,EPI_ISL_416446 | USA | 2020-03-10
416521,EPI_ISL_416521 | M-East | 2020-03-10
417392,EPI_ISL_417392 | Oceania | 2020-03-10
417394,EPI_ISL_417394 | W-Europe | 2020-03-16
417400,EPI_ISL_417400 |  | 
417732,EPI_ISL_417732 | W-Europe | 2020-03-10
419749,EPI_ISL_419749 | Oceania | 2020-03-10
419753,EPI_ISL_419753 | Oceania | 2020-03-10
421666,EPI_ISL_421666 | Asia | 2020-03-10
421668,EPI_ISL_421668 | Asia | 2020-03-10
426293,EPI_ISL_426293 | USA | 2020-03-10
429263,EPI_ISL_429263 | W-Europe | 2020-03-10
429448,EPI_ISL_429448 | W-Europe | 2020-03-10
430136,EPI_ISL_430136 | USA | 2020-03-10
434475,EPI_ISL_434475 | W-Europe | 2020-03-10
437905,EPI_ISL_437905 | W-Europe | 2020-03-10
415472,EPI_ISL_415472 | W-Europe | 2020-03-11
415534,EPI_ISL_415534 | W-Europe | 2020-03-11
416024,EPI_ISL_416024 | W-Europe | 2020-03-11
416498,EPI_ISL_416498 | W-Europe | 2020-03-11
416642,EPI_ISL_416642 | USA | 2020-03-11
416651,EPI_ISL_416651 | USA | 2020-03-11
416652,EPI_ISL_416652 | USA | 2020-03-11
417871,EPI_ISL_417871 | W-Europe | 2020-03-11
418332,EPI_ISL_418332 | N-America | 2020-03-11
418669,EPI_ISL_418669 | W-Europe | 2020-03-11
418831,EPI_ISL_418831 | N-America | 2020-03-11
418965,EPI_ISL_418965 | USA | 2020-03-11
424672,EPI_ISL_424672 | N-America | 2020-03-11
425672,EPI_ISL_425672 | W-Europe | 2020-03-11
425822,EPI_ISL_425822 | W-Europe | 2020-03-11
426514,EPI_ISL_426514 | USA | 2020-03-11
428682,EPI_ISL_428682 | W-Europe | 2020-03-11
429120,EPI_ISL_429120 | W-Europe | 2020-03-11
429121,EPI_ISL_429121 | W-Europe | 2020-03-11
429518,EPI_ISL_429518 | W-Europe | 2020-03-11
430721,EPI_ISL_430721 | W-Europe | 2020-03-11
430848,EPI_ISL_430848 | W-Europe | 2020-03-11
430849,EPI_ISL_430849 | W-Europe | 2020-03-11
430852,EPI_ISL_430852 | W-Europe | 2020-03-11
430853,EPI_ISL_430853 | W-Europe | 2020-03-11
435631,EPI_ISL_435631 | USA | 2020-03-11
415475,EPI_ISL_415475 | W-Europe | 2020-03-12
415485,EPI_ISL_415485 | W-Europe | 2020-03-12
415920,EPI_ISL_415920 | W-Europe | 2020-03-12
416661,EPI_ISL_416661 | USA | 2020-03-12
416664,EPI_ISL_416664 | USA | 2020-03-12
417346,EPI_ISL_417346 | USA | 2020-03-12
417364,EPI_ISL_417364 | USA | 2020-03-12
417696,EPI_ISL_417696 | W-Europe | 2020-03-12
417727,EPI_ISL_417727 | W-Europe | 2020-03-12
417786,EPI_ISL_417786 | W-Europe | 2020-03-12
417788,EPI_ISL_417788 | W-Europe | 2020-03-12
417789,EPI_ISL_417789 | W-Europe | 2020-03-12
417961,EPI_ISL_417961 | W-Europe | 2020-03-12
418329,EPI_ISL_418329 | N-America | 2020-03-12
418358,EPI_ISL_418358 | N-America | 2020-03-12
418847,EPI_ISL_418847 | N-America | 2020-03-12
419313,EPI_ISL_419313 | Asia | 2020-03-12
419570,EPI_ISL_419570 | W-Europe | 2020-03-12
419710,EPI_ISL_419710 | USA | 2020-03-12
421502,EPI_ISL_421502 | W-Europe | 2020-03-12
421503,EPI_ISL_421503 | W-Europe | 2020-03-12
424673,EPI_ISL_424673 | N-America | 2020-03-12
425756,EPI_ISL_425756 | W-Europe | 2020-03-12
425843,EPI_ISL_425843 | W-Europe | 2020-03-12
426363,EPI_ISL_426363 | N-America | 2020-03-12
427530,EPI_ISL_427530 | USA | 2020-03-12
428697,EPI_ISL_428697 | W-Europe | 2020-03-12
429124,EPI_ISL_429124 | W-Europe | 2020-03-12
429161,EPI_ISL_429161 | W-Europe | 2020-03-12
429525,EPI_ISL_429525 | W-Europe | 2020-03-12
430892,EPI_ISL_430892 | USA | 2020-03-12
434467,EPI_ISL_434467 | W-Europe | 2020-03-12
436211,EPI_ISL_436211 | W-Europe | 2020-03-12
415539,EPI_ISL_415539 | USA | 2020-03-13
416691,EPI_ISL_416691 | USA | 2020-03-13
416700,EPI_ISL_416700 | USA | 2020-03-13
416709,EPI_ISL_416709 | USA | 2020-03-13
417353,EPI_ISL_417353 | USA | 2020-03-13
417367,EPI_ISL_417367 | USA | 2020-03-13
417514,EPI_ISL_417514 | USA | 2020-03-13
417711,EPI_ISL_417711 | W-Europe | 2020-03-13
417759,EPI_ISL_417759 | W-Europe | 2020-03-13
417797,EPI_ISL_417797 | W-Europe | 2020-03-13
418042,EPI_ISL_418042 | USA | 2020-03-13
418392,EPI_ISL_418392 | W-Europe | 2020-03-13
418893,EPI_ISL_418893 | USA | 2020-03-13
418915,EPI_ISL_418915 | USA | 2020-03-13
418916,EPI_ISL_418916 | USA | 2020-03-13
419771,EPI_ISL_419771 | Oceania | 2020-03-13
420537,EPI_ISL_420537 | Oceania | 2020-03-13
421354,EPI_ISL_421354 | USA | 2020-03-13
427539,EPI_ISL_427539 | USA | 2020-03-13
429300,EPI_ISL_429300 | W-Europe | 2020-03-13
435314,EPI_ISL_435314 | Asia | 2020-03-13
435654,EPI_ISL_435654 | USA | 2020-03-13
417017,EPI_ISL_417017 | W-Europe | 2020-03-14
417018,EPI_ISL_417018 | W-Europe | 2020-03-14
417363,EPI_ISL_417363 | USA | 2020-03-14
417454,EPI_ISL_417454 | USA | 2020-03-14
417509,EPI_ISL_417509 | USA | 2020-03-14
417655,EPI_ISL_417655 | W-Europe | 2020-03-14
417659,EPI_ISL_417659 | W-Europe | 2020-03-14
417663,EPI_ISL_417663 | W-Europe | 2020-03-14
417665,EPI_ISL_417665 | W-Europe | 2020-03-14
418373,EPI_ISL_418373 | N-America | 2020-03-14
418411,EPI_ISL_418411 | W-Europe | 2020-03-14
418895,EPI_ISL_418895 | USA | 2020-03-14
418898,EPI_ISL_418898 | USA | 2020-03-14
418917,EPI_ISL_418917 | USA | 2020-03-14
419792,EPI_ISL_419792 | Oceania | 2020-03-14
421222,EPI_ISL_421222 | CHN | 2020-03-14
421346,EPI_ISL_421346 | USA | 2020-03-14
422813,EPI_ISL_422813 | W-Europe | 2020-03-14
425475,EPI_ISL_425475 | W-Europe | 2020-03-14
425648,EPI_ISL_425648 | W-Europe | 2020-03-14
425668,EPI_ISL_425668 | W-Europe | 2020-03-14
425816,EPI_ISL_425816 | W-Europe | 2020-03-14
427547,EPI_ISL_427547 | USA | 2020-03-14
435142,EPI_ISL_435142 | M-East | 2020-03-14
416539,EPI_ISL_416539 | Oceania | 2020-03-15
417025,EPI_ISL_417025 | W-Europe | 2020-03-15
417666,EPI_ISL_417666 | W-Europe | 2020-03-15
418075,EPI_ISL_418075 | USA | 2020-03-23
418412,EPI_ISL_418412 | W-Europe | 2020-03-15
418672,EPI_ISL_418672 | W-Europe | 2020-03-15
418886,EPI_ISL_418886 | USA | 2020-03-15
418945,EPI_ISL_418945 | USA | 2020-03-15
419800,EPI_ISL_419800 | Oceania | 2020-03-15
420177,EPI_ISL_420177 | W-Europe | 2020-03-15
421505,EPI_ISL_421505 | W-Europe | 2020-03-15
424626,EPI_ISL_424626 | N-America | 2020-03-15
425669,EPI_ISL_425669 | W-Europe | 2020-03-15
427553,EPI_ISL_427553 | USA | 2020-03-15
427559,EPI_ISL_427559 | USA | 2020-03-15
427563,EPI_ISL_427563 | USA | 2020-03-15
427577,EPI_ISL_427577 | USA | 2020-03-15
429329,EPI_ISL_429329 | W-Europe | 2020-03-15
429331,EPI_ISL_429331 | W-Europe | 2020-03-15
429814,EPI_ISL_429814 | N-America | 2020-03-15
434718,EPI_ISL_434718 | USA | 2020-03-15
435315,EPI_ISL_435315 | Asia | 2020-03-15
444525,EPI_ISL_444525 | USA | 2020-03-15
444532,EPI_ISL_444532 | USA | 2020-03-15
417409,EPI_ISL_417409 |  | 
417551,EPI_ISL_417551 | W-Europe | 2020-03-16
417553,EPI_ISL_417553 | W-Europe | 2020-03-16
417752,EPI_ISL_417752 | W-Europe | 2020-03-16
417834,EPI_ISL_417834 | W-Europe | 2020-03-16
417839,EPI_ISL_417839 | W-Europe | 2020-03-16
418159,EPI_ISL_418159 | W-Europe | 2020-03-16
418235,EPI_ISL_418235 | W-Europe | 2020-03-16
418236,EPI_ISL_418236 | W-Europe | 2020-03-16
418869,EPI_ISL_418869 | USA | 2020-03-18
418873,EPI_ISL_418873 | USA | 2020-03-16
418890,EPI_ISL_418890 | USA | 2020-03-16
418892,EPI_ISL_418892 | USA | 2020-03-16
418897,EPI_ISL_418897 | USA | 2020-03-16
418911,EPI_ISL_418911 | USA | 2020-03-16
418921,EPI_ISL_418921 | USA | 2020-03-16
419811,EPI_ISL_419811 | Oceania | 2020-03-16
421550,EPI_ISL_421550 | USA | 2020-03-16
422703,EPI_ISL_422703 | W-Europe | 2020-03-16
422847,EPI_ISL_422847 | W-Europe | 2020-03-16
422850,EPI_ISL_422850 | USA | 2020-03-30
422964,EPI_ISL_422964 | USA | 2020-03-16
422966,EPI_ISL_422966 | USA | 2020-03-16
424972,EPI_ISL_424972 | CHN | 2020-03-16
425480,EPI_ISL_425480 | W-Europe | 2020-03-16
425481,EPI_ISL_425481 | W-Europe | 2020-03-16
425482,EPI_ISL_425482 | W-Europe | 2020-03-16
425677,EPI_ISL_425677 | W-Europe | 2020-03-16
425682,EPI_ISL_425682 | W-Europe | 2020-03-16
427587,EPI_ISL_427587 | USA | 2020-03-16
427595,EPI_ISL_427595 | USA | 2020-03-16
427601,EPI_ISL_427601 | USA | 2020-03-16
427603,EPI_ISL_427603 | USA | 2020-03-16
428881,EPI_ISL_428881 | E-Europe | 2020-03-16
429301,EPI_ISL_429301 | W-Europe | 2020-03-16
429321,EPI_ISL_429321 | W-Europe | 2020-03-16
429325,EPI_ISL_429325 | W-Europe | 2020-03-16
429681,EPI_ISL_429681 | S-America | 2020-03-16
429821,EPI_ISL_429821 | N-America | 2020-03-16
430189,EPI_ISL_430189 | USA | 2020-03-16
434464,EPI_ISL_434464 | W-Europe | 2020-03-16
434516,EPI_ISL_434516 |  | 
434533,EPI_ISL_434533 | S-America | 2020-03-16
434705,EPI_ISL_434705 | Asia | 2020-03-16
434717,EPI_ISL_434717 | USA | 2020-03-16
435124,EPI_ISL_435124 | M-East | 2020-03-16
441419,EPI_ISL_441419 | W-Europe | 2020-03-16
441421,EPI_ISL_441421 | W-Europe | 2020-03-16
444569,EPI_ISL_444569 | USA | 2020-03-16
417538,EPI_ISL_417538 | W-Europe | 2020-03-17
417556,EPI_ISL_417556 | W-Europe | 2020-03-17
417595,EPI_ISL_417595 | W-Europe | 2020-03-17
418023,EPI_ISL_418023 | W-Europe | 2020-03-17
418630,EPI_ISL_418630 | W-Europe | 2020-03-17
418681,EPI_ISL_418681 | W-Europe | 2020-03-17
418704,EPI_ISL_418704 | W-Europe | 2020-03-17
418973,EPI_ISL_418973 | USA | 2020-03-17
418977,EPI_ISL_418977 | USA | 2020-03-17
419842,EPI_ISL_419842 | Oceania | 2020-03-17
419848,EPI_ISL_419848 | Oceania | 2020-03-17
420045,EPI_ISL_420045 | W-Europe | 2020-03-17
420070,EPI_ISL_420070 | Africa | 2020-03-17
420289,EPI_ISL_420289 | W-Europe | 2020-03-17
420361,EPI_ISL_420361 | W-Europe | 2020-03-17
421348,EPI_ISL_421348 | USA | 2020-03-17
421349,EPI_ISL_421349 | USA | 2020-03-17
421357,EPI_ISL_421357 | USA | 2020-03-17
421363,EPI_ISL_421363 | USA | 2020-03-17
421432,EPI_ISL_421432 | USA | 2020-03-17
421759,EPI_ISL_421759 | W-Europe | 2020-03-17
422415,EPI_ISL_422415 | CHN | 2020-03-17
422670,EPI_ISL_422670 | W-Europe | 2020-03-17
422977,EPI_ISL_422977 | USA | 2020-03-17
422995,EPI_ISL_422995 | USA | 2020-03-17
425359,EPI_ISL_425359 | W-Europe | 2020-03-17
425711,EPI_ISL_425711 | W-Europe | 2020-03-17
425715,EPI_ISL_425715 | W-Europe | 2020-03-17
425851,EPI_ISL_425851 | W-Europe | 2020-03-17
425852,EPI_ISL_425852 | W-Europe | 2020-03-17
426501,EPI_ISL_426501 | USA | 2020-03-17
426502,EPI_ISL_426502 | USA | 2020-03-17
426504,EPI_ISL_426504 | USA | 2020-03-17
426506,EPI_ISL_426506 | USA | 2020-03-17
428855,EPI_ISL_428855 | Africa | 2020-03-17
429868,EPI_ISL_429868 |  | 
429869,EPI_ISL_429869 | M-East | 2020-04-16
431014,EPI_ISL_431014 | USA | 2020-03-17
435281,EPI_ISL_435281 | Asia | 2020-03-17
436058,EPI_ISL_436058 | USA | 2020-03-17
436064,EPI_ISL_436064 | USA | 2020-03-17
436065,EPI_ISL_436065 | USA | 2020-03-17
436386,EPI_ISL_436386 | W-Europe | 2020-03-17
436388,EPI_ISL_436388 | W-Europe | 2020-03-17
441431,EPI_ISL_441431 | W-Europe | 2020-03-17
443300,EPI_ISL_443300 | W-Europe | 2020-03-17
444568,EPI_ISL_444568 | USA | 2020-03-17
444788,EPI_ISL_444788 | USA | 2020-03-17
417534,EPI_ISL_417534 | W-Europe | 2020-03-18
417615,EPI_ISL_417615 | W-Europe | 2020-03-18
417632,EPI_ISL_417632 | W-Europe | 2020-03-18
418265,EPI_ISL_418265 | W-Europe | 2020-03-18
418430,EPI_ISL_418430 | W-Europe | 2020-03-18
418432,EPI_ISL_418432 | W-Europe | 2020-03-18
418804,EPI_ISL_418804 | Oceania | 2020-03-18
419855,EPI_ISL_419855 | Oceania | 2020-03-18
419870,EPI_ISL_419870 | Oceania | 2020-03-18
419873,EPI_ISL_419873 | Oceania | 2020-03-18
420358,EPI_ISL_420358 | W-Europe | 2020-03-18
420362,EPI_ISL_420362 | W-Europe | 2020-03-18
420591,EPI_ISL_420591 | USA | 2020-03-18
421300,EPI_ISL_421300 | USA | 2020-03-18
421393,EPI_ISL_421393 | USA | 2020-03-18
421410,EPI_ISL_421410 | USA | 2020-03-18
421420,EPI_ISL_421420 | USA | 2020-03-18
421483,EPI_ISL_421483 | W-Europe | 2020-03-18
422645,EPI_ISL_422645 | W-Europe | 2020-03-18
422653,EPI_ISL_422653 | W-Europe | 2020-03-18
422657,EPI_ISL_422657 | W-Europe | 2020-03-18
423026,EPI_ISL_423026 | USA | 2020-03-18
425494,EPI_ISL_425494 | W-Europe | 2020-03-18
425504,EPI_ISL_425504 | W-Europe | 2020-03-18
425505,EPI_ISL_425505 | W-Europe | 2020-03-18
425722,EPI_ISL_425722 | W-Europe | 2020-03-18
425737,EPI_ISL_425737 | W-Europe | 2020-03-18
425747,EPI_ISL_425747 | W-Europe | 2020-03-18
425862,EPI_ISL_425862 | W-Europe | 2020-03-18
425906,EPI_ISL_425906 | W-Europe | 2020-03-18
427519,EPI_ISL_427519 | USA | 2020-03-18
429315,EPI_ISL_429315 | W-Europe | 2020-03-18
429818,EPI_ISL_429818 | N-America | 2020-03-18
429819,EPI_ISL_429819 | N-America | 2020-03-18
430205,EPI_ISL_430205 | USA | 2020-03-18
430842,EPI_ISL_430842 | Asia | 2020-03-18
435143,EPI_ISL_435143 | M-East | 2020-03-18
436231,EPI_ISL_436231 | W-Europe | 2020-03-18
437481,EPI_ISL_437481 | M-East | 2020-03-18
437635,EPI_ISL_437635 | W-Europe | 2020-03-18
443204,EPI_ISL_443204 | Asia | 2020-03-18
443210,EPI_ISL_443210 | Asia | 2020-03-18
443267,EPI_ISL_443267 | W-Europe | 2020-03-18
443268,EPI_ISL_443268 | W-Europe | 2020-03-18
417976,EPI_ISL_417976 | USA | 2020-03-19
418808,EPI_ISL_418808 | Oceania | 2020-03-19
419877,EPI_ISL_419877 | Oceania | 2020-03-19
419890,EPI_ISL_419890 | Oceania | 2020-03-19
420298,EPI_ISL_420298 | USA | 2020-03-19
421301,EPI_ISL_421301 | USA | 2020-03-19
421315,EPI_ISL_421315 | USA | 2020-03-19
421386,EPI_ISL_421386 | USA | 2020-03-19
421456,EPI_ISL_421456 | W-Europe | 2020-03-19
422418,EPI_ISL_422418 | CHN | 2020-03-19
422421,EPI_ISL_422421 | CHN | 2020-03-19
422505,EPI_ISL_422505 | USA | 2020-03-19
422506,EPI_ISL_422506 | USA | 2020-03-19
423021,EPI_ISL_423021 | USA | 2020-03-19
424383,EPI_ISL_424383 | W-Europe | 2020-03-19
424438,EPI_ISL_424438 | W-Europe | 2020-03-19
424445,EPI_ISL_424445 | W-Europe | 2020-03-19
425293,EPI_ISL_425293 | W-Europe | 2020-03-19
425728,EPI_ISL_425728 | W-Europe | 2020-03-19
426315,EPI_ISL_426315 | USA | 2020-03-19
426444,EPI_ISL_426444 | USA | 2020-03-19
428268,EPI_ISL_428268 | USA | 2020-03-19
428718,EPI_ISL_428718 |  | 
428876,EPI_ISL_428876 | E-Europe | 2020-03-19
429200,EPI_ISL_429200 | W-Europe | 2020-03-19
429718,EPI_ISL_429718 | W-Europe | 2020-03-19
429724,EPI_ISL_429724 | W-Europe | 2020-03-19
434481,EPI_ISL_434481 | W-Europe | 2020-03-19
434800,EPI_ISL_434800 | USA | 2020-03-19
436078,EPI_ISL_436078 | USA | 2020-03-19
436079,EPI_ISL_436079 | USA | 2020-03-19
436246,EPI_ISL_436246 | W-Europe | 2020-03-19
437322,EPI_ISL_437322 | M-East | 2020-03-19
437326,EPI_ISL_437326 | M-East | 2020-03-19
444571,EPI_ISL_444571 | USA | 2020-03-19
444578,EPI_ISL_444578 | USA | 2020-03-19
444583,EPI_ISL_444583 | USA | 2020-03-19
416744,EPI_ISL_416744 | E-Europe | 2020-03-20
419496,EPI_ISL_419496 | W-Europe | 2020-03-20
419728,EPI_ISL_419728 | Oceania | 2020-03-20
419731,EPI_ISL_419731 | Oceania | 2020-03-20
419903,EPI_ISL_419903 | Oceania | 2020-03-20
419916,EPI_ISL_419916 | Oceania | 2020-03-20
419918,EPI_ISL_419918 | Oceania | 2020-03-20
420020,EPI_ISL_420020 | USA | 2020-03-20
420060,EPI_ISL_420060 | W-Europe | 2020-03-20
420357,EPI_ISL_420357 | W-Europe | 2020-03-20
421312,EPI_ISL_421312 | USA | 2020-03-20
421460,EPI_ISL_421460 | W-Europe | 2020-03-20
421462,EPI_ISL_421462 | W-Europe | 2020-03-20
421613,EPI_ISL_421613 | USA | 2020-03-20
422550,EPI_ISL_422550 | USA | 2020-03-20
422552,EPI_ISL_422552 | USA | 2020-03-20
422688,EPI_ISL_422688 | W-Europe | 2020-03-20
424198,EPI_ISL_424198 | USA | 2020-03-20
424199,EPI_ISL_424199 | USA | 2020-03-20
424207,EPI_ISL_424207 | USA | 2020-03-20
424249,EPI_ISL_424249 | USA | 2020-03-20
424454,EPI_ISL_424454 | W-Europe | 2020-03-20
424466,EPI_ISL_424466 | W-Europe | 2020-03-20
424530,EPI_ISL_424530 | W-Europe | 2020-03-20
425203,EPI_ISL_425203 | W-Europe | 2020-03-20
425873,EPI_ISL_425873 | W-Europe | 2020-03-20
426453,EPI_ISL_426453 | USA | 2020-03-20
426647,EPI_ISL_426647 | Oceania | 2020-03-20
426649,EPI_ISL_426649 | Oceania | 2020-03-20
426651,EPI_ISL_426651 | Oceania | 2020-03-20
428272,EPI_ISL_428272 | USA | 2020-03-20
428874,EPI_ISL_428874 | E-Europe | 2020-03-20
429127,EPI_ISL_429127 | W-Europe | 2020-03-20
429735,EPI_ISL_429735 | W-Europe | 2020-03-20
430229,EPI_ISL_430229 | USA | 2020-03-20
430241,EPI_ISL_430241 | USA | 2020-03-20
430252,EPI_ISL_430252 | USA | 2020-03-20
434824,EPI_ISL_434824 | USA | 2020-03-20
434827,EPI_ISL_434827 | USA | 2020-03-20
439024,EPI_ISL_439024 | W-Europe | 2020-03-20
444277,EPI_ISL_444277 | CHN | 2020-03-20
444591,EPI_ISL_444591 | USA | 2020-03-20
444596,EPI_ISL_444596 | USA | 2020-03-20
417202,EPI_ISL_417202 | USA | 2020-03-21
418645,EPI_ISL_418645 | W-Europe | 2020-03-21
419169,EPI_ISL_419169 | W-Europe | 2020-03-21
419925,EPI_ISL_419925 | Oceania | 2020-03-21
419928,EPI_ISL_419928 | Oceania | 2020-03-21
419938,EPI_ISL_419938 | Oceania | 2020-03-21
419953,EPI_ISL_419953 | Oceania | 2020-03-21
420059,EPI_ISL_420059 | W-Europe | 2020-03-21
420277,EPI_ISL_420277 | W-Europe | 2020-03-21
420278,EPI_ISL_420278 | W-Europe | 2020-03-21
420279,EPI_ISL_420279 | W-Europe | 2020-03-21
420282,EPI_ISL_420282 | W-Europe | 2020-03-21
420937,EPI_ISL_420937 | W-Europe | 2020-03-21
420940,EPI_ISL_420940 | W-Europe | 2020-03-21
420944,EPI_ISL_420944 | W-Europe | 2020-03-21
421506,EPI_ISL_421506 | W-Europe | 2020-03-21
422523,EPI_ISL_422523 | USA | 2020-03-21
422557,EPI_ISL_422557 | USA | 2020-03-21
422697,EPI_ISL_422697 | W-Europe | 2020-03-21
422702,EPI_ISL_422702 | W-Europe | 2020-03-21
424225,EPI_ISL_424225 | USA | 2020-03-21
424254,EPI_ISL_424254 | USA | 2020-03-21
424528,EPI_ISL_424528 | W-Europe | 2020-03-21
425530,EPI_ISL_425530 | W-Europe | 2020-03-21
425532,EPI_ISL_425532 | W-Europe | 2020-03-21
425875,EPI_ISL_425875 | W-Europe | 2020-03-21
425880,EPI_ISL_425880 | W-Europe | 2020-03-21
426662,EPI_ISL_426662 | Oceania | 2020-03-21
429990,EPI_ISL_429990 |  | 
430464,EPI_ISL_430464 | Asia | 2020-03-21
440208,EPI_ISL_440208 | W-Europe | 2020-03-21
443269,EPI_ISL_443269 | W-Europe | 2020-03-21
444588,EPI_ISL_444588 | USA | 2020-03-21
444608,EPI_ISL_444608 | USA | 2020-03-21
418657,EPI_ISL_418657 | W-Europe | 2020-03-22
419965,EPI_ISL_419965 | Oceania | 2020-03-22
419980,EPI_ISL_419980 | Oceania | 2020-03-22
420978,EPI_ISL_420978 | W-Europe | 2020-03-22
422707,EPI_ISL_422707 | W-Europe | 2020-03-22
422719,EPI_ISL_422719 | W-Europe | 2020-03-22
423824,EPI_ISL_423824 | W-Europe | 2020-03-22
424260,EPI_ISL_424260 | USA | 2020-03-22
424269,EPI_ISL_424269 | USA | 2020-03-22
425317,EPI_ISL_425317 | W-Europe | 2020-03-22
425549,EPI_ISL_425549 | W-Europe | 2020-03-22
425554,EPI_ISL_425554 | W-Europe | 2020-03-22
425892,EPI_ISL_425892 | W-Europe | 2020-03-22
425893,EPI_ISL_425893 | W-Europe | 2020-03-22
425897,EPI_ISL_425897 | W-Europe | 2020-03-22
425904,EPI_ISL_425904 | W-Europe | 2020-03-22
426676,EPI_ISL_426676 | Oceania | 2020-03-22
426680,EPI_ISL_426680 | Oceania | 2020-03-22
426682,EPI_ISL_426682 | Oceania | 2020-03-22
426685,EPI_ISL_426685 | Oceania | 2020-03-22
429479,EPI_ISL_429479 | W-Europe | 2020-03-22
429870,EPI_ISL_429870 |  | 
430856,EPI_ISL_430856 | W-Europe | 2020-03-22
432182,EPI_ISL_432182 | W-Europe | 2020-03-22
433407,EPI_ISL_433407 | W-Europe | 2020-03-22
434846,EPI_ISL_434846 | USA | 2020-03-22
436831,EPI_ISL_436831 | USA | 2020-03-22
437468,EPI_ISL_437468 | M-East | 2020-03-22
417420,EPI_ISL_417420 | CHN | 2020-03-23
419987,EPI_ISL_419987 | Oceania | 2020-03-23
419994,EPI_ISL_419994 | Oceania | 2020-03-23
420235,EPI_ISL_420235 | W-Europe | 2020-03-23
420604,EPI_ISL_420604 | W-Europe | 2020-03-23
420610,EPI_ISL_420610 | W-Europe | 2020-03-23
420618,EPI_ISL_420618 | W-Europe | 2020-03-23
421004,EPI_ISL_421004 | W-Europe | 2020-03-23
421006,EPI_ISL_421006 | W-Europe | 2020-03-23
421008,EPI_ISL_421008 | W-Europe | 2020-03-23
421338,EPI_ISL_421338 | USA | 2020-03-23
421507,EPI_ISL_421507 | W-Europe | 2020-03-23
422926,EPI_ISL_422926 | W-Europe | 2020-03-23
422930,EPI_ISL_422930 | W-Europe | 2020-03-23
422932,EPI_ISL_422932 | W-Europe | 2020-03-23
423097,EPI_ISL_423097 | W-Europe | 2020-03-23
423109,EPI_ISL_423109 | W-Europe | 2020-03-23
423147,EPI_ISL_423147 | W-Europe | 2020-03-23
423150,EPI_ISL_423150 | W-Europe | 2020-03-23
423761,EPI_ISL_423761 | W-Europe | 2020-03-23
423796,EPI_ISL_423796 | W-Europe | 2020-03-23
423828,EPI_ISL_423828 | W-Europe | 2020-03-23
424299,EPI_ISL_424299 | USA | 2020-03-23
426454,EPI_ISL_426454 | USA | 2020-03-23
426690,EPI_ISL_426690 | Oceania | 2020-03-23
426691,EPI_ISL_426691 | Oceania | 2020-03-23
426692,EPI_ISL_426692 | Oceania | 2020-03-23
426696,EPI_ISL_426696 | Oceania | 2020-03-23
426771,EPI_ISL_426771 | Oceania | 2020-03-23
426789,EPI_ISL_426789 | Oceania | 2020-03-23
428994,EPI_ISL_428994 | USA | 2020-03-23
429016,EPI_ISL_429016 | USA | 2020-03-23
429024,EPI_ISL_429024 | USA | 2020-03-23
429040,EPI_ISL_429040 | USA | 2020-03-23
429478,EPI_ISL_429478 | W-Europe | 2020-03-23
429583,EPI_ISL_429583 | W-Europe | 2020-03-23
429996,EPI_ISL_429996 |  | 
433304,EPI_ISL_433304 | W-Europe | 2020-03-23
434460,EPI_ISL_434460 | W-Europe | 2020-03-23
434651,EPI_ISL_434651 | W-Europe | 2020-03-23
434859,EPI_ISL_434859 | USA | 2020-03-23
434865,EPI_ISL_434865 | USA | 2020-03-23
434871,EPI_ISL_434871 | USA | 2020-03-23
437463,EPI_ISL_437463 | M-East | 2020-03-23
437466,EPI_ISL_437466 | M-East | 2020-03-23
439081,EPI_ISL_439081 | W-Europe | 2020-03-23
439082,EPI_ISL_439082 | W-Europe | 2020-03-23
441370,EPI_ISL_441370 | W-Europe | 2020-03-23
420007,EPI_ISL_420007 | Oceania | 2020-03-24
420010,EPI_ISL_420010 | Oceania | 2020-03-24
420171,EPI_ISL_420171 | W-Europe | 2020-03-24
420259,EPI_ISL_420259 | W-Europe | 2020-03-24
420262,EPI_ISL_420262 | W-Europe | 2020-03-24
420295,EPI_ISL_420295 | E-Europe | 2020-03-24
420393,EPI_ISL_420393 | W-Europe | 2020-03-24
420412,EPI_ISL_420412 | W-Europe | 2020-03-24
420417,EPI_ISL_420417 | W-Europe | 2020-03-24
420625,EPI_ISL_420625 | W-Europe | 2020-03-24
420876,EPI_ISL_420876 | Oceania | 2020-03-24
422053,EPI_ISL_422053 | W-Europe | 2020-03-24
423151,EPI_ISL_423151 | W-Europe | 2020-03-24
423158,EPI_ISL_423158 | W-Europe | 2020-03-24
423160,EPI_ISL_423160 | W-Europe | 2020-03-24
424338,EPI_ISL_424338 | USA | 2020-03-24
425059,EPI_ISL_425059 | W-Europe | 2020-03-24
426485,EPI_ISL_426485 | USA | 2020-03-24
426698,EPI_ISL_426698 | Oceania | 2020-03-24
426699,EPI_ISL_426699 | Oceania | 2020-03-24
426702,EPI_ISL_426702 | Oceania | 2020-03-24
426772,EPI_ISL_426772 | Oceania | 2020-03-24
426805,EPI_ISL_426805 | Oceania | 2020-03-24
426806,EPI_ISL_426806 | Oceania | 2020-03-24
426942,EPI_ISL_426942 | Oceania | 2020-03-24
428895,EPI_ISL_428895 | E-Europe | 2020-03-24
429524,EPI_ISL_429524 | W-Europe | 2020-03-24
430016,EPI_ISL_430016 |  | 
434339,EPI_ISL_434339 | USA | 2020-03-24
434876,EPI_ISL_434876 | USA | 2020-03-24
434877,EPI_ISL_434877 | USA | 2020-03-24
434885,EPI_ISL_434885 | USA | 2020-03-24
434887,EPI_ISL_434887 | USA | 2020-03-24
434891,EPI_ISL_434891 | USA | 2020-03-24
437197,EPI_ISL_437197 | W-Europe | 2020-03-24
437566,EPI_ISL_437566 | USA | 2020-03-24
437589,EPI_ISL_437589 | USA | 2020-03-24
443272,EPI_ISL_443272 | W-Europe | 2020-03-24
444793,EPI_ISL_444793 | Oceania | 2020-03-24
420247,EPI_ISL_420247 | W-Europe | 2020-03-25
420403,EPI_ISL_420403 | W-Europe | 2020-03-25
420422,EPI_ISL_420422 | W-Europe | 2020-03-25
424545,EPI_ISL_424545 | W-Europe | 2020-03-25
426801,EPI_ISL_426801 | Oceania | 2020-03-25
426816,EPI_ISL_426816 | Oceania | 2020-03-25
426822,EPI_ISL_426822 | Oceania | 2020-03-25
427184,EPI_ISL_427184 | USA | 2020-03-25
428300,EPI_ISL_428300 | USA | 2020-03-25
428302,EPI_ISL_428302 | USA | 2020-03-25
429012,EPI_ISL_429012 | USA | 2020-03-25
429017,EPI_ISL_429017 | USA | 2020-03-25
429536,EPI_ISL_429536 | W-Europe | 2020-03-25
432502,EPI_ISL_432502 | W-Europe | 2020-03-25
432712,EPI_ISL_432712 | W-Europe | 2020-03-25
433350,EPI_ISL_433350 | W-Europe | 2020-03-25
434295,EPI_ISL_434295 | USA | 2020-03-25
437593,EPI_ISL_437593 | USA | 2020-03-25
443298,EPI_ISL_443298 | W-Europe | 2020-03-25
420241,EPI_ISL_420241 | W-Europe | 2020-03-26
420249,EPI_ISL_420249 | W-Europe | 2020-03-26
421636,EPI_ISL_421636 | Oceania | 2020-03-26
422111,EPI_ISL_422111 | W-Europe | 2020-03-26
425961,EPI_ISL_425961 | W-Europe | 2020-03-26
426872,EPI_ISL_426872 | Oceania | 2020-03-26
426874,EPI_ISL_426874 | Oceania | 2020-03-26
426890,EPI_ISL_426890 | E-Europe | 2020-03-26
427182,EPI_ISL_427182 | USA | 2020-03-26
427194,EPI_ISL_427194 | USA | 2020-03-26
429564,EPI_ISL_429564 | W-Europe | 2020-03-26
429586,EPI_ISL_429586 | W-Europe | 2020-03-26
429587,EPI_ISL_429587 | W-Europe | 2020-03-26
429612,EPI_ISL_429612 | USA | 2020-03-26
429746,EPI_ISL_429746 | W-Europe | 2020-03-26
429969,EPI_ISL_429969 | USA | 2020-03-26
433353,EPI_ISL_433353 | W-Europe | 2020-03-26
433739,EPI_ISL_433739 | W-Europe | 2020-03-26
433743,EPI_ISL_433743 | W-Europe | 2020-03-26
433813,EPI_ISL_433813 | W-Europe | 2020-03-26
433824,EPI_ISL_433824 | W-Europe | 2020-03-26
434123,EPI_ISL_434123 | USA | 2020-03-26
434137,EPI_ISL_434137 | USA | 2020-03-26
434900,EPI_ISL_434900 | USA | 2020-03-26
434901,EPI_ISL_434901 | USA | 2020-03-26
436305,EPI_ISL_436305 | W-Europe | 2020-03-26
439098,EPI_ISL_439098 | W-Europe | 2020-03-26
444794,EPI_ISL_444794 | Oceania | 2020-03-26
422026,EPI_ISL_422026 | W-Europe | 2020-03-27
422769,EPI_ISL_422769 | W-Europe | 2020-03-27
422956,EPI_ISL_422956 | W-Europe | 2020-03-27
423346,EPI_ISL_423346 | W-Europe | 2020-03-27
426883,EPI_ISL_426883 | E-Europe | 2020-03-27
426894,EPI_ISL_426894 | E-Europe | 2020-03-27
426975,EPI_ISL_426975 | Oceania | 2020-03-27
427218,EPI_ISL_427218 | USA | 2020-03-27
430796,EPI_ISL_430796 | S-America | 2020-03-27
433818,EPI_ISL_433818 | W-Europe | 2020-03-27
434143,EPI_ISL_434143 | USA | 2020-03-27
434150,EPI_ISL_434150 | USA | 2020-03-27
434357,EPI_ISL_434357 | W-Europe | 2020-03-27
434637,EPI_ISL_434637 | USA | 2020-03-27
438972,EPI_ISL_438972 | Asia | 2020-03-27
440953,EPI_ISL_440953 | W-Europe | 2020-03-27
440954,EPI_ISL_440954 | W-Europe | 2020-03-27
443275,EPI_ISL_443275 | W-Europe | 2020-03-27
424588,EPI_ISL_424588 | W-Europe | 2020-03-28
425305,EPI_ISL_425305 | W-Europe | 2020-03-28
425335,EPI_ISL_425335 | W-Europe | 2020-03-28
428931,EPI_ISL_428931 | E-Europe | 2020-03-28
429175,EPI_ISL_429175 | Asia | 2020-03-28
429179,EPI_ISL_429179 | Asia | 2020-03-28
429770,EPI_ISL_429770 | W-Europe | 2020-03-28
429998,EPI_ISL_429998 |  | 
430465,EPI_ISL_430465 | Asia | 2020-03-28
432588,EPI_ISL_432588 | W-Europe | 2020-03-28
432620,EPI_ISL_432620 | W-Europe | 2020-03-28
434145,EPI_ISL_434145 | USA | 2020-03-28
434188,EPI_ISL_434188 | USA | 2020-03-28
434928,EPI_ISL_434928 | USA | 2020-03-28
434939,EPI_ISL_434939 | USA | 2020-03-28
435429,EPI_ISL_435429 | E-Europe | 2020-03-28
435450,EPI_ISL_435450 | USA | 2020-03-28
437024,EPI_ISL_437024 | W-Europe | 2020-03-28
437028,EPI_ISL_437028 | W-Europe | 2020-03-28
437587,EPI_ISL_437587 | USA | 2020-03-28
437898,EPI_ISL_437898 | W-Europe | 2020-03-28
420221,EPI_ISL_420221 | W-Europe | 2020-03-29
421174,EPI_ISL_421174 | W-Europe | 2020-03-29
421175,EPI_ISL_421175 | W-Europe | 2020-03-29
422777,EPI_ISL_422777 | W-Europe | 2020-03-29
424555,EPI_ISL_424555 | W-Europe | 2020-03-29
425332,EPI_ISL_425332 | W-Europe | 2020-03-29
425611,EPI_ISL_425611 | W-Europe | 2020-03-29
425630,EPI_ISL_425630 | W-Europe | 2020-03-29
425967,EPI_ISL_425967 | W-Europe | 2020-03-29
426074,EPI_ISL_426074 | USA | 2020-03-29
426379,EPI_ISL_426379 | E-Europe | 2020-03-29
426997,EPI_ISL_426997 | Oceania | 2020-03-29
427264,EPI_ISL_427264 | USA | 2020-03-29
432548,EPI_ISL_432548 | W-Europe | 2020-03-29
434946,EPI_ISL_434946 | USA | 2020-03-29
434954,EPI_ISL_434954 | USA | 2020-03-29
436042,EPI_ISL_436042 | USA | 2020-03-29
437471,EPI_ISL_437471 | M-East | 2020-03-29
437472,EPI_ISL_437472 | M-East | 2020-03-29
437492,EPI_ISL_437492 | M-East | 2020-03-29
437495,EPI_ISL_437495 | M-East | 2020-03-29
437803,EPI_ISL_437803 | USA | 2020-03-29
437810,EPI_ISL_437810 | USA | 2020-03-29
444643,EPI_ISL_444643 | USA | 2020-03-29
444648,EPI_ISL_444648 | USA | 2020-03-29
420772,EPI_ISL_420772 | W-Europe | 2020-03-30
421183,EPI_ISL_421183 | W-Europe | 2020-03-30
421185,EPI_ISL_421185 | W-Europe | 2020-03-30
421196,EPI_ISL_421196 | W-Europe | 2020-03-30
422022,EPI_ISL_422022 | W-Europe | 2020-03-30
422081,EPI_ISL_422081 | W-Europe | 2020-03-30
422581,EPI_ISL_422581 | W-Europe | 2020-03-30
425163,EPI_ISL_425163 | USA | 2020-03-30
425431,EPI_ISL_425431 | W-Europe | 2020-03-30
425639,EPI_ISL_425639 | W-Europe | 2020-03-30
425640,EPI_ISL_425640 | W-Europe | 2020-03-30
425976,EPI_ISL_425976 | W-Europe | 2020-03-30
425978,EPI_ISL_425978 | W-Europe | 2020-03-30
425985,EPI_ISL_425985 | W-Europe | 2020-03-30
425991,EPI_ISL_425991 | W-Europe | 2020-03-30
427054,EPI_ISL_427054 | Oceania | 2020-03-30
427629,EPI_ISL_427629 | USA | 2020-03-30
429978,EPI_ISL_429978 | USA | 2020-03-30
430000,EPI_ISL_430000 |  | 
430335,EPI_ISL_430335 | USA | 2020-03-30
432198,EPI_ISL_432198 | W-Europe | 2020-03-30
432222,EPI_ISL_432222 | W-Europe | 2020-03-30
432262,EPI_ISL_432262 | W-Europe | 2020-03-30
434213,EPI_ISL_434213 | USA | 2020-03-30
434656,EPI_ISL_434656 | W-Europe | 2020-03-30
435413,EPI_ISL_435413 | E-Europe | 2020-03-30
435415,EPI_ISL_435415 | E-Europe | 2020-03-30
435476,EPI_ISL_435476 | USA | 2020-03-30
436106,EPI_ISL_436106 | CHN | 2020-03-30
437826,EPI_ISL_437826 | USA | 2020-03-30
439947,EPI_ISL_439947 | W-Europe | 2020-03-30
444636,EPI_ISL_444636 | USA | 2020-03-30
444638,EPI_ISL_444638 | USA | 2020-03-30
444642,EPI_ISL_444642 | USA | 2020-03-30
444661,EPI_ISL_444661 | USA | 2020-03-30
444664,EPI_ISL_444664 | USA | 2020-03-30
444667,EPI_ISL_444667 | USA | 2020-03-30
444671,EPI_ISL_444671 | USA | 2020-03-30
444683,EPI_ISL_444683 | USA | 2020-03-30
444699,EPI_ISL_444699 | USA | 2020-03-30
444702,EPI_ISL_444702 | USA | 2020-03-30
444703,EPI_ISL_444703 | USA | 2020-03-30
421184,EPI_ISL_421184 | W-Europe | 2020-03-31
421193,EPI_ISL_421193 | W-Europe | 2020-03-31
421205,EPI_ISL_421205 | W-Europe | 2020-03-31
421206,EPI_ISL_421206 | W-Europe | 2020-03-31
422432,EPI_ISL_422432 | Asia | 2020-03-31
422453,EPI_ISL_422453 | USA | 2020-03-31
422591,EPI_ISL_422591 | W-Europe | 2020-03-31
422599,EPI_ISL_422599 | W-Europe | 2020-03-31
426887,EPI_ISL_426887 | E-Europe | 2020-03-31
427164,EPI_ISL_427164 | USA | 2020-03-31
427251,EPI_ISL_427251 | USA | 2020-03-31
427288,EPI_ISL_427288 | USA | 2020-03-31
427290,EPI_ISL_427290 | USA | 2020-03-31
429598,EPI_ISL_429598 | USA | 2020-03-31
430942,EPI_ISL_430942 | USA | 2020-03-31
432529,EPI_ISL_432529 | W-Europe | 2020-03-31
434313,EPI_ISL_434313 | USA | 2020-03-31
434971,EPI_ISL_434971 | USA | 2020-03-31
434986,EPI_ISL_434986 | USA | 2020-03-31
434988,EPI_ISL_434988 | USA | 2020-03-31
434990,EPI_ISL_434990 | USA | 2020-03-31
436641,EPI_ISL_436641 | USA | 2020-03-31
436674,EPI_ISL_436674 | USA | 2020-03-31
437199,EPI_ISL_437199 | W-Europe | 2020-03-31
437628,EPI_ISL_437628 | W-Europe | 2020-03-31
440977,EPI_ISL_440977 | W-Europe | 2020-03-31
440990,EPI_ISL_440990 | W-Europe | 2020-03-31
443255,EPI_ISL_443255 | USA | 2020-03-31
422609,EPI_ISL_422609 | W-Europe | 2020-04-01
422612,EPI_ISL_422612 | W-Europe | 2020-04-01
424952,EPI_ISL_424952 | USA | 2020-04-01
425263,EPI_ISL_425263 | W-Europe | 2020-04-01
425267,EPI_ISL_425267 | W-Europe | 2020-04-01
426020,EPI_ISL_426020 | W-Europe | 2020-04-01
427478,EPI_ISL_427478 | USA | 2020-04-01
427484,EPI_ISL_427484 | USA | 2020-04-01
427489,EPI_ISL_427489 | USA | 2020-04-01
427627,EPI_ISL_427627 | USA | 2020-04-01
429989,EPI_ISL_429989 | USA | 2020-04-01
430353,EPI_ISL_430353 | USA | 2020-04-01
430933,EPI_ISL_430933 | USA | 2020-04-01
430937,EPI_ISL_430937 | USA | 2020-04-01
430939,EPI_ISL_430939 | USA | 2020-04-01
430970,EPI_ISL_430970 | USA | 2020-04-01
430973,EPI_ISL_430973 | USA | 2020-04-01
432210,EPI_ISL_432210 | W-Europe | 2020-04-01
432221,EPI_ISL_432221 | W-Europe | 2020-04-01
432256,EPI_ISL_432256 | W-Europe | 2020-04-01
432270,EPI_ISL_432270 | W-Europe | 2020-04-01
432861,EPI_ISL_432861 | W-Europe | 2020-04-01
433568,EPI_ISL_433568 | W-Europe | 2020-04-01
433689,EPI_ISL_433689 | W-Europe | 2020-04-01
434080,EPI_ISL_434080 | USA | 2020-04-01
434943,EPI_ISL_434943 | USA | 2020-04-01
434998,EPI_ISL_434998 | USA | 2020-04-01
437633,EPI_ISL_437633 | W-Europe | 2020-04-01
437800,EPI_ISL_437800 | USA | 2020-04-01
427085,EPI_ISL_427085 | Oceania | 2020-04-02
427314,EPI_ISL_427314 | E-Europe | 2020-04-02
430872,EPI_ISL_430872 | USA | 2020-04-02
430898,EPI_ISL_430898 | USA | 2020-04-02
430959,EPI_ISL_430959 | USA | 2020-04-02
433228,EPI_ISL_433228 | W-Europe | 2020-04-02
433234,EPI_ISL_433234 | W-Europe | 2020-04-02
433683,EPI_ISL_433683 | W-Europe | 2020-04-02
435010,EPI_ISL_435010 | USA | 2020-04-02
435016,EPI_ISL_435016 | USA | 2020-04-02
435019,EPI_ISL_435019 | USA | 2020-04-02
435020,EPI_ISL_435020 | USA | 2020-04-02
435458,EPI_ISL_435458 | USA | 2020-04-02
435459,EPI_ISL_435459 | USA | 2020-04-02
436635,EPI_ISL_436635 | USA | 2020-04-02
437761,EPI_ISL_437761 | M-East | 2020-04-02
437866,EPI_ISL_437866 | USA | 2020-04-02
440968,EPI_ISL_440968 | W-Europe | 2020-04-02
440993,EPI_ISL_440993 | W-Europe | 2020-04-02
441301,EPI_ISL_441301 | W-Europe | 2020-04-02
441335,EPI_ISL_441335 | W-Europe | 2020-04-02
443258,EPI_ISL_443258 | W-Europe | 2020-04-02
443260,EPI_ISL_443260 | W-Europe | 2020-04-02
443286,EPI_ISL_443286 | W-Europe | 2020-04-02
444711,EPI_ISL_444711 | USA | 2020-04-02
444744,EPI_ISL_444744 | USA | 2020-04-02
444746,EPI_ISL_444746 | USA | 2020-04-02
422462,EPI_ISL_422462 | USA | 2020-04-03
424633,EPI_ISL_424633 | W-Europe | 2020-04-03
427316,EPI_ISL_427316 | E-Europe | 2020-04-03
427507,EPI_ISL_427507 | USA | 2020-04-03
427509,EPI_ISL_427509 | USA | 2020-04-03
430974,EPI_ISL_430974 | USA | 2020-04-03
432237,EPI_ISL_432237 | W-Europe | 2020-04-03
433222,EPI_ISL_433222 | W-Europe | 2020-04-03
433614,EPI_ISL_433614 | W-Europe | 2020-04-03
433666,EPI_ISL_433666 | W-Europe | 2020-04-03
433669,EPI_ISL_433669 | W-Europe | 2020-04-03
433722,EPI_ISL_433722 | W-Europe | 2020-04-03
435023,EPI_ISL_435023 | USA | 2020-04-03
435461,EPI_ISL_435461 | USA | 2020-04-03
436572,EPI_ISL_436572 | USA | 2020-04-03
441007,EPI_ISL_441007 | W-Europe | 2020-04-03
441012,EPI_ISL_441012 | W-Europe | 2020-04-03
443261,EPI_ISL_443261 | W-Europe | 2020-04-03
444615,EPI_ISL_444615 | USA | 2020-04-03
444707,EPI_ISL_444707 | USA | 2020-04-03
444714,EPI_ISL_444714 | USA | 2020-04-03
444722,EPI_ISL_444722 | USA | 2020-04-03
444758,EPI_ISL_444758 | USA | 2020-04-03
444760,EPI_ISL_444760 | USA | 2020-04-03
426475,EPI_ISL_426475 | USA | 2020-04-04
427101,EPI_ISL_427101 | Oceania | 2020-04-04
427106,EPI_ISL_427106 | Oceania | 2020-04-04
427115,EPI_ISL_427115 | Oceania | 2020-04-04
427319,EPI_ISL_427319 |  | 
432197,EPI_ISL_432197 | W-Europe | 2020-04-04
433737,EPI_ISL_433737 | W-Europe | 2020-04-04
434665,EPI_ISL_434665 | W-Europe | 2020-04-04
435472,EPI_ISL_435472 | USA | 2020-04-04
441043,EPI_ISL_441043 | W-Europe | 2020-04-04
444080,EPI_ISL_444080 | W-Europe | 2020-04-04
444085,EPI_ISL_444085 | W-Europe | 2020-04-04
444090,EPI_ISL_444090 | W-Europe | 2020-04-04
426414,EPI_ISL_426414 | Asia | 2020-04-05
427116,EPI_ISL_427116 | Oceania | 2020-04-05
427640,EPI_ISL_427640 | USA | 2020-04-05
432869,EPI_ISL_432869 | W-Europe | 2020-04-05
432871,EPI_ISL_432871 | W-Europe | 2020-04-05
433649,EPI_ISL_433649 | W-Europe | 2020-04-05
433707,EPI_ISL_433707 | W-Europe | 2020-04-05
433757,EPI_ISL_433757 | W-Europe | 2020-04-05
433764,EPI_ISL_433764 | W-Europe | 2020-04-05
433765,EPI_ISL_433765 | W-Europe | 2020-04-05
434087,EPI_ISL_434087 | USA | 2020-04-05
437693,EPI_ISL_437693 | M-East | 2020-04-05
441695,EPI_ISL_441695 | W-Europe | 2020-04-05
442641,EPI_ISL_442641 | W-Europe | 2020-04-05
443183,EPI_ISL_443183 | USA | 2020-04-05
426161,EPI_ISL_426161 | USA | 2020-04-06
427137,EPI_ISL_427137 | Oceania | 2020-04-06
427451,EPI_ISL_427451 | USA | 2020-04-06
427632,EPI_ISL_427632 | USA | 2020-04-06
427634,EPI_ISL_427634 | USA | 2020-04-06
428779,EPI_ISL_428779 | USA | 2020-04-06
428783,EPI_ISL_428783 | USA | 2020-04-06
428788,EPI_ISL_428788 | USA | 2020-04-06
428789,EPI_ISL_428789 | USA | 2020-04-06
430918,EPI_ISL_430918 | USA | 2020-04-06
433375,EPI_ISL_433375 | W-Europe | 2020-04-06
433781,EPI_ISL_433781 | W-Europe | 2020-04-06
433785,EPI_ISL_433785 | W-Europe | 2020-04-06
433801,EPI_ISL_433801 | W-Europe | 2020-04-06
433808,EPI_ISL_433808 | W-Europe | 2020-04-06
434663,EPI_ISL_434663 | W-Europe | 2020-04-06
436576,EPI_ISL_436576 | USA | 2020-04-06
437457,EPI_ISL_437457 | USA | 2020-04-06
441021,EPI_ISL_441021 | W-Europe | 2020-04-06
441031,EPI_ISL_441031 | W-Europe | 2020-04-06
441773,EPI_ISL_441773 | W-Europe | 2020-04-06
444103,EPI_ISL_444103 | W-Europe | 2020-04-06
444110,EPI_ISL_444110 | W-Europe | 2020-04-06
427351,EPI_ISL_427351 | W-Europe | 2020-04-07
430360,EPI_ISL_430360 | USA | 2020-04-07
430379,EPI_ISL_430379 | USA | 2020-04-07
430924,EPI_ISL_430924 | USA | 2020-04-07
433387,EPI_ISL_433387 | W-Europe | 2020-04-07
433776,EPI_ISL_433776 | W-Europe | 2020-04-07
433786,EPI_ISL_433786 | W-Europe | 2020-04-07
433809,EPI_ISL_433809 | W-Europe | 2020-04-07
433835,EPI_ISL_433835 | W-Europe | 2020-04-07
433844,EPI_ISL_433844 | W-Europe | 2020-04-07
433849,EPI_ISL_433849 | W-Europe | 2020-04-07
434629,EPI_ISL_434629 | W-Europe | 2020-04-07
434662,EPI_ISL_434662 | W-Europe | 2020-04-07
435703,EPI_ISL_435703 | USA | 2020-04-07
437056,EPI_ISL_437056 | USA | 2020-04-07
439673,EPI_ISL_439673 | W-Europe | 2020-04-07
439687,EPI_ISL_439687 | W-Europe | 2020-04-07
439704,EPI_ISL_439704 | W-Europe | 2020-04-07
443041,EPI_ISL_443041 | W-Europe | 2020-04-07
427148,EPI_ISL_427148 | Oceania | 2020-04-08
428834,EPI_ISL_428834 | Asia | 2020-04-08
428835,EPI_ISL_428835 | Asia | 2020-04-08
428842,EPI_ISL_428842 | Asia | 2020-04-08
430074,EPI_ISL_430074 | E-Europe | 2020-04-08
430363,EPI_ISL_430363 | USA | 2020-04-08
430366,EPI_ISL_430366 | USA | 2020-04-08
432265,EPI_ISL_432265 | W-Europe | 2020-04-08
432273,EPI_ISL_432273 | W-Europe | 2020-04-08
432295,EPI_ISL_432295 | W-Europe | 2020-04-08
433791,EPI_ISL_433791 | W-Europe | 2020-04-08
433854,EPI_ISL_433854 | W-Europe | 2020-04-08
433859,EPI_ISL_433859 | W-Europe | 2020-04-08
434601,EPI_ISL_434601 | USA | 2020-04-08
434630,EPI_ISL_434630 | W-Europe | 2020-04-08
437367,EPI_ISL_437367 | USA | 2020-04-08
437521,EPI_ISL_437521 | USA | 2020-04-08
437799,EPI_ISL_437799 | USA | 2020-04-08
439709,EPI_ISL_439709 | W-Europe | 2020-04-08
439722,EPI_ISL_439722 | W-Europe | 2020-04-08
439775,EPI_ISL_439775 | W-Europe | 2020-04-08
442380,EPI_ISL_442380 | W-Europe | 2020-04-08
443047,EPI_ISL_443047 | W-Europe | 2020-04-08
430382,EPI_ISL_430382 | USA | 2020-04-09
433434,EPI_ISL_433434 | W-Europe | 2020-04-09
434632,EPI_ISL_434632 | W-Europe | 2020-04-09
437699,EPI_ISL_437699 | M-East | 2020-04-09
438868,EPI_ISL_438868 | W-Europe | 2020-04-09
444151,EPI_ISL_444151 | W-Europe | 2020-04-09
430090,EPI_ISL_430090 | E-Europe | 2020-04-10
430091,EPI_ISL_430091 | E-Europe | 2020-04-10
430399,EPI_ISL_430399 | USA | 2020-04-10
430400,EPI_ISL_430400 | USA | 2020-04-10
430414,EPI_ISL_430414 | USA | 2020-04-10
433895,EPI_ISL_433895 | W-Europe | 2020-04-10
433900,EPI_ISL_433900 | W-Europe | 2020-04-10
436660,EPI_ISL_436660 | USA | 2020-04-10
442413,EPI_ISL_442413 | W-Europe | 2020-04-10
442996,EPI_ISL_442996 | W-Europe | 2020-04-10
444160,EPI_ISL_444160 | W-Europe | 2020-04-10
444166,EPI_ISL_444166 | W-Europe | 2020-04-10
444170,EPI_ISL_444170 | W-Europe | 2020-04-10
430690,EPI_ISL_430690 | Oceania | 2020-04-11
433439,EPI_ISL_433439 | W-Europe | 2020-04-11
434635,EPI_ISL_434635 | W-Europe | 2020-04-11
435035,EPI_ISL_435035 | USA | 2020-04-11
435036,EPI_ISL_435036 | USA | 2020-04-11
437208,EPI_ISL_437208 | W-Europe | 2020-04-11
437415,EPI_ISL_437415 | USA | 2020-04-11
437763,EPI_ISL_437763 | USA | 2020-04-11
439267,EPI_ISL_439267 | W-Europe | 2020-04-11
441913,EPI_ISL_441913 | W-Europe | 2020-04-11
442862,EPI_ISL_442862 | W-Europe | 2020-04-11
444172,EPI_ISL_444172 | W-Europe | 2020-04-11
433084,EPI_ISL_433084 | W-Europe | 2020-04-12
433448,EPI_ISL_433448 | W-Europe | 2020-04-12
436465,EPI_ISL_436465 | USA | 2020-04-12
430422,EPI_ISL_430422 | USA | 2020-04-13
430430,EPI_ISL_430430 | USA | 2020-04-13
430432,EPI_ISL_430432 | USA | 2020-04-13
433073,EPI_ISL_433073 | W-Europe | 2020-04-13
433462,EPI_ISL_433462 | W-Europe | 2020-04-13
434502,EPI_ISL_434502 | W-Europe | 2020-04-13
436595,EPI_ISL_436595 | USA | 2020-04-13
437378,EPI_ISL_437378 | USA | 2020-04-13
437388,EPI_ISL_437388 | USA | 2020-04-13
438891,EPI_ISL_438891 | W-Europe | 2020-04-13
439810,EPI_ISL_439810 | W-Europe | 2020-04-13
444197,EPI_ISL_444197 | W-Europe | 2020-04-13
434032,EPI_ISL_434032 | W-Europe | 2020-04-14
435510,EPI_ISL_435510 | USA | 2020-04-14
435513,EPI_ISL_435513 | USA | 2020-04-14
437300,EPI_ISL_437300 | W-Europe | 2020-04-14
437382,EPI_ISL_437382 | USA | 2020-04-14
437704,EPI_ISL_437704 | M-East | 2020-04-14
437706,EPI_ISL_437706 | M-East | 2020-04-14
437715,EPI_ISL_437715 | M-East | 2020-04-14
437716,EPI_ISL_437716 | M-East | 2020-04-14
437769,EPI_ISL_437769 | USA | 2020-04-14
438905,EPI_ISL_438905 | W-Europe | 2020-04-14
444194,EPI_ISL_444194 | W-Europe | 2020-04-14
444196,EPI_ISL_444196 | W-Europe | 2020-04-14
444203,EPI_ISL_444203 | W-Europe | 2020-04-14
444209,EPI_ISL_444209 | W-Europe | 2020-04-14
430104,EPI_ISL_430104 | E-Europe | 2020-04-15
430111,EPI_ISL_430111 | E-Europe | 2020-04-15
434515,EPI_ISL_434515 | W-Europe | 2020-04-15
434668,EPI_ISL_434668 | W-Europe | 2020-04-15
435042,EPI_ISL_435042 | USA | 2020-04-15
435505,EPI_ISL_435505 | USA | 2020-04-15
435508,EPI_ISL_435508 | USA | 2020-04-15
436926,EPI_ISL_436926 | USA | 2020-04-15
437405,EPI_ISL_437405 | USA | 2020-04-15
438920,EPI_ISL_438920 | W-Europe | 2020-04-15
444208,EPI_ISL_444208 | W-Europe | 2020-04-15
433125,EPI_ISL_433125 | W-Europe | 2020-04-16
433141,EPI_ISL_433141 | W-Europe | 2020-04-16
436602,EPI_ISL_436602 | USA | 2020-04-16
437384,EPI_ISL_437384 | USA | 2020-04-16
437524,EPI_ISL_437524 | USA | 2020-04-16
437721,EPI_ISL_437721 | M-East | 2020-04-16
437725,EPI_ISL_437725 | M-East | 2020-04-16
437726,EPI_ISL_437726 | M-East | 2020-04-16
437727,EPI_ISL_437727 | M-East | 2020-04-16
437729,EPI_ISL_437729 | M-East | 2020-04-16
444212,EPI_ISL_444212 | W-Europe | 2020-04-16
428346,EPI_ISL_428346 | M-East | 2020-04-17
433480,EPI_ISL_433480 | W-Europe | 2020-04-17
437302,EPI_ISL_437302 | W-Europe | 2020-04-17
437782,EPI_ISL_437782 | USA | 2020-04-17
438189,EPI_ISL_438189 | USA | 2020-04-17
442487,EPI_ISL_442487 | W-Europe | 2020-04-17
433168,EPI_ISL_433168 | W-Europe | 2020-04-18
433197,EPI_ISL_433197 | W-Europe | 2020-04-18
435689,EPI_ISL_435689 | Asia | 2020-04-18
438179,EPI_ISL_438179 | USA | 2020-04-18
438975,EPI_ISL_438975 | W-Europe | 2020-04-18
440887,EPI_ISL_440887 | W-Europe | 2020-04-18
444248,EPI_ISL_444248 | W-Europe | 2020-04-18
444262,EPI_ISL_444262 | W-Europe | 2020-04-18
433187,EPI_ISL_433187 | W-Europe | 2020-04-19
433195,EPI_ISL_433195 | W-Europe | 2020-04-19
437733,EPI_ISL_437733 | M-East | 2020-04-19
438161,EPI_ISL_438161 | USA | 2020-04-19
438195,EPI_ISL_438195 | USA | 2020-04-19
444244,EPI_ISL_444244 | W-Europe | 2020-04-19
444249,EPI_ISL_444249 | W-Europe | 2020-04-19
444254,EPI_ISL_444254 | W-Europe | 2020-04-19
444259,EPI_ISL_444259 | W-Europe | 2020-04-19
435515,EPI_ISL_435515 | USA | 2020-04-20
435520,EPI_ISL_435520 | USA | 2020-04-20
437745,EPI_ISL_437745 | M-East | 2020-04-20
437746,EPI_ISL_437746 | M-East | 2020-04-20
437747,EPI_ISL_437747 | M-East | 2020-04-20
437752,EPI_ISL_437752 | M-East | 2020-04-20
439155,EPI_ISL_439155 | W-Europe | 2020-04-20
439168,EPI_ISL_439168 | W-Europe | 2020-04-20
440867,EPI_ISL_440867 | W-Europe | 2020-04-20
434674,EPI_ISL_434674 | W-Europe | 2020-04-21
436640,EPI_ISL_436640 | USA | 2020-04-21
437073,EPI_ISL_437073 | USA | 2020-04-21
440873,EPI_ISL_440873 | W-Europe | 2020-04-21
440897,EPI_ISL_440897 | W-Europe | 2020-04-21
435488,EPI_ISL_435488 | USA | 2020-04-22
435543,EPI_ISL_435543 | USA | 2020-04-22
439215,EPI_ISL_439215 | W-Europe | 2020-04-22
435695,EPI_ISL_435695 | Asia | 2020-04-23
438652,EPI_ISL_438652 | W-Europe | 2020-04-23
439206,EPI_ISL_439206 | W-Europe | 2020-04-23
439210,EPI_ISL_439210 | W-Europe | 2020-04-23
439218,EPI_ISL_439218 | W-Europe | 2020-04-23
439220,EPI_ISL_439220 | W-Europe | 2020-04-23
439221,EPI_ISL_439221 | W-Europe | 2020-04-23
435549,EPI_ISL_435549 | USA | 2020-04-24
435558,EPI_ISL_435558 | USA | 2020-04-24
435562,EPI_ISL_435562 | USA | 2020-04-24
435573,EPI_ISL_435573 | USA | 2020-04-24
436619,EPI_ISL_436619 | USA | 2020-04-24
437571,EPI_ISL_437571 | USA | 2020-04-25
439238,EPI_ISL_439238 | W-Europe | 2020-04-25
439239,EPI_ISL_439239 | W-Europe | 2020-04-25
436625,EPI_ISL_436625 | USA | 2020-04-26
436626,EPI_ISL_436626 | USA | 2020-04-26
437440,EPI_ISL_437440 | Asia | 2020-04-26
437444,EPI_ISL_437444 | Asia | 2020-04-26
437452,EPI_ISL_437452 | Asia | 2020-04-26
437453,EPI_ISL_437453 | Asia | 2020-04-26
437568,EPI_ISL_437568 | USA | 2020-04-26
438171,EPI_ISL_438171 | USA | 2020-04-26
439261,EPI_ISL_439261 | W-Europe | 2020-04-26
444456,EPI_ISL_444456 | Asia | 2020-04-26
439290,EPI_ISL_439290 | W-Europe | 2020-04-27
444052,EPI_ISL_444052 | USA | 2020-04-27
439313,EPI_ISL_439313 | W-Europe | 2020-04-28
444462,EPI_ISL_444462 | Asia | 2020-04-29
444464,EPI_ISL_444464 | Asia | 2020-04-29
444477,EPI_ISL_444477 | Asia | 2020-04-29
444068,EPI_ISL_444068 | USA | 2020-04-30
444071,EPI_ISL_444071 | USA | 2020-04-30
439666,EPI_ISL_439666 | W-Europe | 2020-05-02
444482,EPI_ISL_444482 | Asia | 2020-05-02
444483,EPI_ISL_444483 | Asia | 2020-05-02
