# Supplementary material for: Deciphering the Subtype Differentiation History of SARS-CoV-2 Based on a New Breadth-First Searching Optimized Alignment Method Over a Global Data Set of 24,768 Sequences
Source: Front Genet. 2021 Jan 11;11:591833. doi: 10.3389/fgene.2020.591833 (PMC7831388; doi:10.3389/fgene.2020.591833)
Supplement: Supplementary file 3 [file Data_Sheet_3.ZIP › ranges.txt]

TREE_COLORS
SEPARATOR SPACE
DATA

402123 range rgba(255,0,0,0.5) L
402128 range rgba(255,0,0,0.5) L
402130 range rgba(255,0,0,0.5) L
406801 range rgba(0,255,0,0.5) S
406030 range rgba(0,255,0,0.5) S
410301 range rgba(255,0,0,0.5) L
408484 range rgba(0,255,0,0.5) S
404227 range rgba(255,0,0,0.5) L
403936 range rgba(255,0,0,0.5) L
408480 range rgba(0,255,0,0.5) S
408481 range rgba(255,127,0,0.5) Other
404895 range rgba(0,255,0,0.5) S
408482 range rgba(255,127,0,0.5) Other
408478 range rgba(0,255,0,0.5) S
406036 range rgba(255,127,0,0.5) Other
406223 range rgba(0,255,0,0.5) S
406533 range rgba(255,0,0,0.5) L
406534 range rgba(255,0,0,0.5) L
406535 range rgba(255,0,0,0.5) L
417443 range rgba(0,255,0,0.5) S
413015 range rgba(255,0,0,0.5) L
431785 range rgba(0,255,0,0.5) S
437612 range rgba(0,255,0,0.5) S
411952 range rgba(255,0,0,0.5) L
422425 range rgba(127,0,255,0.5) G
434565 range rgba(255,127,0,0.5) Other
407084 range rgba(255,0,0,0.5) L
407193 range rgba(0,255,0,0.5) S
415709 range rgba(255,255,0,0.5) V
437620 range rgba(0,255,0,0.5) S
428466 range rgba(255,127,0,0.5) Other
410044 range rgba(255,0,0,0.5) L
413522 range rgba(255,0,0,0.5) L
406862 range rgba(127,0,255,0.5) G
410045 range rgba(0,255,0,0.5) S
408430 range rgba(255,127,0,0.5) Other
421261 range rgba(255,0,0,0.5) L
428441 range rgba(0,255,0,0.5) S
435137 range rgba(0,255,0,0.5) S
412029 range rgba(255,127,0,0.5) Other
412869 range rgba(0,255,0,0.5) S
416331 range rgba(255,127,0,0.5) Other
413861 range rgba(255,0,0,0.5) L
416367 range rgba(255,0,0,0.5) L
416405 range rgba(255,0,0,0.5) L
421250 range rgba(255,0,0,0.5) L
412873 range rgba(0,255,0,0.5) S
413017 range rgba(255,127,0,0.5) Other
412982 range rgba(0,255,0,0.5) S
410486 range rgba(255,0,0,0.5) L
417187 range rgba(255,127,0,0.5) Other
426182 range rgba(0,255,0,0.5) S
412969 range rgba(255,127,0,0.5) Other
414569 range rgba(255,127,0,0.5) Other
416399 range rgba(255,0,0,0.5) L
419224 range rgba(255,127,0,0.5) Other
416578 range rgba(255,127,0,0.5) Other
416588 range rgba(255,127,0,0.5) Other
416604 range rgba(255,127,0,0.5) Other
413606 range rgba(255,0,0,0.5) L
413613 range rgba(255,0,0,0.5) L
416625 range rgba(255,127,0,0.5) Other
427810 range rgba(255,255,0,0.5) V
419232 range rgba(255,255,0,0.5) V
412973 range rgba(127,0,255,0.5) G
413456 range rgba(0,255,0,0.5) S
413617 range rgba(255,0,0,0.5) L
418218 range rgba(0,0,255,0.5) GH
419831 range rgba(255,127,0,0.5) Other
420456 range rgba(127,0,255,0.5) G
437615 range rgba(0,255,0,0.5) S
419834 range rgba(0,255,0,0.5) S
412970 range rgba(0,255,0,0.5) S
413623 range rgba(255,0,0,0.5) L
414519 range rgba(255,127,0,0.5) Other
417446 range rgba(127,0,255,0.5) G
412912 range rgba(0,127,255,0.5) GR
413619 range rgba(255,0,0,0.5) L
414623 range rgba(0,255,0,0.5) S
418251 range rgba(127,0,255,0.5) G
435121 range rgba(255,127,0,0.5) Other
437613 range rgba(0,255,0,0.5) S
437614 range rgba(255,127,0,0.5) Other
413019 range rgba(255,255,0,0.5) V
413997 range rgba(0,127,255,0.5) GR
415741 range rgba(255,127,0,0.5) Other
416142 range rgba(0,127,255,0.5) GR
418219 range rgba(0,0,255,0.5) GH
419656 range rgba(0,127,255,0.5) GR
427809 range rgba(255,255,0,0.5) V
414019 range rgba(127,0,255,0.5) G
414505 range rgba(255,0,0,0.5) L
430847 range rgba(255,127,0,0.5) Other
412975 range rgba(255,127,0,0.5) Other
413016 range rgba(255,255,0,0.5) V
413595 range rgba(255,127,0,0.5) Other
415454 range rgba(0,127,255,0.5) GR
417147 range rgba(0,255,0,0.5) S
418243 range rgba(255,255,0,0.5) V
419559 range rgba(0,127,255,0.5) GR
414414 range rgba(255,127,0,0.5) Other
414626 range rgba(0,0,255,0.5) GH
415159 range rgba(0,0,255,0.5) GH
417142 range rgba(0,255,0,0.5) S
417159 range rgba(0,255,0,0.5) S
418345 range rgba(0,0,255,0.5) GH
420791 range rgba(0,0,255,0.5) GH
430442 range rgba(255,0,0,0.5) L
413589 range rgba(127,0,255,0.5) G
413647 range rgba(0,127,255,0.5) GR
413648 range rgba(127,0,255,0.5) G
415157 range rgba(0,127,255,0.5) GR
415581 range rgba(255,127,0,0.5) Other
417688 range rgba(0,127,255,0.5) GR
417736 range rgba(127,0,255,0.5) G
413573 range rgba(255,0,0,0.5) L
413577 range rgba(255,0,0,0.5) L
414428 range rgba(127,0,255,0.5) G
414520 range rgba(255,127,0,0.5) Other
414577 range rgba(0,255,0,0.5) S
415650 range rgba(0,0,255,0.5) GH
415702 range rgba(0,127,255,0.5) GR
416140 range rgba(0,127,255,0.5) GR
416412 range rgba(255,127,0,0.5) Other
416472 range rgba(0,127,255,0.5) GR
417428 range rgba(0,127,255,0.5) GR
417800 range rgba(0,127,255,0.5) GR
417981 range rgba(0,255,0,0.5) S
418244 range rgba(255,127,0,0.5) Other
420037 range rgba(0,0,255,0.5) GH
422865 range rgba(255,255,0,0.5) V
430276 range rgba(0,255,0,0.5) S
413563 range rgba(0,255,0,0.5) S
413602 range rgba(127,0,255,0.5) G
414445 range rgba(127,0,255,0.5) G
414629 range rgba(127,0,255,0.5) G
414630 range rgba(0,0,255,0.5) GH
415646 range rgba(127,0,255,0.5) G
415648 range rgba(0,0,255,0.5) GH
416740 range rgba(255,0,0,0.5) L
417383 range rgba(255,127,0,0.5) Other
420786 range rgba(0,255,0,0.5) S
428683 range rgba(0,255,0,0.5) S
416032 range rgba(255,127,0,0.5) Other
416034 range rgba(0,127,255,0.5) GR
416748 range rgba(0,0,255,0.5) GH
416749 range rgba(127,0,255,0.5) G
417444 range rgba(255,127,0,0.5) Other
418222 range rgba(127,0,255,0.5) G
419709 range rgba(0,255,0,0.5) S
422407 range rgba(255,127,0,0.5) Other
424667 range rgba(0,255,0,0.5) S
426027 range rgba(255,255,0,0.5) V
429136 range rgba(127,0,255,0.5) G
435594 range rgba(255,0,0,0.5) L
413925 range rgba(0,255,0,0.5) S
414467 range rgba(255,0,0,0.5) L
414595 range rgba(0,255,0,0.5) S
416751 range rgba(127,0,255,0.5) G
417126 range rgba(0,255,0,0.5) S
417268 range rgba(255,255,0,0.5) V
418330 range rgba(0,255,0,0.5) S
418792 range rgba(127,0,255,0.5) G
418798 range rgba(0,0,255,0.5) GH
418848 range rgba(0,255,0,0.5) S
419238 range rgba(255,127,0,0.5) Other
420102 range rgba(255,0,0,0.5) L
420104 range rgba(255,255,0,0.5) V
420322 range rgba(0,0,255,0.5) GH
420330 range rgba(127,0,255,0.5) G
420331 range rgba(127,0,255,0.5) G
420334 range rgba(0,0,255,0.5) GH
420337 range rgba(127,0,255,0.5) G
420339 range rgba(255,127,0,0.5) Other
420348 range rgba(0,127,255,0.5) GR
420349 range rgba(0,127,255,0.5) GR
420354 range rgba(0,127,255,0.5) GR
425819 range rgba(255,0,0,0.5) L
426420 range rgba(127,0,255,0.5) G
430119 range rgba(0,255,0,0.5) S
430439 range rgba(255,0,0,0.5) L
414457 range rgba(127,0,255,0.5) G
417335 range rgba(255,0,0,0.5) L
417757 range rgba(0,127,255,0.5) GR
417852 range rgba(0,127,255,0.5) GR
417879 range rgba(0,0,255,0.5) GH
418516 range rgba(0,127,255,0.5) GR
420294 range rgba(127,0,255,0.5) G
420321 range rgba(127,0,255,0.5) G
420328 range rgba(127,0,255,0.5) G
424870 range rgba(0,127,255,0.5) GR
424907 range rgba(0,255,0,0.5) S
424920 range rgba(255,127,0,0.5) Other
425797 range rgba(127,0,255,0.5) G
426049 range rgba(0,0,255,0.5) GH
430129 range rgba(0,255,0,0.5) S
414589 range rgba(255,0,0,0.5) L
415708 range rgba(127,0,255,0.5) G
416733 range rgba(255,255,0,0.5) V
416757 range rgba(127,0,255,0.5) G
417338 range rgba(0,0,255,0.5) GH
417855 range rgba(0,0,255,0.5) GH
417992 range rgba(0,127,255,0.5) GR
418334 range rgba(0,255,0,0.5) S
418371 range rgba(0,127,255,0.5) GR
419736 range rgba(0,255,0,0.5) S
420323 range rgba(127,0,255,0.5) G
422804 range rgba(255,255,0,0.5) V
424850 range rgba(0,0,255,0.5) GH
426427 range rgba(255,0,0,0.5) L
426429 range rgba(255,0,0,0.5) L
426431 range rgba(0,0,255,0.5) GH
437895 range rgba(255,255,0,0.5) V
414536 range rgba(255,0,0,0.5) L
414537 range rgba(255,0,0,0.5) L
414555 range rgba(0,255,0,0.5) S
414618 range rgba(0,255,0,0.5) S
415478 range rgba(255,255,0,0.5) V
415481 range rgba(0,0,255,0.5) GH
415608 range rgba(0,255,0,0.5) S
417393 range rgba(255,127,0,0.5) Other
418242 range rgba(0,0,255,0.5) GH
421173 range rgba(127,0,255,0.5) G
422864 range rgba(127,0,255,0.5) G
424861 range rgba(0,255,0,0.5) S
424894 range rgba(127,0,255,0.5) G
428679 range rgba(127,0,255,0.5) G
429354 range rgba(0,0,255,0.5) GH
436061 range rgba(255,127,0,0.5) Other
436072 range rgba(255,127,0,0.5) Other
437642 range rgba(127,0,255,0.5) G
415460 range rgba(127,0,255,0.5) G
415473 range rgba(127,0,255,0.5) G
415510 range rgba(255,0,0,0.5) L
415531 range rgba(255,0,0,0.5) L
417969 range rgba(127,0,255,0.5) G
418340 range rgba(0,255,0,0.5) S
418668 range rgba(0,0,255,0.5) GH
418820 range rgba(0,255,0,0.5) S
419742 range rgba(0,0,255,0.5) GH
420320 range rgba(0,127,255,0.5) GR
424054 range rgba(0,127,255,0.5) GR
424868 range rgba(0,0,255,0.5) GH
425845 range rgba(255,127,0,0.5) Other
426435 range rgba(0,0,255,0.5) GH
428674 range rgba(255,255,0,0.5) V
428675 range rgba(0,255,0,0.5) S
428699 range rgba(0,255,0,0.5) S
434455 range rgba(0,0,255,0.5) GH
435310 range rgba(0,127,255,0.5) GR
436051 range rgba(255,127,0,0.5) Other
436055 range rgba(255,127,0,0.5) Other
436060 range rgba(255,127,0,0.5) Other
436063 range rgba(255,127,0,0.5) Other
436076 range rgba(255,127,0,0.5) Other
442523 range rgba(255,127,0,0.5) Other
415461 range rgba(0,255,0,0.5) S
415492 range rgba(255,255,0,0.5) V
415631 range rgba(255,255,0,0.5) V
415643 range rgba(255,255,0,0.5) V
416435 range rgba(0,255,0,0.5) S
416437 range rgba(0,255,0,0.5) S
416443 range rgba(0,255,0,0.5) S
416446 range rgba(0,255,0,0.5) S
416521 range rgba(0,0,255,0.5) GH
417392 range rgba(255,127,0,0.5) Other
417394 range rgba(255,255,0,0.5) V
417400 range rgba(255,127,0,0.5) Other
417732 range rgba(255,255,0,0.5) V
419749 range rgba(255,127,0,0.5) Other
419753 range rgba(255,127,0,0.5) Other
421666 range rgba(255,127,0,0.5) Other
421668 range rgba(255,127,0,0.5) Other
426293 range rgba(0,0,255,0.5) GH
429263 range rgba(0,0,255,0.5) GH
429448 range rgba(255,0,0,0.5) L
430136 range rgba(0,0,255,0.5) GH
434475 range rgba(255,255,0,0.5) V
437905 range rgba(0,0,255,0.5) GH
415472 range rgba(127,0,255,0.5) G
415534 range rgba(127,0,255,0.5) G
416024 range rgba(255,0,0,0.5) L
416498 range rgba(0,0,255,0.5) GH
416642 range rgba(0,0,255,0.5) GH
416651 range rgba(0,255,0,0.5) S
416652 range rgba(0,255,0,0.5) S
417871 range rgba(0,255,0,0.5) S
418332 range rgba(0,255,0,0.5) S
418669 range rgba(255,255,0,0.5) V
418831 range rgba(0,0,255,0.5) GH
418965 range rgba(127,0,255,0.5) G
424672 range rgba(127,0,255,0.5) G
425672 range rgba(0,127,255,0.5) GR
425822 range rgba(0,127,255,0.5) GR
426514 range rgba(0,0,255,0.5) GH
428682 range rgba(127,0,255,0.5) G
429120 range rgba(0,127,255,0.5) GR
429121 range rgba(0,0,255,0.5) GH
429518 range rgba(0,127,255,0.5) GR
430721 range rgba(127,0,255,0.5) G
430848 range rgba(255,127,0,0.5) Other
430849 range rgba(0,0,255,0.5) GH
430852 range rgba(255,255,0,0.5) V
430853 range rgba(0,0,255,0.5) GH
435631 range rgba(0,255,0,0.5) S
415475 range rgba(0,127,255,0.5) GR
415485 range rgba(127,0,255,0.5) G
415920 range rgba(255,0,0,0.5) L
416661 range rgba(0,0,255,0.5) GH
416664 range rgba(0,255,0,0.5) S
417346 range rgba(255,255,0,0.5) V
417364 range rgba(0,255,0,0.5) S
417696 range rgba(255,255,0,0.5) V
417727 range rgba(127,0,255,0.5) G
417786 range rgba(127,0,255,0.5) G
417788 range rgba(127,0,255,0.5) G
417789 range rgba(0,255,0,0.5) S
417961 range rgba(0,255,0,0.5) S
418329 range rgba(255,127,0,0.5) Other
418358 range rgba(0,0,255,0.5) GH
418847 range rgba(0,255,0,0.5) S
419313 range rgba(255,0,0,0.5) L
419570 range rgba(127,0,255,0.5) G
419710 range rgba(0,0,255,0.5) GH
421502 range rgba(0,0,255,0.5) GH
421503 range rgba(0,0,255,0.5) GH
424673 range rgba(0,255,0,0.5) S
425756 range rgba(0,127,255,0.5) GR
425843 range rgba(255,0,0,0.5) L
426363 range rgba(0,255,0,0.5) S
427530 range rgba(0,0,255,0.5) GH
428697 range rgba(255,255,0,0.5) V
429124 range rgba(127,0,255,0.5) G
429161 range rgba(0,0,255,0.5) GH
429525 range rgba(0,0,255,0.5) GH
430892 range rgba(0,255,0,0.5) S
434467 range rgba(0,127,255,0.5) GR
436211 range rgba(0,255,0,0.5) S
415539 range rgba(255,127,0,0.5) Other
416691 range rgba(0,0,255,0.5) GH
416700 range rgba(0,255,0,0.5) S
416709 range rgba(0,255,0,0.5) S
417353 range rgba(0,255,0,0.5) S
417367 range rgba(0,255,0,0.5) S
417514 range rgba(0,255,0,0.5) S
417711 range rgba(127,0,255,0.5) G
417759 range rgba(255,0,0,0.5) L
417797 range rgba(0,0,255,0.5) GH
418042 range rgba(0,0,255,0.5) GH
418392 range rgba(0,0,255,0.5) GH
418893 range rgba(0,0,255,0.5) GH
418915 range rgba(0,0,255,0.5) GH
418916 range rgba(255,0,0,0.5) L
419771 range rgba(255,127,0,0.5) Other
420537 range rgba(255,255,0,0.5) V
421354 range rgba(0,0,255,0.5) GH
427539 range rgba(0,0,255,0.5) GH
429300 range rgba(0,0,255,0.5) GH
435314 range rgba(0,0,255,0.5) GH
435654 range rgba(255,0,0,0.5) L
417017 range rgba(255,255,0,0.5) V
417018 range rgba(0,0,255,0.5) GH
417363 range rgba(0,255,0,0.5) S
417454 range rgba(0,0,255,0.5) GH
417509 range rgba(0,127,255,0.5) GR
417655 range rgba(255,255,0,0.5) V
417659 range rgba(255,255,0,0.5) V
417663 range rgba(0,127,255,0.5) GR
417665 range rgba(0,0,255,0.5) GH
418373 range rgba(0,127,255,0.5) GR
418411 range rgba(255,0,0,0.5) L
418895 range rgba(0,0,255,0.5) GH
418898 range rgba(0,0,255,0.5) GH
418917 range rgba(0,255,0,0.5) S
419792 range rgba(255,255,0,0.5) V
421222 range rgba(255,127,0,0.5) Other
421346 range rgba(0,0,255,0.5) GH
422813 range rgba(127,0,255,0.5) G
425475 range rgba(255,255,0,0.5) V
425648 range rgba(255,255,0,0.5) V
425668 range rgba(255,255,0,0.5) V
425816 range rgba(255,0,0,0.5) L
427547 range rgba(0,0,255,0.5) GH
435142 range rgba(255,0,0,0.5) L
416539 range rgba(0,255,0,0.5) S
417025 range rgba(255,127,0,0.5) Other
417666 range rgba(255,0,0,0.5) L
418075 range rgba(0,255,0,0.5) S
418412 range rgba(127,0,255,0.5) G
418672 range rgba(255,255,0,0.5) V
418886 range rgba(0,255,0,0.5) S
418945 range rgba(0,255,0,0.5) S
419800 range rgba(127,0,255,0.5) G
420177 range rgba(255,255,0,0.5) V
421505 range rgba(0,0,255,0.5) GH
424626 range rgba(127,0,255,0.5) G
425669 range rgba(255,255,0,0.5) V
427553 range rgba(0,0,255,0.5) GH
427559 range rgba(0,0,255,0.5) GH
427563 range rgba(0,0,255,0.5) GH
427577 range rgba(255,255,0,0.5) V
429329 range rgba(0,0,255,0.5) GH
429331 range rgba(0,0,255,0.5) GH
429814 range rgba(255,0,0,0.5) L
434718 range rgba(0,0,255,0.5) GH
435315 range rgba(0,127,255,0.5) GR
444525 range rgba(127,0,255,0.5) G
444532 range rgba(0,255,0,0.5) S
417409 range rgba(255,127,0,0.5) Other
417551 range rgba(0,127,255,0.5) GR
417553 range rgba(255,0,0,0.5) L
417752 range rgba(0,0,255,0.5) GH
417834 range rgba(0,127,255,0.5) GR
417839 range rgba(127,0,255,0.5) G
418159 range rgba(255,0,0,0.5) L
418235 range rgba(0,127,255,0.5) GR
418236 range rgba(0,0,255,0.5) GH
418869 range rgba(0,255,0,0.5) S
418873 range rgba(0,255,0,0.5) S
418890 range rgba(0,255,0,0.5) S
418892 range rgba(0,255,0,0.5) S
418897 range rgba(0,255,0,0.5) S
418911 range rgba(0,255,0,0.5) S
418921 range rgba(0,255,0,0.5) S
419811 range rgba(0,0,255,0.5) GH
421550 range rgba(127,0,255,0.5) G
422703 range rgba(0,0,255,0.5) GH
422847 range rgba(127,0,255,0.5) G
422850 range rgba(255,127,0,0.5) Other
422964 range rgba(0,255,0,0.5) S
422966 range rgba(0,0,255,0.5) GH
424972 range rgba(0,0,255,0.5) GH
425480 range rgba(255,0,0,0.5) L
425481 range rgba(255,255,0,0.5) V
425482 range rgba(255,0,0,0.5) L
425677 range rgba(255,255,0,0.5) V
425682 range rgba(255,255,0,0.5) V
427587 range rgba(0,127,255,0.5) GR
427595 range rgba(0,0,255,0.5) GH
427601 range rgba(0,0,255,0.5) GH
427603 range rgba(0,0,255,0.5) GH
428881 range rgba(0,127,255,0.5) GR
429301 range rgba(0,0,255,0.5) GH
429321 range rgba(0,0,255,0.5) GH
429325 range rgba(127,0,255,0.5) G
429681 range rgba(0,0,255,0.5) GH
429821 range rgba(127,0,255,0.5) G
430189 range rgba(0,255,0,0.5) S
434464 range rgba(0,255,0,0.5) S
434516 range rgba(255,127,0,0.5) Other
434533 range rgba(127,0,255,0.5) G
434705 range rgba(0,255,0,0.5) S
434717 range rgba(0,255,0,0.5) S
435124 range rgba(0,127,255,0.5) GR
441419 range rgba(255,0,0,0.5) L
441421 range rgba(255,0,0,0.5) L
444569 range rgba(0,255,0,0.5) S
417538 range rgba(0,127,255,0.5) GR
417556 range rgba(127,0,255,0.5) G
417595 range rgba(0,127,255,0.5) GR
418023 range rgba(0,127,255,0.5) GR
418630 range rgba(127,0,255,0.5) G
418681 range rgba(0,127,255,0.5) GR
418704 range rgba(0,127,255,0.5) GR
418973 range rgba(0,0,255,0.5) GH
418977 range rgba(255,255,0,0.5) V
419842 range rgba(255,255,0,0.5) V
419848 range rgba(255,255,0,0.5) V
420045 range rgba(0,0,255,0.5) GH
420070 range rgba(127,0,255,0.5) G
420289 range rgba(0,127,255,0.5) GR
420361 range rgba(127,0,255,0.5) G
421348 range rgba(0,0,255,0.5) GH
421349 range rgba(0,0,255,0.5) GH
421357 range rgba(255,255,0,0.5) V
421363 range rgba(0,0,255,0.5) GH
421432 range rgba(0,0,255,0.5) GH
421759 range rgba(127,0,255,0.5) G
422415 range rgba(0,255,0,0.5) S
422670 range rgba(0,0,255,0.5) GH
422977 range rgba(0,0,255,0.5) GH
422995 range rgba(0,255,0,0.5) S
425359 range rgba(0,127,255,0.5) GR
425711 range rgba(255,255,0,0.5) V
425715 range rgba(255,0,0,0.5) L
425851 range rgba(255,255,0,0.5) V
425852 range rgba(255,255,0,0.5) V
426501 range rgba(0,0,255,0.5) GH
426502 range rgba(255,255,0,0.5) V
426504 range rgba(0,255,0,0.5) S
426506 range rgba(0,127,255,0.5) GR
428855 range rgba(0,127,255,0.5) GR
429868 range rgba(255,127,0,0.5) Other
429869 range rgba(0,0,255,0.5) GH
431014 range rgba(255,255,0,0.5) V
435281 range rgba(255,0,0,0.5) L
436058 range rgba(255,127,0,0.5) Other
436064 range rgba(255,255,0,0.5) V
436065 range rgba(255,127,0,0.5) Other
436386 range rgba(127,0,255,0.5) G
436388 range rgba(0,127,255,0.5) GR
441431 range rgba(255,0,0,0.5) L
443300 range rgba(0,0,255,0.5) GH
444568 range rgba(0,255,0,0.5) S
444788 range rgba(0,0,255,0.5) GH
417534 range rgba(127,0,255,0.5) G
417615 range rgba(0,255,0,0.5) S
417632 range rgba(0,127,255,0.5) GR
418265 range rgba(0,255,0,0.5) S
418430 range rgba(0,0,255,0.5) GH
418432 range rgba(255,255,0,0.5) V
418804 range rgba(0,127,255,0.5) GR
419855 range rgba(0,0,255,0.5) GH
419870 range rgba(0,255,0,0.5) S
419873 range rgba(255,255,0,0.5) V
420358 range rgba(127,0,255,0.5) G
420362 range rgba(127,0,255,0.5) G
420591 range rgba(0,127,255,0.5) GR
421300 range rgba(0,0,255,0.5) GH
421393 range rgba(0,255,0,0.5) S
421410 range rgba(0,0,255,0.5) GH
421420 range rgba(0,0,255,0.5) GH
421483 range rgba(0,127,255,0.5) GR
422645 range rgba(255,0,0,0.5) L
422653 range rgba(255,255,0,0.5) V
422657 range rgba(0,127,255,0.5) GR
423026 range rgba(127,0,255,0.5) G
425494 range rgba(127,0,255,0.5) G
425504 range rgba(255,255,0,0.5) V
425505 range rgba(255,0,0,0.5) L
425722 range rgba(127,0,255,0.5) G
425737 range rgba(255,255,0,0.5) V
425747 range rgba(127,0,255,0.5) G
425862 range rgba(127,0,255,0.5) G
425906 range rgba(0,0,255,0.5) GH
427519 range rgba(0,0,255,0.5) GH
429315 range rgba(127,0,255,0.5) G
429818 range rgba(0,0,255,0.5) GH
429819 range rgba(0,255,0,0.5) S
430205 range rgba(0,0,255,0.5) GH
430842 range rgba(0,0,255,0.5) GH
435143 range rgba(0,127,255,0.5) GR
436231 range rgba(0,127,255,0.5) GR
437481 range rgba(0,0,255,0.5) GH
437635 range rgba(127,0,255,0.5) G
443204 range rgba(0,127,255,0.5) GR
443210 range rgba(0,127,255,0.5) GR
443267 range rgba(0,127,255,0.5) GR
443268 range rgba(0,0,255,0.5) GH
417976 range rgba(0,0,255,0.5) GH
418808 range rgba(255,0,0,0.5) L
419877 range rgba(255,0,0,0.5) L
419890 range rgba(255,255,0,0.5) V
420298 range rgba(255,255,0,0.5) V
421301 range rgba(255,255,0,0.5) V
421315 range rgba(127,0,255,0.5) G
421386 range rgba(0,0,255,0.5) GH
421456 range rgba(0,127,255,0.5) GR
422418 range rgba(127,0,255,0.5) G
422421 range rgba(0,0,255,0.5) GH
422505 range rgba(0,0,255,0.5) GH
422506 range rgba(0,0,255,0.5) GH
423021 range rgba(0,0,255,0.5) GH
424383 range rgba(0,127,255,0.5) GR
424438 range rgba(255,255,0,0.5) V
424445 range rgba(255,255,0,0.5) V
425293 range rgba(255,255,0,0.5) V
425728 range rgba(255,0,0,0.5) L
426315 range rgba(0,0,255,0.5) GH
426444 range rgba(0,255,0,0.5) S
428268 range rgba(255,0,0,0.5) L
428718 range rgba(255,127,0,0.5) Other
428876 range rgba(127,0,255,0.5) G
429200 range rgba(0,127,255,0.5) GR
429718 range rgba(0,127,255,0.5) GR
429724 range rgba(127,0,255,0.5) G
434481 range rgba(255,255,0,0.5) V
434800 range rgba(127,0,255,0.5) G
436078 range rgba(255,127,0,0.5) Other
436079 range rgba(255,127,0,0.5) Other
436246 range rgba(255,255,0,0.5) V
437322 range rgba(255,127,0,0.5) Other
437326 range rgba(0,0,255,0.5) GH
444571 range rgba(127,0,255,0.5) G
444578 range rgba(0,0,255,0.5) GH
444583 range rgba(0,255,0,0.5) S
416744 range rgba(0,127,255,0.5) GR
419496 range rgba(255,255,0,0.5) V
419728 range rgba(0,255,0,0.5) S
419731 range rgba(255,127,0,0.5) Other
419903 range rgba(255,255,0,0.5) V
419916 range rgba(0,0,255,0.5) GH
419918 range rgba(255,255,0,0.5) V
420020 range rgba(0,0,255,0.5) GH
420060 range rgba(0,0,255,0.5) GH
420357 range rgba(255,127,0,0.5) Other
421312 range rgba(0,0,255,0.5) GH
421460 range rgba(127,0,255,0.5) G
421462 range rgba(0,127,255,0.5) GR
421613 range rgba(255,255,0,0.5) V
422550 range rgba(0,0,255,0.5) GH
422552 range rgba(0,0,255,0.5) GH
422688 range rgba(127,0,255,0.5) G
424198 range rgba(0,255,0,0.5) S
424199 range rgba(0,255,0,0.5) S
424207 range rgba(0,0,255,0.5) GH
424249 range rgba(0,255,0,0.5) S
424454 range rgba(0,0,255,0.5) GH
424466 range rgba(0,127,255,0.5) GR
424530 range rgba(0,127,255,0.5) GR
425203 range rgba(127,0,255,0.5) G
425873 range rgba(127,0,255,0.5) G
426453 range rgba(0,255,0,0.5) S
426647 range rgba(0,255,0,0.5) S
426649 range rgba(127,0,255,0.5) G
426651 range rgba(255,255,0,0.5) V
428272 range rgba(0,0,255,0.5) GH
428874 range rgba(0,127,255,0.5) GR
429127 range rgba(0,0,255,0.5) GH
429735 range rgba(127,0,255,0.5) G
430229 range rgba(0,0,255,0.5) GH
430241 range rgba(0,0,255,0.5) GH
430252 range rgba(0,0,255,0.5) GH
434824 range rgba(0,0,255,0.5) GH
434827 range rgba(0,255,0,0.5) S
439024 range rgba(127,0,255,0.5) G
444277 range rgba(0,127,255,0.5) GR
444591 range rgba(127,0,255,0.5) G
444596 range rgba(0,255,0,0.5) S
417202 range rgba(127,0,255,0.5) G
418645 range rgba(127,0,255,0.5) G
419169 range rgba(0,0,255,0.5) GH
419925 range rgba(0,127,255,0.5) GR
419928 range rgba(255,255,0,0.5) V
419938 range rgba(0,0,255,0.5) GH
419953 range rgba(0,0,255,0.5) GH
420059 range rgba(127,0,255,0.5) G
420277 range rgba(255,255,0,0.5) V
420278 range rgba(0,127,255,0.5) GR
420279 range rgba(0,127,255,0.5) GR
420282 range rgba(255,255,0,0.5) V
420937 range rgba(255,0,0,0.5) L
420940 range rgba(0,127,255,0.5) GR
420944 range rgba(255,0,0,0.5) L
421506 range rgba(127,0,255,0.5) G
422523 range rgba(0,255,0,0.5) S
422557 range rgba(0,0,255,0.5) GH
422697 range rgba(127,0,255,0.5) G
422702 range rgba(127,0,255,0.5) G
424225 range rgba(0,0,255,0.5) GH
424254 range rgba(127,0,255,0.5) G
424528 range rgba(127,0,255,0.5) G
425530 range rgba(255,0,0,0.5) L
425532 range rgba(127,0,255,0.5) G
425875 range rgba(0,127,255,0.5) GR
425880 range rgba(255,0,0,0.5) L
426662 range rgba(0,127,255,0.5) GR
429990 range rgba(255,127,0,0.5) Other
430464 range rgba(0,127,255,0.5) GR
440208 range rgba(0,127,255,0.5) GR
443269 range rgba(0,0,255,0.5) GH
444588 range rgba(255,127,0,0.5) Other
444608 range rgba(0,0,255,0.5) GH
418657 range rgba(127,0,255,0.5) G
419965 range rgba(255,127,0,0.5) Other
419980 range rgba(127,0,255,0.5) G
420978 range rgba(127,0,255,0.5) G
422707 range rgba(127,0,255,0.5) G
422719 range rgba(127,0,255,0.5) G
423824 range rgba(255,255,0,0.5) V
424260 range rgba(0,0,255,0.5) GH
424269 range rgba(0,255,0,0.5) S
425317 range rgba(255,255,0,0.5) V
425549 range rgba(255,255,0,0.5) V
425554 range rgba(255,0,0,0.5) L
425892 range rgba(255,255,0,0.5) V
425893 range rgba(127,0,255,0.5) G
425897 range rgba(0,0,255,0.5) GH
425904 range rgba(0,127,255,0.5) GR
426676 range rgba(0,127,255,0.5) GR
426680 range rgba(255,127,0,0.5) Other
426682 range rgba(127,0,255,0.5) G
426685 range rgba(255,255,0,0.5) V
429479 range rgba(0,0,255,0.5) GH
429870 range rgba(255,127,0,0.5) Other
430856 range rgba(127,0,255,0.5) G
432182 range rgba(127,0,255,0.5) G
433407 range rgba(127,0,255,0.5) G
434846 range rgba(0,0,255,0.5) GH
436831 range rgba(0,0,255,0.5) GH
437468 range rgba(0,0,255,0.5) GH
417420 range rgba(255,127,0,0.5) Other
419987 range rgba(0,127,255,0.5) GR
419994 range rgba(127,0,255,0.5) G
420235 range rgba(255,255,0,0.5) V
420604 range rgba(0,0,255,0.5) GH
420610 range rgba(0,0,255,0.5) GH
420618 range rgba(127,0,255,0.5) G
421004 range rgba(0,127,255,0.5) GR
421006 range rgba(255,0,0,0.5) L
421008 range rgba(127,0,255,0.5) G
421338 range rgba(127,0,255,0.5) G
421507 range rgba(0,0,255,0.5) GH
422926 range rgba(127,0,255,0.5) G
422930 range rgba(127,0,255,0.5) G
422932 range rgba(0,0,255,0.5) GH
423097 range rgba(0,127,255,0.5) GR
423109 range rgba(255,255,0,0.5) V
423147 range rgba(0,0,255,0.5) GH
423150 range rgba(0,127,255,0.5) GR
423761 range rgba(0,127,255,0.5) GR
423796 range rgba(0,0,255,0.5) GH
423828 range rgba(255,255,0,0.5) V
424299 range rgba(0,0,255,0.5) GH
426454 range rgba(0,0,255,0.5) GH
426690 range rgba(0,0,255,0.5) GH
426691 range rgba(127,0,255,0.5) G
426692 range rgba(255,255,0,0.5) V
426696 range rgba(255,255,0,0.5) V
426771 range rgba(0,0,255,0.5) GH
426789 range rgba(127,0,255,0.5) G
428994 range rgba(0,127,255,0.5) GR
429016 range rgba(0,0,255,0.5) GH
429024 range rgba(0,0,255,0.5) GH
429040 range rgba(0,255,0,0.5) S
429478 range rgba(0,0,255,0.5) GH
429583 range rgba(255,127,0,0.5) Other
429996 range rgba(255,127,0,0.5) Other
433304 range rgba(0,127,255,0.5) GR
434460 range rgba(127,0,255,0.5) G
434651 range rgba(0,127,255,0.5) GR
434859 range rgba(127,0,255,0.5) G
434865 range rgba(0,127,255,0.5) GR
434871 range rgba(0,0,255,0.5) GH
437463 range rgba(0,0,255,0.5) GH
437466 range rgba(0,255,0,0.5) S
439081 range rgba(255,0,0,0.5) L
439082 range rgba(255,255,0,0.5) V
441370 range rgba(255,0,0,0.5) L
420007 range rgba(0,255,0,0.5) S
420010 range rgba(127,0,255,0.5) G
420171 range rgba(0,127,255,0.5) GR
420259 range rgba(255,255,0,0.5) V
420262 range rgba(0,127,255,0.5) GR
420295 range rgba(127,0,255,0.5) G
420393 range rgba(0,127,255,0.5) GR
420412 range rgba(255,127,0,0.5) Other
420417 range rgba(127,0,255,0.5) G
420625 range rgba(0,0,255,0.5) GH
420876 range rgba(0,0,255,0.5) GH
422053 range rgba(255,0,0,0.5) L
423151 range rgba(255,255,0,0.5) V
423158 range rgba(255,255,0,0.5) V
423160 range rgba(255,255,0,0.5) V
424338 range rgba(0,255,0,0.5) S
425059 range rgba(255,0,0,0.5) L
426485 range rgba(0,0,255,0.5) GH
426698 range rgba(0,0,255,0.5) GH
426699 range rgba(255,0,0,0.5) L
426702 range rgba(127,0,255,0.5) G
426772 range rgba(0,127,255,0.5) GR
426805 range rgba(0,0,255,0.5) GH
426806 range rgba(127,0,255,0.5) G
426942 range rgba(0,255,0,0.5) S
428895 range rgba(0,127,255,0.5) GR
429524 range rgba(127,0,255,0.5) G
430016 range rgba(255,127,0,0.5) Other
434339 range rgba(0,255,0,0.5) S
434876 range rgba(127,0,255,0.5) G
434877 range rgba(127,0,255,0.5) G
434885 range rgba(0,0,255,0.5) GH
434887 range rgba(0,255,0,0.5) S
434891 range rgba(0,255,0,0.5) S
437197 range rgba(255,127,0,0.5) Other
437566 range rgba(0,0,255,0.5) GH
437589 range rgba(0,0,255,0.5) GH
443272 range rgba(0,0,255,0.5) GH
444793 range rgba(0,0,255,0.5) GH
420247 range rgba(255,255,0,0.5) V
420403 range rgba(255,127,0,0.5) Other
420422 range rgba(255,127,0,0.5) Other
424545 range rgba(127,0,255,0.5) G
426801 range rgba(255,0,0,0.5) L
426816 range rgba(0,0,255,0.5) GH
426822 range rgba(0,127,255,0.5) GR
427184 range rgba(0,0,255,0.5) GH
428300 range rgba(0,0,255,0.5) GH
428302 range rgba(255,0,0,0.5) L
429012 range rgba(255,0,0,0.5) L
429017 range rgba(0,0,255,0.5) GH
429536 range rgba(0,0,255,0.5) GH
432502 range rgba(0,127,255,0.5) GR
432712 range rgba(0,127,255,0.5) GR
433350 range rgba(0,127,255,0.5) GR
434295 range rgba(0,0,255,0.5) GH
437593 range rgba(127,0,255,0.5) G
443298 range rgba(0,0,255,0.5) GH
420241 range rgba(127,0,255,0.5) G
420249 range rgba(255,255,0,0.5) V
421636 range rgba(0,0,255,0.5) GH
422111 range rgba(127,0,255,0.5) G
425961 range rgba(0,127,255,0.5) GR
426872 range rgba(0,0,255,0.5) GH
426874 range rgba(255,127,0,0.5) Other
426890 range rgba(0,127,255,0.5) GR
427182 range rgba(0,255,0,0.5) S
427194 range rgba(0,0,255,0.5) GH
429564 range rgba(0,127,255,0.5) GR
429586 range rgba(127,0,255,0.5) G
429587 range rgba(127,0,255,0.5) G
429612 range rgba(0,255,0,0.5) S
429746 range rgba(127,0,255,0.5) G
429969 range rgba(0,0,255,0.5) GH
433353 range rgba(0,0,255,0.5) GH
433739 range rgba(255,0,0,0.5) L
433743 range rgba(255,255,0,0.5) V
433813 range rgba(255,0,0,0.5) L
433824 range rgba(255,255,0,0.5) V
434123 range rgba(255,127,0,0.5) Other
434137 range rgba(0,255,0,0.5) S
434900 range rgba(0,0,255,0.5) GH
434901 range rgba(127,0,255,0.5) G
436305 range rgba(127,0,255,0.5) G
439098 range rgba(0,127,255,0.5) GR
444794 range rgba(0,0,255,0.5) GH
422026 range rgba(255,0,0,0.5) L
422769 range rgba(0,0,255,0.5) GH
422956 range rgba(0,0,255,0.5) GH
423346 range rgba(0,127,255,0.5) GR
426883 range rgba(0,127,255,0.5) GR
426894 range rgba(0,127,255,0.5) GR
426975 range rgba(255,127,0,0.5) Other
427218 range rgba(0,255,0,0.5) S
430796 range rgba(127,0,255,0.5) G
433818 range rgba(0,127,255,0.5) GR
434143 range rgba(0,255,0,0.5) S
434150 range rgba(0,0,255,0.5) GH
434357 range rgba(127,0,255,0.5) G
434637 range rgba(0,255,0,0.5) S
438972 range rgba(255,0,0,0.5) L
440953 range rgba(127,0,255,0.5) G
440954 range rgba(0,127,255,0.5) GR
443275 range rgba(0,127,255,0.5) GR
424588 range rgba(127,0,255,0.5) G
425305 range rgba(0,127,255,0.5) GR
425335 range rgba(0,127,255,0.5) GR
428931 range rgba(127,0,255,0.5) G
429175 range rgba(255,127,0,0.5) Other
429179 range rgba(127,0,255,0.5) G
429770 range rgba(127,0,255,0.5) G
429998 range rgba(255,127,0,0.5) Other
430465 range rgba(0,127,255,0.5) GR
432588 range rgba(255,255,0,0.5) V
432620 range rgba(127,0,255,0.5) G
434145 range rgba(0,255,0,0.5) S
434188 range rgba(0,255,0,0.5) S
434928 range rgba(0,0,255,0.5) GH
434939 range rgba(0,127,255,0.5) GR
435429 range rgba(127,0,255,0.5) G
435450 range rgba(0,0,255,0.5) GH
437024 range rgba(0,0,255,0.5) GH
437028 range rgba(0,0,255,0.5) GH
437587 range rgba(255,255,0,0.5) V
437898 range rgba(0,127,255,0.5) GR
420221 range rgba(0,0,255,0.5) GH
421174 range rgba(127,0,255,0.5) G
421175 range rgba(127,0,255,0.5) G
422777 range rgba(0,0,255,0.5) GH
424555 range rgba(255,255,0,0.5) V
425332 range rgba(0,127,255,0.5) GR
425611 range rgba(127,0,255,0.5) G
425630 range rgba(255,255,0,0.5) V
425967 range rgba(0,127,255,0.5) GR
426074 range rgba(0,0,255,0.5) GH
426379 range rgba(255,127,0,0.5) Other
426997 range rgba(255,0,0,0.5) L
427264 range rgba(0,0,255,0.5) GH
432548 range rgba(0,127,255,0.5) GR
434946 range rgba(0,0,255,0.5) GH
434954 range rgba(0,127,255,0.5) GR
436042 range rgba(0,0,255,0.5) GH
437471 range rgba(0,0,255,0.5) GH
437472 range rgba(255,127,0,0.5) Other
437492 range rgba(0,0,255,0.5) GH
437495 range rgba(0,255,0,0.5) S
437803 range rgba(0,0,255,0.5) GH
437810 range rgba(0,255,0,0.5) S
444643 range rgba(0,0,255,0.5) GH
444648 range rgba(0,0,255,0.5) GH
420772 range rgba(127,0,255,0.5) G
421183 range rgba(0,0,255,0.5) GH
421185 range rgba(0,127,255,0.5) GR
421196 range rgba(0,127,255,0.5) GR
422022 range rgba(0,127,255,0.5) GR
422081 range rgba(0,0,255,0.5) GH
422581 range rgba(255,0,0,0.5) L
425163 range rgba(127,0,255,0.5) G
425431 range rgba(127,0,255,0.5) G
425639 range rgba(127,0,255,0.5) G
425640 range rgba(0,127,255,0.5) GR
425976 range rgba(127,0,255,0.5) G
425978 range rgba(255,0,0,0.5) L
425985 range rgba(127,0,255,0.5) G
425991 range rgba(255,127,0,0.5) Other
427054 range rgba(255,127,0,0.5) Other
427629 range rgba(0,0,255,0.5) GH
429978 range rgba(0,0,255,0.5) GH
430000 range rgba(255,127,0,0.5) Other
430335 range rgba(0,0,255,0.5) GH
432198 range rgba(0,0,255,0.5) GH
432222 range rgba(0,127,255,0.5) GR
432262 range rgba(255,255,0,0.5) V
434213 range rgba(0,127,255,0.5) GR
434656 range rgba(127,0,255,0.5) G
435413 range rgba(0,127,255,0.5) GR
435415 range rgba(0,0,255,0.5) GH
435476 range rgba(0,0,255,0.5) GH
436106 range rgba(127,0,255,0.5) G
437826 range rgba(0,0,255,0.5) GH
439947 range rgba(0,127,255,0.5) GR
444636 range rgba(0,0,255,0.5) GH
444638 range rgba(0,0,255,0.5) GH
444642 range rgba(0,0,255,0.5) GH
444661 range rgba(0,0,255,0.5) GH
444664 range rgba(0,0,255,0.5) GH
444667 range rgba(0,0,255,0.5) GH
444671 range rgba(0,0,255,0.5) GH
444683 range rgba(0,0,255,0.5) GH
444699 range rgba(0,0,255,0.5) GH
444702 range rgba(0,0,255,0.5) GH
444703 range rgba(0,0,255,0.5) GH
421184 range rgba(0,0,255,0.5) GH
421193 range rgba(127,0,255,0.5) G
421205 range rgba(127,0,255,0.5) G
421206 range rgba(255,0,0,0.5) L
422432 range rgba(0,127,255,0.5) GR
422453 range rgba(0,0,255,0.5) GH
422591 range rgba(0,127,255,0.5) GR
422599 range rgba(127,0,255,0.5) G
426887 range rgba(0,0,255,0.5) GH
427164 range rgba(0,0,255,0.5) GH
427251 range rgba(0,127,255,0.5) GR
427288 range rgba(0,255,0,0.5) S
427290 range rgba(0,0,255,0.5) GH
429598 range rgba(0,255,0,0.5) S
430942 range rgba(0,0,255,0.5) GH
432529 range rgba(255,255,0,0.5) V
434313 range rgba(0,255,0,0.5) S
434971 range rgba(0,255,0,0.5) S
434986 range rgba(0,255,0,0.5) S
434988 range rgba(0,0,255,0.5) GH
434990 range rgba(127,0,255,0.5) G
436641 range rgba(255,0,0,0.5) L
436674 range rgba(255,0,0,0.5) L
437199 range rgba(255,127,0,0.5) Other
437628 range rgba(0,0,255,0.5) GH
440977 range rgba(0,127,255,0.5) GR
440990 range rgba(0,127,255,0.5) GR
443255 range rgba(255,0,0,0.5) L
422609 range rgba(0,0,255,0.5) GH
422612 range rgba(127,0,255,0.5) G
424952 range rgba(0,0,255,0.5) GH
425263 range rgba(0,0,255,0.5) GH
425267 range rgba(255,255,0,0.5) V
426020 range rgba(0,127,255,0.5) GR
427478 range rgba(0,0,255,0.5) GH
427484 range rgba(255,255,0,0.5) V
427489 range rgba(0,0,255,0.5) GH
427627 range rgba(0,0,255,0.5) GH
429989 range rgba(0,0,255,0.5) GH
430353 range rgba(0,0,255,0.5) GH
430933 range rgba(0,255,0,0.5) S
430937 range rgba(0,0,255,0.5) GH
430939 range rgba(255,255,0,0.5) V
430970 range rgba(0,0,255,0.5) GH
430973 range rgba(0,0,255,0.5) GH
432210 range rgba(127,0,255,0.5) G
432221 range rgba(255,255,0,0.5) V
432256 range rgba(0,127,255,0.5) GR
432270 range rgba(255,255,0,0.5) V
432861 range rgba(255,255,0,0.5) V
433568 range rgba(0,255,0,0.5) S
433689 range rgba(0,127,255,0.5) GR
434080 range rgba(0,255,0,0.5) S
434943 range rgba(0,0,255,0.5) GH
434998 range rgba(0,127,255,0.5) GR
437633 range rgba(0,0,255,0.5) GH
437800 range rgba(0,0,255,0.5) GH
427085 range rgba(255,127,0,0.5) Other
427314 range rgba(127,0,255,0.5) G
430872 range rgba(0,255,0,0.5) S
430898 range rgba(0,0,255,0.5) GH
430959 range rgba(0,127,255,0.5) GR
433228 range rgba(255,255,0,0.5) V
433234 range rgba(255,255,0,0.5) V
433683 range rgba(127,0,255,0.5) G
435010 range rgba(0,255,0,0.5) S
435016 range rgba(0,0,255,0.5) GH
435019 range rgba(0,0,255,0.5) GH
435020 range rgba(127,0,255,0.5) G
435458 range rgba(0,0,255,0.5) GH
435459 range rgba(0,0,255,0.5) GH
436635 range rgba(0,0,255,0.5) GH
437761 range rgba(0,255,0,0.5) S
437866 range rgba(0,127,255,0.5) GR
440968 range rgba(127,0,255,0.5) G
440993 range rgba(0,127,255,0.5) GR
441301 range rgba(0,127,255,0.5) GR
441335 range rgba(0,127,255,0.5) GR
443258 range rgba(0,0,255,0.5) GH
443260 range rgba(0,0,255,0.5) GH
443286 range rgba(127,0,255,0.5) G
444711 range rgba(0,0,255,0.5) GH
444744 range rgba(0,0,255,0.5) GH
444746 range rgba(0,0,255,0.5) GH
422462 range rgba(0,0,255,0.5) GH
424633 range rgba(127,0,255,0.5) G
427316 range rgba(0,127,255,0.5) GR
427507 range rgba(0,0,255,0.5) GH
427509 range rgba(0,0,255,0.5) GH
430974 range rgba(0,0,255,0.5) GH
432237 range rgba(0,127,255,0.5) GR
433222 range rgba(255,0,0,0.5) L
433614 range rgba(127,0,255,0.5) G
433666 range rgba(0,127,255,0.5) GR
433669 range rgba(0,127,255,0.5) GR
433722 range rgba(255,255,0,0.5) V
435023 range rgba(0,0,255,0.5) GH
435461 range rgba(0,0,255,0.5) GH
436572 range rgba(255,0,0,0.5) L
441007 range rgba(0,127,255,0.5) GR
441012 range rgba(0,127,255,0.5) GR
443261 range rgba(127,0,255,0.5) G
444615 range rgba(0,0,255,0.5) GH
444707 range rgba(0,0,255,0.5) GH
444714 range rgba(0,0,255,0.5) GH
444722 range rgba(0,0,255,0.5) GH
444758 range rgba(0,0,255,0.5) GH
444760 range rgba(0,127,255,0.5) GR
426475 range rgba(0,0,255,0.5) GH
427101 range rgba(0,0,255,0.5) GH
427106 range rgba(255,127,0,0.5) Other
427115 range rgba(0,0,255,0.5) GH
427319 range rgba(255,127,0,0.5) Other
432197 range rgba(0,0,255,0.5) GH
433737 range rgba(127,0,255,0.5) G
434665 range rgba(0,0,255,0.5) GH
435472 range rgba(0,0,255,0.5) GH
441043 range rgba(127,0,255,0.5) G
444080 range rgba(255,255,0,0.5) V
444085 range rgba(127,0,255,0.5) G
444090 range rgba(0,127,255,0.5) GR
426414 range rgba(127,0,255,0.5) G
427116 range rgba(0,0,255,0.5) GH
427640 range rgba(0,0,255,0.5) GH
432869 range rgba(255,0,0,0.5) L
432871 range rgba(127,0,255,0.5) G
433649 range rgba(127,0,255,0.5) G
433707 range rgba(127,0,255,0.5) G
433757 range rgba(0,127,255,0.5) GR
433764 range rgba(0,127,255,0.5) GR
433765 range rgba(0,127,255,0.5) GR
434087 range rgba(0,255,0,0.5) S
437693 range rgba(0,0,255,0.5) GH
441695 range rgba(255,0,0,0.5) L
442641 range rgba(0,255,0,0.5) S
443183 range rgba(0,127,255,0.5) GR
426161 range rgba(0,0,255,0.5) GH
427137 range rgba(0,127,255,0.5) GR
427451 range rgba(0,0,255,0.5) GH
427632 range rgba(0,0,255,0.5) GH
427634 range rgba(0,0,255,0.5) GH
428779 range rgba(127,0,255,0.5) G
428783 range rgba(0,0,255,0.5) GH
428788 range rgba(0,0,255,0.5) GH
428789 range rgba(0,0,255,0.5) GH
430918 range rgba(0,255,0,0.5) S
433375 range rgba(255,127,0,0.5) Other
433781 range rgba(255,255,0,0.5) V
433785 range rgba(0,127,255,0.5) GR
433801 range rgba(255,255,0,0.5) V
433808 range rgba(255,255,0,0.5) V
434663 range rgba(0,0,255,0.5) GH
436576 range rgba(255,0,0,0.5) L
437457 range rgba(127,0,255,0.5) G
441021 range rgba(0,127,255,0.5) GR
441031 range rgba(255,255,0,0.5) V
441773 range rgba(127,0,255,0.5) G
444103 range rgba(255,255,0,0.5) V
444110 range rgba(0,127,255,0.5) GR
427351 range rgba(127,0,255,0.5) G
430360 range rgba(0,0,255,0.5) GH
430379 range rgba(0,0,255,0.5) GH
430924 range rgba(0,255,0,0.5) S
433387 range rgba(255,0,0,0.5) L
433776 range rgba(0,127,255,0.5) GR
433786 range rgba(127,0,255,0.5) G
433809 range rgba(0,127,255,0.5) GR
433835 range rgba(0,127,255,0.5) GR
433844 range rgba(0,127,255,0.5) GR
433849 range rgba(0,127,255,0.5) GR
434629 range rgba(0,127,255,0.5) GR
434662 range rgba(0,127,255,0.5) GR
435703 range rgba(0,0,255,0.5) GH
437056 range rgba(255,0,0,0.5) L
439673 range rgba(0,127,255,0.5) GR
439687 range rgba(0,127,255,0.5) GR
439704 range rgba(0,127,255,0.5) GR
443041 range rgba(0,127,255,0.5) GR
427148 range rgba(127,0,255,0.5) G
428834 range rgba(255,127,0,0.5) Other
428835 range rgba(255,127,0,0.5) Other
428842 range rgba(255,127,0,0.5) Other
430074 range rgba(0,127,255,0.5) GR
430363 range rgba(0,0,255,0.5) GH
430366 range rgba(0,0,255,0.5) GH
432265 range rgba(0,127,255,0.5) GR
432273 range rgba(0,127,255,0.5) GR
432295 range rgba(0,127,255,0.5) GR
433791 range rgba(0,127,255,0.5) GR
433854 range rgba(0,127,255,0.5) GR
433859 range rgba(255,255,0,0.5) V
434601 range rgba(0,0,255,0.5) GH
434630 range rgba(0,127,255,0.5) GR
437367 range rgba(255,255,0,0.5) V
437521 range rgba(255,255,0,0.5) V
437799 range rgba(255,255,0,0.5) V
439709 range rgba(255,0,0,0.5) L
439722 range rgba(0,127,255,0.5) GR
439775 range rgba(0,127,255,0.5) GR
442380 range rgba(255,127,0,0.5) Other
443047 range rgba(0,127,255,0.5) GR
430382 range rgba(0,0,255,0.5) GH
433434 range rgba(255,0,0,0.5) L
434632 range rgba(127,0,255,0.5) G
437699 range rgba(0,0,255,0.5) GH
438868 range rgba(255,0,0,0.5) L
444151 range rgba(127,0,255,0.5) G
430090 range rgba(127,0,255,0.5) G
430091 range rgba(0,0,255,0.5) GH
430399 range rgba(0,0,255,0.5) GH
430400 range rgba(0,0,255,0.5) GH
430414 range rgba(0,0,255,0.5) GH
433895 range rgba(0,127,255,0.5) GR
433900 range rgba(255,255,0,0.5) V
436660 range rgba(255,0,0,0.5) L
442413 range rgba(255,255,0,0.5) V
442996 range rgba(255,255,0,0.5) V
444160 range rgba(0,127,255,0.5) GR
444166 range rgba(0,127,255,0.5) GR
444170 range rgba(127,0,255,0.5) G
430690 range rgba(0,0,255,0.5) GH
433439 range rgba(127,0,255,0.5) G
434635 range rgba(127,0,255,0.5) G
435035 range rgba(0,0,255,0.5) GH
435036 range rgba(0,0,255,0.5) GH
437208 range rgba(127,0,255,0.5) G
437415 range rgba(0,0,255,0.5) GH
437763 range rgba(0,127,255,0.5) GR
439267 range rgba(127,0,255,0.5) G
441913 range rgba(127,0,255,0.5) G
442862 range rgba(127,0,255,0.5) G
444172 range rgba(0,127,255,0.5) GR
433084 range rgba(127,0,255,0.5) G
433448 range rgba(0,0,255,0.5) GH
436465 range rgba(0,0,255,0.5) GH
430422 range rgba(127,0,255,0.5) G
430430 range rgba(0,0,255,0.5) GH
430432 range rgba(0,0,255,0.5) GH
433073 range rgba(127,0,255,0.5) G
433462 range rgba(127,0,255,0.5) G
434502 range rgba(127,0,255,0.5) G
436595 range rgba(255,0,0,0.5) L
437378 range rgba(0,0,255,0.5) GH
437388 range rgba(0,0,255,0.5) GH
438891 range rgba(0,127,255,0.5) GR
439810 range rgba(255,255,0,0.5) V
444197 range rgba(127,0,255,0.5) G
434032 range rgba(255,0,0,0.5) L
435510 range rgba(0,0,255,0.5) GH
435513 range rgba(0,0,255,0.5) GH
437300 range rgba(255,127,0,0.5) Other
437382 range rgba(0,0,255,0.5) GH
437704 range rgba(0,0,255,0.5) GH
437706 range rgba(0,0,255,0.5) GH
437715 range rgba(0,0,255,0.5) GH
437716 range rgba(255,127,0,0.5) Other
437769 range rgba(127,0,255,0.5) G
438905 range rgba(0,127,255,0.5) GR
444194 range rgba(0,0,255,0.5) GH
444196 range rgba(0,127,255,0.5) GR
444203 range rgba(127,0,255,0.5) G
444209 range rgba(127,0,255,0.5) G
430104 range rgba(127,0,255,0.5) G
430111 range rgba(0,127,255,0.5) GR
434515 range rgba(127,0,255,0.5) G
434668 range rgba(0,0,255,0.5) GH
435042 range rgba(0,0,255,0.5) GH
435505 range rgba(0,0,255,0.5) GH
435508 range rgba(0,0,255,0.5) GH
436926 range rgba(127,0,255,0.5) G
437405 range rgba(0,0,255,0.5) GH
438920 range rgba(127,0,255,0.5) G
444208 range rgba(0,127,255,0.5) GR
433125 range rgba(127,0,255,0.5) G
433141 range rgba(0,127,255,0.5) GR
436602 range rgba(0,0,255,0.5) GH
437384 range rgba(0,0,255,0.5) GH
437524 range rgba(0,0,255,0.5) GH
437721 range rgba(127,0,255,0.5) G
437725 range rgba(0,255,0,0.5) S
437726 range rgba(0,0,255,0.5) GH
437727 range rgba(0,255,0,0.5) S
437729 range rgba(0,0,255,0.5) GH
444212 range rgba(0,127,255,0.5) GR
428346 range rgba(0,0,255,0.5) GH
433480 range rgba(0,127,255,0.5) GR
437302 range rgba(255,127,0,0.5) Other
437782 range rgba(127,0,255,0.5) G
438189 range rgba(0,0,255,0.5) GH
442487 range rgba(255,0,0,0.5) L
433168 range rgba(127,0,255,0.5) G
433197 range rgba(0,127,255,0.5) GR
435689 range rgba(255,127,0,0.5) Other
438179 range rgba(0,0,255,0.5) GH
438975 range rgba(0,127,255,0.5) GR
440887 range rgba(127,0,255,0.5) G
444248 range rgba(127,0,255,0.5) G
444262 range rgba(0,127,255,0.5) GR
433187 range rgba(255,0,0,0.5) L
433195 range rgba(127,0,255,0.5) G
437733 range rgba(0,0,255,0.5) GH
438161 range rgba(0,127,255,0.5) GR
438195 range rgba(0,0,255,0.5) GH
444244 range rgba(255,255,0,0.5) V
444249 range rgba(127,0,255,0.5) G
444254 range rgba(0,127,255,0.5) GR
444259 range rgba(0,0,255,0.5) GH
435515 range rgba(0,0,255,0.5) GH
435520 range rgba(0,0,255,0.5) GH
437745 range rgba(255,127,0,0.5) Other
437746 range rgba(127,0,255,0.5) G
437747 range rgba(255,127,0,0.5) Other
437752 range rgba(255,127,0,0.5) Other
439155 range rgba(127,0,255,0.5) G
439168 range rgba(0,127,255,0.5) GR
440867 range rgba(0,127,255,0.5) GR
434674 range rgba(0,0,255,0.5) GH
436640 range rgba(255,0,0,0.5) L
437073 range rgba(255,0,0,0.5) L
440873 range rgba(127,0,255,0.5) G
440897 range rgba(0,127,255,0.5) GR
435488 range rgba(0,0,255,0.5) GH
435543 range rgba(0,127,255,0.5) GR
439215 range rgba(127,0,255,0.5) G
435695 range rgba(255,127,0,0.5) Other
438652 range rgba(127,0,255,0.5) G
439206 range rgba(127,0,255,0.5) G
439210 range rgba(127,0,255,0.5) G
439218 range rgba(127,0,255,0.5) G
439220 range rgba(0,127,255,0.5) GR
439221 range rgba(127,0,255,0.5) G
435549 range rgba(0,0,255,0.5) GH
435558 range rgba(0,0,255,0.5) GH
435562 range rgba(0,0,255,0.5) GH
435573 range rgba(0,0,255,0.5) GH
436619 range rgba(255,0,0,0.5) L
437571 range rgba(127,0,255,0.5) G
439238 range rgba(127,0,255,0.5) G
439239 range rgba(255,0,0,0.5) L
436625 range rgba(0,0,255,0.5) GH
436626 range rgba(0,0,255,0.5) GH
437440 range rgba(0,0,255,0.5) GH
437444 range rgba(255,127,0,0.5) Other
437452 range rgba(0,0,255,0.5) GH
437453 range rgba(255,0,0,0.5) L
437568 range rgba(127,0,255,0.5) G
438171 range rgba(0,0,255,0.5) GH
439261 range rgba(127,0,255,0.5) G
444456 range rgba(0,0,255,0.5) GH
439290 range rgba(127,0,255,0.5) G
444052 range rgba(0,0,255,0.5) GH
439313 range rgba(0,127,255,0.5) GR
444462 range rgba(127,0,255,0.5) G
444464 range rgba(0,0,255,0.5) GH
444477 range rgba(127,0,255,0.5) G
444068 range rgba(255,0,0,0.5) L
444071 range rgba(0,0,255,0.5) GH
439666 range rgba(127,0,255,0.5) G
444482 range rgba(0,0,255,0.5) GH
444483 range rgba(127,0,255,0.5) G
